# Supplementary material for: Identification of six hub genes and two key pathways in two rat renal fibrosis models based on bioinformatics and RNA-seq transcriptome analyses
Source: Front Mol Biosci. 2022 Nov 9;9:1035772. doi: 10.3389/fmolb.2022.1035772 (PMC9682235; doi:10.3389/fmolb.2022.1035772)
Supplement: Supplementary file 1 [file Table2.XLSX]

## Sheet: DEGs in the Adenine  model
Gene name	Log2(fc)	P-value	FDR	Regulation
Mmp7	19.1227	4.713e-32	1.91391e-30	up
AABR07066753	15.7002	1.00419e-11	9.46942e-11	up
Egr3	15.4308	6.05166e-22	1.30034e-20	up
NEWGENE_2134	15.3966	7.35707e-12	7.02445e-11	up
Il10	15.0085	5.51925e-14	6.42229e-13	up
Reg3g	14.7779	4.60949e-13	4.89057e-12	up
Wfdc18	14.4851	4.66853e-07	2.56642e-06	up
Tmem59l	14.2736	3.69709e-13	3.96434e-12	up
AABR07051611	14.2366	4.47832e-06	2.15138e-05	up
Mrgprx2	14.1988	2.02843e-20	3.8469e-19	up
AABR07060953	14.084	3.76644e-08	2.37964e-07	up
AABR07030773	14.049	1.08098e-09	8.24687e-09	up
C4bpa	14.0396	7.37077e-15	9.21118e-14	up
AABR07012317	14.0216	8.95413e-07	4.73531e-06	up
Izumo1r	13.9441	8.34477e-14	9.51012e-13	up
Ankrd34c	13.8671	1.96034e-15	2.57944e-14	up
Cd70	13.8592	6.28633e-11	5.47968e-10	up
Clec4n	13.8554	2.4843e-08	1.60767e-07	up
C1ql2	13.8096	4.25469e-13	4.5337e-12	up
AABR07013111	13.8093	1.46368e-05	6.50224e-05	up
AC120291	13.7361	0.0051041	0.0137929	up
AABR07060886	13.6787	0.000250005	0.000896487	up
Lgi3	13.6256	4.99505e-16	6.8793e-15	up
AABR07065823	13.604	0.000310962	0.0010945	up
AABR07051707	13.5571	2.38509e-05	0.000102618	up
AABR07051548	13.4569	0.000415236	0.0014226	up
Stmn4	13.3459	3.39897e-11	3.04189e-10	up
Dok5	13.3292	4.93447e-12	4.7669e-11	up
Cda	13.3166	2.64302e-06	1.30892e-05	up
AABR07065823	13.2662	0.00550048	0.0147649	up
Prm2	13.2428	0.000156671	0.000583293	up
St6galnac1	13.2173	1.48683e-11	1.38406e-10	up
Cd5l	13.1739	8.42945e-11	7.27048e-10	up
Retnlg	13.1311	0.000320557	0.00112523	up
Tub	13.1305	2.62108e-09	1.8945e-08	up
Slc36a3	13	1.52822e-11	1.41993e-10	up
Vsig4	12.9645	1.60867e-09	1.20444e-08	up
Rasgrf1	12.9403	5.77376e-16	7.90748e-15	up
Padi3	12.9376	7.22459e-14	8.29329e-13	up
AABR07072759	12.9368	6.72568e-08	4.12106e-07	up
AABR07001573	12.9319	0.000121126	0.000460689	up
AABR07051731	12.871	0.00178915	0.00536405	up
Akr1c3	12.843	2.18819e-09	1.60521e-08	up
Serpina5	12.774	1.22569e-09	9.28688e-09	up
Iapp	12.7726	0.000483286	0.00163324	up
Abcg5	12.7435	2.22242e-12	2.21661e-11	up
AABR07065781	12.6938	0.000134719	0.000508545	up
AABR07040284	12.6874	0.00130632	0.00404468	up
Disp3	12.6552	2.15461e-14	2.59162e-13	up
AABR07065750	12.6488	0.0210383	0.0486287	up
Htr2b	12.6364	6.02005e-11	5.25585e-10	up
AABR07012317	12.6321	9.87478e-05	0.000382011	up
Arl14	12.6218	1.35111e-05	6.0422e-05	up
AABR07015003	12.6134	6.5576e-08	4.02364e-07	up
AABR07060795	12.5862	0.0017242	0.00518971	up
Nmu	12.5824	9.47825e-06	4.34661e-05	up
LOC100910138	12.5685	1.61486e-05	7.13234e-05	up
AABR07060971	12.5551	0.00116981	0.00365783	up
Prm3	12.5254	7.07563e-05	0.000279989	up
Dmkn	12.5229	4.46566e-08	2.80062e-07	up
Aldh1a7	12.5203	5.86146e-07	3.18033e-06	up
Spink2	12.5064	2.47653e-05	0.000106242	up
Ccr8	12.4968	8.13737e-08	4.91798e-07	up
AABR07060957	12.4732	0.00238912	0.00696562	up
Camp	12.463	0.000136056	0.000513504	up
AABR07032261	12.393	0.0084298	0.0216361	up
AABR07061003	12.2718	0.0141798	0.0343694	up
Fmr1nb	12.2709	1.11636e-05	5.06193e-05	up
AABR07051733	12.2659	0.0113581	0.028197	up
AABR07037510	12.2536	0.000335724	0.00117307	up
Mmd2	12.2318	5.90714e-10	4.64925e-09	up
AABR07052588	12.2256	0.0053381	0.0143674	up
Spaca9	12.1992	0.000218737	0.000794531	up
Aoc1	12.1799	1.11147e-10	9.47208e-10	up
Tdgf1	12.1648	0.0177852	0.0419104	up
AABR07065815	12.1614	0.00224565	0.00658638	up
Ntn3	12.1027	1.89413e-09	1.39923e-08	up
A2m	12.0957	2.58307e-88	1.36116e-85	up
LOC100125366	12.0751	1.55974e-06	7.99076e-06	up
Mcpt1l1	12.0528	1.50417e-10	1.26627e-09	up
AABR07065811	12.0264	0.013306	0.0324541	up
LOC100911545	12.0098	1.84692e-94	1.23867e-91	up
Pgbd5	11.9827	1.14911e-08	7.72308e-08	up
Soga3	11.9458	1.72879e-09	1.28784e-08	up
Scn2b	11.8289	2.11581e-05	9.16922e-05	up
Gsdma	11.8255	2.40389e-07	1.36839e-06	up
Trbv16	11.8248	0.0086021	0.0220171	up
Tnfsf4	11.8004	2.47597e-07	1.40761e-06	up
AABR07017901	11.7963	0.0154787	0.0371073	up
Bin2a	11.7564	3.66127e-08	2.31716e-07	up
AABR07065656	11.7552	0.0163588	0.0389682	up
Plac1	11.7493	0.00171604	0.00516798	up
Ccdc36	11.721	1.86692e-11	1.71518e-10	up
Bpifb1	11.6798	1.56275e-05	6.91738e-05	up
AABR07065774	11.6775	0.0132467	0.0323202	up
Fgfbp1	11.6408	0.000277253	0.000984008	up
Scube1	11.5902	2.51193e-10	2.05219e-09	up
LOC102550080	11.5794	4.66266e-05	0.000190846	up
Cntd1	11.5456	0.00184135	0.00550414	up
LOC100359930	11.4788	0.00201778	0.00598225	up
Cyp3a9	11.4726	1.71704e-05	7.53998e-05	up
Ocm2	11.4649	0.000632862	0.00208834	up
H1f5	11.4287	0.00189572	0.00565594	up
Cma1	11.3646	0.000575298	0.00191553	up
Clec4b2	11.3432	8.31314e-05	0.000325582	up
Otol1	11.3173	0.000123411	0.000468739	up
AABR07062185	11.3018	0.00262243	0.00757599	up
Rbpjl2	11.2776	2.22141e-05	9.60616e-05	up
Klhl33	11.2689	5.994e-06	2.83037e-05	up
Ptx4	11.2105	3.84532e-05	0.00015982	up
Sall4	11.1839	2.40346e-08	1.5581e-07	up
Fcar	11.1744	2.64659e-05	0.000113012	up
Il20	11.1741	0.000105993	0.000407478	up
Il1a	11.1704	0.000101775	0.000392692	up
Gbx2	11.1463	0.000394609	0.00135866	up
Gldn	11.1364	8.41471e-07	4.47249e-06	up
Mkx	10.9258	0.0130504	0.0319046	up
Cdkn2a	10.9002	0.00209616	0.00620135	up
Pla2g2f	10.8972	0.000221154	0.00080239	up
Sh3rf3	10.8939	1.29057e-05	5.79371e-05	up
Bpifc	10.8671	2.54871e-05	0.000109149	up
Mcpt1	10.8568	6.08567e-05	0.000243779	up
LRRTM1	10.7606	6.34847e-06	2.98374e-05	up
Cd200r1l	10.7158	0.00563833	0.015093	up
Gdf1	10.686	1.64542e-10	1.37706e-09	up
Odf3l1	10.6771	0.0020176	0.00598225	up
C2cd4b	10.6609	0.00305529	0.00869371	up
AABR07056131	10.6218	0.00783218	0.0202739	up
Ttll6	10.5926	2.1706e-06	1.09107e-05	up
1700066B19Rik	10.5848	0.00213646	0.00630876	up
Psors1c2	10.5627	0.0131719	0.0321697	up
Asic5	10.5453	0.000341988	0.0011927	up
Cd209f	10.5431	0.00411165	0.0113749	up
Nlrp10	10.5221	3.49371e-06	1.70277e-05	up
Cela3b	10.5196	0.00888597	0.0226859	up
AABR07071765	10.479	0.00121096	0.00377478	up
AC103179	10.4351	5.88042e-05	0.000236241	up
Bnc1	10.4316	2.43802e-07	1.38674e-06	up
Gdf6	10.4311	6.45902e-06	3.03312e-05	up
Cxcr1	10.4169	0.000931022	0.00296865	up
Ppp1r27	10.3949	0.0178092	0.041958	up
Nek10	10.3849	2.16959e-06	1.09081e-05	up
LOC100909605	10.3826	0.000237636	0.000855736	up
Chst4	10.3581	0.000101649	0.000392276	up
RGD1565462	10.3536	0.000237723	0.00085591	up
Ccdc33	10.3368	2.48599e-05	0.000106628	up
Ribc2	10.3333	0.000312765	0.00110015	up
Prss56	10.3138	0.000405927	0.00139394	up
Prokr1	10.2871	1.55433e-05	6.88284e-05	up
Clip4	10.2784	3.594e-05	0.000150307	up
Lrrc18	10.2742	0.00218692	0.00643373	up
LOC100910371	10.2712	0.00339306	0.00956991	up
Acod1	10.2524	2.39837e-08	1.55525e-07	up
Npy2r	10.2409	0.0110039	0.0274409	up
C2cd4a	10.2404	0.0105037	0.0263629	up
Dhrs9	10.2384	1.64547e-38	9.48371e-37	up
Ctnna2	10.2377	0.00327502	0.00927244	up
Htr1a	10.1936	0.0111685	0.0277949	up
Mageb4	10.1913	0.00206048	0.00610311	up
Mab21l1	10.1722	6.15301e-09	4.27965e-08	up
Siglech	10.1493	0.0190025	0.0444759	up
Wnt10b	10.149	0.000333225	0.00116453	up
Lipk	10.1403	0.00183904	0.00549798	up
Gpnmb	10.1267	0	0	up
Atp1a3	10.1252	9.72412e-98	7.42118e-95	up
Hcn1	10.0955	0.00014659	0.000549421	up
Glt6d1	10.051	0.00859042	0.0219948	up
Sntg1	10.0265	0.00846286	0.0217059	up
Slitrk2	10.0052	8.89677e-05	0.000347027	up
Tcfl5	9.97082	0.0079421	0.0205248	up
B3gnt3	9.96673	0.0207797	0.0481063	up
Rnf112	9.93703	3.23153e-05	0.000136047	up
Sv2c	9.93233	7.40674e-05	0.000291994	up
AABR07043564	9.92989	0.00619836	0.0164388	up
Togaram2	9.83316	0.000169331	0.000627428	up
Btnl2	9.78371	0.0067193	0.0176722	up
Muc5b	9.7732	4.83845e-10	3.85058e-09	up
Tfap2c	9.7579	0.00433943	0.0119379	up
RGD1560860	9.73631	0.00810952	0.0209038	up
Cacng3	9.71796	0.00232737	0.00679901	up
Atp8b3	9.70227	3.61039e-05	0.000150907	up
Ceacam19	9.68873	0.00521439	0.0140652	up
Clca4l	9.65452	0.000671887	0.00220659	up
Grid1	9.6191	0.02079	0.0481251	up
Nrsn1	9.59112	0.00336892	0.0095079	up
Chl1	9.58072	0.000164837	0.000611699	up
Lamp5	9.56395	0.00413565	0.0114356	up
Slco5a1	9.55357	0.001027	0.00324476	up
Mdga2	9.52151	0.000962936	0.00305987	up
Cd300lb	9.51393	1.29734e-96	9.26214e-94	up
Slc7a11	9.47527	7.15701e-14	8.21998e-13	up
Kcng4	9.46572	9.4157e-05	0.000365914	up
Pnck	9.43707	0.0156281	0.037433	up
Rbm44	9.43591	0.00915321	0.0233037	up
Slamf6	9.41148	2.00198e-65	4.06494e-63	up
Pla2g4c	9.38481	0.011534	0.028573	up
Ptprt	9.37999	0.000232526	0.000839386	up
Trim55	9.34075	5.92496e-26	1.66834e-24	up
Mcpt4	9.30741	0.00731937	0.0190691	up
Mmp12	9.26483	1.77018e-174	1.30592e-170	up
Sfrp5	9.25587	2.39096e-12	2.37721e-11	up
Otud7a	9.16841	0.0112845	0.0280408	up
Klhl40	9.02656	0.0170531	0.0403961	up
Mmp20	9.00488	1.02095e-12	1.05538e-11	up
Fcrl2	8.98103	6.48023e-63	1.12929e-60	up
Vom2r47	8.9764	0.0127116	0.0311933	up
Adcy8	8.9703	0.000455859	0.0015474	up
Tmem130	8.9667	0.0062194	0.0164924	up
Cxcl2	8.92442	3.58665e-19	6.22586e-18	up
Cr2	8.80415	7.29062e-05	0.00028793	up
Kcna6	8.79697	9.05962e-05	0.000353068	up
Fibcd1	8.76514	0.00218264	0.00642454	up
Tm4sf19	8.74771	5.00371e-97	3.6914e-94	up
Il1rn	8.72142	7.02498e-173	3.88692e-169	up
Tnfsf8	8.69798	1.16277e-10	9.89407e-10	up
Clec4e	8.69613	3.36512e-10	2.71714e-09	up
Hvcn1	8.64216	5.62298e-104	6.22239e-101	up
Cacng6	8.59431	0.00522137	0.0140806	up
Ppfia2	8.5424	0.00993352	0.0250883	up
Krt78	8.49514	0.0144999	0.0350531	up
Grin2a	8.37892	0.00677429	0.017802	up
Il19	8.35716	1.75801e-07	1.01588e-06	up
Tex11	8.34444	0.0197497	0.0460301	up
Sfrp4	8.33246	3.48213e-10	2.80753e-09	up
Dscam	8.28475	0.0025284	0.00733594	up
Cntn4	8.21049	0.00578535	0.0154341	up
Cd163	8.18497	1.00622e-77	3.47964e-75	up
Slc6a2	8.06674	0.00480101	0.0130568	up
Rimbp3	8.02443	4.22285e-19	7.27316e-18	up
Fcrlb	7.90016	9.96212e-11	8.54249e-10	up
Itgam	7.8585	9.33999e-83	4.30651e-80	up
Ccl9	7.82579	1.51268e-74	4.5861e-72	up
Il24	7.82422	5.23891e-09	3.66923e-08	up
Pla2g7	7.81326	2.13295e-76	6.94213e-74	up
Tnr	7.78943	0.00370581	0.0103635	up
Fcgr2b	7.7178	1.39606e-85	7.02218e-83	up
Cfap44	7.69621	6.38847e-05	0.00025494	up
LOC100910669	7.68847	5.75563e-136	1.59229e-132	up
Scimp	7.68808	2.68519e-75	8.37024e-73	up
Sh2d1b2	7.67855	4.70049e-06	2.25078e-05	up
Rab7b	7.57213	1.01964e-54	1.25371e-52	up
Ccr1	7.53867	1.17625e-42	8.5037e-41	up
Cxcl6	7.50877	7.54264e-09	5.19234e-08	up
Clec4d	7.45775	1.77096e-14	2.14063e-13	up
Rab44	7.4521	1.80793e-10	1.50595e-09	up
Nos2	7.43146	7.85761e-18	1.23952e-16	up
Arntl2	7.3338	7.20897e-20	1.3175e-18	up
Cthrc1	7.30236	5.32721e-08	3.30268e-07	up
Snap25	7.29541	0.000196129	0.000718662	up
RGD1559482	7.28274	4.36967e-49	4.2982e-47	up
Kcnv1	7.27383	1.16878e-12	1.2009e-11	up
Stac2	7.24687	1.04765e-09	8.01196e-09	up
LOC680920	7.12098	1.23553e-23	3.02485e-22	up
Clic6	7.1035	3.42315e-22	7.52345e-21	up
Edil3	7.08783	0.000100971	0.000389929	up
AABR07035776	7.08354	2.9747e-09	2.13753e-08	up
Trem2	7.08294	7.95311e-59	1.2056e-56	up
Bcat1	7.06833	2.47976e-53	2.91926e-51	up
Pcsk1	7.03988	7.07179e-33	3.03908e-31	up
Egr2	7.03645	4.22458e-84	2.07774e-81	up
Lcn2	6.99844	5.10803e-72	1.39085e-69	up
Lilrb2	6.91437	1.72422e-27	5.33714e-26	up
Vsig8	6.90968	0.000611472	0.0020241	up
Dntt	6.89835	4.70965e-11	4.15606e-10	up
Ctsk	6.81963	1.08802e-87	5.60001e-85	up
Ms4a18	6.81324	1.35425e-08	9.01691e-08	up
Ocstamp	6.8025	0.00405839	0.01125	up
AC141959	6.80061	4.41169e-33	1.92583e-31	up
Rassf4	6.78784	1.81905e-111	2.68395e-108	up
Alox15b	6.73714	3.12532e-06	1.53268e-05	up
Mamdc2	6.72398	7.39336e-38	4.08054e-36	up
AABR07060353	6.68297	0.000133337	0.000503588	up
Siglec10	6.65868	4.47639e-07	2.46938e-06	up
Slc7a2	6.65057	2.19834e-28	7.15935e-27	up
Islr2	6.63577	1.57162e-23	3.82232e-22	up
Cdh7	6.61468	3.16193e-09	2.26545e-08	up
Ms4a4e	6.58751	2.49504e-35	1.2244e-33	up
Fcamr	6.56607	1.73232e-33	7.77681e-32	up
Havcr1	6.54858	7.07573e-28	2.23077e-26	up
Slc27a6	6.51159	1.92369e-08	1.25738e-07	up
Rnase4	6.44225	0.00472877	0.0128872	up
Crp	6.4108	0.000319761	0.00112261	up
NEWGENE_1311658	6.40398	7.36495e-07	3.94485e-06	up
LOC689757	6.37592	0.00241764	0.00704135	up
Card14	6.34954	3.52888e-64	6.56312e-62	up
Ms4a4a	6.33181	1.42742e-25	3.95389e-24	up
Il1r2	6.29782	2.65503e-12	2.62561e-11	up
F13a1	6.28874	2.27806e-26	6.57342e-25	up
MGC105649	6.28743	5.1498e-64	9.49795e-62	up
Spem1	6.2781	0.000705819	0.00231082	up
Cd68	6.26868	8.88475e-102	8.19322e-99	up
Cd84	6.26839	9.78299e-65	1.89927e-62	up
Psca	6.26364	2.8721e-09	2.06784e-08	up
Rgs20	6.21107	1.32437e-14	1.62387e-13	up
Cxcr2	6.19535	4.13199e-06	1.99497e-05	up
Cd300le	6.19443	3.62792e-49	3.60058e-47	up
Kctd4	6.19268	1.49543e-07	8.712e-07	up
Cebpe	6.17343	1.73872e-08	1.14222e-07	up
Itga2	6.16526	0.00174733	0.00524934	up
Krt75	6.16432	0.00162487	0.00491884	up
LOC24906	6.13434	3.82418e-25	1.03722e-23	up
Ibsp	6.12375	5.57879e-07	3.03589e-06	up
Gpr84	6.12317	1.15119e-14	1.41939e-13	up
AABR07065812	6.10787	0.000130696	0.000494455	up
Ccl3	6.10753	8.42373e-46	6.95649e-44	up
Ccl12	6.09999	7.91615e-14	9.0496e-13	up
RGD1307182	6.09654	4.5648e-05	0.000187055	up
Trim54	6.07709	1.13006e-07	6.68911e-07	up
LOC497796	6.07073	1.93988e-28	6.34171e-27	up
AABR07021804	6.04892	2.17432e-07	1.24411e-06	up
Cybb	6.04749	3.62424e-80	1.4854e-77	up
Tmem200a	6.0325	1.26776e-14	1.55705e-13	up
Trpv6	6.00816	7.38191e-55	9.17845e-53	up
Cass4	6.00287	1.38604e-67	3.00743e-65	up
Cfi	6.00171	4.69719e-26	1.33383e-24	up
Itgb2	5.99516	9.89328e-57	1.36849e-54	up
Lgals3	5.9908	1.20394e-47	1.09203e-45	up
Clec7a	5.97607	1.61376e-139	5.10224e-136	up
Ccr3	5.95595	9.86036e-08	5.8965e-07	up
Plxnc1	5.95029	8.08334e-30	2.88549e-28	up
Olr1	5.94405	4.83465e-28	1.54625e-26	up
Draxin	5.93341	1.09548e-11	1.03171e-10	up
Trem1	5.93123	3.98351e-11	3.54924e-10	up
Pla2g2d	5.92106	1.42305e-24	3.68362e-23	up
LOC108348047	5.9162	6.42931e-71	1.69397e-68	up
Cd300e	5.89363	1.87563e-30	6.89559e-29	up
Apoe	5.87889	1.14841e-104	1.41203e-101	up
Hcar2	5.84719	1.98282e-15	2.60747e-14	up
Crlf1	5.82555	5.61044e-21	1.11363e-19	up
Pcsk2	5.80934	2.50135e-13	2.72575e-12	up
Tgm1	5.80737	2.91669e-16	4.08299e-15	up
Trpv2	5.80559	8.69883e-94	5.66243e-91	up
Ephb6	5.80318	3.59993e-81	1.56223e-78	up
Stra6	5.78545	2.98271e-19	5.2102e-18	up
Lyc2	5.7588	4.36238e-59	6.70474e-57	up
Tchh	5.72857	3.76158e-23	8.85653e-22	up
AABR07062170	5.72746	9.80109e-08	5.86423e-07	up
LOC688459	5.7244	5.20742e-14	6.06902e-13	up
Sctr	5.71457	1.58546e-28	5.22941e-27	up
Lyz2	5.69918	1.47173e-73	4.28584e-71	up
Slc37a2	5.69803	3.63377e-65	7.24528e-63	up
Tbxas1	5.67208	8.65206e-56	1.13037e-53	up
Cbln2	5.63176	3.9751e-07	2.20163e-06	up
Tlr8	5.62597	1.34334e-48	1.29265e-46	up
Glt8d2	5.6211	2.62506e-14	3.1269e-13	up
Col14a1	5.60371	2.88982e-31	1.10845e-29	up
Fcna	5.60298	1.18803e-43	9.03558e-42	up
Cerkl	5.59725	1.38942e-06	7.17968e-06	up
Htr1b	5.59276	1.64582e-23	3.98267e-22	up
Adgrg2	5.5847	1.66963e-22	3.75913e-21	up
Ramp1	5.58323	2.44734e-46	2.07527e-44	up
Pik3r5	5.57875	2.12845e-55	2.72294e-53	up
Lpo	5.57368	6.89438e-08	4.21743e-07	up
Cdh17	5.57235	1.31462e-26	3.8384e-25	up
Ffar2	5.55841	9.47721e-05	0.000368111	up
Gas7	5.54881	2.36492e-66	4.98479e-64	up
Arhgap36	5.53331	1.12802e-09	8.58213e-09	up
Hephl1	5.52318	7.00871e-06	3.27389e-05	up
Fgb	5.5198	4.20335e-74	1.24038e-71	up
Fn1	5.51736	2.88767e-32	1.17915e-30	up
Prnd	5.50946	0.00255244	0.00739695	up
Lgals2	5.50218	4.33213e-05	0.000178445	up
Spp1	5.49584	2.72678e-06	1.34618e-05	up
Fcgr2a	5.49372	2.04791e-56	2.76368e-54	up
LOC100909857	5.49218	0.000193021	0.000708448	up
Il36b	5.48747	2.69634e-11	2.43872e-10	up
Matk	5.46613	6.71741e-71	1.74906e-68	up
Pycr1	5.46486	8.12883e-06	3.76006e-05	up
RGD1560455	5.4499	3.13773e-15	4.04923e-14	up
Gckr	5.43054	1.18424e-05	5.34561e-05	up
LOC690948	5.41774	0.000164131	0.000609487	up
Folr2	5.41146	6.31855e-100	5.17934e-97	up
Tnfsf18	5.41137	5.70518e-10	4.49829e-09	up
C2	5.40797	1.79236e-56	2.43365e-54	up
Gprc5d	5.40549	1.09995e-05	4.99057e-05	up
LOC102553715	5.39564	4.4028e-29	1.51309e-27	up
Arl11	5.39511	1.4119e-38	8.20159e-37	up
RGD1563917	5.38892	9.20528e-21	1.79499e-19	up
Cd14	5.38804	5.58126e-68	1.23524e-65	up
AABR07044362	5.38314	0.0133341	0.0325154	up
Cd33	5.37406	4.93753e-59	7.53638e-57	up
LOC690813	5.36656	0.00590904	0.0157375	up
Ighg1	5.36542	7.10862e-05	0.000281194	up
Slc26a9	5.35805	9.50714e-15	1.17944e-13	up
AABR07065776	5.3434	0.000540258	0.00180646	up
Dgki	5.31414	0.0144004	0.0348392	up
Cysltr1	5.31246	3.41288e-10	2.7537e-09	up
Bean1	5.30568	2.97645e-10	2.41565e-09	up
Galntl5	5.3006	0.000166107	0.000615998	up
Tmeff2	5.29952	6.82547e-09	4.71919e-08	up
Lrrn4cl	5.29903	5.23418e-32	2.11779e-30	up
Cdkn2b	5.29338	1.61597e-10	1.35421e-09	up
Fbln1	5.27183	1.26208e-95	8.72884e-93	up
Reg3b	5.26894	0.000117306	0.000447084	up
RT1-M2	5.25742	0.0188125	0.0440684	up
Lat2	5.2572	4.42241e-58	6.43926e-56	up
Atp8b4	5.2421	6.56245e-27	1.95478e-25	up
Hk3	5.23824	1.39701e-44	1.1003e-42	up
Tnfsf9	5.23448	5.05005e-22	1.08829e-20	up
Clu	5.22994	4.56399e-49	4.46948e-47	up
Adcy7	5.2217	1.28603e-64	2.475e-62	up
Lif	5.21285	5.84818e-35	2.80156e-33	up
Siglec1	5.21158	4.25494e-24	1.07133e-22	up
F10	5.21065	2.34983e-09	1.71299e-08	up
Ankdd1a	5.19902	2.33341e-14	2.79756e-13	up
Lilrb4	5.18564	2.27329e-44	1.77157e-42	up
Mrc1	5.17819	1.22706e-62	2.08903e-60	up
Socs3	5.1764	1.82068e-60	2.85782e-58	up
AABR07032097	5.17456	8.53525e-22	1.81637e-20	up
Fcer2	5.15982	2.12556e-38	1.20933e-36	up
S100a8	5.15922	3.38905e-08	2.15598e-07	up
LOC100125362	5.1538	0.000262839	0.000937193	up
Dmrtc2	5.1501	0.000517863	0.00173947	up
Cd53	5.13512	8.28418e-59	1.24725e-56	up
Kcnn4	5.10896	5.15318e-72	1.39085e-69	up
Zbbx	5.10283	0.000236381	0.000851632	up
Celf5	5.09345	0.00010239	0.000394652	up
Ackr2	5.08728	0.000638457	0.00210461	up
Gm2a	5.08053	4.71164e-65	9.31054e-63	up
Vtcn1	5.07271	6.42048e-09	4.45449e-08	up
Plcb2	5.06809	1.70409e-30	6.28583e-29	up
Il23r	5.06131	0.01877	0.0439828	up
Cd300c2	5.06095	1.40242e-21	2.91988e-20	up
Lilrb3a	5.0565	2.89456e-18	4.71048e-17	up
Mcub	5.05622	8.89317e-39	5.20698e-37	up
Necab1	5.05389	4.3646e-09	3.08815e-08	up
Rgs1	5.04987	6.0566e-29	2.05906e-27	up
Capg	5.04868	3.66327e-07	2.0422e-06	up
Klra1	5.04121	0.000713345	0.0023334	up
Adgra1	5.04034	0.00136778	0.00421317	up
Abca9	5.0392	1.0495e-09	8.02058e-09	up
AABR07059308	5.03585	6.47466e-19	1.09806e-17	up
Obscn	5.03083	2.34065e-16	3.31223e-15	up
Tmem26	5.02524	1.601e-16	2.29787e-15	up
Dlx3	5.01778	2.78007e-10	2.26208e-09	up
Cxcl3	5.0115	3.44136e-09	2.45691e-08	up
LOC108348074	5.00568	1.59238e-80	6.64952e-78	up
Treml2	4.99974	2.06577e-08	1.34747e-07	up
C5ar1	4.9982	6.46239e-49	6.27305e-47	up
Meltf	4.99622	1.26962e-30	4.72256e-29	up
Csf3	4.99481	6.23846e-05	0.000249584	up
LOC103690020	4.98795	1.73168e-12	1.74524e-11	up
Plekhm3	4.9859	2.36176e-79	9.17025e-77	up
Hunk	4.9804	0.000116875	0.00044552	up
Pde6b	4.96683	0.00042621	0.00145839	up
Mfap4	4.95809	1.53484e-07	8.92727e-07	up
Ncf4	4.94842	1.868e-45	1.52555e-43	up
AABR07029272	4.93896	1.15386e-24	3.01147e-23	up
Rgsl1	4.93775	0.00799111	0.020637	up
Lamc2	4.93291	9.66031e-38	5.30526e-36	up
LOC108348110	4.93095	5.24126e-17	7.80617e-16	up
Syt12	4.91036	9.42566e-46	7.75497e-44	up
Pirb	4.90022	2.02697e-05	8.81526e-05	up
Lrrc63	4.89542	0.000227531	0.000822964	up
Vash1	4.84968	3.45174e-77	1.14021e-74	up
AABR07051708	4.84751	4.05673e-05	0.000167882	up
Fgr	4.84747	2.00261e-36	1.04779e-34	up
Itgax	4.84353	3.21314e-47	2.86747e-45	up
Galnt17	4.83781	0.000749267	0.00243936	up
Kcna3	4.83541	1.11341e-10	9.48502e-10	up
Ptger2	4.82063	2.48756e-41	1.68363e-39	up
Parvg	4.81985	9.37959e-49	9.06502e-47	up
Ptpre	4.81968	1.4286e-58	2.13634e-56	up
Tnfrsf8	4.81414	6.73446e-09	4.66064e-08	up
Dsg3	4.80881	2.14752e-07	1.23068e-06	up
Cd44	4.80023	4.30818e-52	4.84003e-50	up
Myo1f	4.79245	3.44017e-68	7.76917e-66	up
Plekhg4	4.79201	0.00027477	0.000975959	up
B3gnt5	4.78597	0.00194039	0.00577448	up
Siglec15	4.77257	0.000989264	0.00313333	up
Alox5	4.77011	4.04872e-08	2.54853e-07	up
Cep295nl	4.74243	2.29013e-06	1.14698e-05	up
AABR07060792	4.73685	0.0172945	0.0408891	up
Slamf8	4.73203	2.83755e-34	1.31108e-32	up
Postn	4.72814	3.86263e-91	2.31048e-88	up
Prss22	4.70228	8.91259e-08	5.36306e-07	up
AABR07051548	4.68772	0.00298157	0.0085021	up
Fgg	4.6834	1.53984e-13	1.70997e-12	up
Grid2	4.68275	0.00756885	0.0196474	up
Atf3	4.67797	2.02294e-39	1.23679e-37	up
Tspan11	4.67303	1.72152e-16	2.46128e-15	up
Gapt	4.664	5.99929e-08	3.69336e-07	up
Ankrd66	4.65117	1.39232e-06	7.19232e-06	up
B4galnt4	4.64956	1.50792e-88	8.13985e-86	up
Ctsz	4.64473	1.27222e-101	1.12627e-98	up
Cfb	4.64387	0.0108682	0.0271483	up
Pcyt1b	4.64201	2.40351e-06	1.19969e-05	up
Mt3	4.64141	3.49969e-35	1.69858e-33	up
Igdcc4	4.62381	5.41199e-08	3.35138e-07	up
Mmp19	4.61682	2.02363e-75	6.39813e-73	up
Epdr1	4.61665	1.99421e-20	3.78523e-19	up
AABR07014974	4.61593	0.000528541	0.00177076	up
Gda	4.61266	2.615e-16	3.68163e-15	up
Nags	4.61038	1.73222e-11	1.59673e-10	up
Dnah5	4.60947	0.0010917	0.00343204	up
Bcl2a1	4.60885	1.26431e-49	1.28356e-47	up
Chrm4	4.59397	0.00167293	0.00504982	up
Lum	4.58842	3.15912e-61	5.03005e-59	up
Bhlhe41	4.58789	7.21654e-36	3.66322e-34	up
Padi1	4.57642	2.74665e-05	0.000117037	up
Lcp1	4.57285	1.37589e-64	2.6251e-62	up
Tubb6	4.57163	6.42639e-39	3.82336e-37	up
Mab21l3	4.57035	2.72934e-16	3.83529e-15	up
Layn	4.56989	5.63671e-43	4.14457e-41	up
Pcdha4	4.56731	3.98099e-10	3.19229e-09	up
Plekhs1	4.56548	3.807e-26	1.08718e-24	up
Mmp9	4.56499	3.69133e-06	1.79159e-05	up
Arhgap40	4.563	0.00384073	0.0106989	up
Il6	4.56251	0.000950871	0.00302714	up
Birc3	4.56151	6.36848e-68	1.39552e-65	up
Gfpt2	4.55605	6.57111e-19	1.11357e-17	up
Lcp2	4.55572	4.11123e-63	7.22141e-61	up
Daw1	4.55524	0.00196445	0.00583823	up
Lrrc9	4.55261	0.00409117	0.0113295	up
A2ml1	4.54981	5.79008e-19	9.85739e-18	up
Lrat	4.54831	0.00650559	0.017155	up
Ca3	4.54264	0.0113175	0.0281121	up
Cd300a	4.53836	5.47057e-27	1.63836e-25	up
Plppr1	4.53594	2.13031e-13	2.33406e-12	up
Tiam1	4.53046	3.2787e-47	2.91423e-45	up
LOC102553138	4.53015	1.04736e-06	5.49293e-06	up
Aqp9	4.5176	2.24867e-05	9.71453e-05	up
LOC103694210	4.51533	0.0115222	0.02855	up
Sh2d1b	4.51283	1.72247e-33	7.74832e-32	up
Slc11a1	4.5097	5.15127e-46	4.30218e-44	up
Cfap77	4.50885	7.32215e-21	1.44048e-19	up
Krt17	4.50849	4.11186e-05	0.000169973	up
Pcdhb2	4.50758	0.0120025	0.0296207	up
Erich5	4.50467	0.00694078	0.0181899	up
Rspo1	4.50112	3.33121e-10	2.69172e-09	up
Nsg2	4.49544	6.67084e-29	2.25748e-27	up
Tdo2	4.48453	0.000179594	0.000662351	up
Vav1	4.4798	2.7775e-68	6.33729e-66	up
C6	4.47306	0.0151186	0.0363662	up
Clec4a	4.47236	7.90518e-48	7.25964e-46	up
Plaur	4.47052	6.70194e-38	3.70818e-36	up
Nfam1	4.46614	7.61498e-43	5.58062e-41	up
AABR07065789	4.46225	0.00703219	0.0183967	up
Calcb	4.46087	0.000755051	0.00245603	up
Tbata	4.4577	0.00573924	0.0153245	up
AABR07051670	4.45235	0.00444904	0.0122045	up
Cst7	4.44784	6.70917e-62	1.10812e-59	up
Ptpn7	4.44367	4.48947e-48	4.17483e-46	up
C1qb	4.44195	2.46972e-78	9.10998e-76	up
Cx3cr1	4.43453	4.24096e-37	2.27818e-35	up
Prkcb	4.41884	4.80036e-40	3.01823e-38	up
Ncam1	4.41408	1.58579e-25	4.38161e-24	up
Scara3	4.41287	5.71673e-33	2.48084e-31	up
Gdf3	4.41215	0.00594941	0.0158317	up
Timp1	4.41109	2.09379e-79	8.27498e-77	up
Nnmt	4.40976	8.58731e-33	3.65489e-31	up
C1qa	4.40802	2.1196e-58	3.12739e-56	up
Kcnh4	4.40667	0.0018791	0.00560942	up
Ly49si3	4.40537	3.90364e-16	5.41324e-15	up
Ncf1	4.40303	1.25622e-32	5.29573e-31	up
Celf3	4.40257	0.00505936	0.0136871	up
Fblim1	4.39923	4.18319e-36	2.14311e-34	up
Sdcbp2	4.39844	2.9219e-16	4.0877e-15	up
AABR07000147	4.39187	0.00220393	0.00647689	up
AABR07062138	4.3916	0.0164827	0.0392128	up
Sdc1	4.38384	1.72572e-46	1.48038e-44	up
C4b	4.38356	5.88819e-32	2.37373e-30	up
Syndig1	4.38136	5.09173e-16	7.0081e-15	up
Slc28a2	4.37337	2.22245e-29	7.79514e-28	up
P2rx7	4.37195	2.43935e-13	2.66474e-12	up
Tubb3	4.36865	6.77107e-15	8.48569e-14	up
Mnda	4.36525	1.51312e-51	1.64968e-49	up
Ctss	4.36321	3.62157e-104	4.21856e-101	up
Camk1d	4.35959	9.78221e-29	3.2803e-27	up
RGD1561143	4.35954	0.00824432	0.0212216	up
C4a	4.3585	1.59949e-13	1.77354e-12	up
Apba1	4.35727	2.89131e-22	6.37356e-21	up
Slc4a4	4.35689	0.000122485	0.000465541	up
Steap1	4.35376	1.01888e-15	1.36253e-14	up
Cfd	4.35376	0.0141816	0.0343701	up
Kcnn3	4.34417	1.69309e-05	7.44222e-05	up
Fcrla	4.34193	1.38587e-12	1.41346e-11	up
Mgst2	4.34116	3.96933e-08	2.49998e-07	up
Gnb4	4.33012	4.7066e-13	4.98643e-12	up
Clec4a2	4.32871	2.42163e-42	1.72889e-40	up
Col15a1	4.3259	3.89823e-45	3.14875e-43	up
LOC308990	4.32486	8.53883e-30	3.03341e-28	up
St8sia4	4.32347	1.55053e-30	5.74812e-29	up
Nwd1	4.32063	2.90277e-09	2.08924e-08	up
Hck	4.31494	2.58657e-43	1.94054e-41	up
Klra5	4.31406	5.75925e-17	8.55462e-16	up
LOC100364435	4.31325	1.98186e-57	2.82984e-55	up
Fcgr1a	4.31125	5.85955e-64	1.07177e-61	up
Crip1	4.30976	2.6609e-32	1.0926e-30	up
Adamtsl5	4.30568	1.27837e-20	2.4624e-19	up
Cd38	4.30434	2.58696e-47	2.318e-45	up
AABR07006269	4.30287	1.01127e-34	4.79262e-33	up
Tlr5	4.30073	4.36775e-14	5.11466e-13	up
Il2ra	4.29994	1.1597e-17	1.81004e-16	up
C3	4.29201	4.83831e-42	3.37796e-40	up
Apbb1ip	4.29165	7.28175e-84	3.50347e-81	up
AABR07062138	4.28444	9.01726e-13	9.36509e-12	up
Hk2	4.27157	2.25121e-21	4.62617e-20	up
Cd80	4.26494	5.01103e-18	7.99022e-17	up
Batf2	4.26238	0.00357795	0.010039	up
Cyp19a1	4.25692	0.00686901	0.0180188	up
Cd4	4.25427	3.00322e-36	1.56027e-34	up
Ubash3a	4.24764	4.55663e-13	4.83681e-12	up
Syt8	4.24386	1.23664e-06	6.42474e-06	up
Tigit	4.24385	0.00464184	0.0126753	up
Ikzf3	4.24367	5.63817e-05	0.00022721	up
Runx1	4.24339	3.06775e-44	2.3823e-42	up
Tnfaip3	4.24315	6.70047e-45	5.3536e-43	up
Slamf1	4.24233	0.000113137	0.000432537	up
Oas2	4.24188	2.00359e-07	1.15178e-06	up
Col8a1	4.2377	2.53026e-19	4.46925e-18	up
Stap1	4.23323	5.04283e-28	1.60818e-26	up
Pram1	4.21927	1.00847e-27	3.15246e-26	up
Emp3	4.21845	3.37755e-43	2.5169e-41	up
Fermt3	4.21341	2.22587e-58	3.26245e-56	up
Foxp3	4.21206	1.24492e-18	2.06077e-17	up
Pf4	4.21141	1.31689e-25	3.66147e-24	up
Apobec1	4.20965	1.14499e-59	1.77209e-57	up
C7	4.20963	8.46618e-18	1.33362e-16	up
Scn4a	4.20901	0.000502207	0.00169073	up
RGD1565355	4.20705	7.50162e-24	1.86337e-22	up
St18	4.20472	5.36731e-06	2.54913e-05	up
Adgrd1	4.18512	0.00384908	0.0107176	up
Col6a1	4.18132	1.68602e-162	7.46301e-159	up
Htra3	4.17834	4.84901e-43	3.58924e-41	up
F2rl3	4.17829	0.000150169	0.000561462	up
AABR07039446	4.17698	1.20099e-30	4.48236e-29	up
Btk	4.17248	1.8994e-30	6.97138e-29	up
Dsc3	4.16621	0.000564025	0.00187969	up
Sez6l2	4.16388	1.31656e-16	1.89824e-15	up
Clec10a	4.16261	5.07691e-51	5.42813e-49	up
Twist2	4.15761	5.63205e-15	7.10249e-14	up
Kcnk13	4.15744	2.77254e-17	4.20864e-16	up
Lonrf2	4.14959	7.99309e-09	5.48196e-08	up
Reln	4.14842	1.8972e-22	4.24557e-21	up
AABR07061134	4.14687	0.00187752	0.00560546	up
Ikzf1	4.13863	6.88658e-48	6.35058e-46	up
Cyp1b1	4.13808	2.60475e-16	3.67186e-15	up
Grem2	4.138	1.25711e-09	9.5217e-09	up
Apobec3	4.1367	1.86565e-26	5.39745e-25	up
Slc9a7	4.1361	7.09486e-23	1.63566e-21	up
Col24a1	4.13363	1.14656e-12	1.18081e-11	up
Adam8	4.11198	3.79689e-54	4.59196e-52	up
Ccl22	4.10586	1.59291e-05	7.04243e-05	up
Ankrd22	4.1058	2.2098e-05	9.55782e-05	up
Tnfrsf1b	4.10558	2.77678e-57	3.93947e-55	up
Igfbp6	4.10502	6.10526e-18	9.69308e-17	up
LOC100912849	4.10418	0.00707044	0.0184859	up
Fxyd5	4.10362	6.48585e-72	1.72946e-69	up
Bsn	4.10311	0.000346439	0.00120689	up
Lpcat2	4.09881	1.53602e-46	1.32794e-44	up
AABR07030729	4.09861	3.98711e-15	5.11551e-14	up
Myb	4.0986	0.000140015	0.000527187	up
Osm	4.09596	1.59338e-24	4.11491e-23	up
Adam23	4.0882	2.61226e-10	2.13023e-09	up
Mpz	4.08746	0.0106267	0.0266411	up
Laptm5	4.08199	5.44794e-70	1.33971e-67	up
Cdx2	4.07941	0.000389039	0.00134053	up
Csf1	4.07584	1.23406e-51	1.35881e-49	up
Mmp2	4.07271	5.45404e-45	4.37351e-43	up
Chst12	4.07082	5.12265e-35	2.47003e-33	up
Gfod1	4.06802	3.82653e-15	4.91234e-14	up
Slc28a3	4.06256	0.00534116	0.0143738	up
Fap	4.06222	3.15033e-07	1.76917e-06	up
Stk10	4.05533	5.61402e-39	3.38555e-37	up
Il18bp	4.05463	1.73431e-61	2.78143e-59	up
LOC681341	4.04281	2.48844e-07	1.41433e-06	up
Csf1r	4.03825	1.89228e-69	4.50321e-67	up
Tcf23	4.03203	7.06561e-23	1.63232e-21	up
AABR07060979	4.03094	0.0190083	0.0444847	up
Nfkbiz	4.02908	1.70348e-10	1.42216e-09	up
Ankh	4.02852	5.06615e-38	2.81719e-36	up
Tmsb10	4.02192	1.70155e-19	3.03455e-18	up
Slc16a3	4.01931	5.30744e-14	6.17908e-13	up
Kif5c	4.00929	5.08168e-21	1.01505e-19	up
Arhgap25	4.00279	1.02487e-63	1.82923e-61	up
Shc2	3.99834	2.42389e-40	1.55494e-38	up
Pmp22	3.99775	1.81537e-38	1.04358e-36	up
Noxo1	3.99375	0.0001578	0.000587063	up
Tmem132d	3.98831	0.0114043	0.0283055	up
Naip2	3.98778	6.54662e-30	2.35211e-28	up
Hrh1	3.98777	3.67747e-05	0.000153421	up
AABR07065827	3.98621	0.000398813	0.00137143	up
Creb5	3.98362	7.07984e-23	1.6339e-21	up
Tpbgl	3.97955	5.27159e-08	3.27247e-07	up
Cd83	3.9776	3.79363e-111	5.24754e-108	up
RGD1305184	3.97691	0.000626991	0.0020702	up
Wnt6	3.97598	0.0116803	0.028903	up
Gpr68	3.97499	9.40254e-05	0.000365467	up
Mak	3.9744	1.70876e-08	1.12387e-07	up
Lsp1	3.97233	1.27356e-34	5.97867e-33	up
Spi1	3.97039	1.37545e-44	1.0872e-42	up
Ly49si2	3.9677	1.87998e-23	4.53738e-22	up
Ervfrd-1	3.96596	5.34358e-08	3.31086e-07	up
C3ar1	3.96352	2.94939e-46	2.49145e-44	up
Kctd19	3.96324	9.07754e-21	1.77164e-19	up
Ctxn3	3.96012	0.000820007	0.00264786	up
Col3a1	3.95738	3.83027e-23	9.00867e-22	up
Myo1g	3.95547	2.15682e-20	4.06945e-19	up
Fabp4	3.95462	1.22268e-05	5.51014e-05	up
AABR07051532	3.95282	0.0129913	0.0317706	up
AABR07027451	3.94792	1.53521e-07	8.92727e-07	up
Selplg	3.94667	2.95467e-51	3.1899e-49	up
Hmox1	3.94313	1.21864e-26	3.56758e-25	up
Nrcam	3.942	2.62448e-11	2.37663e-10	up
Cyp4f18	3.94091	0.00977887	0.0247457	up
AABR07051689	3.94028	0.00801967	0.0206939	up
Lhfpl2	3.94	5.60119e-133	1.37739e-129	up
Mical2	3.93777	1.08076e-77	3.6799e-75	up
Vim	3.93697	3.84366e-82	1.73608e-79	up
Ccdc190	3.93541	0.000277848	0.000985942	up
Evi2b	3.92918	3.87812e-46	3.25116e-44	up
Irgc	3.92728	0.0101974	0.0256961	up
Itgb3	3.92532	1.55091e-22	3.49895e-21	up
Dpysl3	3.92056	1.19167e-35	5.99409e-34	up
LOC299282	3.9199	0.00301255	0.00857872	up
Stx1b	3.91546	1.5477e-09	1.16114e-08	up
MAST1	3.9141	0.00366863	0.0102725	up
C1qc	3.9137	6.7584e-45	5.36118e-43	up
Syt14	3.91052	0.011285	0.0280408	up
Muc4	3.90519	4.38115e-05	0.000180196	up
Hivep3	3.90042	1.86508e-58	2.77033e-56	up
P2ry2	3.89722	3.40536e-43	2.52911e-41	up
Cd109	3.89705	5.42066e-06	2.57336e-05	up
Col5a3	3.8956	3.38622e-18	5.46635e-17	up
Tubb4a	3.88763	1.45283e-08	9.63851e-08	up
Gata6	3.88469	3.5463e-23	8.37638e-22	up
Ccr5	3.88446	1.24614e-51	1.36533e-49	up
Scd	3.88319	0.00426741	0.011758	up
Mmp10	3.88281	0.0161	0.0384428	up
Trim6	3.88009	0.000196951	0.000721555	up
Arl5c	3.87688	5.86335e-25	1.56724e-23	up
Sting1	3.86859	5.21766e-51	5.55179e-49	up
Qpct	3.86787	7.30215e-24	1.81586e-22	up
Lgals1	3.86583	1.27459e-32	5.3528e-31	up
Iqgap3	3.86226	1.48291e-26	4.30707e-25	up
Inhbb	3.86171	1.14441e-53	1.37653e-51	up
Ankrd55	3.86155	0.0011334	0.00355555	up
Ccl6	3.85967	7.29549e-71	1.87749e-68	up
Dok2	3.85912	4.42287e-39	2.67451e-37	up
Samd3	3.8582	0.00181515	0.00543538	up
Epha10	3.85338	0.00822913	0.021185	up
Sirpa	3.84417	1.15435e-51	1.27741e-49	up
Lrrn2	3.84197	0.000248217	0.000890795	up
AABR07063279	3.83056	8.04873e-23	1.84979e-21	up
Adamts2	3.82343	5.79727e-66	1.21043e-63	up
AABR07060872	3.82226	2.87128e-19	5.03543e-18	up
Serpine1	3.82085	4.55529e-40	2.88051e-38	up
Ccr4	3.81684	0.0117329	0.0290168	up
S100a9	3.80902	4.2954e-12	4.16772e-11	up
Kiaa0408L	3.80783	4.1423e-11	3.68626e-10	up
Rhou	3.80428	3.08094e-23	7.30057e-22	up
Cd180	3.79799	3.24704e-34	1.49716e-32	up
AC103179	3.79469	0.012164	0.0299926	up
Bend6	3.79388	1.36657e-33	6.17245e-32	up
Clec4a3	3.79294	8.67158e-78	3.04634e-75	up
Msr1	3.7926	7.00458e-13	7.3298e-12	up
Igf1	3.78889	2.32727e-21	4.77803e-20	up
Lst1	3.78709	5.44549e-12	5.24683e-11	up
Cadm4	3.78679	6.3375e-17	9.35701e-16	up
Nlrp3	3.78604	3.8471e-24	9.70856e-23	up
Gpr153	3.78446	3.61825e-19	6.27088e-18	up
LOC691995	3.78367	3.67397e-27	1.1154e-25	up
Zc3h12b	3.78262	0.0207283	0.0480025	up
Gabbr2	3.77915	1.2253e-07	7.21422e-07	up
Nckap1l	3.7749	2.48864e-74	7.44307e-72	up
RGD1562667	3.77451	8.12936e-06	3.76006e-05	up
Pla2g2e	3.76691	0.0162487	0.0387519	up
Ms4a6a	3.76676	1.65898e-49	1.67656e-47	up
Wdfy4	3.76458	4.1165e-38	2.30067e-36	up
Pdcd1	3.76129	1.91886e-10	1.58819e-09	up
Slamf9	3.76078	1.26764e-62	2.14163e-60	up
Syk	3.75718	1.95682e-64	3.70156e-62	up
Nptx2	3.75111	0.00438899	0.0120592	up
Tmem156	3.74959	5.28178e-26	1.49293e-24	up
Tnfaip8l2	3.74957	1.60559e-102	1.54499e-99	up
Pvr	3.74818	6.40364e-64	1.15574e-61	up
Tmem154	3.74684	2.29934e-10	1.88688e-09	up
Adamts4	3.7374	5.01991e-29	1.71982e-27	up
Pxdn	3.73198	3.02896e-41	2.0376e-39	up
Chi3l1	3.73124	1.02563e-26	3.01851e-25	up
Lilrc2	3.72958	1.60744e-10	1.34757e-09	up
Prtfdc1	3.72492	5.03981e-26	1.42636e-24	up
Lrrc17	3.72352	1.82716e-06	9.27068e-06	up
Kcnab2	3.71804	1.76835e-24	4.54027e-23	up
Spag11bl	3.71551	0.0120293	0.0296836	up
Ctnnd2	3.71422	6.13027e-11	5.34786e-10	up
Tmc5	3.71218	1.66127e-10	1.38797e-09	up
Pi16	3.70969	7.76157e-17	1.13761e-15	up
Chp2	3.70911	2.39933e-10	1.96528e-09	up
Flnc	3.70547	1.83007e-25	5.03143e-24	up
Gas2l3	3.70222	2.15368e-49	2.1568e-47	up
B4galnt3	3.69525	0.00121572	0.00378749	up
Mmp16	3.69142	0.00267073	0.00769743	up
Pkp1	3.68699	3.71065e-07	2.06602e-06	up
Batf	3.68678	1.80723e-06	9.17375e-06	up
Lpar5	3.68345	3.06002e-05	0.000129147	up
Col1a1	3.67659	2.83284e-42	2.01596e-40	up
Tspan10	3.67649	0.0176613	0.0416583	up
Ms4a6e	3.67392	2.08814e-19	3.71203e-18	up
Milr1	3.67292	0.000605965	0.00200797	up
AABR07071838	3.67273	0.0145349	0.0351283	up
Paqr8	3.66982	4.25219e-10	3.4036e-09	up
Sarm1	3.66971	0.00134611	0.00415511	up
Vsir	3.668	1.53807e-69	3.70007e-67	up
Glipr1	3.66635	2.28877e-41	1.55384e-39	up
Clec5a	3.66422	3.81807e-10	3.06721e-09	up
Cnr2	3.6584	2.83397e-31	1.08891e-29	up
Abr	3.65722	2.92249e-90	1.65848e-87	up
Serpina1	3.65679	0.00563838	0.015093	up
Tgfb1	3.65513	1.04704e-70	2.6333e-68	up
Plxna4	3.65257	0.0001654	0.000613581	up
RGD1559588	3.64986	0.00315799	0.0089675	up
Jsrp1	3.64224	0.0009255	0.00295359	up
Axl	3.64193	4.63347e-110	6.03223e-107	up
Olr1637	3.64104	0.0193886	0.0452884	up
Ifitm1	3.63638	2.53393e-30	9.22384e-29	up
Ypel1	3.63538	9.03478e-06	4.15886e-05	up
Tmem150b	3.63359	1.71043e-22	3.84708e-21	up
Niban1	3.63165	2.18198e-14	2.62312e-13	up
Ypel4	3.62974	2.40653e-14	2.88055e-13	up
Slc2a6	3.62772	1.29588e-22	2.93555e-21	up
Diras2	3.62608	0.00349459	0.00982248	up
Tlr7	3.62443	9.1014e-16	1.22302e-14	up
Rab42	3.62442	0.000102186	0.000394003	up
B4galt5	3.60887	5.00194e-103	5.03195e-100	up
Bpi	3.60581	0.000876308	0.00281038	up
Timp2	3.60216	6.42308e-64	1.15574e-61	up
Tyrobp	3.60108	1.28757e-32	5.39705e-31	up
Tifa	3.59904	4.00655e-25	1.08535e-23	up
Disp2	3.59856	0.00225586	0.00661455	up
LOC103689961	3.5976	1.86926e-10	1.55199e-09	up
Jchain	3.59669	1.37975e-12	1.40852e-11	up
Selp	3.59509	1.01204e-22	2.31389e-21	up
Adra1d	3.5943	6.65439e-44	5.13153e-42	up
Fcrl1	3.59382	0.00570574	0.0152493	up
Sh3pxd2b	3.59222	1.74863e-15	2.30361e-14	up
Map6	3.59145	2.40241e-31	9.29547e-30	up
Osmr	3.59067	7.74954e-44	5.9347e-42	up
Slc5a12	3.58648	0.0142317	0.0344801	up
Pimreg	3.58056	0.00118801	0.00371002	up
Cd300lf	3.57518	1.68313e-18	2.76549e-17	up
Fam78a	3.57297	3.12742e-18	5.07822e-17	up
Vstm2b	3.56789	7.4593e-05	0.00029391	up
Trh	3.56392	0.013224	0.0322718	up
Slfn2	3.55937	1.17958e-42	8.5037e-41	up
Slc44a5	3.55804	0.00121189	0.00377714	up
Irf5	3.55802	8.36138e-30	2.97515e-28	up
Slc66a3	3.55693	7.58122e-62	1.24287e-59	up
Igsf1	3.55521	0.00269037	0.00774899	up
Dnajb13	3.5543	3.12335e-10	2.53023e-09	up
Syn1	3.55423	6.11483e-13	6.42609e-12	up
Eno2	3.55415	2.53458e-20	4.74981e-19	up
Arhgap30	3.54674	9.16944e-79	3.43963e-76	up
Ptafr	3.54382	2.5416e-26	7.31478e-25	up
AABR07030544	3.54127	1.4002e-05	6.23904e-05	up
Kcnd1	3.54087	8.60987e-16	1.16333e-14	up
Epop	3.5406	0.00191473	0.00570809	up
Marchf1	3.5363	6.44617e-07	3.47459e-06	up
Spn	3.53494	1.79811e-27	5.55806e-26	up
Nod2	3.52965	1.62173e-24	4.18324e-23	up
Bend4	3.52721	0.00401334	0.0111377	up
Zbtb16	3.52689	1.86634e-07	1.07623e-06	up
Evi2a	3.52282	2.2519e-33	1.00685e-31	up
Prune2	3.52171	1.90262e-11	1.74653e-10	up
Slco4a1	3.52056	0.00296097	0.00845142	up
Pphln1	3.52011	2.74246e-32	1.124e-30	up
Pld3	3.51961	1.67954e-48	1.59535e-46	up
Epb41l2	3.51878	3.39601e-78	1.23214e-75	up
Ncr3	3.51547	0.00088056	0.0028232	up
Gpr155	3.51016	5.36543e-31	2.03335e-29	up
Mmp14	3.50882	2.74173e-69	6.38737e-67	up
Septin6	3.50766	2.13471e-69	5.0261e-67	up
Ptprz1	3.50697	2.43408e-15	3.17075e-14	up
Cd8b	3.50696	4.24063e-19	7.2981e-18	up
S100a4	3.50562	9.92368e-27	2.92841e-25	up
Clec4a1	3.50447	2.26024e-91	1.38954e-88	up
A3galt2	3.50403	2.61797e-50	2.70752e-48	up
Sla	3.50379	4.21248e-42	2.96913e-40	up
Slc16a1	3.50215	5.40668e-21	1.07512e-19	up
Calhm6	3.50213	7.93041e-13	8.27125e-12	up
Lbh	3.49315	1.90727e-49	1.91871e-47	up
Emp1	3.48952	3.37184e-38	1.89887e-36	up
C2cd4c	3.48941	0.00468685	0.0127871	up
Il10ra	3.48723	1.141e-42	8.27957e-41	up
Mgp	3.48371	3.38389e-27	1.03157e-25	up
LOC100911625	3.48134	2.10201e-20	3.96942e-19	up
Was	3.47899	6.79901e-99	5.37414e-96	up
Rasgrp4	3.47807	4.4761e-22	9.68378e-21	up
Rac2	3.47538	2.78017e-38	1.56966e-36	up
AABR07051562	3.47484	0.00710219	0.0185579	up
Pid1	3.47392	2.6662e-13	2.89541e-12	up
Colec12	3.472	1.19852e-12	1.22975e-11	up
Celsr3	3.47036	0.000189648	0.000696877	up
Cmtm3	3.4703	1.06392e-42	7.74563e-41	up
Loxl2	3.46947	4.7938e-60	7.47158e-58	up
Ltbp2	3.46207	1.26258e-30	4.70427e-29	up
Nptxr	3.46194	3.96764e-29	1.36566e-27	up
Pkib	3.4609	3.22958e-17	4.88232e-16	up
Il1rl1	3.45217	6.93529e-22	1.48445e-20	up
Popdc2	3.45144	9.71276e-17	1.41144e-15	up
Prcp	3.45077	2.44014e-33	1.08227e-31	up
Kif21b	3.44891	4.36289e-13	4.64005e-12	up
Runx2	3.44864	2.76096e-29	9.62293e-28	up
Adcyap1r1	3.44768	2.43989e-14	2.91732e-13	up
Smpdl3a	3.44434	4.80249e-42	3.36357e-40	up
LOC108348072	3.44164	8.05264e-34	3.68225e-32	up
Nmur1	3.43652	5.61063e-06	2.65898e-05	up
Raet1e	3.43344	0.00132444	0.00409507	up
Ptprc	3.43176	6.28304e-31	2.37297e-29	up
Lamb3	3.42969	6.26894e-08	3.85293e-07	up
Tnip3	3.42922	7.5445e-24	1.87192e-22	up
Ssc5d	3.42736	1.17119e-29	4.13411e-28	up
Comp	3.42725	7.48237e-09	5.15405e-08	up
LOC103694380	3.42724	5.58221e-07	3.03701e-06	up
Fut7	3.42521	4.41048e-10	3.5252e-09	up
Ms4a7	3.42363	1.63798e-18	2.6933e-17	up
Rasa4	3.42164	6.98444e-25	1.85347e-23	up
Cfap221	3.42109	7.99427e-08	4.84207e-07	up
Ece2	3.41754	2.39004e-18	3.90091e-17	up
Gabrp	3.41629	9.47332e-08	5.67886e-07	up
Rtn4rl2	3.41593	0.00231165	0.00676022	up
Dpysl2	3.41516	9.0835e-32	3.6028e-30	up
Ifitm10	3.41434	7.03318e-47	6.17692e-45	up
Col2a1	3.41324	2.34069e-06	1.17071e-05	up
Serinc2	3.41322	8.63683e-12	8.20036e-11	up
Adgre4	3.41159	0.00279584	0.0080277	up
AABR07034739	3.41015	7.71619e-09	5.30027e-08	up
Coro1a	3.40923	2.68952e-38	1.52236e-36	up
Pla1a	3.40922	3.08765e-22	6.79959e-21	up
Tnnt2	3.40707	1.11748e-07	6.61814e-07	up
Flna	3.40682	1.22724e-33	5.58874e-32	up
Dapp1	3.40532	9.10342e-33	3.86712e-31	up
B3gnt9	3.40475	6.2973e-16	8.59789e-15	up
Slit3	3.40368	6.95978e-16	9.46735e-15	up
Tbx18	3.40362	0.000321632	0.00112829	up
Csf3r	3.39973	2.59023e-14	3.0904e-13	up
Scel	3.39879	8.14869e-22	1.73577e-20	up
Cd274	3.39667	3.22209e-14	3.81344e-13	up
Etv4	3.39546	4.21083e-23	9.8618e-22	up
LOC681325	3.39353	2.34276e-07	1.33562e-06	up
Cxcl1	3.39293	1.01925e-20	1.98226e-19	up
Sh2b2	3.39149	9.49408e-18	1.49129e-16	up
Plbd1	3.38855	2.72183e-12	2.68806e-11	up
Gna15	3.38673	4.50506e-28	1.44711e-26	up
Scara5	3.3862	2.65575e-09	1.91831e-08	up
Sfn	3.38531	3.56045e-62	5.9248e-60	up
Shcbp1l	3.38383	0.00783565	0.0202805	up
Hcls1	3.38297	2.77671e-67	5.96643e-65	up
RGD1311744	3.38247	2.86503e-17	4.34009e-16	up
Nav1	3.38148	4.30184e-41	2.85911e-39	up
Numbl	3.3764	1.36167e-36	7.15832e-35	up
Cd244	3.37571	7.37457e-18	1.16581e-16	up
RT1-DMb	3.37494	6.51589e-75	2.00291e-72	up
Fgd6	3.37395	3.74569e-22	8.21603e-21	up
Fam131b	3.36983	0.00142895	0.00438148	up
Plekho2	3.36931	5.49613e-28	1.74771e-26	up
Ctla4	3.36919	0.00100916	0.00319203	up
Fosl1	3.36909	7.00253e-06	3.27307e-05	up
Sec14l4	3.36033	3.04445e-06	1.496e-05	up
Abca1	3.36005	5.07072e-50	5.19561e-48	up
Klhl6	3.35836	7.12278e-24	1.77478e-22	up
Plek	3.35821	1.27722e-53	1.52797e-51	up
Icam1	3.35234	3.98511e-73	1.13075e-70	up
Efhc1	3.35227	1.77634e-12	1.78699e-11	up
Kcna2	3.34875	1.73093e-24	4.44934e-23	up
LOC108348139	3.34683	8.89953e-16	1.19881e-14	up
Ms4a6bl	3.34523	1.12598e-18	1.8737e-17	up
Naaa	3.34415	8.68258e-56	1.13037e-53	up
P2ry13	3.34356	1.77157e-08	1.16207e-07	up
Ly86	3.33779	2.10529e-52	2.40177e-50	up
Lbp	3.33225	1.82566e-14	2.20434e-13	up
Asphd1	3.33089	0.00808417	0.0208489	up
Trem3	3.32584	0.000653498	0.00215035	up
Cadps	3.32446	0.00379617	0.0105908	up
Nrxn3	3.32398	0.0107939	0.0269922	up
Itga4	3.31891	1.57454e-12	1.59705e-11	up
Cbl	3.31663	1.78834e-14	2.16046e-13	up
Asic4	3.31392	1.59806e-05	7.06378e-05	up
Scube2	3.30517	0.0209745	0.0485115	up
Barx2	3.30467	5.06594e-07	2.77249e-06	up
Fcer1g	3.30444	1.38515e-61	2.23768e-59	up
Radx	3.30347	0.000292681	0.00103493	up
Tenm4	3.30128	5.5123e-09	3.84853e-08	up
Tnf	3.29701	1.11187e-07	6.58673e-07	up
Dpysl4	3.29652	0.00770833	0.0199837	up
Lrguk	3.29307	0.00234993	0.00685948	up
Cadm3	3.2923	4.90845e-18	7.83229e-17	up
Pcdhga3	3.28769	0.000117827	0.000448992	up
S1pr2	3.287	8.47693e-32	3.38039e-30	up
Itga5	3.28578	2.51784e-35	1.23285e-33	up
RGD1565785	3.282	3.82207e-08	2.41203e-07	up
RT1-DMa	3.28127	5.59377e-40	3.49721e-38	up
Mfsd12	3.27881	3.2739e-29	1.13393e-27	up
LOC100911796	3.27831	0.00548819	0.0147355	up
Tlr2	3.27829	7.67757e-62	1.24941e-59	up
Il2rg	3.27533	2.09689e-23	5.03344e-22	up
Art4	3.27522	5.19358e-08	3.22696e-07	up
Stab1	3.2732	3.74968e-20	6.94459e-19	up
Sash3	3.26658	2.34772e-35	1.15466e-33	up
Aox3	3.26408	3.77838e-12	3.67898e-11	up
Rap2b	3.25961	2.4855e-15	3.23582e-14	up
LOC100909524	3.25868	3.65871e-05	0.000152724	up
Aff2	3.25773	3.30024e-07	1.84914e-06	up
Rnd1	3.25539	6.06567e-25	1.61937e-23	up
Prex1	3.25339	3.97763e-36	2.04728e-34	up
Cdca7	3.25079	1.5953e-10	1.33841e-09	up
Cmklr1	3.24603	4.15698e-20	7.66686e-19	up
Serpina10	3.24487	0.000577253	0.00192088	up
Rftn1	3.24481	1.41168e-69	3.43332e-67	up
Oasl	3.24002	1.63021e-12	1.65125e-11	up
Cdkn1a	3.23887	1.52597e-14	1.85667e-13	up
Stox2	3.23751	1.58034e-12	1.60147e-11	up
Parvb	3.23532	5.02934e-28	1.60619e-26	up
Galnt16	3.23496	4.27038e-08	2.68195e-07	up
Dnase2	3.23416	4.16366e-69	9.59898e-67	up
Batf3	3.23407	4.04764e-10	3.24339e-09	up
Myo18b	3.23108	0.00281014	0.00806354	up
Ppt1	3.23034	3.36153e-43	2.51342e-41	up
Cd200r1	3.2267	1.01728e-39	6.3243e-38	up
Pcdhb7	3.22347	0.000194863	0.000714263	up
AABR07026805	3.22154	0.0103702	0.0260662	up
LOC100911217	3.22115	0.00458985	0.0125457	up
Gpx2	3.22063	0.000701502	0.00229828	up
Map4k1	3.2196	1.91205e-28	6.25998e-27	up
Relt	3.21859	1.68308e-12	1.70091e-11	up
Gpr34	3.21845	2.1483e-08	1.39677e-07	up
C1qtnf6	3.21683	3.06449e-40	1.96021e-38	up
Galns	3.21468	5.90408e-26	1.66458e-24	up
Lrrc25	3.20924	3.56532e-23	8.41232e-22	up
Rgs14	3.20916	4.87735e-16	6.72139e-15	up
Col6a2	3.20709	8.72913e-66	1.80554e-63	up
Foxf1	3.2069	0.00909249	0.0231731	up
Icos	3.20593	2.67507e-12	2.64424e-11	up
Ptcd3	3.20446	2.19009e-31	8.48882e-30	up
Fam114a1	3.2033	1.5567e-32	6.45187e-31	up
Tnc	3.20285	1.88362e-28	6.17603e-27	up
Ticrr	3.20078	1.68581e-13	1.86458e-12	up
Npw	3.19859	3.53184e-06	1.71908e-05	up
Wnt4	3.19625	1.73146e-08	1.13779e-07	up
Ccl2	3.19599	1.1108e-20	2.1471e-19	up
Casp12	3.19484	7.33861e-18	1.16096e-16	up
Ccdc136	3.19444	4.09298e-14	4.80561e-13	up
Fas	3.19317	3.23628e-18	5.24343e-17	up
Pstpip1	3.19182	1.16641e-24	3.03705e-23	up
Mreg	3.18859	1.40773e-16	2.02575e-15	up
Rubcnl	3.18768	9.67442e-16	1.29924e-14	up
Trim46	3.18642	1.4894e-14	1.81516e-13	up
Cd37	3.18608	1.41601e-43	1.06959e-41	up
Ptprh	3.18554	0.0070001	0.0183257	up
Tnfrsf9	3.18292	5.1896e-29	1.77247e-27	up
Gab2	3.17887	1.69983e-12	1.71627e-11	up
Fam71f1	3.17883	0.0147964	0.0356921	up
Tmem273	3.17769	0.00298486	0.00850971	up
Tac3	3.1764	6.00012e-05	0.000240623	up
Cst6	3.17487	6.6147e-08	4.05643e-07	up
Clstn2	3.17283	0.0139724	0.0339076	up
Elmo1	3.17197	8.08728e-20	1.47436e-18	up
Il6r	3.17062	4.37869e-44	3.38843e-42	up
F7	3.16263	3.35604e-09	2.39909e-08	up
Syt13	3.16198	6.84648e-21	1.3493e-19	up
Adam19	3.1609	3.5625e-36	1.83789e-34	up
Reep2	3.16049	1.48683e-16	2.13817e-15	up
Gli3	3.15942	6.40007e-13	6.70992e-12	up
Slpi	3.15469	2.13714e-06	1.07522e-05	up
Slc34a2	3.15082	3.65178e-15	4.69345e-14	up
AC096239	3.14545	2.91129e-05	0.000123387	up
Has1	3.14512	0.00785097	0.020313	up
AABR07028970	3.14425	0.00811974	0.0209253	up
Epsti1	3.1442	1.06961e-25	2.97769e-24	up
Clca5	3.14362	0.000659914	0.00217017	up
Htra4	3.14079	1.14065e-07	6.74819e-07	up
AABR07005844	3.13786	0.00984482	0.0248955	up
Ccdc40	3.13675	0.00782968	0.0202698	up
Fam72a	3.13544	5.30762e-07	2.89604e-06	up
Fbn1	3.13508	4.06361e-21	8.19088e-20	up
Irf8	3.13253	5.31013e-38	2.94546e-36	up
Klf8	3.13112	0.0087108	0.0222773	up
Cxcl17	3.1236	1.2504e-05	5.62133e-05	up
Lox	3.12248	3.46367e-15	4.45686e-14	up
Ptchd1	3.11931	6.23784e-06	2.93736e-05	up
RGD1563400	3.11781	2.03596e-31	7.93307e-30	up
Unc93b1	3.11781	3.01937e-79	1.15215e-76	up
Afap1	3.11683	8.36498e-39	4.92377e-37	up
Slc15a3	3.11606	2.32025e-30	8.47389e-29	up
Fut10	3.11442	1.06027e-09	8.09729e-09	up
Arg1	3.1098	6.5261e-05	0.000260104	up
Ffar4	3.1088	0.00383049	0.0106744	up
Apba2	3.10524	0.000325491	0.0011402	up
LOC103690035	3.10302	2.69084e-08	1.73222e-07	up
Dok3	3.10133	1.26757e-16	1.82881e-15	up
Gpr85	3.10006	0.000357022	0.00124005	up
AABR07054578	3.097	4.77284e-10	3.80246e-09	up
Tnik	3.09605	9.1694e-10	7.07838e-09	up
Snx20	3.0909	1.11755e-34	5.2737e-33	up
Plekho1	3.09081	8.79811e-28	2.76198e-26	up
Ikbke	3.09064	5.67234e-18	9.01222e-17	up
Csrp3	3.08904	0.0149806	0.036089	up
LOC100912399	3.08621	3.19614e-36	1.6566e-34	up
LOC103690068	3.08473	2.53022e-15	3.29211e-14	up
Sdk2	3.08327	1.4856e-08	9.84703e-08	up
MGC109340	3.08158	0.020127	0.0468108	up
Nfatc1	3.08122	7.97657e-37	4.23351e-35	up
Uhrf1	3.07885	1.7743e-08	1.16317e-07	up
Peak1	3.07376	4.88999e-43	3.60751e-41	up
Nt5c1a	3.07163	0.00595666	0.0158453	up
Tmsb15b2	3.07017	1.89215e-07	1.09027e-06	up
Antxr2	3.06736	1.9261e-20	3.66539e-19	up
Cpz	3.06539	1.02186e-26	3.01143e-25	up
Cd276	3.06429	1.16852e-57	1.67933e-55	up
Lipa	3.06422	2.14679e-36	1.12058e-34	up
AABR07002779	3.064	8.13969e-12	7.75162e-11	up
Grk3	3.06384	3.89164e-18	6.25034e-17	up
Myo16	3.05574	0.0168297	0.0399265	up
Lef1	3.05541	0.000138437	0.000521868	up
Ms4a14	3.05497	0.00707235	0.0184887	up
Dagla	3.05473	5.48716e-15	6.92766e-14	up
LOC691320	3.0534	3.53028e-06	1.7187e-05	up
Gpr37l1	3.04748	0.0016074	0.00487394	up
Csf2ra	3.0472	2.17349e-22	4.82969e-21	up
Alpk1	3.04611	2.35767e-29	8.24327e-28	up
Slc2a10	3.04199	3.58173e-06	1.74107e-05	up
Smox	3.04129	2.94066e-19	5.14081e-18	up
Il9r	3.0396	0.0153983	0.0369344	up
Nlrc4	3.03926	2.91578e-28	9.44833e-27	up
Adora1	3.03815	7.60995e-14	8.71757e-13	up
Wasf2	3.03403	9.89737e-16	1.32516e-14	up
Rgs10	3.03371	4.80066e-51	5.15768e-49	up
RGD1566138	3.03358	1.75428e-14	2.12163e-13	up
Ctse	3.03161	1.70283e-11	1.57161e-10	up
Abcg1	3.02853	1.09711e-26	3.22461e-25	up
Tcirg1	3.0261	1.01474e-25	2.83207e-24	up
Gja1	3.02505	2.6074e-16	3.67327e-15	up
P2rx4	3.02468	4.74658e-15	6.05483e-14	up
Anxa2	3.02341	2.48514e-20	4.66111e-19	up
Bmper	3.02087	4.17043e-06	2.01177e-05	up
Ccnf	3.01844	8.96433e-07	4.73958e-06	up
Extl3	3.01794	3.25736e-20	6.07858e-19	up
LOC690097	3.01601	5.07401e-09	3.56049e-08	up
Soga1	3.0141	1.66668e-11	1.5421e-10	up
Uchl1	3.01392	4.47938e-09	3.16633e-08	up
Inf2	3.01189	9.96427e-15	1.23338e-13	up
Bst1	3.01186	0.00832235	0.0213926	up
Slc4a7	3.01143	1.49191e-09	1.12119e-08	up
PCOLCE2	3.01066	1.49547e-12	1.51964e-11	up
Calhm5	3.01034	1.4e-05	6.23904e-05	up
Myof	3.01012	3.75838e-52	4.26567e-50	up
Efna3	3.00635	0.0063318	0.0167409	up
Tnfaip2	3.00556	5.53378e-32	2.23492e-30	up
Trim36	3.00394	3.67673e-05	0.000153419	up
Gpc6	3.00207	3.96323e-10	3.18036e-09	up
Elf4	3.0019	1.86697e-42	1.33721e-40	up
Baat	2.9999	2.88578e-08	1.84964e-07	up
AC126292	2.99918	0.00173256	0.00521062	up
Samsn1	2.9986	2.44226e-06	1.21712e-05	up
Adat2	2.99514	0.00510218	0.0137894	up
Clmp	2.99324	3.88587e-13	4.1567e-12	up
St3gal4	2.99209	4.06181e-55	5.10773e-53	up
Glrx	2.99081	5.35424e-28	1.70504e-26	up
Mlph	2.98927	2.16923e-11	1.97814e-10	up
LOC690045	2.98616	0.000794135	0.00257144	up
Fam102b	2.98594	1.84635e-13	2.03605e-12	up
Itgal	2.98281	2.07391e-33	9.29146e-32	up
Edn1	2.98271	6.0915e-17	9.01183e-16	up
Ticam2	2.98213	9.78477e-30	3.4649e-28	up
AABR07027925	2.9811	3.01543e-05	0.000127483	up
Adora3	2.97957	0.00908941	0.0231679	up
Traf1	2.97951	2.90156e-21	5.93507e-20	up
Cybrd1	2.97871	1.20622e-15	1.60433e-14	up
Lama1	2.97396	2.56108e-05	0.000109593	up
Clspn	2.97362	1.52183e-06	7.80741e-06	up
Megf10	2.97248	0.0133783	0.0326053	up
Ccl7	2.972	2.91715e-07	1.64616e-06	up
AABR07033887	2.97076	1.68192e-15	2.21837e-14	up
Pik3ap1	2.96785	6.32595e-33	2.73449e-31	up
P2ry6	2.96517	7.79301e-57	1.08475e-54	up
Tspyl5	2.96406	0.000460523	0.00156228	up
Arhgap9	2.96365	3.76495e-40	2.38756e-38	up
Arhgap15	2.96303	2.00464e-17	3.07675e-16	up
Cnn2	2.96216	2.42663e-49	2.4192e-47	up
Slc25a24	2.96033	1.97111e-90	1.14801e-87	up
Pnma2	2.95531	0.00135961	0.00419152	up
Abca8a	2.95469	1.0921e-19	1.97309e-18	up
RT1-Ba	2.95261	0.00217389	0.0064039	up
Klf6	2.95205	1.32845e-21	2.78157e-20	up
Disc1	2.95173	0.0107217	0.0268369	up
Wnt7a	2.95141	1.30244e-05	5.84103e-05	up
Lsamp	2.94922	1.4292e-06	7.35946e-06	up
Nrros	2.94917	1.31485e-32	5.4906e-31	up
LOC690617	2.94855	3.04231e-28	9.82954e-27	up
Clec2d	2.9481	0.000211479	0.000770319	up
RGD1563888	2.94704	9.12187e-13	9.46929e-12	up
RT1-Bb	2.94681	1.80516e-05	7.90653e-05	up
Zik1	2.94552	1.10341e-06	5.76911e-06	up
Msc	2.94418	1.44534e-05	6.42465e-05	up
Zeb2	2.94246	9.13229e-27	2.69848e-25	up
LOC100909664	2.94114	5.11351e-19	8.72597e-18	up
Chst5	2.94086	0.00808842	0.0208567	up
Zfp9	2.9381	2.36594e-05	0.000101873	up
Penk	2.93519	7.41953e-07	3.97312e-06	up
Pla2g2a	2.93463	3.04054e-06	1.49441e-05	up
Dtx4	2.93435	3.67338e-18	5.91268e-17	up
Tifab	2.93285	1.7196e-15	2.26672e-14	up
Ucp2	2.9319	3.23349e-50	3.32854e-48	up
Lpl	2.93093	8.24177e-14	9.40242e-13	up
Clec12a	2.92406	1.28503e-43	9.73979e-42	up
Cox6a2	2.92318	0.0105163	0.0263915	up
Anln	2.92192	0.000384059	0.0013244	up
LOC100911224	2.91996	2.40148e-05	0.000103203	up
Cyp4f39	2.91452	0.00259231	0.00750169	up
Eya2	2.90827	1.08599e-31	4.28436e-30	up
NEWGENE_621351	2.90732	3.88663e-20	7.18022e-19	up
Fbxl2	2.90709	0.000139786	0.000526415	up
Cxcr4	2.90546	1.65456e-19	2.9555e-18	up
Pycard	2.90506	2.20817e-51	2.39565e-49	up
Pdlim4	2.90257	2.67031e-41	1.80181e-39	up
AABR07008608	2.90228	3.48473e-20	6.48647e-19	up
Sell	2.90152	1.15425e-05	5.21771e-05	up
Esyt1	2.90057	2.9973e-26	8.60391e-25	up
Spic	2.8993	0.0110435	0.0275274	up
Mycn	2.89795	2.09325e-05	9.08389e-05	up
Tmem176a	2.8919	1.40555e-32	5.83635e-31	up
RGD1309104	2.89091	5.19069e-56	6.9205e-54	up
Adamts1	2.88976	5.38869e-12	5.19436e-11	up
LOC691141	2.88894	3.99638e-19	6.90459e-18	up
Cp	2.88847	9.7779e-17	1.41998e-15	up
Col4a6	2.88583	1.27982e-09	9.68378e-09	up
Gng2	2.88129	5.92386e-37	3.1592e-35	up
Slc7a7	2.88116	0.0178667	0.0420845	up
Antxr1	2.87893	1.15465e-19	2.081e-18	up
AABR07003235	2.87579	0.000574155	0.00191229	up
RT1-Da	2.87395	7.11479e-12	6.79605e-11	up
Gngt2	2.87376	3.47192e-25	9.42829e-24	up
Marveld1	2.8726	9.12943e-19	1.52954e-17	up
Cfh	2.87085	1.1338e-22	2.58162e-21	up
Cdh6	2.86943	6.75952e-09	4.67505e-08	up
Col5a1	2.86869	2.03472e-24	5.20605e-23	up
Bco1	2.86754	0.000104686	0.000402871	up
Nrp2	2.86488	8.32006e-42	5.7724e-40	up
Siglec5	2.86443	1.59239e-07	9.23792e-07	up
AABR07068214	2.86155	1.22105e-11	1.1451e-10	up
Dkk3	2.86074	4.01965e-13	4.29565e-12	up
Themis2	2.85935	3.05673e-35	1.48685e-33	up
Plxna1	2.85741	7.10936e-33	3.04931e-31	up
Gpr65	2.85545	3.5224e-18	5.67378e-17	up
Emilin2	2.8536	1.59407e-10	1.33788e-09	up
Tnni1	2.85173	1.16429e-05	5.26203e-05	up
Bdnf	2.85019	0.0134906	0.0328572	up
Hist1h2bo	2.84928	0.0191921	0.0448578	up
Tmsb4x	2.84711	2.09538e-44	1.6445e-42	up
Ca13	2.84547	1.01505e-07	6.05367e-07	up
Ypel2	2.84546	5.85095e-13	6.1634e-12	up
Mical1	2.84414	8.92209e-27	2.63989e-25	up
Lacc1	2.84393	1.32825e-10	1.12502e-09	up
Slc6a12	2.84389	0.0202211	0.0469786	up
Ighm	2.84348	2.05081e-09	1.51044e-08	up
Nemp1	2.84196	2.44552e-09	1.77631e-08	up
Ifngr2	2.84084	1.60203e-40	1.03977e-38	up
Otulinl	2.84079	5.3061e-18	8.44853e-17	up
Slc17a9	2.83958	5.62336e-14	6.53657e-13	up
Rundc3a	2.83257	2.292e-17	3.50322e-16	up
Meis3	2.83184	1.46405e-12	1.48839e-11	up
Galnt5	2.83154	0.0215818	0.049755	up
Glipr2	2.82945	1.30024e-14	1.59605e-13	up
Kcnk7	2.82881	0.000888276	0.00284464	up
Soat1	2.82817	1.57422e-27	4.87966e-26	up
Gask1b	2.82748	4.04188e-22	8.78732e-21	up
Myc	2.8271	3.24185e-16	4.51534e-15	up
Ripk3	2.82306	5.65296e-35	2.71391e-33	up
Cdca5	2.82131	0.00251272	0.0072933	up
Plcd1	2.82074	1.33465e-14	1.63558e-13	up
Alox5ap	2.81985	2.42201e-33	1.07639e-31	up
Akt3	2.81539	1.05462e-15	1.40693e-14	up
Rab31	2.81478	1.80278e-32	7.4578e-31	up
Fbxo2	2.81442	1.39669e-13	1.55804e-12	up
Clec3b	2.81427	3.24518e-11	2.91368e-10	up
Hcst	2.81385	1.65827e-12	1.67814e-11	up
Ccn5	2.81003	0.00166659	0.00503344	up
Tgm2	2.80885	2.48866e-29	8.68755e-28	up
Mmrn1	2.80853	1.47142e-11	1.37176e-10	up
Ptprs	2.80755	5.63491e-53	6.59851e-51	up
Rbpj	2.80568	1.02228e-25	2.84952e-24	up
Mcemp1	2.80441	2.89556e-06	1.42632e-05	up
NEWGENE_621351	2.80399	2.0035e-22	4.47441e-21	up
Tmem229b	2.80146	1.62177e-35	8.08402e-34	up
Tgfb2	2.80116	4.0905e-38	2.29192e-36	up
Ctrc	2.80013	2.72462e-06	1.34541e-05	up
AC141102	2.80006	7.55935e-25	2.00364e-23	up
Fam167a	2.79928	7.34381e-09	5.0665e-08	up
Tshz2	2.79848	3.38933e-27	1.03181e-25	up
Il7	2.79788	2.90631e-09	2.09111e-08	up
Pim1	2.79512	1.3785e-34	6.45012e-33	up
LOC108348114	2.79251	4.54953e-10	3.6324e-09	up
Calhm2	2.79059	1.5229e-28	5.03058e-27	up
Hhipl1	2.78799	4.37901e-11	3.88131e-10	up
Hcrtr1	2.7863	3.16652e-05	0.000133488	up
Kif3c	2.78487	9.40194e-24	2.32236e-22	up
Kazald1	2.78404	1.13642e-12	1.17146e-11	up
Irf4	2.78091	1.1517e-06	6.00601e-06	up
Tnnt1	2.77927	0.0110489	0.0275376	up
Cerk	2.77768	2.22467e-40	1.43546e-38	up
Mr1	2.77403	1.31218e-05	5.88118e-05	up
Dynlrb2	2.77375	1.32027e-09	9.97678e-09	up
Rps10l1	2.77036	0.000730451	0.00238355	up
Serping1	2.76958	2.20742e-15	2.88399e-14	up
Ppp1r18	2.76884	1.12852e-26	3.31251e-25	up
Auts2	2.76842	0.000167366	0.000620356	up
Cd96	2.76663	9.51603e-05	0.000369359	up
Lrp1	2.76504	3.89663e-37	2.10342e-35	up
Pcdhga8	2.76332	0.00116551	0.00364543	up
Scarb1	2.76326	1.24214e-19	2.23687e-18	up
Dusp4	2.76284	7.98281e-08	4.83645e-07	up
Frrs1	2.7625	1.12826e-20	2.17894e-19	up
Tnfrsf11a	2.76205	4.26082e-21	8.57277e-20	up
Zfp575	2.75988	0.0150274	0.0361846	up
Prkar1b	2.75881	9.75938e-09	6.62763e-08	up
Usp18	2.75802	2.08216e-09	1.5325e-08	up
Hacd4	2.75334	2.51478e-09	1.82303e-08	up
Kcne5	2.751	0.000154061	0.000574987	up
Golga7b	2.75013	0.000132897	0.000502267	up
RGD1562339	2.74941	5.34591e-07	2.91489e-06	up
Lrg1	2.74741	1.86107e-09	1.3773e-08	up
Adgre5	2.74465	2.83906e-13	3.07408e-12	up
Apobr	2.74452	5.15613e-27	1.54838e-25	up
Setd7	2.74333	5.35261e-24	1.34313e-22	up
Rgs18	2.74177	2.14379e-12	2.14108e-11	up
Ptgir	2.73878	2.9461e-23	6.99604e-22	up
LOC100910732	2.73852	1.15154e-05	5.20863e-05	up
Rgs19	2.73624	2.68191e-17	4.08507e-16	up
Hmga1	2.73589	9.16595e-24	2.26914e-22	up
Ifnlr1	2.73546	3.20537e-11	2.87911e-10	up
Map1b	2.73465	1.16354e-14	1.43383e-13	up
Rrm2	2.73355	1.06451e-05	4.8407e-05	up
Tcp11l1	2.73195	3.70335e-16	5.14839e-15	up
Alcam	2.7308	7.41748e-26	2.08329e-24	up
Rnase4	2.73071	1.27144e-21	2.66821e-20	up
AABR07031193	2.73058	2.82868e-16	3.96482e-15	up
Septin11	2.73011	1.3648e-25	3.78992e-24	up
Trip13	2.72908	2.46549e-11	2.23816e-10	up
Prdm5	2.72877	3.19087e-08	2.03399e-07	up
Tlr9	2.7274	7.44548e-07	3.98509e-06	up
Tmprss5	2.72703	0.000912426	0.0029165	up
Samhd1	2.72313	2.13492e-22	4.75831e-21	up
Pltp	2.7221	7.70123e-10	5.98468e-09	up
C1s	2.71996	1.90815e-12	1.91351e-11	up
Fkbp10	2.71852	1.99068e-20	3.78178e-19	up
Capn5	2.71717	4.53709e-19	7.78409e-18	up
Plxdc1	2.71688	4.45006e-19	7.65258e-18	up
Sntb1	2.71469	5.18145e-14	6.04194e-13	up
Arhgap20	2.714	5.09018e-21	1.01583e-19	up
Adam12	2.71342	2.40587e-08	1.5592e-07	up
Cacng4	2.71161	1.11411e-06	5.82095e-06	up
Pik3cd	2.71005	2.56394e-45	2.08622e-43	up
AABR07028615	2.70731	6.6984e-22	1.43652e-20	up
Cmtm7	2.70729	3.47328e-32	1.41566e-30	up
Nlrp1a	2.70723	4.88933e-18	7.80741e-17	up
Cd69	2.7065	7.33808e-15	9.1755e-14	up
Map3k1	2.70577	6.18224e-25	1.6485e-23	up
St3gal1	2.70555	2.2181e-29	7.79223e-28	up
Ifitm3	2.70511	2.00756e-27	6.1882e-26	up
Mdga1	2.70381	9.16816e-05	0.000356984	up
Oas3	2.70195	0.000100831	0.000389594	up
Slc2a3	2.69982	2.69774e-07	1.52819e-06	up
Snx10	2.69644	1.02992e-21	2.17918e-20	up
Apoa4	2.69626	0.0128655	0.0315221	up
Asap2	2.69547	6.11036e-17	9.0337e-16	up
Ifi47	2.69289	1.01667e-30	3.80728e-29	up
Psd4	2.69121	2.23116e-29	7.81331e-28	up
Efhd2	2.69001	4.53785e-35	2.19763e-33	up
Itgbl1	2.68774	1.44223e-06	7.41451e-06	up
Espl1	2.68597	7.87177e-05	0.000309171	up
C5ar2	2.68537	4.04714e-06	1.95699e-05	up
Sh3bp2	2.68471	1.11758e-24	2.92021e-23	up
Eda	2.68308	2.99644e-08	1.91613e-07	up
Ulbp1	2.68101	9.86133e-25	2.58591e-23	up
AABR07036375	2.68038	0.000778317	0.00252355	up
Myadm	2.67943	1.52232e-33	6.86189e-32	up
Ccdc69	2.67854	2.33019e-11	2.11967e-10	up
Gpr174	2.67681	0.00149137	0.00455646	up
RGD1565472	2.67262	1.76196e-09	1.31034e-08	up
Lrrc32	2.67135	3.54992e-20	6.59118e-19	up
Ano4	2.67025	0.00417492	0.011534	up
Dnaaf3	2.66953	0.000359692	0.00124815	up
Akr1c14	2.66894	7.87629e-10	6.10999e-09	up
RT1-Db1	2.66888	6.82269e-06	3.19441e-05	up
Nlrc5	2.66865	3.10643e-14	3.68641e-13	up
Lgals3bp	2.66856	1.04448e-15	1.39507e-14	up
Tgif1	2.66784	3.25036e-18	5.25964e-17	up
Zfp82	2.66759	0.00984686	0.0248978	up
Chaf1b	2.66641	1.93493e-08	1.26436e-07	up
Pcdhga6	2.66605	1.42125e-07	8.30827e-07	up
AC126071	2.66586	0.00020922	0.000762591	up
Jaml	2.66507	9.3323e-06	4.28867e-05	up
Efs	2.66475	2.66809e-09	1.92597e-08	up
Nwd2	2.66375	7.93988e-05	0.00031157	up
Map7d1	2.66335	2.63804e-31	1.01539e-29	up
Mtus2	2.66264	0.0017932	0.00537473	up
E2f8	2.66105	1.32718e-05	5.94479e-05	up
Galnt6	2.66058	9.69688e-09	6.58721e-08	up
Stambpl1	2.66028	3.93762e-18	6.3196e-17	up
Sox8	2.66011	0.00217531	0.00640552	up
Micall2	2.6601	1.03068e-24	2.69954e-23	up
Ttc39a	2.6552	3.61727e-06	1.75719e-05	up
LOC103689954	2.6541	1.56692e-05	6.93165e-05	up
Robo1	2.6515	2.66657e-08	1.71859e-07	up
Cnp	2.64844	1.77545e-52	2.03597e-50	up
Dennd2a	2.64659	2.63663e-48	2.47262e-46	up
Atp8b2	2.64481	1.76227e-46	1.50589e-44	up
Adamts14	2.64463	1.88715e-06	9.54662e-06	up
Sox11	2.64371	0.000311085	0.00109476	up
Vcan	2.64158	2.69629e-07	1.52776e-06	up
Lgi4	2.63549	0.00036993	0.00128066	up
Diaph3	2.63415	0.00159206	0.00483206	up
Inpp5d	2.63202	2.06199e-24	5.26368e-23	up
Cacnb3	2.63121	3.2983e-12	3.23573e-11	up
AC109737	2.63081	3.9506e-08	2.4896e-07	up
Irgm	2.62694	9.84298e-15	1.21905e-13	up
AABR07002885	2.61975	0.0119616	0.029533	up
Lpxn	2.61974	7.7825e-25	2.06031e-23	up
S100a11	2.61789	4.83244e-19	8.28439e-18	up
Thbs1	2.61694	1.91217e-11	1.75457e-10	up
Hist2h2be	2.61434	1.14292e-07	6.75981e-07	up
Wipf1	2.61161	1.20511e-20	2.32532e-19	up
Igh-6	2.61152	7.37899e-09	5.08918e-08	up
Cxcl16	2.61095	4.80341e-29	1.6482e-27	up
Gbp2	2.60911	1.29877e-09	9.82044e-09	up
Psmb8	2.60882	2.23896e-23	5.36283e-22	up
Plxnd1	2.60874	1.75028e-20	3.3394e-19	up
Dcaf12l1	2.60824	7.31064e-05	0.000288567	up
Tacc3	2.60639	1.14038e-33	5.20391e-32	up
Scarb2	2.60323	1.3597e-28	4.51844e-27	up
Duoxa1	2.60302	0.00174378	0.0052394	up
Clip2	2.60197	2.11535e-38	1.20662e-36	up
Vgll3	2.60178	0.000283708	0.00100513	up
Xaf1	2.60058	2.43292e-10	1.99206e-09	up
Slc10a6	2.59878	8.19675e-08	4.94981e-07	up
Slamf7	2.59679	0.00910327	0.0231952	up
Pard6g	2.5963	5.42468e-09	3.79453e-08	up
Zfp516	2.59461	5.92171e-14	6.87614e-13	up
Tmprss6	2.5939	4.4844e-05	0.000183964	up
Rab15	2.59374	2.78075e-22	6.13594e-21	up
Col5a2	2.59327	2.73038e-10	2.2241e-09	up
Xdh	2.59263	5.24267e-23	1.22138e-21	up
Mybph	2.59234	8.94139e-12	8.47862e-11	up
Asap1	2.59039	4.70811e-40	2.96866e-38	up
Celf2	2.59037	8.77891e-07	4.64709e-06	up
Lrmp	2.58682	1.6717e-10	1.39615e-09	up
Angptl4	2.5852	0.000109352	0.000419223	up
Itga11	2.58386	2.78898e-07	1.57705e-06	up
Sulf1	2.58219	4.04346e-05	0.000167396	up
Gusb	2.5806	1.87126e-46	1.59287e-44	up
Tnfaip8l3	2.57619	1.88062e-31	7.35369e-30	up
Gabrr1	2.57593	0.0032343	0.00916655	up
Mthfd2	2.57587	6.10773e-13	6.42168e-12	up
Lyn	2.57502	2.2315e-65	4.48978e-63	up
Anxa1	2.57222	2.23682e-32	9.23606e-31	up
Strip2	2.57164	3.06367e-07	1.72445e-06	up
Bcl2l11	2.57109	1.40099e-18	2.31393e-17	up
Gpr18	2.57104	1.06861e-12	1.10362e-11	up
Ccrl2	2.5708	4.88936e-10	3.8869e-09	up
Cacna2d2	2.56954	1.69119e-13	1.8696e-12	up
Tmem119	2.56945	1.02297e-08	6.9279e-08	up
Tagln2	2.56926	2.09671e-48	1.98309e-46	up
Lpcat1	2.56887	9.46471e-66	1.93956e-63	up
Flt3	2.5616	2.99688e-06	1.47393e-05	up
Msantd3	2.56143	1.35468e-28	4.50855e-27	up
Tlr4	2.56008	1.43446e-11	1.33899e-10	up
Dcdc2	2.55922	4.02144e-09	2.85173e-08	up
Gjc2	2.55761	0.000593286	0.00196979	up
Sptbn4	2.55757	1.11818e-12	1.15374e-11	up
Casp4	2.55722	2.83668e-07	1.81969e-06	up
Limk1	2.55536	7.99488e-19	1.34353e-17	up
Rnasel	2.55423	4.85251e-27	1.46117e-25	up
Mob3a	2.55405	5.34794e-31	2.0302e-29	up
Gucy1a1	2.55105	2.73303e-17	4.15435e-16	up
Atp8a1	2.55072	1.71214e-21	3.55137e-20	up
Gprin3	2.55	0.00613228	0.0162714	up
Xylt1	2.54938	0.000163836	0.000608496	up
Tmem176b	2.5486	5.60278e-46	4.66169e-44	up
Enc1	2.54842	4.02739e-21	8.12526e-20	up
Arhgap6	2.54815	3.28595e-12	3.22647e-11	up
Aldh1a2	2.54775	2.65984e-09	1.92064e-08	up
Il13ra1	2.54731	1.48798e-10	1.25455e-09	up
Mthfd1l	2.54486	1.42877e-07	8.34782e-07	up
Dcn	2.54324	3.23765e-12	3.18328e-11	up
Taok3	2.54286	8.37824e-27	2.48229e-25	up
Ccdc8	2.54273	1.0438e-14	1.29058e-13	up
Samd4a	2.54159	7.39512e-17	1.08534e-15	up
Mcc	2.53938	1.96473e-13	2.15799e-12	up
Ifi27l2b	2.53934	2.52181e-06	1.25366e-05	up
Setbp1	2.53815	0.00385551	0.010732	up
Heph	2.53769	3.52477e-33	1.5509e-31	up
Dclk1	2.53532	1.97437e-10	1.63231e-09	up
Tpm4	2.53457	5.80444e-56	7.69245e-54	up
Hilpda	2.53421	4.79981e-10	3.8212e-09	up
G6pd	2.53382	1.91496e-19	3.40691e-18	up
Steap3	2.53169	2.55797e-22	5.65564e-21	up
Nipsnap3b	2.53165	1.86593e-07	1.07623e-06	up
Ppp1r3c	2.5307	1.83951e-10	1.53053e-09	up
Bub1b	2.53003	2.27337e-07	1.29743e-06	up
Dcbld2	2.52975	6.43727e-18	1.02129e-16	up
Cdyl2	2.52958	1.87731e-10	1.55613e-09	up
Arhgap31	2.52958	3.83022e-20	7.08783e-19	up
Mat1a	2.52757	0.000596173	0.00197878	up
Chsy1	2.52742	6.16528e-41	4.08533e-39	up
AABR07019209	2.52529	2.12907e-08	1.3859e-07	up
Hr	2.52494	1.1193e-09	8.51866e-09	up
Fsip1	2.52325	0.000207886	0.000758353	up
Zfpm2	2.52271	3.79701e-08	2.39787e-07	up
Anxa3	2.52267	1.26976e-50	1.34461e-48	up
Fbln7	2.52228	0.000636884	0.00210036	up
Ahnak	2.52092	1.28568e-19	2.30963e-18	up
MGC105567	2.52073	1.43833e-07	8.39482e-07	up
Oas1i	2.51758	0.00023428	0.000844612	up
Prdm1	2.51752	1.36001e-26	3.96571e-25	up
Spib	2.51712	6.20451e-05	0.00024836	up
Mst1	2.51612	0.00215856	0.00636638	up
AABR07049085	2.51542	2.52048e-06	1.25327e-05	up
Fam114a1l1	2.5144	5.30857e-08	3.29286e-07	up
Tes	2.51072	5.95685e-46	4.93772e-44	up
Actn1	2.51048	3.37068e-36	1.74299e-34	up
N4bp2l1	2.51024	6.91062e-14	7.96593e-13	up
Il1rap	2.50961	1.00466e-10	8.61157e-10	up
Ctsd	2.50903	3.80243e-28	1.22497e-26	up
Pdlim7	2.50713	1.313e-32	5.4906e-31	up
Tnfrsf4	2.507	7.15109e-14	8.21744e-13	up
Coro1c	2.50525	8.26036e-32	3.29997e-30	up
Il1r1	2.50459	1.25675e-07	7.38369e-07	up
Gpr39	2.50357	4.13872e-09	2.93396e-08	up
Itpkb	2.5033	3.38236e-18	5.46411e-17	up
Rab3il1	2.50183	1.55108e-10	1.30378e-09	up
Tet3	2.49997	4.62864e-17	6.92637e-16	up
B4galt1	2.49603	1.23757e-21	2.60361e-20	up
Col6a5	2.4923	1.05712e-06	5.53758e-06	up
Meox1	2.49221	0.00121348	0.00378103	up
Lingo4	2.49022	0.0187257	0.0439069	up
Adamts12	2.48897	1.3618e-12	1.39083e-11	up
Tead2	2.48782	5.15948e-07	2.82019e-06	up
Zdhhc18	2.48661	5.17361e-35	2.48918e-33	up
Sh3pxd2a	2.48516	2.36284e-08	1.53311e-07	up
E2f7	2.48471	0.00461045	0.0125958	up
Clec2d2	2.48055	6.89582e-12	6.58973e-11	up
Pik3ip1	2.47649	5.47349e-29	1.86655e-27	up
Anxa5	2.4763	3.54541e-08	2.24963e-07	up
Sertad2	2.47514	2.79695e-14	3.32628e-13	up
Il17rb	2.47383	1.35127e-13	1.51041e-12	up
Des	2.47281	7.49298e-20	1.36827e-18	up
Eif4ebp1	2.4728	1.10057e-08	7.41713e-08	up
Nol4l	2.47263	2.6801e-07	1.51975e-06	up
Myh9	2.47216	1.97478e-38	1.12935e-36	up
Cxcl14	2.47174	5.22896e-09	3.66342e-08	up
Stil	2.47117	2.48901e-06	1.23846e-05	up
Adamts13	2.47048	3.89777e-07	2.16096e-06	up
Tafa3	2.46914	0.00523366	0.0141103	up
Irak3	2.46906	2.25143e-35	1.11225e-33	up
Zfp365	2.46788	1.47707e-07	8.60731e-07	up
Chst10	2.46748	3.29189e-05	0.000138404	up
Rgs16	2.46403	2.55757e-21	5.24112e-20	up
Acaca	2.46334	2.32531e-08	1.50964e-07	up
Rhbdl2	2.46296	1.23683e-05	5.566e-05	up
Scn1a	2.46294	0.0110074	0.0274466	up
Ccl4	2.46165	6.01316e-09	4.18764e-08	up
Chst1	2.4605	1.52771e-05	6.76904e-05	up
Gch1	2.45923	8.66447e-08	5.22228e-07	up
Nol3	2.45859	3.57523e-13	3.83553e-12	up
Loxl1	2.4572	1.51263e-22	3.41957e-21	up
Marcksl1	2.45432	5.70484e-09	3.97793e-08	up
Lrrc8c	2.45341	2.92176e-42	2.07257e-40	up
Cd3eap	2.45298	8.39927e-23	1.92436e-21	up
Akap12	2.45266	5.24887e-13	5.55562e-12	up
Ppl	2.45246	9.72732e-19	1.62725e-17	up
Bgn	2.45228	1.98409e-18	3.25032e-17	up
Il6st	2.4522	1.58753e-13	1.76116e-12	up
Mfng	2.45203	1.69543e-11	1.56673e-10	up
Ust	2.45065	0.00147376	0.00450701	up
Gmfg	2.44868	6.209e-21	1.22804e-19	up
Bco2	2.44856	2.11218e-09	1.55305e-08	up
Amotl1	2.44319	1.71397e-19	3.05423e-18	up
Dennd1c	2.4431	6.94149e-20	1.26966e-18	up
LOC103689965	2.44309	0.000156682	0.000583293	up
Ndp	2.44286	0.0147408	0.0355773	up
Cygb	2.44113	1.18031e-14	1.45287e-13	up
RGD1311946	2.44074	8.69696e-09	5.93711e-08	up
Mcm3	2.43606	2.0522e-14	2.47178e-13	up
Gli1	2.43578	4.5128e-07	2.48884e-06	up
Zfyve28	2.43532	4.42002e-05	0.000181491	up
Rab11fip1	2.43527	3.70136e-29	1.27599e-27	up
Sulf2	2.43516	5.87837e-19	9.99232e-18	up
Cpxm1	2.43451	1.1892e-11	1.11617e-10	up
Wdhd1	2.43434	2.17156e-22	4.82969e-21	up
Creb3l1	2.4343	6.90672e-08	4.22381e-07	up
Srgap2	2.43223	1.17408e-22	2.67003e-21	up
Fosb	2.4312	0.00213408	0.00630426	up
Angptl2	2.4296	1.41934e-07	8.29929e-07	up
Cd5	2.42906	2.3138e-07	1.31948e-06	up
Pea15	2.42825	3.13245e-16	4.37121e-15	up
Arhgef6	2.42736	2.43989e-12	2.42151e-11	up
Synj2	2.42626	5.02395e-23	1.17166e-21	up
Rapgef1	2.42621	5.05859e-17	7.54934e-16	up
Dusp10	2.42597	2.65453e-06	1.31402e-05	up
Ptx3	2.42589	0.00162568	0.00492063	up
Trpm2	2.42509	3.19311e-08	2.35579e-07	up
Pik3c2b	2.42237	2.77984e-23	6.61541e-22	up
Dtx3l	2.42138	2.05031e-14	2.47154e-13	up
Cd86	2.42026	2.148e-08	1.39677e-07	up
Ston2	2.41972	0.00122878	0.0038244	up
Ipcef1	2.41868	0.00526357	0.0141806	up
Cd3e	2.41643	2.12013e-06	1.06764e-05	up
Lyl1	2.41565	1.87815e-17	2.89466e-16	up
Cenpa	2.41503	0.00108134	0.00340139	up
Sp100	2.41432	5.10253e-07	2.79113e-06	up
Tnfsf13b	2.41424	4.29869e-10	3.43958e-09	up
RT1-M3-1	2.41307	1.02622e-20	1.99406e-19	up
Cldn1	2.41068	2.31453e-11	2.1063e-10	up
Slfn13	2.40884	3.91794e-22	8.53464e-21	up
Dact1	2.40807	7.27958e-06	3.39397e-05	up
Primpol	2.40524	1.48338e-05	6.58316e-05	up
AABR07024825	2.40457	0.00177968	0.00533855	up
AABR07060145	2.40412	0.000129827	0.000491672	up
Rtp4	2.40411	3.76595e-05	0.000156757	up
Apol9a	2.40243	2.27456e-06	1.13996e-05	up
Akap13	2.40162	1.0604e-24	2.7741e-23	up
Rps6ka2	2.40147	6.3506e-24	1.58815e-22	up
Adgre1	2.40018	1.64711e-20	3.15618e-19	up
Fbxo32	2.39837	1.11122e-22	2.53542e-21	up
Ptpn1	2.39795	6.89121e-17	1.01542e-15	up
Lrp8	2.39755	4.3802e-17	6.57238e-16	up
Rasd1	2.39677	6.07129e-05	0.000243247	up
Tacc1	2.39667	3.70197e-47	3.27728e-45	up
Cldn4	2.39648	2.20802e-21	4.55008e-20	up
P2ry12	2.39604	1.99683e-06	1.00761e-05	up
Asf1b	2.39429	6.68696e-05	0.000265702	up
Mcph1	2.39341	1.43219e-06	7.37318e-06	up
Ebf3	2.39329	0.0104343	0.0261976	up
Adcy2	2.39293	0.000911583	0.00291422	up
Cyth4	2.39074	1.88281e-22	4.21765e-21	up
Srd5a3	2.38906	1.03006e-15	1.37665e-14	up
Cd74	2.3866	3.72752e-08	2.3564e-07	up
Tmem108	2.38524	4.39749e-06	2.11531e-05	up
Gpsm3	2.38213	2.76673e-14	3.29212e-13	up
Anxa7	2.38034	1.30906e-37	7.15363e-36	up
Hdac9	2.37898	0.000154801	0.00057707	up
Lhfpl1	2.37609	6.23494e-05	0.000249488	up
Klf13	2.37425	1.35865e-05	6.06732e-05	up
Nucb2	2.37358	4.55277e-12	4.41165e-11	up
Efemp2	2.37348	9.52644e-30	3.37883e-28	up
Scd2	2.373	8.2984e-07	4.41279e-06	up
Kng1	2.37159	0.00148647	0.00454338	up
Rnf169	2.37028	5.75591e-10	4.53667e-09	up
Mfap3	2.3696	1.66582e-19	2.97321e-18	up
Podnl1	2.36957	0.00490834	0.0133143	up
Bach2	2.36909	9.51363e-05	0.000369331	up
Cxcr6	2.36755	5.15663e-05	0.00020933	up
LOC100910979	2.36677	5.12731e-06	2.44248e-05	up
Pld4	2.36606	7.5889e-19	1.27822e-17	up
Prr13	2.36446	1.6057e-20	3.08485e-19	up
LOC682793	2.36417	0.0102052	0.0257128	up
Cd72	2.36372	1.97079e-10	1.62995e-09	up
P3h4	2.36191	6.96297e-08	4.25115e-07	up
Ccdc88b	2.36134	1.01897e-20	1.98226e-19	up
Gem	2.35951	1.89306e-11	1.73847e-10	up
Myh9l1	2.3584	2.54925e-23	6.0863e-22	up
Tm6sf1	2.35707	1.23562e-34	5.81845e-33	up
Npb	2.35597	0.00687509	0.0180327	up
AABR07025140	2.35495	0.000989325	0.00313333	up
Zc3h12d	2.35379	8.18731e-16	1.10759e-14	up
Ednra	2.35346	4.80342e-25	1.2933e-23	up
AABR07005821	2.35306	1.95547e-16	2.7796e-15	up
Npc1	2.35305	1.03209e-20	2.00194e-19	up
Atf7	2.35295	1.29651e-12	1.32599e-11	up
Arrb1	2.35236	2.57626e-13	2.80186e-12	up
Adora2b	2.35051	7.31292e-06	3.4088e-05	up
Tmem202	2.34967	1.86131e-10	1.54634e-09	up
Bach1	2.34931	1.29704e-10	1.09943e-09	up
Pitpnm3	2.3488	2.23494e-07	1.27681e-06	up
Cpne2	2.34847	5.51385e-18	8.76671e-17	up
Rgs2	2.34768	8.69769e-07	4.60961e-06	up
Trpc6	2.34725	1.46438e-10	1.23512e-09	up
Arhgap45	2.34427	2.05585e-25	5.64516e-24	up
Foxn3	2.34411	4.73532e-09	3.33977e-08	up
Arid5a	2.34384	1.81857e-13	2.00641e-12	up
AABR07052519	2.34178	7.72435e-13	8.07155e-12	up
Tspan32	2.3397	0.00239965	0.00699355	up
Tgfbr2	2.33854	2.47357e-23	5.912e-22	up
Peg12	2.33814	0.000227605	0.000823097	up
Ybx3	2.33778	1.75539e-21	3.63767e-20	up
Paqr4	2.33761	6.16069e-10	4.83848e-09	up
Tubb5	2.33612	1.0314e-23	2.54196e-22	up
Trpv5	2.33585	0.021668	0.0499381	up
Parp14	2.33482	9.77409e-16	1.31103e-14	up
Tctn1	2.33162	8.38467e-19	1.4069e-17	up
Igfbp1	2.33149	6.98909e-06	3.26817e-05	up
Adrb2	2.33113	2.83956e-11	2.56406e-10	up
Kif5a	2.33094	1.29547e-07	7.59908e-07	up
Slx4ip	2.33046	0.00478867	0.0130328	up
Cyp27b1	2.32866	0.00246775	0.00717784	up
Abl2	2.32749	7.25086e-10	5.65256e-09	up
Slc35e4	2.32745	2.92617e-11	2.63689e-10	up
Irf1	2.32689	2.01951e-55	2.6138e-53	up
Il18r1	2.32675	1.1318e-08	7.61602e-08	up
Nfkbie	2.32371	4.01298e-36	2.06068e-34	up
Gspt2	2.32291	1.41551e-06	7.2975e-06	up
Sgpl1	2.32277	9.59345e-33	4.0597e-31	up
Aldh1l2	2.32235	0.00272243	0.00783319	up
LOC103690070	2.32049	0.00397247	0.0110298	up
Gfi1	2.3197	0.00159194	0.00483206	up
Sapcd2	2.31749	1.98266e-12	1.98643e-11	up
Clec11a	2.31611	3.36015e-10	2.71412e-09	up
Plp2	2.31263	3.35891e-19	5.85349e-18	up
Lypd3	2.31225	1.75547e-06	8.93151e-06	up
RT1-CE3	2.31103	3.30001e-11	2.95812e-10	up
Igsf8	2.31025	1.90359e-17	2.92977e-16	up
Arhgdib	2.30792	1.06858e-08	7.21692e-08	up
Nlgn2	2.30782	6.04953e-17	8.95573e-16	up
Pdgfrl	2.30605	0.00604114	0.0160488	up
Col4a1	2.30595	7.72775e-20	1.40998e-18	up
Srsf12	2.30575	4.91856e-07	2.6945e-06	up
Il17re	2.30364	5.35883e-07	2.92122e-06	up
Spsb1	2.30289	3.15241e-24	7.98274e-23	up
Icam5	2.30221	0.000154158	0.000575202	up
Fes	2.2998	1.73953e-25	4.78847e-24	up
Card9	2.29756	4.83672e-08	3.02097e-07	up
Pclaf	2.29751	5.19511e-09	3.642e-08	up
Ccdc106	2.29675	8.14866e-15	1.01654e-13	up
Plppr3	2.29609	3.24172e-07	1.81865e-06	up
Abca17	2.29536	6.03226e-05	0.000241771	up
Tor3a	2.29448	9.79577e-10	7.53301e-09	up
Crmp1	2.29151	0.00133323	0.00412053	up
LOC100909595	2.29055	7.76345e-16	1.05218e-14	up
Niban2	2.28958	2.65574e-15	3.44934e-14	up
Ehbp1l1	2.28935	6.63533e-22	1.42437e-20	up
Rhov	2.28931	2.1158e-08	1.37848e-07	up
Lilra5	2.28865	1.99002e-13	2.18468e-12	up
Rnf157	2.28807	8.65573e-10	6.69821e-09	up
Slc2a2	2.28807	3.68514e-07	2.05388e-06	up
Gabrr2	2.28715	1.20135e-07	7.08641e-07	up
Sh3kbp1	2.28352	1.00204e-12	1.0368e-11	up
LOC100911256	2.28329	3.39417e-13	3.64482e-12	up
Trim69	2.28296	5.54323e-08	3.42976e-07	up
Tspan1	2.28234	1.54692e-09	1.16095e-08	up
Tcp11	2.28215	0.00453046	0.0124079	up
Gucy1b1	2.28195	2.02951e-09	1.49624e-08	up
Itgb7	2.2812	1.45061e-12	1.47609e-11	up
Kif2c	2.28033	2.09929e-05	9.10653e-05	up
Bmp1	2.28007	2.32072e-50	2.42274e-48	up
Tgfbr1	2.28002	6.8482e-23	1.58375e-21	up
Tbc1d2b	2.27925	1.42968e-26	4.15791e-25	up
AABR07028902	2.27634	1.29004e-10	1.09391e-09	up
Selenon	2.27632	2.79268e-23	6.63883e-22	up
Dop1b	2.27546	6.61054e-21	1.30513e-19	up
Atp10d	2.27545	1.76949e-17	2.72908e-16	up
Map1a	2.27536	6.47459e-09	4.48921e-08	up
Lmnb1	2.2745	1.6112e-20	3.09273e-19	up
Bcl3	2.27379	6.69543e-19	1.1329e-17	up
AABR07028352	2.27338	1.18034e-07	6.96809e-07	up
Itgb4	2.27026	9.73278e-10	7.49238e-09	up
Glis3	2.27008	1.65382e-08	1.09001e-07	up
Fhl3	2.27007	5.75411e-26	1.62436e-24	up
Adamts7	2.26966	2.91007e-07	1.643e-06	up
Tanc2	2.26915	3.06891e-11	2.76214e-10	up
Ccdc92	2.26766	2.24377e-09	1.64162e-08	up
Pik3cg	2.2671	3.44105e-19	5.9825e-18	up
Cplx2	2.26612	1.93432e-07	1.11398e-06	up
Plin2	2.26602	1.70875e-16	2.44461e-15	up
Marchf11	2.26513	0.000525023	0.00176092	up
Arrb2	2.26512	8.51915e-35	4.05475e-33	up
Mycl	2.26256	3.95427e-08	2.4912e-07	up
Fndc3b	2.26238	2.05535e-12	2.05825e-11	up
Slc39a6	2.26213	4.40819e-23	1.03087e-21	up
Septin9	2.26185	4.46574e-17	6.69166e-16	up
Fabp5	2.26072	1.69337e-06	8.6374e-06	up
Usp31	2.25734	9.04954e-12	8.57749e-11	up
Ccnd2	2.25719	6.11477e-08	3.76132e-07	up
Rcn1	2.25679	5.47755e-22	1.17927e-20	up
Ifnar1	2.2562	4.16018e-33	1.81963e-31	up
Psd	2.2552	5.00496e-07	2.74047e-06	up
Fam160b1	2.24981	4.86387e-15	6.19018e-14	up
Fam189a2	2.24471	2.02186e-08	1.31921e-07	up
Ago2	2.24356	6.83141e-16	9.30418e-15	up
Clca4	2.24316	0.000246166	0.000884152	up
Rtn2	2.24009	9.66408e-10	7.44467e-09	up
Heyl	2.23972	1.65438e-10	1.38325e-09	up
Plk1	2.23631	2.8517e-08	1.82842e-07	up
Slc36a1	2.23568	1.01814e-06	5.34603e-06	up
Tram2	2.23565	0.000268534	0.000954883	up
Vwa5a	2.2348	1.20093e-28	4.00287e-27	up
Klhl35	2.23436	0.0179593	0.0422802	up
Prkcd	2.2338	3.32856e-18	5.38114e-17	up
C1r	2.23319	9.08089e-09	6.18205e-08	up
Tedc2	2.23314	1.5347e-06	7.8716e-06	up
Hhex	2.23226	2.17227e-16	3.07987e-15	up
Cxadr	2.23122	8.06546e-14	9.21077e-13	up
Igsf6	2.23022	9.4068e-13	9.75592e-12	up
Lims1	2.22921	1.03131e-07	6.14399e-07	up
Pygo1	2.22888	0.0205025	0.0475555	up
Dlgap5	2.22812	3.65598e-11	3.2653e-10	up
Rbl1	2.22696	1.42571e-12	1.45275e-11	up
Plcl2	2.22234	4.40029e-20	8.1021e-19	up
Sorcs2	2.22229	3.7768e-34	1.7378e-32	up
Ksr1	2.22089	9.88e-20	1.79233e-18	up
AC123494	2.22087	5.13828e-08	3.1935e-07	up
Akna	2.2206	1.54263e-38	8.93754e-37	up
Pcdhb3	2.2164	0.00400903	0.0111271	up
Vopp1	2.2164	2.32899e-09	1.69892e-08	up
Ptchd3	2.21602	0.000330537	0.00115604	up
Plk3	2.21545	1.25957e-17	1.95902e-16	up
Slc43a3	2.21544	4.67263e-09	3.29661e-08	up
Hpcal4	2.21335	0.000148938	0.000557747	up
Hmgb2l1	2.21331	0.009294	0.0236404	up
Pdgfb	2.21199	1.6448e-38	9.48371e-37	up
Gpr183	2.21178	5.72963e-12	5.50622e-11	up
Adamtsl4	2.21162	9.40479e-29	3.16333e-27	up
Klf5	2.21045	0.000744512	0.00242531	up
Runx3	2.21002	0.0015	0.00458022	up
Adcy10	2.20998	0.000602529	0.00199808	up
Adgb	2.20873	9.745e-06	4.46073e-05	up
LOC100911109	2.20441	0.00222608	0.00653505	up
Cd22	2.20398	5.99898e-07	3.24858e-06	up
Alox12	2.20369	1.20995e-22	2.74652e-21	up
Hbegf	2.20291	4.90058e-17	7.32341e-16	up
Aldoc	2.20226	0.00249293	0.00724062	up
Sspn	2.20087	7.95293e-08	4.82099e-07	up
Arrdc4	2.19866	6.01012e-10	4.72693e-09	up
Kif24	2.19777	0.00141299	0.00433893	up
Sfrp1	2.19575	2.22073e-21	4.56776e-20	up
Gpr143	2.19251	0.000256789	0.000918433	up
Klf7	2.19178	3.77998e-18	6.07984e-17	up
Amer1	2.19053	9.68022e-07	5.09495e-06	up
Kank4	2.1899	1.87147e-10	1.55286e-09	up
Ciita	2.18903	0.000108251	0.000415363	up
Tnfrsf1a	2.18867	4.3078e-52	4.84003e-50	up
Rasal2	2.18759	2.75766e-19	4.84769e-18	up
Polr1a	2.18708	1.54425e-22	3.48749e-21	up
Lpin1	2.18245	0.000373573	0.00129206	up
Ptpn6	2.18135	3.11322e-23	7.36916e-22	up
AABR07058464	2.18062	5.64804e-06	2.67614e-05	up
Cyp4v3	2.18009	3.73998e-21	7.57997e-20	up
Fcnb	2.17911	0.000343086	0.00119596	up
Slc6a6	2.17901	4.85788e-12	4.69496e-11	up
Prrc2b	2.17625	1.48985e-10	1.25565e-09	up
Cd3g	2.17539	1.16136e-07	6.86333e-07	up
Dtl	2.17461	0.000298154	0.00105305	up
Prr11	2.17304	0.00153692	0.0046814	up
Rap2a	2.17247	2.37473e-13	2.59543e-12	up
Etv3	2.17058	1.25922e-15	1.67281e-14	up
Kel	2.16956	0.00673496	0.0177092	up
Man2b2	2.16657	8.70659e-08	5.24623e-07	up
Apaf1	2.16632	9.59282e-11	8.2322e-10	up
Tpbg	2.1656	1.75202e-06	8.91601e-06	up
Nfatc2	2.1632	5.79897e-11	5.07083e-10	up
Tfpi2	2.16257	2.68679e-08	1.73012e-07	up
Cd40	2.1625	1.44663e-06	7.4354e-06	up
Ier5	2.16239	9.40589e-12	8.8886e-11	up
C1qtnf1	2.16216	2.85688e-18	4.65258e-17	up
Cpne8	2.16206	1.73485e-13	1.91499e-12	up
Brca2	2.16122	2.6315e-12	2.6035e-11	up
Synpo2	2.15965	4.52551e-07	2.495e-06	up
Lck	2.15935	1.67003e-11	1.54455e-10	up
Ino80d	2.15814	2.09099e-05	9.07587e-05	up
Relb	2.15617	1.27505e-34	5.97867e-33	up
Aff1	2.15408	2.14098e-15	2.8038e-14	up
Tgm3	2.15271	0.00120334	0.0037526	up
Kntc1	2.15027	1.06203e-05	4.83143e-05	up
Ugcg	2.14889	4.18268e-15	5.35713e-14	up
Pparg	2.14839	0.00766918	0.0198869	up
RT1-CE7	2.14762	2.77975e-17	4.21668e-16	up
AABR07040840	2.14399	0.000377473	0.00130392	up
AABR07054319	2.14243	8.35468e-05	0.000326978	up
Slc10a2	2.14186	0.0100415	0.0253322	up
Grn	2.14077	7.9337e-26	2.22546e-24	up
Gxylt2	2.13995	0.00216732	0.00638795	up
Ppm1l	2.13995	5.12915e-25	1.37932e-23	up
Map3k6	2.13813	1.41832e-13	1.57979e-12	up
Slc23a2	2.13812	8.0634e-13	8.40203e-12	up
Xk	2.1378	0.00025264	0.000905054	up
Gan	2.13713	0.000537119	0.0017976	up
Rasgrp1	2.13621	2.50742e-08	1.62169e-07	up
Tshz3	2.13571	1.05111e-07	6.24346e-07	up
Trank1	2.13366	0.0202964	0.0471354	up
Hectd4	2.13184	5.91074e-22	1.2713e-20	up
Hsd3b7	2.1311	2.26387e-23	5.41666e-22	up
Pkia	2.13045	1.03352e-05	4.71235e-05	up
Rftn2	2.12963	0.000112034	0.000428688	up
Fosl2	2.12947	1.69663e-13	1.87468e-12	up
Cenpt	2.12813	0.0070515	0.0184429	up
Pip4k2b	2.12691	1.2719e-21	2.66821e-20	up
Thbs3	2.1263	3.79227e-07	2.10828e-06	up
Rarres2	2.12515	7.13767e-05	0.000282242	up
Oas1a	2.12509	0.000956903	0.00304328	up
Map4k4	2.12295	2.93407e-31	1.12347e-29	up
Ep300	2.12167	3.34348e-07	1.87147e-06	up
Mlxip	2.12117	4.93131e-10	3.91885e-09	up
Vasp	2.1204	3.82581e-14	4.50867e-13	up
Kctd7	2.11934	0.00430432	0.0118472	up
Hpse	2.11849	0.000746115	0.00243017	up
Tbc1d24	2.11585	1.97646e-06	9.98016e-06	up
Aif1	2.11555	2.4947e-33	1.10425e-31	up
Rcan3	2.11503	9.69031e-14	1.10095e-12	up
Cpeb1	2.11424	0.000969252	0.0030768	up
Grhl1	2.11262	0.00313125	0.00889728	up
Pdpn	2.11215	4.40378e-05	0.000180992	up
Arhgap26	2.11134	1.04468e-07	6.20861e-07	up
Lilrb3	2.10811	0.00193262	0.00575502	up
Bin2	2.10782	1.54603e-14	1.87901e-13	up
Tekt1	2.1074	1.9612e-05	8.54773e-05	up
RT1-CE5	2.10714	3.93848e-11	3.51062e-10	up
Trib1	2.10524	5.37219e-05	0.000217482	up
Tnfsf10	2.10386	3.7409e-19	6.46825e-18	up
Ralgds	2.10258	1.44987e-28	4.81086e-27	up
Ccdc50	2.10196	1.48932e-14	1.81516e-13	up
Tap1	2.1005	9.45645e-22	2.00662e-20	up
LOC108348083	2.09867	1.71797e-08	1.12959e-07	up
Fgd2	2.0935	2.19969e-28	7.15935e-27	up
F2rl1	2.09095	4.20131e-11	3.73278e-10	up
Ptgs1	2.09062	1.04309e-08	7.05986e-08	up
AABR07029661	2.09005	3.91118e-14	4.60437e-13	up
AC128901	2.0899	1.88066e-07	1.08393e-06	up
Cenpu	2.08871	0.000509971	0.00171478	up
Rbm46	2.08723	0.0201161	0.0467903	up
Blnk	2.08718	6.63461e-13	6.94923e-12	up
Gtse1	2.08484	1.88706e-06	9.54662e-06	up
Rasa3	2.08424	9.37219e-18	1.47319e-16	up
Tank	2.08374	1.661e-09	1.24193e-08	up
Cyp26a1	2.0827	0.000301008	0.00106251	up
Pak2	2.08237	6.58705e-25	1.75222e-23	up
Kif4a	2.08215	9.19879e-07	4.85889e-06	up
Kdelr3	2.08141	4.04239e-10	3.24036e-09	up
Cd101	2.08064	0.00219687	0.00645955	up
Dpp7	2.07911	1.44093e-21	2.99723e-20	up
Ccne1	2.07778	0.00106824	0.00336162	up
LOC102555392	2.0767	0.0041835	0.0115491	up
Col4a2	2.07554	1.59801e-16	2.29508e-15	up
LOC108348771	2.07428	0.00739432	0.0192479	up
Dynlt1	2.07411	3.15335e-30	1.14222e-28	up
Ppp1r9b	2.0721	7.1767e-27	2.13201e-25	up
LOC100912068	2.07156	3.27865e-07	1.83751e-06	up
Snph	2.07036	0.000209547	0.000763657	up
Prrx1	2.06846	6.88109e-07	3.69821e-06	up
Zfhx2	2.06756	1.66631e-08	1.09759e-07	up
Tapbpl	2.06747	2.6677e-22	5.89237e-21	up
Stx11	2.06714	2.10801e-07	1.20898e-06	up
Trim30c	2.06701	0.00105586	0.0033255	up
Gpr88	2.0667	0.000144429	0.000542147	up
Igtp	2.06566	3.7348e-13	4.00284e-12	up
Hebp2	2.06488	5.13179e-16	7.05885e-15	up
LOC108348048	2.06326	1.07799e-14	1.33211e-13	up
Abcc5	2.06273	5.39991e-07	2.94217e-06	up
Cep170	2.06214	4.41399e-17	6.6186e-16	up
Stat6	2.06136	1.14092e-15	1.51931e-14	up
Zbtb8a	2.0608	2.62493e-08	1.69323e-07	up
Actr3b	2.0606	0.0049486	0.013412	up
Ncoa3	2.06026	3.4776e-15	4.47219e-14	up
Btbd19	2.06024	1.85644e-10	1.54287e-09	up
AABR07037995	2.05767	0.000681497	0.00223749	up
Mcm10	2.0572	5.60853e-11	4.91401e-10	up
Slc26a2	2.0569	7.88649e-05	0.000309694	up
Itga1	2.05621	1.78983e-05	7.84096e-05	up
RGD1562608	2.05415	1.33132e-08	8.87229e-08	up
Hfe	2.05408	8.57055e-18	1.3491e-16	up
Abcc1	2.05312	2.89621e-16	4.0569e-15	up
Zbtb42	2.05219	1.00367e-09	7.70223e-09	up
Agbl2	2.0513	1.14818e-08	7.71919e-08	up
Dck	2.04939	6.85889e-07	3.68718e-06	up
Bak1	2.04914	2.08707e-35	1.03336e-33	up
Tcea2	2.0485	3.60326e-06	1.75076e-05	up
LOC100362751	2.04849	2.2816e-09	1.6682e-08	up
Ctsb	2.04516	2.19225e-23	5.25664e-22	up
Fstl3	2.04498	3.36702e-09	2.40539e-08	up
Nr4a3	2.04377	0.00426766	0.011758	up
Cap1	2.04362	2.32458e-33	1.03516e-31	up
Col12a1	2.04205	5.0665e-17	7.55605e-16	up
Ccl21	2.04182	2.56685e-05	0.000109819	up
Zfp57	2.04067	3.92077e-05	0.000162743	up
Helz2	2.03965	6.70241e-10	5.24718e-09	up
Man1c1	2.03912	7.98231e-09	5.47627e-08	up
Kif26b	2.03884	8.70821e-07	4.61297e-06	up
Nsg1	2.03746	1.46753e-05	6.51674e-05	up
Rin3	2.03705	1.64164e-23	3.9795e-22	up
Thbs2	2.03637	6.82737e-08	4.1799e-07	up
C5	2.03582	2.90158e-05	0.000123023	up
Zbtb38	2.03579	5.47711e-07	2.98276e-06	up
AABR07050399	2.0357	0.000579454	0.00192762	up
Tmem71	2.03511	6.86357e-10	5.36197e-09	up
Cntn3	2.03411	0.00845663	0.0216974	up
Ehd4	2.03404	2.85344e-28	9.25987e-27	up
Dpep2	2.0336	0.00318094	0.00902688	up
Rab8b	2.03003	5.159e-15	6.53947e-14	up
Spata13	2.02892	5.42676e-15	6.85531e-14	up
Bmp2	2.02711	1.07973e-09	8.24024e-09	up
Rnf213	2.02696	8.50751e-11	7.33495e-10	up
Nek6	2.02639	7.26126e-13	7.59481e-12	up
Ckap2l	2.02503	0.016112	0.0384673	up
Tap2	2.02415	4.7486e-14	5.54889e-13	up
Axin2	2.0236	8.14644e-08	4.92211e-07	up
Pdzd4	2.02245	0.000449675	0.00152852	up
LOC100909725	2.02199	1.57977e-17	2.43988e-16	up
Tpx2	2.0213	3.81884e-05	0.000158839	up
Tlr6	2.02125	1.64655e-23	3.98267e-22	up
Cdt1	2.02045	4.98603e-10	3.95949e-09	up
[truncated: 929 more rows]

## Sheet: DEGs in the UUO model
Gene name	Log2(fc)	P-value	FDR	regulation
LOC100912585	17.1348	1.8007e-94	1.33945e-91	up
Lamc2	4.98064	5.12823e-70	1.99704e-67	up
Havcr1	6.90426	3.11677e-67	1.05382e-64	up
LOC108348080	17.9616	3.27235e-67	1.08184e-64	up
Wbp11	17.103	5.53388e-62	1.64655e-59	up
Lcn2	5.96498	2.0117e-61	5.75541e-59	up
Clu	4.35918	2.53312e-55	5.70989e-53	up
Serpine1	4.90676	1.06435e-54	2.36334e-52	up
Fblim1	4.76248	1.73196e-53	3.62907e-51	up
A2m	10.6793	3.12964e-53	6.37804e-51	up
Timp1	4.77876	2.33946e-52	4.64054e-50	up
Htra3	5.17184	3.81526e-52	7.46837e-50	up
Ctse	5.2014	3.4889e-51	6.17909e-49	up
C3	4.13143	8.91481e-49	1.37097e-46	up
Cyp1b1	5.17914	1.07236e-47	1.59535e-45	up
Itgb4	3.99448	2.75933e-46	3.8727e-44	up
Gpnmb	5.46004	5.28232e-46	7.20964e-44	up
Birc3	4.79559	8.37652e-46	1.13289e-43	up
Loxl1	3.88024	1.58857e-44	1.95315e-42	up
Cfi	5.94843	1.63663e-44	1.99575e-42	up
Cd276	3.65212	1.89115e-44	2.28736e-42	up
Olr1	4.64853	1.40648e-43	1.62203e-41	up
C2	4.92542	2.99178e-43	3.39761e-41	up
C1qb	4.05571	3.26116e-42	3.46545e-40	up
LOC100364435	3.76117	4.76e-42	4.91767e-40	up
Dcn	4.1266	2.65856e-41	2.65446e-39	up
Il19	18.1585	7.00775e-41	6.95028e-39	up
Adamts2	5.53717	1.51995e-40	1.45886e-38	up
Col15a1	4.03918	1.67072e-40	1.59328e-38	up
B4galt5	3.78095	2.37719e-40	2.23832e-38	up
Il24	7.71574	7.99218e-40	7.33456e-38	up
Mgp	3.81185	1.84211e-39	1.64102e-37	up
Sdc1	3.71733	2.56048e-39	2.24072e-37	up
Psmb8	3.92484	3.69916e-39	3.12684e-37	up
Cd44	3.79838	3.76658e-39	3.16584e-37	up
Lox	4.85182	5.95168e-39	4.91906e-37	up
C1qc	3.85038	9.45567e-39	7.68699e-37	up
Uchl1	4.94009	1.75314e-38	1.40981e-36	up
A3galt2	3.70611	2.437e-37	1.8883e-35	up
C1s	3.68469	2.90241e-37	2.23726e-35	up
Fbln1	5.03691	3.1529e-37	2.41782e-35	up
Cp	3.64235	1.65596e-36	1.21358e-34	up
Tubb6	4.77438	2.61608e-36	1.90781e-34	up
Col5a1	4.07156	3.20475e-36	2.31442e-34	up
Axl	3.59969	3.46644e-36	2.49132e-34	up
Dkk3	4.38808	1.18458e-35	8.27373e-34	up
Gbp2	4.09816	1.65616e-35	1.14599e-33	up
C4b	7.08155	1.8116e-35	1.24199e-33	up
Crlf1	6.81317	2.2349e-35	1.52516e-33	up
LOC100911456	15.9334	2.28297e-35	1.55086e-33	up
Slfn13	4.13507	2.63487e-35	1.78177e-33	up
Irf8	3.49624	4.19415e-35	2.79804e-33	up
Cygb	3.48182	6.39922e-35	4.19677e-33	up
Lbp	4.05409	7.25936e-35	4.71605e-33	up
Krt14	9.24128	2.42245e-34	1.5534e-32	up
Map1b	3.76833	3.21446e-34	2.03496e-32	up
LOC100909524	16.1907	3.55845e-34	2.24318e-32	up
S100a6	3.58904	3.69302e-34	2.31819e-32	up
Mmp2	4.46997	3.85849e-34	2.41188e-32	up
Anxa2	3.22773	6.40016e-34	3.93451e-32	up
Psmb9	3.62548	6.53081e-34	3.99831e-32	up
Cmtm3	3.66903	6.68332e-34	4.07491e-32	up
Spp1	4.95493	1.35024e-33	7.93976e-32	up
Cldn4	3.40644	2.05621e-33	1.19028e-31	up
Lamb3	5.46716	6.6806e-33	3.73636e-31	up
Fcamr	6.88733	9.08243e-33	5.02303e-31	up
Fbn1	3.97534	1.14106e-32	6.28723e-31	up
PVR	4.03483	1.87346e-32	1.00984e-30	up
Sfn	5.18949	3.80334e-32	2.00646e-30	up
Slc25a24	3.2787	4.25962e-32	2.23135e-30	up
Col5a2	3.74396	4.59758e-32	2.39994e-30	up
Meltf	6.11344	1.12972e-31	5.75576e-30	up
Cybb	3.17765	1.1725e-31	5.93311e-30	up
Parp14	3.53006	1.88202e-31	9.3956e-30	up
Abca1	3.211	2.02767e-31	1.00552e-29	up
Upk1b	7.31183	2.87489e-31	1.41621e-29	up
C1qa	3.91866	8.24579e-31	3.96999e-29	up
Pdgfrb	3.07884	1.03904e-30	4.97037e-29	up
Anxa3	3.34826	1.20728e-30	5.75662e-29	up
Ctss	3.39096	2.89806e-30	1.35155e-28	up
Adra1d	5.10411	3.16664e-30	1.47219e-28	up
Col12a1	3.43316	3.56141e-30	1.64235e-28	up
Serpine2	3.48247	3.56489e-30	1.64235e-28	up
Pxdn	3.43585	3.56578e-30	1.64235e-28	up
Ltbp2	4.36314	4.00248e-30	1.83215e-28	up
Irf1	3.33552	5.948e-30	2.68962e-28	up
Lgals3	3.55192	9.66762e-30	4.34517e-28	up
Mmp7	9.70484	1.06489e-29	4.76155e-28	up
Clec3b	4.57496	1.57148e-29	6.95799e-28	up
C1r	3.14126	2.60509e-29	1.13988e-27	up
Anxa1	2.98205	5.40212e-29	2.30941e-27	up
Cnp	3.35564	5.45653e-29	2.32598e-27	up
Rhob	2.94593	5.84173e-29	2.48307e-27	up
Tubb5	2.94195	7.38657e-29	3.11303e-27	up
Adamtsl4	3.17559	8.61199e-29	3.61922e-27	up
Tgif1	3.25598	9.54188e-29	3.98749e-27	up
Cacnb3	3.95336	1.48765e-28	6.16484e-27	up
Myo1f	3.29503	1.51358e-28	6.25485e-27	up
Adamts1	3.93889	1.63388e-28	6.71471e-27	up
Parp9	3.39402	1.80513e-28	7.39805e-27	up
Krt15	9.30936	2.24703e-28	9.15864e-27	up
Col4a1	3.09732	2.26011e-28	9.18679e-27	up
Clec10a	4.15843	2.41132e-28	9.7747e-27	up
B4galnt4	5.50392	2.69663e-28	1.09016e-26	up
Gucy1b1	3.22495	6.46465e-28	2.57841e-26	up
Ltbp4	3.05113	7.62547e-28	3.02518e-26	up
Syt12	5.29859	9.44283e-28	3.72628e-26	up
Ptprs	3.24878	1.34879e-27	5.26667e-26	up
Clec11a	3.30376	2.00099e-27	7.71212e-26	up
Col6a1	5.03416	2.44184e-27	9.33861e-26	up
Marcksl1	3.26011	2.46887e-27	9.4178e-26	up
Ephb6	5.03978	2.51711e-27	9.57724e-26	up
Cd68	3.75559	2.67321e-27	1.01194e-25	up
Fer1l4	13.5546	3.11867e-27	1.16868e-25	up
Adam19	4.02757	3.95545e-27	1.47113e-25	up
Glrx	3.26876	5.70595e-27	2.09082e-25	up
Rftn1	3.50939	6.61178e-27	2.41679e-25	up
Pmp22	3.56263	7.37496e-27	2.68915e-25	up
Capg	3.4375	1.02669e-26	3.7073e-25	up
Emp1	3.09836	1.07802e-26	3.88323e-25	up
C7	3.83646	1.21705e-26	4.36289e-25	up
Col3a1	5.184	1.25206e-26	4.46688e-25	up
Itgal	3.13457	1.3216e-26	4.70371e-25	up
Fxyd5	3.19863	1.77618e-26	6.29148e-25	up
Mrc1	4.3988	2.48523e-26	8.76132e-25	up
Atp8b2	2.98447	3.02559e-26	1.0616e-24	up
Nrp2	2.97432	3.51391e-26	1.22141e-24	up
Lhfpl2	2.95014	3.82113e-26	1.32511e-24	up
Vim	3.2449	4.46966e-26	1.54281e-24	up
Krt5	10.3457	5.6565e-26	1.93898e-24	up
Aoc1	14.5416	6.34056e-26	2.15855e-24	up
Fn1	3.51395	6.93867e-26	2.3514e-24	up
Pld4	3.19095	8.87778e-26	3.0017e-24	up
Irgm	4.11303	9.54096e-26	3.21861e-24	up
LOC100911545	7.97632	1.01493e-25	3.41608e-24	up
Lcp1	2.9936	1.09493e-25	3.66875e-24	up
Cd53	3.29926	1.222e-25	4.07617e-24	up
RT1-S3	3.93708	1.27663e-25	4.24886e-24	up
RT1-Da	3.12878	1.83427e-25	6.03726e-24	up
Mxra8	2.89193	2.30422e-25	7.48468e-24	up
Gjb6	9.15629	2.96959e-25	9.58321e-24	up
Inhbb	4.12711	3.25955e-25	1.04962e-23	up
Adamts7	4.17868	3.33553e-25	1.06945e-23	up
Upk3a	7.98217	3.55305e-25	1.13675e-23	up
Actn1	3.00888	4.05148e-25	1.29066e-23	up
Emp3	3.63078	4.24084e-25	1.3481e-23	up
Col4a2	2.88781	4.72922e-25	1.49377e-23	up
Tnc	4.36488	5.80256e-25	1.8212e-23	up
Ucp2	2.80361	7.37358e-25	2.29012e-23	up
Flna	3.17534	7.59973e-25	2.35544e-23	up
S100a11	2.8854	8.58949e-25	2.65667e-23	up
Gpr176	3.48291	1.01572e-24	3.13504e-23	up
Col1a2	4.49471	1.11468e-24	3.43334e-23	up
Lbh	3.4208	1.19898e-24	3.67778e-23	up
Bcat1	5.5303	1.59828e-24	4.8625e-23	up
Abca8a	3.62146	1.8153e-24	5.51147e-23	up
Pdlim7	3.24271	2.22394e-24	6.69747e-23	up
Olfml2b	3.76024	2.82052e-24	8.44283e-23	up
Casp12	4.72349	2.86271e-24	8.55191e-23	up
Mmp14	3.11933	3.32768e-24	9.92103e-23	up
Tap1	3.51929	3.53454e-24	1.04957e-22	up
Gcnt3	14.8965	4.47749e-24	1.32166e-22	up
Psmb10	3.33821	4.57047e-24	1.34477e-22	up
Cthrc1	6.05563	4.57386e-24	1.34477e-22	up
Arhgap30	3.29556	5.29126e-24	1.54957e-22	up
Lrp1	2.9034	5.96688e-24	1.74057e-22	up
Col7a1	4.49311	7.24917e-24	2.10637e-22	up
Afap1	3.03279	7.48803e-24	2.1673e-22	up
Tmem176a	2.96634	7.69247e-24	2.22215e-22	up
Aldh1a2	2.94563	8.33361e-24	2.39805e-22	up
Atf3	3.9692	1.1402e-23	3.24957e-22	up
Sfrp1	2.69369	1.27798e-23	3.62144e-22	up
Card14	5.28329	1.44473e-23	4.07843e-22	up
Gabrp	3.34352	2.93501e-23	8.1768e-22	up
S100a10	2.90698	3.13324e-23	8.71275e-22	up
PCOLCE2	3.67068	3.9007e-23	1.08266e-21	up
Tapbpl	2.82183	4.00604e-23	1.10983e-21	up
Rnase4	3.27014	4.27287e-23	1.18155e-21	up
Gja1	3.30422	4.50361e-23	1.24074e-21	up
Coro1a	2.89391	5.03e-23	1.38065e-21	up
MGC105649	4.5732	5.05686e-23	1.38547e-21	up
Spsb1	3.32148	5.56945e-23	1.52031e-21	up
Lgals3bp	3.88148	6.1155e-23	1.66326e-21	up
Trpv6	4.75896	6.38818e-23	1.73425e-21	up
Gucy1a1	3.27221	6.83935e-23	1.85335e-21	up
Tgm2	3.0857	7.07973e-23	1.915e-21	up
Ms4a6a	4.34443	8.80236e-23	2.37233e-21	up
Itgam	4.17118	9.26985e-23	2.49381e-21	up
Loxl2	3.63194	9.9445e-23	2.67047e-21	up
Cdkn1a	3.75367	1.36694e-22	3.63791e-21	up
Tgfb1	2.85223	1.48915e-22	3.95609e-21	up
Ppl	2.71669	1.72895e-22	4.54445e-21	up
Laptm5	3.06518	1.7769e-22	4.66225e-21	up
Aida	2.74815	1.78693e-22	4.68031e-21	up
Csf1r	2.97558	1.83201e-22	4.78996e-21	up
Cd4	3.13871	1.97372e-22	5.1424e-21	up
Nckap1l	3.05308	1.98014e-22	5.15009e-21	up
Clec7a	3.48821	2.22691e-22	5.78179e-21	up
Senp1	15.6563	2.31646e-22	5.99339e-21	up
Ctsz	2.99898	2.43474e-22	6.27757e-21	up
Fstl1	2.72247	2.59385e-22	6.66471e-21	up
Tmsb4x	2.80441	2.68222e-22	6.87988e-21	up
Pkp1	6.08882	2.70934e-22	6.92557e-21	up
Ms4a6bl	4.58816	3.08442e-22	7.85735e-21	up
RT1-M3-1	3.10438	3.53462e-22	8.95817e-21	up
Fkbp10	3.82809	4.31991e-22	1.09113e-20	up
Hcls1	2.83343	4.62214e-22	1.16548e-20	up
Adamts12	3.52413	4.74058e-22	1.19131e-20	up
Prelp	2.83851	5.2711e-22	1.31574e-20	up
Shc2	4.39855	5.49001e-22	1.36352e-20	up
Rcn1	2.87503	5.67924e-22	1.40583e-20	up
Fhl2	2.84667	6.37115e-22	1.57187e-20	up
Ifi47	3.63644	6.52539e-22	1.6046e-20	up
AABR07060872	3.81198	7.61546e-22	1.86035e-20	up
Apol9a	5.03506	8.38925e-22	2.04601e-20	up
Rab7b	5.50096	9.19731e-22	2.23211e-20	up
Unc93b1	2.84154	1.02732e-21	2.48916e-20	up
Cerk	2.84226	1.05044e-21	2.54104e-20	up
Dtx3l	3.4319	1.07349e-21	2.59259e-20	up
Tnfrsf1b	3.45404	1.10985e-21	2.67605e-20	up
Icam1	2.94178	1.36619e-21	3.26765e-20	up
Ifitm3	3.33665	1.53895e-21	3.66906e-20	up
Col16a1	3.71987	3.35645e-21	7.82663e-20	up
Socs3	4.66693	3.42336e-21	7.97016e-20	up
Pla1a	3.54189	3.78061e-21	8.76076e-20	up
Vsir	2.86119	4.16083e-21	9.58214e-20	up
Myadm	2.71517	5.75552e-21	1.31327e-19	up
Slco2b1	3.03173	5.83196e-21	1.32867e-19	up
LOC108348074	3.38824	5.85016e-21	1.33078e-19	up
Ighm	3.01287	5.87863e-21	1.33521e-19	up
Nuak1	2.77918	6.11788e-21	1.38532e-19	up
Mrc2	2.63199	6.35063e-21	1.43584e-19	up
Ppp1r18	2.73407	6.44556e-21	1.45509e-19	up
Tagln	3.91146	7.0017e-21	1.57825e-19	up
Rasa4	3.6508	7.49959e-21	1.68792e-19	up
Krt17	9.23246	7.83049e-21	1.75973e-19	up
Clec4a3	3.17783	8.48112e-21	1.90307e-19	up
AABR07018078	4.36916	9.11092e-21	2.04131e-19	up
Mmp12	5.12194	1.16751e-20	2.60016e-19	up
Mnda	4.29557	1.49183e-20	3.30759e-19	up
Cnn2	3.11449	1.53766e-20	3.39907e-19	up
Tnfrsf12a	2.95622	1.59155e-20	3.50259e-19	up
Mab21l3	3.5576	1.75751e-20	3.85642e-19	up
Tmem119	4.16689	1.79611e-20	3.9353e-19	up
Bmp1	2.9463	1.96871e-20	4.3008e-19	up
Fcer1g	2.78693	2.03263e-20	4.43393e-19	up
Col6a2	4.43429	2.677e-20	5.82248e-19	up
Sirpa	2.57733	3.72075e-20	8.02226e-19	up
Lsp1	2.77787	3.78292e-20	8.14449e-19	up
Pik3ap1	2.55179	4.46279e-20	9.5667e-19	up
Tbc1d2b	2.5134	4.6345e-20	9.9205e-19	up
Klrk1	3.44242	4.71616e-20	1.00808e-18	up
Wdfy4	3.53831	4.83885e-20	1.03134e-18	up
Cpe	3.69419	4.8885e-20	1.04043e-18	up
Cdh13	3.59374	5.12028e-20	1.08544e-18	up
Mlph	2.97239	5.12188e-20	1.08544e-18	up
Clec4a1	2.9986	5.58043e-20	1.17759e-18	up
Il6r	3.26404	5.7074e-20	1.20268e-18	up
Igfbp6	6.0618	5.82027e-20	1.22127e-18	up
Ccdc80	2.873	5.94753e-20	1.24446e-18	up
Nectin2	2.52962	6.21999e-20	1.29782e-18	up
Lcp2	3.28746	6.55582e-20	1.36598e-18	up
Efemp2	3.01768	6.80785e-20	1.41651e-18	up
Rgs16	3.97153	7.06409e-20	1.46777e-18	up
Pdlim1	2.91478	8.23131e-20	1.69843e-18	up
Tes	2.63197	8.30338e-20	1.71093e-18	up
Vsig2	6.80642	9.74526e-20	1.99973e-18	up
Stab1	3.77069	9.93542e-20	2.03577e-18	up
Arhgap45	2.80762	1.00087e-19	2.04533e-18	up
Slfn2	3.74598	1.21637e-19	2.4789e-18	up
Tmem176b	2.45819	1.26725e-19	2.57905e-18	up
Cfh	2.64396	1.4702e-19	2.97986e-18	up
Olfml3	2.79472	1.69393e-19	3.41009e-18	up
Mycl	4.14453	1.81245e-19	3.63883e-18	up
Ifitm1	2.64417	1.84811e-19	3.70543e-18	up
Ms4a7	4.88722	1.90507e-19	3.8145e-18	up
Mfge8	2.77696	1.93574e-19	3.86551e-18	up
Serpinh1	2.52998	2.10047e-19	4.17206e-18	up
Pear1	2.58674	2.10561e-19	4.17668e-18	up
Map7d1	2.52049	2.14883e-19	4.25109e-18	up
Prtfdc1	4.28775	2.19231e-19	4.32559e-18	up
Clip2	2.67372	2.49981e-19	4.89337e-18	up
Scara5	6.24202	2.50929e-19	4.90547e-18	up
Marcks	2.74117	2.76823e-19	5.39045e-18	up
Fgb	4.07112	2.78592e-19	5.4178e-18	up
Reg3g	8.33975	3.19708e-19	6.18503e-18	up
Bgn	2.57175	3.69759e-19	7.13324e-18	up
LOC100910979	4.78826	3.87052e-19	7.43949e-18	up
Ncf1	3.05511	3.92845e-19	7.5411e-18	up
Clmp	3.36747	3.95661e-19	7.58537e-18	up
Nlrc5	3.69242	4.25551e-19	8.12699e-18	up
AABR07058464	4.89575	4.38663e-19	8.33459e-18	up
RT1-CE7	2.89682	4.77331e-19	9.04619e-18	up
Dclk1	3.36582	5.02106e-19	9.47948e-18	up
Pqlc3	2.75555	5.90894e-19	1.10994e-17	up
Unc5b	2.72198	6.58335e-19	1.23041e-17	up
Tgfb2	3.25317	6.79269e-19	1.26794e-17	up
Tnfsf18	8.50367	6.95749e-19	1.29707e-17	up
Inpp5d	2.81067	7.08142e-19	1.31853e-17	up
Rtp4	4.49057	8.47442e-19	1.57593e-17	up
Ifi27l2b	4.80136	1.02021e-18	1.89011e-17	up
S1pr2	3.27018	1.31636e-18	2.4267e-17	up
Myc	2.99307	1.38729e-18	2.5543e-17	up
Bcas1	13.394	1.64281e-18	2.99144e-17	up
Ssc5d	4.89232	1.71916e-18	3.12664e-17	up
LOC100911796	14.0535	2.10976e-18	3.79986e-17	up
Cldn7	2.45272	2.19977e-18	3.95242e-17	up
Filip1l	2.8747	2.23059e-18	4.00296e-17	up
Col1a1	5.33937	2.38881e-18	4.27657e-17	up
Vash1	3.82045	2.47506e-18	4.42567e-17	up
Arhgdib	2.47899	2.55337e-18	4.55473e-17	up
Lrrc8c	2.73498	2.66173e-18	4.73668e-17	up
Apobec3	4.68803	2.98675e-18	5.29606e-17	up
Slamf9	3.68498	3.03968e-18	5.38349e-17	up
Ramp1	5.00424	3.36956e-18	5.93945e-17	up
Cdh17	8.39711	3.50976e-18	6.17194e-17	up
Fam189a2	3.63607	3.87316e-18	6.79493e-17	up
Ms4a18	8.24507	4.39115e-18	7.68555e-17	up
Adora3	14.088	4.47829e-18	7.82885e-17	up
Tifa	3.8012	4.6464e-18	8.11183e-17	up
Sh3bp2	2.95158	5.67874e-18	9.86946e-17	up
Klf5	3.45226	5.7545e-18	9.97782e-17	up
Tspan8	2.69198	5.85449e-18	1.01394e-16	up
Itga11	5.80583	5.9466e-18	1.02869e-16	up
Marveld1	2.6053	6.19039e-18	1.06962e-16	up
AABR07034428	7.56228	6.21252e-18	1.07096e-16	up
Akna	2.88857	6.64024e-18	1.14074e-16	up
Tpm4	2.43541	6.64034e-18	1.14074e-16	up
Elk3	2.41063	7.16532e-18	1.22668e-16	up
Apoe	3.45222	7.57894e-18	1.296e-16	up
Islr	2.47614	8.05131e-18	1.37519e-16	up
Lpcat1	2.61128	8.08835e-18	1.37993e-16	up
Mmp20	14.0944	8.35828e-18	1.42272e-16	up
Tnfsf10	3.09439	8.74951e-18	1.48592e-16	up
Tpm1	2.69172	9.01704e-18	1.52961e-16	up
Pik3c2b	3.93338	9.10008e-18	1.54194e-16	up
Bcl2a1	3.47402	1.28257e-17	2.15602e-16	up
C5ar1	3.54001	1.5265e-17	2.54609e-16	up
Nfam1	3.12909	1.55881e-17	2.594e-16	up
Dcdc2	2.47472	1.61768e-17	2.68897e-16	up
Dennd2a	3.07305	1.67926e-17	2.78821e-16	up
Plec	2.41575	1.75375e-17	2.90865e-16	up
Tap2	3.05027	1.78099e-17	2.95053e-16	up
Dse	2.9192	2.49928e-17	4.08142e-16	up
Nlgn2	3.2853	2.61208e-17	4.26096e-16	up
Cxcl6	15.7204	2.81649e-17	4.57433e-16	up
Gbp5	3.43634	2.96163e-17	4.79436e-16	up
Padi1	8.1245	2.99253e-17	4.83912e-16	up
Otulinl	3.17541	3.42247e-17	5.52235e-16	up
Cxcl16	2.57822	3.63175e-17	5.85368e-16	up
Arntl2	13.9355	3.79622e-17	6.09896e-16	up
Tmem229b	2.83591	3.81837e-17	6.12793e-16	up
Krt18	2.49373	4.74659e-17	7.58486e-16	up
Cpz	4.13538	5.06354e-17	8.07399e-16	up
Gask1b	2.69806	5.41003e-17	8.58965e-16	up
Hspb1	2.55767	5.97302e-17	9.43319e-16	up
RT1-T24-4	3.63362	6.14662e-17	9.69706e-16	up
Fam129a	3.41856	6.31006e-17	9.94436e-16	up
Ctsk	3.11414	6.44632e-17	1.01376e-15	up
Zcchc24	2.58297	6.46772e-17	1.01605e-15	up
Ehbp1l1	2.45947	6.93848e-17	1.08771e-15	up
Mmp3	6.34095	8.67661e-17	1.35733e-15	up
Adgrg6	2.84428	1.00639e-16	1.56776e-15	up
Folr2	4.12304	1.12343e-16	1.74825e-15	up
Zbp1	4.35999	1.19316e-16	1.84903e-15	up
Efhd2	2.40057	1.28097e-16	1.97482e-15	up
Rcn3	2.89466	1.29992e-16	1.99989e-15	up
Sgcg	7.23636	1.46905e-16	2.25543e-15	up
Sptssb	6.43326	1.47214e-16	2.25783e-15	up
Mmp19	3.65709	1.51283e-16	2.31785e-15	up
Igtp	3.04219	1.54718e-16	2.36561e-15	up
Sash3	3.60285	1.64019e-16	2.50524e-15	up
Sectm1a	3.16612	1.67758e-16	2.55974e-15	up
St3gal4	2.81968	1.68113e-16	2.56252e-15	up
Lrrc32	2.8265	1.88627e-16	2.87226e-15	up
Pea15	2.43085	2.26915e-16	3.43419e-15	up
Tead2	3.78141	2.36457e-16	3.57134e-15	up
Fcgr1a	2.94559	2.48165e-16	3.74058e-15	up
Lgals1	3.12027	2.79566e-16	4.19264e-15	up
Cyp3a9	13.9315	3.25738e-16	4.87525e-15	up
Prnp	2.32594	3.27809e-16	4.90132e-15	up
Gem	3.15875	3.28811e-16	4.91137e-15	up
Sptbn4	5.08889	3.30263e-16	4.92811e-15	up
Slc2a3	14.7214	3.35435e-16	5.00027e-15	up
Svep1	2.80005	4.16685e-16	6.16205e-15	up
Col8a2	2.63172	4.28673e-16	6.33303e-15	up
C1qtnf1	2.9453	4.35602e-16	6.42902e-15	up
Rac2	2.73307	4.60899e-16	6.7889e-15	up
LOC500956	3.12613	4.92699e-16	7.24297e-15	up
Siglec1	6.55509	5.06471e-16	7.43808e-15	up
Bcl3	3.18412	5.35733e-16	7.86006e-15	up
Was	3.12331	5.50066e-16	8.04654e-15	up
Aldh1a3	2.89475	5.64701e-16	8.24441e-15	up
Cxcr4	3.51781	5.85626e-16	8.54153e-15	up
Rab31	2.59486	6.30316e-16	9.15743e-15	up
Fcgr2b	5.03207	6.87439e-16	9.92915e-15	up
F2rl1	2.5203	7.02615e-16	1.01385e-14	up
Crip1	2.98603	7.70984e-16	1.11035e-14	up
Postn	8.67918	7.81293e-16	1.12411e-14	up
Alpk1	3.07107	8.0305e-16	1.15318e-14	up
Vopp1	2.56801	8.0815e-16	1.15939e-14	up
Col14a1	5.54554	8.77679e-16	1.25671e-14	up
Scara3	4.10621	9.2942e-16	1.32827e-14	up
Ifi27	3.23696	9.35006e-16	1.33366e-14	up
AABR07059663	2.95888	1.03901e-15	1.48059e-14	up
Flnc	4.79854	1.05255e-15	1.49845e-14	up
Pdgfb	2.3333	1.07095e-15	1.52173e-14	up
Crabp2	4.67432	1.07584e-15	1.52577e-14	up
Snx31	7.0841	1.13619e-15	1.60828e-14	up
Cd300le	3.9875	1.14431e-15	1.61824e-14	up
Ccl6	3.04456	1.17272e-15	1.65684e-14	up
Rnf213	3.36493	1.18399e-15	1.6696e-14	up
Chsy1	2.80306	1.30295e-15	1.82868e-14	up
Rnd1	4.02321	1.42447e-15	1.99547e-14	up
LOC108348048	2.26465	1.51535e-15	2.11878e-14	up
Ankh	2.57982	1.85175e-15	2.57462e-14	up
Xaf1	4.15678	1.87807e-15	2.60634e-14	up
Ifngr2	2.4014	1.8865e-15	2.61561e-14	up
LOC688459	7.72389	1.91288e-15	2.64725e-14	up
Bace2	3.09915	1.91779e-15	2.65158e-14	up
C1qtnf5	2.89496	2.04824e-15	2.82406e-14	up
Oasl	5.10619	2.05186e-15	2.82643e-14	up
Numbl	4.11371	2.11923e-15	2.91385e-14	up
Reg3b	8.08218	2.12719e-15	2.92209e-14	up
Ppp1r9b	2.33816	2.14725e-15	2.94692e-14	up
Ier5	2.58522	2.25485e-15	3.08889e-14	up
Cd300lf	4.01702	2.32479e-15	3.18178e-14	up
Kcnj8	3.11264	2.37449e-15	3.24681e-14	up
Tnfrsf1a	2.28695	2.43319e-15	3.32098e-14	up
P3h3	2.57394	2.45744e-15	3.34793e-14	up
Plekhg2	2.60401	2.46638e-15	3.35703e-14	up
Lix1l	2.38351	2.78675e-15	3.7827e-14	up
AABR07044404	3.98389	2.81808e-15	3.82174e-14	up
Bst2	3.13581	2.84563e-15	3.8556e-14	up
Islr2	6.67289	2.96988e-15	4.01298e-14	up
Klf6	3.28928	3.13246e-15	4.21734e-14	up
Tnfsf8	6.00074	3.1728e-15	4.26393e-14	up
Tagln2	2.31604	3.18103e-15	4.27113e-14	up
Tgfb3	4.00912	3.19945e-15	4.292e-14	up
Mob3a	2.47722	3.32128e-15	4.45142e-14	up
Fcer2	5.39766	3.69633e-15	4.92303e-14	up
AABR07005821	3.40465	3.78316e-15	5.03418e-14	up
Smoc2	2.86618	3.79458e-15	5.04486e-14	up
Irf9	2.8653	4.05045e-15	5.37064e-14	up
Tyrobp	2.74093	4.06513e-15	5.38322e-14	up
Wipf1	2.55231	4.06718e-15	5.38322e-14	up
AABR07054614	4.42334	4.10656e-15	5.43052e-14	up
Rhbdf2	2.70863	4.23285e-15	5.58264e-14	up
Cd38	3.65745	4.23783e-15	5.58425e-14	up
Selplg	3.31023	4.33767e-15	5.71076e-14	up
Mapk7	2.55097	4.54983e-15	5.97949e-14	up
Ifngr1	2.23648	4.60713e-15	6.04412e-14	up
Samd9	4.08164	4.67834e-15	6.12673e-14	up
Tnfaip3	3.1053	4.96542e-15	6.49126e-14	up
Myl12a	2.23038	5.21355e-15	6.79772e-14	up
Dbn1	2.40995	5.22595e-15	6.80792e-14	up
Myrf	2.28625	5.36626e-15	6.98459e-14	up
Apaf1	2.80928	5.66525e-15	7.36087e-14	up
RT1-CE4	2.63979	6.86853e-15	8.90873e-14	up
Ptpn7	3.84224	6.87983e-15	8.91561e-14	up
Vasp	2.25066	6.963e-15	9.01554e-14	up
Tmem173	2.98384	7.20515e-15	9.32096e-14	up
Blk	7.66578	7.3572e-15	9.50939e-14	up
Map4k4	2.50396	7.61917e-15	9.83944e-14	up
Trafd1	2.7685	7.88802e-15	1.01602e-13	up
Cald1	2.56527	8.4479e-15	1.08719e-13	up
Epsti1	3.64613	9.16168e-15	1.17397e-13	up
Ptafr	2.64335	9.41106e-15	1.20489e-13	up
Parvg	3.37021	9.43162e-15	1.20649e-13	up
Zc3hav1	2.34665	9.49059e-15	1.21299e-13	up
Col24a1	5.26661	9.51757e-15	1.21539e-13	up
Pltp	2.68511	9.7522e-15	1.24428e-13	up
Tp53i11	2.49161	1.01552e-14	1.29237e-13	up
Lama2	2.58517	1.04853e-14	1.33325e-13	up
Lyz2	2.74533	1.05497e-14	1.34029e-13	up
Vwa1	2.71791	1.0728e-14	1.36178e-13	up
Pdpn	2.59991	1.24813e-14	1.57493e-13	up
RGD1309362	3.20571	1.29425e-14	1.63036e-13	up
Nfkb2	2.25987	1.29758e-14	1.63317e-13	up
Gna15	3.42343	1.31833e-14	1.65789e-13	up
Gprc5a	3.57117	1.55578e-14	1.95319e-13	up
Nucb2	2.53286	1.64443e-14	2.05928e-13	up
Wnt4	3.84819	1.67509e-14	2.0959e-13	up
Rhoj	2.79962	1.71299e-14	2.14152e-13	up
Duoxa1	13.4385	1.80627e-14	2.25435e-13	up
Cd14	3.34383	1.84884e-14	2.30554e-13	up
Cd74	2.56922	1.86037e-14	2.31799e-13	up
Helz2	3.42411	1.88526e-14	2.34703e-13	up
Vgll3	5.31666	1.93923e-14	2.41019e-13	up
Slc28a2	2.995	1.98649e-14	2.46686e-13	up
Ifi44	3.58704	2.00848e-14	2.4921e-13	up
Cfp	2.78718	2.10138e-14	2.60302e-13	up
Anxa7	2.1924	2.24833e-14	2.7735e-13	up
Emilin1	2.34627	2.2689e-14	2.79655e-13	up
Cpne8	2.66095	2.27718e-14	2.80444e-13	up
Frmd6	2.27891	2.48047e-14	3.04472e-13	up
Csf1	2.33207	2.61539e-14	3.20504e-13	up
Impdh1	2.73665	2.62886e-14	3.21889e-13	up
Lgals9	3.53571	2.66142e-14	3.25608e-13	up
Prcp	2.59356	2.68207e-14	3.27865e-13	up
Sorcs2	2.25705	2.73679e-14	3.34279e-13	up
Podnl1	12.6219	2.74005e-14	3.34402e-13	up
Arpc1b	2.19157	2.859e-14	3.48064e-13	up
Krt78	12.5817	3.04111e-14	3.69629e-13	up
Il1rn	3.70978	3.11904e-14	3.77866e-13	up
Itgax	2.51935	3.12726e-14	3.78554e-13	up
Mmp13	8.09418	3.37323e-14	4.07996e-13	up
Fermt3	2.77647	3.45535e-14	4.17251e-13	up
Tmem43	2.23585	3.6378e-14	4.3857e-13	up
Myof	2.21632	3.79789e-14	4.575e-13	up
Tlr4	3.46244	4.96397e-14	5.91739e-13	up
Capn5	2.51113	5.02319e-14	5.98318e-13	up
Dkk2	2.34327	5.23468e-14	6.22016e-13	up
Gypc	2.67667	5.62833e-14	6.66132e-13	up
Nfkbiz	3.77006	5.69671e-14	6.73688e-13	up
Ccl2	3.77114	6.20711e-14	7.31142e-13	up
Car3	6.18343	6.2283e-14	7.33058e-13	up
Tlr2	3.17722	6.60736e-14	7.7583e-13	up
Evpl	2.7418	6.69274e-14	7.84617e-13	up
Abcg5	12.8188	6.83832e-14	8.01053e-13	up
Nfkbie	2.62876	6.89241e-14	8.06753e-13	up
Mical2	3.14042	7.24014e-14	8.45459e-13	up
Jaml	3.96287	7.53286e-14	8.78263e-13	up
Adcy7	4.15834	7.71819e-14	8.98462e-13	up
Apbb1ip	3.00466	8.65521e-14	1.00283e-12	up
Tmprss11g	14.1382	8.9903e-14	1.04004e-12	up
Abcc9	2.34098	1.05045e-13	1.2077e-12	up
Pcolce	2.42075	1.09524e-13	1.2553e-12	up
Tacc1	2.13141	1.11937e-13	1.28099e-12	up
Ptgir	3.61255	1.12403e-13	1.28534e-12	up
Pik3r5	3.279	1.14902e-13	1.31189e-12	up
AABR07049085	2.79676	1.16729e-13	1.33173e-12	up
Dtx4	2.87441	1.26739e-13	1.44261e-12	up
Abcg1	2.79421	1.27776e-13	1.45331e-12	up
Aif1	2.55869	1.28119e-13	1.45609e-12	up
Il2rb	3.57493	1.2894e-13	1.46431e-12	up
Cdh11	2.53138	1.31588e-13	1.4921e-12	up
Foxa1	13.1275	1.35294e-13	1.53179e-12	up
Arhgef40	2.34074	1.39162e-13	1.57439e-12	up
S100a4	3.14566	1.40885e-13	1.59267e-12	up
AABR07001416	13.4377	1.48846e-13	1.67756e-12	up
RT1-A2	2.32873	1.68715e-13	1.89862e-12	up
Cd300e	5.19421	1.69059e-13	1.90106e-12	up
Lpcat2	3.00628	1.73993e-13	1.95505e-12	up
Cmtm7	2.68438	1.79539e-13	2.01586e-12	up
Sparc	2.69202	1.87267e-13	2.09946e-12	up
Cpxm1	3.4187	1.90759e-13	2.13538e-12	up
Lum	6.81487	1.91326e-13	2.14012e-12	up
Timp2	2.5935	2.03319e-13	2.27151e-12	up
Rgs10	2.77717	2.03378e-13	2.27151e-12	up
Adam23	4.4174	2.05932e-13	2.29831e-12	up
Lrrc23	13.0292	2.09518e-13	2.33658e-12	up
Emp2	2.43623	2.10831e-13	2.34946e-12	up
Rab27a	2.71926	2.20181e-13	2.44998e-12	up
Vcam1	2.42114	2.4059e-13	2.6691e-12	up
Egr2	4.56714	2.47385e-13	2.74244e-12	up
C6	4.13652	2.54699e-13	2.81931e-12	up
Oasl2	3.96093	2.58198e-13	2.85592e-12	up
LOC103690070	13.3009	2.62896e-13	2.90572e-12	up
Col8a1	5.51502	2.71126e-13	2.99117e-12	up
Mlkl	2.89511	2.7123e-13	2.99117e-12	up
Synj2	3.11681	2.71742e-13	2.99459e-12	up
Sertad4	3.18686	2.73271e-13	3.00922e-12	up
Upk3bl1	4.44345	2.82611e-13	3.10747e-12	up
Heph	2.46963	2.85792e-13	3.14013e-12	up
Itga5	2.75681	2.89786e-13	3.18166e-12	up
Samhd1	2.95422	2.9353e-13	3.22039e-12	up
Lama4	2.75234	3.09507e-13	3.39068e-12	up
Olfm4	3.76695	3.32556e-13	3.63247e-12	up
Osmr	2.67885	3.34063e-13	3.64358e-12	up
Gbp7	3.4623	3.61455e-13	3.93082e-12	up
Plekha2	2.18991	3.84441e-13	4.17165e-12	up
Aebp1	2.23911	3.90933e-13	4.23283e-12	up
Prex1	2.43171	4.08181e-13	4.41316e-12	up
Dpysl3	3.66226	4.58144e-13	4.92471e-12	up
Ido1	13.7214	4.62513e-13	4.96451e-12	up
Anxa8	7.05632	4.76893e-13	5.11517e-12	up
Slc37a2	3.1405	4.9253e-13	5.27908e-12	up
Casp8	2.67649	5.28914e-13	5.65277e-12	up
Trem2	4.25572	5.31549e-13	5.67359e-12	up
Anxa5	2.21532	5.31625e-13	5.67359e-12	up
Rerg	2.77813	5.84598e-13	6.22999e-12	up
Clca1	6.7288	5.93499e-13	6.3158e-12	up
Epb41l2	2.37449	6.03915e-13	6.42014e-12	up
Syt13	3.48581	6.42433e-13	6.8219e-12	up
Adgrg5	4.93758	6.55466e-13	6.95037e-12	up
Casp1	2.69578	6.67221e-13	7.06494e-12	up
Serpinb5	6.44896	6.67918e-13	7.0673e-12	up
Glipr1	2.88213	7.53274e-13	7.93659e-12	up
Ripk3	2.92186	7.67709e-13	8.07723e-12	up
Elf3	2.3048	8.01838e-13	8.4244e-12	up
Sprr1a	6.1901	8.71851e-13	9.15351e-12	up
Adam8	4.83656	8.81355e-13	9.24677e-12	up
Plp2	2.15244	8.88092e-13	9.31088e-12	up
AABR07065812	6.05569	8.94871e-13	9.36875e-12	up
Tifab	3.21658	9.25489e-13	9.6621e-12	up
Coro1c	2.0571	9.47999e-13	9.88324e-12	up
MGC105567	3.59934	9.66549e-13	1.00555e-11	up
Ccn2	2.35264	9.77695e-13	1.01613e-11	up
Arl11	3.24208	9.78768e-13	1.01613e-11	up
Pik3cd	2.52353	9.80979e-13	1.017e-11	up
Tpm2	3.22987	1.02221e-12	1.05828e-11	up
Irf7	4.26806	1.03765e-12	1.07351e-11	up
RGD1559482	4.50233	1.10034e-12	1.136e-11	up
Pycard	2.93493	1.16093e-12	1.19523e-11	up
Cybrd1	3.24586	1.21754e-12	1.25265e-11	up
LOC103689965	3.79456	1.2202e-12	1.25452e-11	up
Gas7	3.88685	1.22576e-12	1.25937e-11	up
Rbm3	2.26934	1.26963e-12	1.30354e-11	up
Gng2	2.54185	1.30945e-12	1.34257e-11	up
AABR07025272	12.721	1.32581e-12	1.35748e-11	up
Runx2	3.43458	1.4103e-12	1.43902e-11	up
Pid1	2.47282	1.43411e-12	1.46232e-11	up
Tnfaip8l2	2.86772	1.45389e-12	1.48148e-11	up
C4a	5.6228	1.45815e-12	1.48479e-11	up
Eif4ebp1	3.0099	1.50971e-12	1.5352e-11	up
Cd300a	3.89983	1.60635e-12	1.63124e-11	up
Cd48	2.36122	1.63632e-12	1.65941e-11	up
Cd247	4.58326	1.70878e-12	1.73053e-11	up
Upk1a	4.7321	1.7687e-12	1.78757e-11	up
Scarb1	2.68983	1.94949e-12	1.96494e-11	up
Mcam	2.31624	1.9763e-12	1.98927e-11	up
AABR07000147	13.5814	2.04422e-12	2.05624e-11	up
Fut4	2.57821	2.10783e-12	2.11737e-11	up
Arhgap9	2.61012	2.11317e-12	2.1213e-11	up
Stmn4	6.31917	2.11917e-12	2.12589e-11	up
Col5a3	5.29496	2.21671e-12	2.21775e-11	up
Fes	2.79981	2.25486e-12	2.2544e-11	up
Cdh5	2.5022	2.28234e-12	2.27882e-11	up
Lif	4.01886	2.38635e-12	2.37629e-11	up
Mx2	5.32491	2.50187e-12	2.48799e-11	up
Slfn4	4.2831	2.50682e-12	2.49125e-11	up
Ptgfrn	2.30591	2.51566e-12	2.49836e-11	up
Fmnl3	2.10267	2.60226e-12	2.58265e-11	up
Lypd1	2.56203	2.73039e-12	2.69542e-11	up
Tlr7	3.2101	2.86926e-12	2.82501e-11	up
Gbp6	4.52632	2.93882e-12	2.89159e-11	up
Cmpk2	3.69699	3.09302e-12	3.03929e-11	up
Slamf8	3.35666	3.22676e-12	3.16653e-11	up
Hk2	2.82929	3.25845e-12	3.19455e-11	up
Krt8	2.17625	3.25962e-12	3.19455e-11	up
Mx1	4.87025	3.33876e-12	3.26996e-11	up
Frzb	2.19893	3.37058e-12	3.29896e-11	up
Htra1	2.34925	3.54431e-12	3.46443e-11	up
Upk2	6.70746	3.67766e-12	3.58956e-11	up
Adar	2.57237	3.67956e-12	3.58956e-11	up
Ifnlr1	3.35839	3.70848e-12	3.6154e-11	up
Kdelr3	3.08932	3.73904e-12	3.64043e-11	up
Ano1	2.56081	3.87953e-12	3.77474e-11	up
Tsc22d1	2.28571	3.91274e-12	3.80456e-11	up
Csrp1	2.10776	4.15635e-12	4.03353e-11	up
Thbs3	3.8246	4.34259e-12	4.2033e-11	up
Stat6	2.02268	4.38795e-12	4.24169e-11	up
Ets1	2.24601	4.41675e-12	4.26675e-11	up
Sell	5.04083	4.46125e-12	4.30694e-11	up
Gdf6	6.36499	4.81886e-12	4.64917e-11	up
Tcirg1	2.47311	4.88063e-12	4.70572e-11	up
Klhl6	3.26866	4.988e-12	4.80301e-11	up
Enc1	2.29527	5.18221e-12	4.98679e-11	up
Cxcl10	3.69023	5.26163e-12	5.05994e-11	up
Apobec1	3.40264	5.35331e-12	5.14478e-11	up
Lyn	2.03708	5.42769e-12	5.2129e-11	up
Dnase2	2.50476	5.54389e-12	5.32106e-11	up
Gsdmd	2.55586	5.69813e-12	5.46206e-11	up
Arrb2	2.36497	5.72545e-12	5.48471e-11	up
P2ry6	3.06574	5.90123e-12	5.64946e-11	up
Tcf21	2.10962	5.91177e-12	5.65591e-11	up
Fhod1	2.15878	5.93719e-12	5.67658e-11	up
Nkd1	3.15608	5.94477e-12	5.68017e-11	up
Ehd2	2.47244	6.06717e-12	5.79341e-11	up
Akr1b1	2.18529	6.25252e-12	5.96656e-11	up
Irak3	2.80706	6.38041e-12	6.07909e-11	up
Hck	3.01038	6.45604e-12	6.14501e-11	up
Npw	14.0792	6.57398e-12	6.24528e-11	up
Trim34	2.52574	6.92023e-12	6.56037e-11	up
Rsad2	4.08853	7.2398e-12	6.84721e-11	up
Adamts4	4.05831	7.38445e-12	6.97958e-11	up
Gpr153	4.08188	7.40705e-12	6.99648e-11	up
Cd163	7.64508	7.61178e-12	7.18075e-11	up
C4bpa	12.6423	7.81177e-12	7.35542e-11	up
Slc34a2	3.35063	7.83963e-12	7.37699e-11	up
Pdlim4	2.7254	7.9896e-12	7.50861e-11	up
Vav1	3.15733	8.31044e-12	7.79536e-11	up
Plek	2.52768	8.72839e-12	8.16681e-11	up
Slc2a2	2.36119	8.88859e-12	8.30103e-11	up
Prss22	7.15955	8.95135e-12	8.3544e-11	up
Tmem136	2.65145	9.07794e-12	8.46193e-11	up
Ly86	2.85127	9.30255e-12	8.66588e-11	up
Sfrp4	8.36431	9.87745e-12	9.18418e-11	up
Esyt1	2.02858	1.00914e-11	9.37721e-11	up
Clcf1	2.99315	1.05339e-11	9.77621e-11	up
Phlda3	2.52852	1.06595e-11	9.88046e-11	up
Cd34	2.31852	1.07269e-11	9.93671e-11	up
Sh2b3	2.02847	1.10513e-11	1.02308e-10	up
AABR07065602	2.83205	1.12385e-11	1.03913e-10	up
Ncf4	2.85658	1.13584e-11	1.04956e-10	up
Spi1	2.73613	1.14903e-11	1.06109e-10	up
Rasl11b	2.5759	1.15359e-11	1.06463e-10	up
Ncam1	3.03596	1.17901e-11	1.08742e-10	up
Cdhr1	4.21192	1.23042e-11	1.13273e-10	up
Myh9l1	2.03267	1.27376e-11	1.1719e-10	up
Limd2	2.33794	1.28675e-11	1.18313e-10	up
Psapl1	12.631	1.29182e-11	1.18705e-10	up
Rgs19	3.13753	1.36991e-11	1.25726e-10	up
Fgd2	2.77546	1.38106e-11	1.26671e-10	up
AABR07032097	4.76391	1.48554e-11	1.36002e-10	up
Fcna	5.2041	1.54351e-11	1.41136e-10	up
Adcy3	2.38896	1.58065e-11	1.44266e-10	up
Cd72	3.51185	1.58805e-11	1.44853e-10	up
Evi2b	3.00012	1.60563e-11	1.46366e-10	up
Msc	5.2859	1.62788e-11	1.48304e-10	up
Runx1	4.1933	1.63627e-11	1.48885e-10	up
Uba7	3.27932	1.63928e-11	1.49068e-10	up
Tdo2	12.9594	1.65457e-11	1.50208e-10	up
Ralgds	2.38734	1.65484e-11	1.50208e-10	up
Arhgap25	2.74367	1.70036e-11	1.54152e-10	up
Trim55	11.9885	1.71754e-11	1.5533e-10	up
Gadd45b	2.47512	1.80905e-11	1.63308e-10	up
Tnfsf13b	2.99929	1.85704e-11	1.67539e-10	up
Cavin3	2.41427	1.89086e-11	1.70384e-10	up
Afap1l2	2.05822	2.07074e-11	1.86367e-10	up
Tapbp	2.31818	2.11835e-11	1.90421e-10	up
Sla	2.76244	2.1478e-11	1.92952e-10	up
Dapp1	3.08337	2.19321e-11	1.96794e-10	up
AC141959	3.83511	2.20163e-11	1.9743e-10	up
Kcnk5	2.05568	2.26667e-11	2.03017e-10	up
Arid5a	3.03601	2.45844e-11	2.19665e-10	up
Ptprc	2.80794	2.65218e-11	2.36125e-10	up
Myo1g	3.11233	2.66348e-11	2.36989e-10	up
Trim5	2.16838	2.67675e-11	2.38028e-10	up
Ckap4	2.03963	2.69869e-11	2.39835e-10	up
Ccl21	3.67266	2.70236e-11	2.40018e-10	up
Herc6	3.69732	2.73837e-11	2.42781e-10	up
Cd69	4.172	2.87675e-11	2.54444e-10	up
Cd5l	13.5508	3.07328e-11	2.71021e-10	up
Gfpt2	3.85643	3.12133e-11	2.75095e-10	up
Slpi	3.97007	3.13591e-11	2.76216e-10	up
Gata6	4.14636	3.17577e-11	2.79562e-10	up
Tpbg	3.24972	3.23722e-11	2.84802e-10	up
Slc39a6	2.24026	3.4326e-11	3.00924e-10	up
Upp1	2.50729	3.43649e-11	3.01087e-10	up
Klra2	2.90103	3.45047e-11	3.02134e-10	up
Sparcl1	2.73834	3.60008e-11	3.14865e-10	up
C1qtnf6	3.57106	3.71051e-11	3.24332e-10	up
Ifit2	3.66283	3.82755e-11	3.34366e-10	up
MGC108823	4.00516	3.84642e-11	3.35816e-10	up
B2m	2.01246	4.01601e-11	3.50007e-10	up
Sept6	3.00319	4.0896e-11	3.55795e-10	up
Des	2.51305	4.21866e-11	3.66314e-10	up
Scel	4.12908	4.22036e-11	3.66314e-10	up
Il16	2.84115	4.25634e-11	3.69222e-10	up
Nlrp3	3.00572	4.31901e-11	3.74222e-10	up
Ugcg	2.09561	4.34419e-11	3.76185e-10	up
St3gal1	2.05807	4.45019e-11	3.84692e-10	up
Siglech	12.3321	4.48369e-11	3.87363e-10	up
Adgra2	2.72636	4.68415e-11	4.04446e-10	up
Calcb	13.2981	4.83726e-11	4.1694e-10	up
P3h4	3.34859	4.84777e-11	4.17605e-10	up
Fgr	2.91125	4.85675e-11	4.18136e-10	up
Stap2	3.02239	5.1718e-11	4.44232e-10	up
Map4k1	2.75098	5.20848e-11	4.47124e-10	up
Adgre1	2.94749	5.2383e-11	4.49424e-10	up
Rab3d	2.24455	5.29832e-11	4.54312e-10	up
Gpx8	2.34302	5.4811e-11	4.69174e-10	up
Gbp4	4.09604	5.6314e-11	4.81762e-10	up
Ms4a6e	3.70251	5.91008e-11	5.05021e-10	up
Cd37	2.77739	5.97798e-11	5.10238e-10	up
Oas1g	8.02283	6.3832e-11	5.43266e-10	up
RT1-CE1	2.18177	6.44124e-11	5.47892e-10	up
Oas1a	4.34992	6.49816e-11	5.52285e-10	up
Myl9	2.58487	6.50031e-11	5.52285e-10	up
Tp63	6.92053	6.55843e-11	5.56905e-10	up
AABR07058918	15.611	6.69794e-11	5.67779e-10	up
Tubb3	4.60542	6.90785e-11	5.8524e-10	up
Ciita	2.77311	7.10692e-11	6.01762e-10	up
Ttc28	2.44473	7.17304e-11	6.06901e-10	up
Oas1k	4.51556	7.17577e-11	6.06901e-10	up
Rab8b	2.17859	7.31375e-11	6.17869e-10	up
Nnmt	4.46194	7.36079e-11	6.21137e-10	up
Heyl	2.15719	7.46351e-11	6.29092e-10	up
Scube1	6.93904	7.68988e-11	6.47438e-10	up
Paqr4	2.99123	7.76052e-11	6.53016e-10	up
Oas2	4.92302	7.84045e-11	6.58996e-10	up
Syndig1	4.73648	7.85839e-11	6.60132e-10	up
Scarf2	2.66098	8.43782e-11	7.0681e-10	up
Syt8	5.86898	8.46174e-11	7.08415e-10	up
Ifit3	4.92017	8.65665e-11	7.23918e-10	up
Art4	4.44936	9.16153e-11	7.64849e-10	up
Bean1	6.67881	9.18141e-11	7.66079e-10	up
Plekho1	2.1798	9.47869e-11	7.9044e-10	up
Rai14	2.0672	9.87801e-11	8.22817e-10	up
Pinlyp	6.10915	9.92593e-11	8.25884e-10	up
Sp100	3.47689	1.02639e-10	8.53525e-10	up
Slc15a3	2.53255	1.02725e-10	8.53768e-10	up
Bak1	2.14696	1.1037e-10	9.1526e-10	up
Hvcn1	3.89679	1.29377e-10	1.0693e-09	up
Micall2	2.88303	1.32412e-10	1.09317e-09	up
Cavin1	2.18028	1.35998e-10	1.12215e-09	up
AABR07025140	4.79992	1.37818e-10	1.13591e-09	up
Tgfb1i1	2.69249	1.38129e-10	1.13784e-09	up
Ube2l6	3.25074	1.395e-10	1.14786e-09	up
Dpt	2.60262	1.40155e-10	1.15262e-09	up
Dok2	3.26314	1.43195e-10	1.17631e-09	up
Calhm2	2.7615	1.472e-10	1.20722e-09	up
Lhfpl6	2.45118	1.50194e-10	1.22974e-09	up
Lrg1	3.11725	1.56953e-10	1.28296e-09	up
Gpa33	4.17738	1.67991e-10	1.37243e-09	up
Lck	3.33693	1.70384e-10	1.38893e-09	up
Twist2	4.47979	1.78939e-10	1.45548e-09	up
Fgg	4.97633	1.81526e-10	1.47572e-09	up
Acta2	3.42349	1.82157e-10	1.48004e-09	up
F10	5.44934	1.86349e-10	1.51327e-09	up
Pik3cg	2.64233	1.9291e-10	1.56144e-09	up
Il18r1	3.284	1.95849e-10	1.58436e-09	up
Ccr5	3.37426	2.02255e-10	1.63352e-09	up
Akt3	2.71988	2.12531e-10	1.7091e-09	up
Slc43a3	2.41747	2.16445e-10	1.73962e-09	up
Plxnc1	3.75598	2.2033e-10	1.7699e-09	up
B4galt1	2.15745	2.27438e-10	1.82601e-09	up
Zfp365	3.40432	2.37158e-10	1.90199e-09	up
Lsamp	4.31707	2.3739e-10	1.90283e-09	up
Ptgs1	2.25063	2.42516e-10	1.94287e-09	up
Fhl3	2.94835	2.43839e-10	1.95242e-09	up
Klf10	2.12341	2.50235e-10	1.99933e-09	up
RT1-DOb	3.54036	2.52094e-10	2.01202e-09	up
Ptch2	5.54798	2.60425e-10	2.0774e-09	up
Rgs20	6.81754	2.8743e-10	2.28546e-09	up
Slc7a6	2.57097	2.97073e-10	2.35961e-09	up
Tnfaip2	2.31036	3.01511e-10	2.39359e-09	up
Ifnar2	2.17135	3.22229e-10	2.55261e-09	up
Ms4a4a	7.07492	3.27601e-10	2.59379e-09	up
Notch1	2.03342	3.42551e-10	2.71071e-09	up
Fut10	3.25512	3.44403e-10	2.72392e-09	up
Trim6	3.99767	3.52811e-10	2.78894e-09	up
Agrn	2.118	3.69274e-10	2.91288e-09	up
Map3k6	3.14666	3.70011e-10	2.91715e-09	up
Nrros	2.54798	3.72305e-10	2.93212e-09	up
Tbxas1	3.06332	3.78507e-10	2.97939e-09	up
Dusp4	2.85769	3.84058e-10	3.02149e-09	up
Dram1	2.00668	3.89011e-10	3.05883e-09	up
Clca5	5.81383	4.11637e-10	3.22481e-09	up
Dhx58	3.49046	4.23149e-10	3.30804e-09	up
Tmem54	6.47575	4.2515e-10	3.32019e-09	up
Pkib	3.8223	4.29368e-10	3.35137e-09	up
Ccdc88b	2.71173	4.3094e-10	3.36188e-09	up
Cd33	3.89396	4.43902e-10	3.45756e-09	up
Usp18	4.56212	4.50645e-10	3.50824e-09	up
Ppt1	2.02257	4.77308e-10	3.70032e-09	up
Rhou	4.02978	4.77939e-10	3.70328e-09	up
AABR07006269	4.44843	4.96951e-10	3.84459e-09	up
Ccl12	7.15035	4.96952e-10	3.84459e-09	up
Vat1	2.03885	5.10701e-10	3.94481e-09	up
Lypd3	3.60373	5.16203e-10	3.98524e-09	up
Lrrc25	2.87473	5.37343e-10	4.14199e-09	up
Pla2g4c	6.47468	5.4382e-10	4.18758e-09	up
Il10ra	3.27394	5.44995e-10	4.19446e-09	up
Npr2	2.26892	5.49955e-10	4.22826e-09	up
Pitpnm3	2.95544	5.55382e-10	4.26778e-09	up
Fam114a1	2.86632	5.62136e-10	4.31745e-09	up
LOC108348139	2.10302	5.62614e-10	4.31889e-09	up
Dysf	2.00268	5.64596e-10	4.33187e-09	up
Plk2	2.73796	5.69028e-10	4.36138e-09	up
Il1r1	2.52368	5.87774e-10	4.49579e-09	up
Dpysl2	2.21773	6.22271e-10	4.75721e-09	up
Krt19	2.06276	6.31317e-10	4.81894e-09	up
Piezo1	2.14558	6.38204e-10	4.869e-09	up
RT1-T24-3	3.72675	6.49207e-10	4.95041e-09	up
Hmox1	3.35711	6.58414e-10	5.01547e-09	up
Tm6sf1	2.56296	6.64399e-10	5.05589e-09	up
Elf4	2.93791	6.82741e-10	5.1928e-09	up
Mmp10	6.42674	7.04346e-10	5.34893e-09	up
Ccdc102a	2.59675	7.12426e-10	5.40477e-09	up
Plcl2	2.57085	7.74538e-10	5.86402e-09	up
Rtn4rl2	4.61249	7.77282e-10	5.88181e-09	up
Irf5	2.58836	7.78713e-10	5.88963e-09	up
Igdcc4	4.43631	7.9139e-10	5.97943e-09	up
Ikbke	2.58716	8.03721e-10	6.06337e-09	up
Cd8a	3.52607	8.28472e-10	6.24376e-09	up
Stac2	6.80722	8.36525e-10	6.29807e-09	up
Pof1b	5.84376	8.42758e-10	6.33537e-09	up
Fas	3.10364	8.66494e-10	6.50067e-09	up
Cfd	7.22211	9.12046e-10	6.82864e-09	up
Lpxn	2.3526	9.19887e-10	6.88042e-09	up
Atp10a	2.35571	9.36244e-10	6.99573e-09	up
Cyp4b1	2.15042	9.63806e-10	7.18724e-09	up
Pald1	2.66349	9.74886e-10	7.26259e-09	up
Parp10	2.32295	9.81393e-10	7.3074e-09	up
Sema4c	2.38504	9.89381e-10	7.35951e-09	up
RT1-DMb	2.41773	1.00543e-09	7.46771e-09	up
Gdpd5	2.85077	1.02339e-09	7.59347e-09	up
Rnf19b	2.17985	1.02641e-09	7.61209e-09	up
Ucp3	11.1959	1.04022e-09	7.703e-09	up
Fam49a	2.59076	1.05459e-09	7.80167e-09	up
Rprm	3.14263	1.09746e-09	8.10701e-09	up
Nsmf	2.46179	1.0975e-09	8.10701e-09	up
RT1-CE5	2.08052	1.11185e-09	8.2089e-09	up
Amz1	3.04561	1.15011e-09	8.4872e-09	up
Scn5a	6.39795	1.15245e-09	8.50028e-09	up
Casp4	2.90745	1.16294e-09	8.56886e-09	up
Scimp	3.94566	1.16334e-09	8.56886e-09	up
Sh2b2	3.46873	1.16348e-09	8.56886e-09	up
Arhgap4	2.31212	1.1835e-09	8.712e-09	up
Sp110	2.38996	1.18431e-09	8.71362e-09	up
Isg15	4.60653	1.19e-09	8.75117e-09	up
Cd3e	3.56329	1.20872e-09	8.87957e-09	up
Itgb2	2.09867	1.21283e-09	8.90149e-09	up
Fcnb	5.29767	1.23202e-09	9.02892e-09	up
Rgma	2.71123	1.2484e-09	9.14001e-09	up
RT1-N3	2.82557	1.30954e-09	9.5688e-09	up
Sp140	2.04717	1.43316e-09	1.04209e-08	up
Parp12	2.42485	1.45124e-09	1.05472e-08	up
Dsg2	2.23538	1.46208e-09	1.06104e-08	up
Epha2	2.42954	1.46553e-09	1.06303e-08	up
Cmklr1	2.96057	1.47882e-09	1.07162e-08	up
Cd3g	3.71566	1.48077e-09	1.07251e-08	up
Prss27	6.33054	1.48886e-09	1.07732e-08	up
Tor3a	2.61459	1.49478e-09	1.08056e-08	up
Fxyd3	7.08882	1.55015e-09	1.11841e-08	up
Ttc9	2.43588	1.61934e-09	1.16494e-08	up
RGD1311744	3.35833	1.703e-09	1.22276e-08	up
Il21r	3.4672	1.747e-09	1.25314e-08	up
Plscr3	2.08745	1.76307e-09	1.26365e-08	up
Eln	4.49014	1.79637e-09	1.28669e-08	up
Cyp4x1	7.24328	1.80711e-09	1.29376e-08	up
Izumo1r	6.35934	1.86237e-09	1.33204e-08	up
Ptprcap	3.47281	1.94296e-09	1.38701e-08	up
Tshz2	2.63248	1.96117e-09	1.39867e-08	up
Tmem273	3.92922	1.9939e-09	1.42065e-08	up
Lepr	3.02056	2.02667e-09	1.44193e-08	up
Fcgr3a	2.34349	2.12627e-09	1.51062e-08	up
Mthfd1l	3.10633	2.18874e-09	1.55353e-08	up
Mfsd12	2.65918	2.20103e-09	1.56151e-08	up
Flt4	2.33424	2.20786e-09	1.5656e-08	up
Stk10	2.42046	2.25148e-09	1.59501e-08	up
AABR07006275	6.78138	2.33074e-09	1.64959e-08	up
LOC688320	8.12328	2.4032e-09	1.69926e-08	up
RGD1305184	4.38366	2.42377e-09	1.71299e-08	up
Pld2	2.21986	2.46165e-09	1.73894e-08	up
Arrdc4	2.16993	2.46904e-09	1.74333e-08	up
Ttc39a	3.99427	2.493e-09	1.75868e-08	up
Selenon	2.1604	2.54035e-09	1.78943e-08	up
Cd83	2.30157	2.65064e-09	1.86447e-08	up
Cnrip1	2.94774	2.70819e-09	1.90405e-08	up
Il1rl1	3.39397	2.73847e-09	1.92352e-08	up
Tgm1	5.20802	2.7519e-09	1.93204e-08	up
Epdr1	3.85215	2.79222e-09	1.9585e-08	up
Clec9a	3.08903	2.8108e-09	1.96996e-08	up
Ptprz1	4.18023	2.81121e-09	1.96996e-08	up
Zap70	3.95138	2.82345e-09	1.97761e-08	up
Dnase1l3	4.29682	2.83454e-09	1.98444e-08	up
RT1-Db1	2.52098	2.84338e-09	1.98876e-08	up
Clec12a	2.88861	2.90669e-09	2.03113e-08	up
Isg20	3.61617	3.00986e-09	2.10126e-08	up
Prf1	3.57707	3.13948e-09	2.18764e-08	up
Cfap44	5.74343	3.15448e-09	2.19706e-08	up
Cdca7	3.39165	3.2019e-09	2.22904e-08	up
Cblc	2.68076	3.28096e-09	2.28195e-08	up
Gda	3.14868	3.62095e-09	2.50669e-08	up
AABR07031193	2.98033	3.80079e-09	2.62752e-08	up
Xcr1	3.7661	3.97352e-09	2.73803e-08	up
Stk17b	2.1192	4.07715e-09	2.80165e-08	up
Ltc4s	6.27532	4.21104e-09	2.88965e-08	up
Adora1	2.83425	4.30466e-09	2.95117e-08	up
Ccr7	5.15355	4.38169e-09	3.0026e-08	up
Noxo1	6.13737	4.72144e-09	3.22206e-08	up
AABR07029272	3.4874	4.77958e-09	3.25874e-08	up
Pik3r1	2.10131	4.81411e-09	3.28078e-08	up
Dact3	3.1575	4.82708e-09	3.28811e-08	up
AABR07034739	3.67852	4.83795e-09	3.2925e-08	up
Il2rg	2.47977	5.13156e-09	3.47801e-08	up
Ret	5.17619	5.19653e-09	3.51883e-08	up
Jchain	3.86168	5.40125e-09	3.65247e-08	up
Rem1	2.64654	5.41296e-09	3.65873e-08	up
Gjc1	2.90676	5.45775e-09	3.68565e-08	up
Adgre5	2.07732	5.70245e-09	3.84392e-08	up
Abca8	3.59161	5.91027e-09	3.97501e-08	up
Angptl2	2.47065	5.92261e-09	3.9815e-08	up
Nav1	2.47319	6.07711e-09	4.08352e-08	up
Casp3	2.0479	6.12551e-09	4.11419e-08	up
Stat2	2.48799	6.16071e-09	4.13596e-08	up
Aldh18a1	2.78341	6.20487e-09	4.16373e-08	up
Hcar2	5.13469	6.33554e-09	4.24375e-08	up
Relb	2.28396	6.43033e-09	4.30531e-08	up
RGD1559575	2.3649	6.46006e-09	4.32327e-08	up
Pcsk2	6.99277	6.5789e-09	4.39885e-08	up
LOC690617	2.8555	6.64851e-09	4.44139e-08	up
Akap12	2.03981	6.69976e-09	4.47362e-08	up
Inava	2.58611	6.70926e-09	4.47795e-08	up
Ccdc8	2.53573	6.82538e-09	4.54933e-08	up
Adcy4	2.39655	6.90209e-09	4.59635e-08	up
Klf4	2.32556	7.06362e-09	4.69971e-08	up
Antxr1	2.64567	7.09339e-09	4.71741e-08	up
Gli1	4.74362	7.30765e-09	4.85339e-08	up
Fat2	5.68801	7.36649e-09	4.8881e-08	up
Itgbl1	4.15006	7.55333e-09	5.00762e-08	up
Gzma	3.96777	7.68235e-09	5.08409e-08	up
Arl5c	4.01609	7.79776e-09	5.15588e-08	up
Grhl3	3.48032	8.53956e-09	5.63884e-08	up
Ms4a1	4.83473	8.82094e-09	5.81174e-08	up
Wfdc18	6.21227	9.1313e-09	6.0109e-08	up
Rgs12	2.53489	1.00292e-08	6.58449e-08	up
Ffar4	5.93844	1.04439e-08	6.83562e-08	up
AC109737	3.69703	1.06955e-08	6.99721e-08	up
Entpd1	2.12107	1.07851e-08	7.04655e-08	up
Ephb1	2.8332	1.10184e-08	7.19263e-08	up
Eya2	3.0908	1.12799e-08	7.3537e-08	up
AC142181	3.84288	1.1393e-08	7.42416e-08	up
Mfap5	7.55174	1.14334e-08	7.44721e-08	up
Limk1	2.27801	1.17532e-08	7.65219e-08	up
Nrep	2.17677	1.19184e-08	7.75634e-08	up
Kcnn4	2.95301	1.22392e-08	7.95817e-08	up
Cldn3	2.41661	1.23087e-08	7.99987e-08	up
Mitd1	2.77587	1.30223e-08	8.44522e-08	up
Nfatc4	2.70734	1.33774e-08	8.66414e-08	up
Cdh6	2.55859	1.36786e-08	8.85536e-08	up
Cd3eap	2.31523	1.37147e-08	8.87487e-08	up
RGD1305464	2.4191	1.4501e-08	9.36336e-08	up
Nap1l1	2.02924	1.50892e-08	9.7347e-08	up
Fgl2	2.66716	1.52826e-08	9.8552e-08	up
Ccdc69	3.75883	1.56718e-08	1.00974e-07	up
Cd101	3.94479	1.62445e-08	1.04573e-07	up
Ubtd2	2.32788	1.63104e-08	1.04907e-07	up
Gpm6b	2.79456	1.6935e-08	1.0883e-07	up
Clca2	3.29074	1.6995e-08	1.09168e-07	up
Ap1s2	2.66278	1.71923e-08	1.10389e-07	up
RGD1563354	2.48709	1.74533e-08	1.11968e-07	up
Gpx7	2.98055	1.77088e-08	1.13557e-07	up
Csf2ra	2.44117	1.79574e-08	1.15053e-07	up
Ccr4	6.01039	1.858e-08	1.18888e-07	up
Map6	2.84167	1.91e-08	1.22163e-07	up
Cst7	2.87284	1.96624e-08	1.25598e-07	up
Cfap77	4.11114	1.98183e-08	1.26539e-07	up
RT1-A1	2.45354	1.99732e-08	1.27419e-07	up
Srpx2	3.08069	2.00682e-08	1.2797e-07	up
Ifi44l	3.16895	2.06707e-08	1.31643e-07	up
AABR07064000	2.86677	2.07701e-08	1.32163e-07	up
Hdac7	2.00229	2.11206e-08	1.34221e-07	up
Calhm6	4.02321	2.12849e-08	1.35207e-07	up
Hspa1b	2.10142	2.19005e-08	1.38762e-07	up
Tmem150b	3.40985	2.24236e-08	1.41783e-07	up
Cxcl9	3.30279	2.24375e-08	1.41802e-07	up
Ikzf1	2.94355	2.27856e-08	1.43737e-07	up
Cxcl11	2.53594	2.28463e-08	1.44019e-07	up
Nol3	3.26814	2.38305e-08	1.49905e-07	up
Igfbp3	2.12629	2.39085e-08	1.50333e-07	up
Cped1	2.26799	2.40634e-08	1.51242e-07	up
Rarres2	2.57964	2.45663e-08	1.54338e-07	up
Ankrd22	3.97979	2.5234e-08	1.58466e-07	up
Cacna1c	2.95063	2.59749e-08	1.62913e-07	up
LOC100911825	2.75835	2.67552e-08	1.67594e-07	up
AABR07063279	3.04789	2.6844e-08	1.6808e-07	up
Lrrc17	3.81653	2.78221e-08	1.73911e-07	up
Fyb1	2.54014	2.85359e-08	1.78299e-07	up
Ccl17	5.96329	2.86924e-08	1.79201e-07	up
Tlr8	2.90568	2.94218e-08	1.83679e-07	up
Cx3cr1	3.06038	2.99061e-08	1.86312e-07	up
Layn	3.3941	3.05782e-08	1.90181e-07	up
Dennd1c	3.05064	3.1054e-08	1.92898e-07	up
Cd84	3.58396	3.26892e-08	2.02632e-07	up
Spib	5.44481	3.3161e-08	2.05471e-07	up
Cxcr6	3.98753	3.31958e-08	2.05516e-07	up
Syn1	3.94077	3.36611e-08	2.08309e-07	up
Tnfrsf11a	3.12859	3.39628e-08	2.10002e-07	up
Cox6a2	6.25027	3.4627e-08	2.13842e-07	up
Tagap	2.80733	3.49328e-08	2.15552e-07	up
Gimap7	3.30918	3.5183e-08	2.17006e-07	up
Trpv2	2.76994	3.62399e-08	2.23062e-07	up
Prickle1	2.16282	3.69952e-08	2.27429e-07	up
Axin2	2.64453	3.71457e-08	2.28165e-07	up
Fibin	3.05233	3.74437e-08	2.29711e-07	up
Apol3	2.65619	3.80924e-08	2.33498e-07	up
Kif21b	3.29275	3.81907e-08	2.34004e-07	up
Kcnk13	3.82962	4.05974e-08	2.4824e-07	up
Nlrp1a	2.34882	4.09446e-08	2.50167e-07	up
AABR07021840	2.31472	4.09462e-08	2.50167e-07	up
Tbc1d10c	3.38738	4.2835e-08	2.61277e-07	up
Lrat	3.47629	4.35006e-08	2.64903e-07	up
Cd180	2.57162	4.4824e-08	2.72739e-07	up
Wnt7a	4.01113	4.66978e-08	2.84024e-07	up
Reln	3.50713	5.07841e-08	3.07996e-07	up
Grk5	2.00685	5.14659e-08	3.11877e-07	up
Bcl2l11	2.32432	5.19398e-08	3.14621e-07	up
Pla2g2d	5.0283	5.45069e-08	3.29768e-07	up
Cercam	2.9341	5.58521e-08	3.37632e-07	up
Ly9	4.88451	5.60004e-08	3.38391e-07	up
Adamts14	4.17822	5.89603e-08	3.55549e-07	up
Bdnf	6.00946	5.89833e-08	3.55549e-07	up
RGD1307182	3.57347	5.98534e-08	3.60348e-07	up
Tent5a	3.01133	5.98763e-08	3.60348e-07	up
Plaur	3.30534	6.30217e-08	3.78665e-07	up
Kcnd1	3.51631	6.37761e-08	3.82734e-07	up
Prr7	5.75388	6.42007e-08	3.85127e-07	up
Serinc2	2.63021	6.51957e-08	3.90623e-07	up
Glipr2	3.0546	6.62141e-08	3.96405e-07	up
Ppp1r13l	2.18323	6.66909e-08	3.99099e-07	up
Bhlhe22	3.48688	6.69069e-08	4.0007e-07	up
C1qtnf2	2.45777	6.69592e-08	4.00222e-07	up
P2ry13	3.51799	6.75255e-08	4.03282e-07	up
Ikbip	2.11868	6.7806e-08	4.04633e-07	up
Nckap5l	2.27244	6.92463e-08	4.12566e-07	up
Znfx1	2.73733	6.96069e-08	4.14051e-07	up
Hmcn1	2.93355	7.01587e-08	4.17167e-07	up
Car13	3.09609	7.26913e-08	4.3188e-07	up
Slamf6	4.40618	7.60989e-08	4.51585e-07	up
Reep1	3.25356	8.05064e-08	4.7622e-07	up
Wfdc21	5.83042	8.45123e-08	4.99123e-07	up
Lmo2	2.07623	8.4644e-08	4.99702e-07	up
Rhbdl2	3.48764	8.48815e-08	5.00719e-07	up
Cldn1	2.00061	8.48836e-08	5.00719e-07	up
Col6a5	4.06234	8.69265e-08	5.12363e-07	up
Fam89a	3.72837	9.02632e-08	5.31609e-07	up
Adam12	3.44172	9.29706e-08	5.46689e-07	up
Arhgef25	2.43282	9.70433e-08	5.69962e-07	up
Kif3c	2.6214	9.79087e-08	5.74818e-07	up
Nradd	3.11767	1.01303e-07	5.94275e-07	up
Fut7	5.97241	1.03164e-07	6.04238e-07	up
Arhgap15	3.29678	1.04113e-07	6.09319e-07	up
Clec4a2	3.30188	1.04644e-07	6.11944e-07	up
LOC103694874	2.26117	1.04738e-07	6.12252e-07	up
Eif2ak2	2.44538	1.05424e-07	6.16022e-07	up
Dsc2	2.58123	1.06933e-07	6.24104e-07	up
Tmsb10	3.45961	1.07584e-07	6.27409e-07	up
Ptpn22	3.35516	1.07787e-07	6.28351e-07	up
C3ar1	2.85993	1.08884e-07	6.34494e-07	up
Fam57a	2.92777	1.09877e-07	6.40032e-07	up
Uhrf1	3.10658	1.10829e-07	6.45134e-07	up
Pde7a	2.27539	1.13192e-07	6.58307e-07	up
Lxn	2.0578	1.16218e-07	6.74589e-07	up
AABR07039446	2.2749	1.16436e-07	6.75591e-07	up
AABR07044364	3.28592	1.16889e-07	6.77691e-07	up
Plekha4	2.79378	1.2501e-07	7.22801e-07	up
LOC691141	3.06916	1.28269e-07	7.40784e-07	up
Lgals4	6.70102	1.32344e-07	7.63307e-07	up
Stat4	2.02591	1.34524e-07	7.74802e-07	up
Ctsw	3.14419	1.35276e-07	7.78231e-07	up
Tnfrsf4	4.13104	1.375e-07	7.8889e-07	up
Steap1	2.66122	1.38078e-07	7.91898e-07	up
Lilrb4	2.86244	1.39046e-07	7.97144e-07	up
Edn1	2.82845	1.39809e-07	8.0121e-07	up
Tpst1	2.63384	1.45105e-07	8.30919e-07	up
Trim30c	4.20316	1.47986e-07	8.45464e-07	up
Gnb4	2.96898	1.50433e-07	8.58125e-07	up
Chst5	3.67425	1.55718e-07	8.86575e-07	up
Snai1	2.7487	1.65135e-07	9.37679e-07	up
Thbs2	2.62622	1.66439e-07	9.44359e-07	up
Hrct1	3.20367	1.68237e-07	9.54197e-07	up
RGD1309104	2.25233	1.7052e-07	9.66043e-07	up
Cd96	3.67663	1.85947e-07	1.05064e-06	up
Trim46	3.46326	1.8814e-07	1.06182e-06	up
LOC361346	2.73665	1.8845e-07	1.06316e-06	up
Rhoh	3.06341	2.0072e-07	1.13025e-06	up
Pml	2.28502	2.03704e-07	1.14662e-06	up
Rgs14	3.31378	2.05507e-07	1.15501e-06	up
Selp	3.62122	2.12544e-07	1.19367e-06	up
Lurap1l	2.23573	2.12973e-07	1.19562e-06	up
Lmnb1	2.34036	2.13804e-07	1.19984e-06	up
Csf3r	3.40435	2.1983e-07	1.23226e-06	up
Cd40	2.87862	2.23483e-07	1.25179e-06	up
Fstl3	2.86106	2.31568e-07	1.29464e-06	up
Tlr11	3.81966	2.34489e-07	1.30998e-06	up
Plcb2	3.31176	2.38155e-07	1.32847e-06	up
Galnt16	3.57296	2.43954e-07	1.35878e-06	up
Gapt	3.76619	2.45219e-07	1.36531e-06	up
Itgb7	3.83223	2.50374e-07	1.39245e-06	up
P2ry2	2.65995	2.52895e-07	1.40543e-06	up
Adamts5	2.50778	2.53283e-07	1.40706e-06	up
Siglec10	4.87438	2.55974e-07	1.42147e-06	up
Tmem100	2.99078	2.58951e-07	1.4364e-06	up
Map3k8	2.51539	2.60424e-07	1.44349e-06	up
Alox5ap	2.66925	2.73281e-07	1.50857e-06	up
Aqp9	5.99841	2.74303e-07	1.51365e-06	up
Oas1i	4.0743	2.83025e-07	1.55799e-06	up
Ccr1	3.78487	2.83071e-07	1.55799e-06	up
Mfap2	3.7831	2.84261e-07	1.56396e-06	up
Cdc42ep3	2.13948	2.95453e-07	1.62434e-06	up
Ltb4r	5.06332	2.96544e-07	1.62973e-06	up
Fscn1	3.08858	3.03479e-07	1.66539e-06	up
Chst12	2.46009	3.08342e-07	1.68958e-06	up
LOC290595	5.6845	3.09877e-07	1.69736e-06	up
Spats2l	2.17067	3.19351e-07	1.74669e-06	up
Mcm3	2.47309	3.37321e-07	1.84091e-06	up
Upk3b	5.5715	3.41061e-07	1.86064e-06	up
Nmur1	5.0048	3.43382e-07	1.87193e-06	up
AABR07035946	5.41567	3.45725e-07	1.88401e-06	up
Plekho2	2.19503	3.54853e-07	1.93234e-06	up
Snx20	2.88145	3.68182e-07	1.9998e-06	up
Trim15	3.13045	3.7329e-07	2.0268e-06	up
Slc11a1	2.49477	3.73528e-07	2.02735e-06	up
Naaa	2.36664	4.05935e-07	2.19711e-06	up
Stard9	2.15705	4.08236e-07	2.20848e-06	up
Plcd1	2.15419	4.09331e-07	2.2136e-06	up
Armcx2	2.34825	4.10124e-07	2.21709e-06	up
Bik	3.25408	4.23045e-07	2.28527e-06	up
Cd7	3.39023	4.24904e-07	2.29448e-06	up
Ifih1	2.47515	4.26846e-07	2.30413e-06	up
Cadm3	3.14381	4.44524e-07	2.39695e-06	up
Igsf6	2.49309	4.45211e-07	2.39948e-06	up
Fcrla	3.59912	4.45316e-07	2.39948e-06	up
Lat2	3.18887	4.50888e-07	2.42863e-06	up
Il18rap	3.32267	4.52347e-07	2.4356e-06	up
Ctnnd2	3.63557	4.63349e-07	2.49124e-06	up
Gpr88	2.76982	4.71699e-07	2.53338e-06	up
Gdpd3	4.73032	4.74471e-07	2.54735e-06	up
Kcna2	3.20313	4.78698e-07	2.56912e-06	up
Mex3d	2.33069	4.84476e-07	2.59731e-06	up
Kif7	2.70948	4.85612e-07	2.60247e-06	up
Scart1	5.55958	4.94042e-07	2.64288e-06	up
Efs	3.19781	5.01484e-07	2.68173e-06	up
Nlrc4	2.64677	5.10316e-07	2.727e-06	up
Vps25	2.49294	5.2306e-07	2.7931e-06	up
Twf2	2.17793	5.24358e-07	2.79892e-06	up
Zfp608	2.01935	5.31983e-07	2.83667e-06	up
Procr	2.90684	5.3325e-07	2.84241e-06	up
P2ry12	3.5194	5.44115e-07	2.89617e-06	up
Gzmm	3.19657	5.47926e-07	2.91437e-06	up
Lamc3	2.09663	5.49599e-07	2.92223e-06	up
Pcdh18	2.55537	5.51641e-07	2.93203e-06	up
Adora2a	2.53653	5.69823e-07	3.02435e-06	up
Klra1	4.90287	5.84219e-07	3.09474e-06	up
Sox18	2.41432	6.10719e-07	3.23333e-06	up
Tspan1	2.03975	6.13441e-07	3.24659e-06	up
S100b	3.95804	6.15407e-07	3.25352e-06	up
Shh	3.84405	6.25793e-07	3.30608e-06	up
Ngf	2.91143	6.32487e-07	3.33789e-06	up
LOC102547056	3.06098	6.44937e-07	3.40118e-06	up
Nptxr	2.64694	6.49234e-07	3.4202e-06	up
Pidd1	13.0931	6.52548e-07	3.43401e-06	up
AABR07068214	3.57906	6.64393e-07	3.49264e-06	up
Fam78a	3.13159	6.64777e-07	3.49342e-06	up
Colec12	2.28078	6.71458e-07	3.52356e-06	up
Ankrd13b	2.79886	6.72428e-07	3.5274e-06	up
Nipsnap3b	2.20349	6.73336e-07	3.53092e-06	up
Cd22	3.20423	6.82875e-07	3.57464e-06	up
Tnfrsf26	2.54121	6.85471e-07	3.58697e-06	up
Nod1	2.00894	6.86663e-07	3.59194e-06	up
Il17rb	2.93437	6.90294e-07	3.60967e-06	up
AABR07037009	14.6721	6.9097e-07	3.61193e-06	up
Fsd1	2.8164	7.05499e-07	3.68529e-06	up
Itga2	3.92504	7.09631e-07	3.70427e-06	up
Tmem40	4.70318	7.1397e-07	3.7217e-06	up
Fndc1	4.52545	7.29111e-07	3.79531e-06	up
Syt16	4.01005	7.29608e-07	3.79656e-06	up
Casc4	2.15368	7.41748e-07	3.85435e-06	up
Map3k1	2.04955	7.51056e-07	3.89862e-06	up
Bco1	3.53904	8.34296e-07	4.31866e-06	up
Peak1	2.05316	8.51629e-07	4.40531e-06	up
Ppm1m	2.47844	9.13862e-07	4.71903e-06	up
Vstm2b	4.86288	9.28792e-07	4.7928e-06	up
Mall	2.75768	9.37509e-07	4.83443e-06	up
Meis1	2.3305	9.68659e-07	4.9916e-06	up
LOC102553138	2.92021	9.79112e-07	5.04197e-06	up
Cd6	3.19489	1.00004e-06	5.14439e-06	up
Antxr2	2.50302	1.00498e-06	5.16625e-06	up
Hk3	2.80171	1.01606e-06	5.22139e-06	up
LOC691995	3.26618	1.0236e-06	5.25649e-06	up
Fap	6.59329	1.04022e-06	5.33817e-06	up
Fli1	2.22832	1.04417e-06	5.3544e-06	up
Stra6	3.25678	1.04446e-06	5.3544e-06	up
Msln	7.19551	1.05021e-06	5.38177e-06	up
Cd8b	4.16758	1.10009e-06	5.62215e-06	up
Hsd3b7	2.15002	1.11281e-06	5.68197e-06	up
Cd2	3.23426	1.11294e-06	5.68197e-06	up
Hhex	2.57856	1.13289e-06	5.77984e-06	up
Gimap4	2.27256	1.13809e-06	5.80438e-06	up
Gcsam	3.71807	1.16512e-06	5.93409e-06	up
Aldh3a1	4.02375	1.17042e-06	5.95907e-06	up
Hcrtr1	4.71758	1.19136e-06	6.05943e-06	up
Smim3	2.50823	1.20476e-06	6.12551e-06	up
Calhm5	4.57753	1.21588e-06	6.17572e-06	up
Evi2a	2.34313	1.21631e-06	6.1758e-06	up
Pgf	2.89298	1.22607e-06	6.2211e-06	up
Rtn2	3.15369	1.24255e-06	6.29826e-06	up
Adra2a	2.57201	1.24356e-06	6.30126e-06	up
AC141102	2.38568	1.26623e-06	6.41176e-06	up
Mical1	2.27566	1.27535e-06	6.45355e-06	up
LOC689757	5.21924	1.28586e-06	6.50449e-06	up
Nrxn2	2.42961	1.30937e-06	6.61669e-06	up
Galns	2.28769	1.32078e-06	6.66979e-06	up
Mtus2	4.76626	1.40344e-06	7.06339e-06	up
Mcpt2	5.15394	1.41315e-06	7.10493e-06	up
Nkg7	3.80229	1.41446e-06	7.10911e-06	up
Batf3	3.48821	1.46178e-06	7.33948e-06	up
Jakmip1	5.22641	1.48614e-06	7.45675e-06	up
Mcm6	2.00577	1.5097e-06	7.5673e-06	up
Klri1	4.9559	1.52504e-06	7.63695e-06	up
Itgb3	3.31266	1.52661e-06	7.6418e-06	up
Tspan11	3.97002	1.5439e-06	7.72575e-06	up
Ly49si2	5.44389	1.55685e-06	7.78527e-06	up
Foxf1	4.04011	1.5999e-06	7.98981e-06	up
Plekhn1	3.09888	1.67128e-06	8.32954e-06	up
AABR07053650	3.03567	1.69208e-06	8.42474e-06	up
LOC689039	3.09699	1.74239e-06	8.66074e-06	up
Ntf4	3.44292	1.77714e-06	8.82459e-06	up
Myl2	14.6644	1.77793e-06	8.82557e-06	up
Dll4	2.19604	1.79495e-06	8.90114e-06	up
Gzmk	3.6687	1.79827e-06	8.91465e-06	up
Cnn1	3.79064	1.80303e-06	8.93526e-06	up
Dnajb13	5.40354	1.8347e-06	9.07708e-06	up
Fgf12	3.18259	1.83914e-06	9.09603e-06	up
Sh2d2a	3.28014	1.86419e-06	9.21423e-06	up
Gimap5	2.0476	1.88303e-06	9.30076e-06	up
P4htm	3.51599	1.88561e-06	9.31038e-06	up
Gpx2	3.17007	1.8864e-06	9.31123e-06	up
Mgst2	4.75977	1.91268e-06	9.42217e-06	up
Zdhhc18	2.12456	1.93916e-06	9.53996e-06	up
Baat	3.43812	1.98196e-06	9.73768e-06	up
Batf	3.41395	1.99633e-06	9.8018e-06	up
Lilrb3a	3.38623	2.00045e-06	9.81878e-06	up
Ccr6	4.63977	2.0379e-06	9.97627e-06	up
Acap1	2.50274	2.04606e-06	1.00129e-05	up
Slc7a11	5.13231	2.07905e-06	1.01677e-05	up
Gpihbp1	5.45721	2.08069e-06	1.01723e-05	up
Nnat	3.0793	2.08461e-06	1.01881e-05	up
Lrrc71	2.52152	2.08683e-06	1.01923e-05	up
AABR07051707	15.5756	2.11323e-06	1.03077e-05	up
Dusp14	2.29931	2.14796e-06	1.04668e-05	up
Il2ra	3.34938	2.17453e-06	1.05824e-05	up
Gngt2	2.27847	2.20595e-06	1.07283e-05	up
Tnfsf9	5.60488	2.33064e-06	1.13052e-05	up
Abca9	4.767	2.33283e-06	1.13121e-05	up
Ccl19	2.43299	2.3503e-06	1.13894e-05	up
Tigit	4.71328	2.38648e-06	1.15572e-05	up
Cdkn2b	6.10007	2.39395e-06	1.15896e-05	up
Oas3	3.94758	2.43877e-06	1.17912e-05	up
Tnfaip8l3	2.58393	2.44874e-06	1.18318e-05	up
Klrb1a	3.81208	2.45961e-06	1.18804e-05	up
Dnah5	6.3925	2.47609e-06	1.19561e-05	up
Cxcr3	3.1959	2.49565e-06	1.20466e-05	up
Itga4	3.61258	2.53494e-06	1.22284e-05	up
Kazald1	3.23516	2.54365e-06	1.22664e-05	up
Zfp521	2.46317	2.55791e-06	1.23272e-05	up
Pcdha6	2.31185	2.56288e-06	1.23472e-05	up
Matk	2.82165	2.57511e-06	1.2398e-05	up
Lst1	3.07801	2.59961e-06	1.25079e-05	up
Lrrc2	3.68726	2.6477e-06	1.27269e-05	up
Lrmp	2.36369	2.66548e-06	1.28e-05	up
Trpm2	2.26298	2.72681e-06	1.30706e-05	up
Fkbp7	2.40175	2.76808e-06	1.32627e-05	up
LOC103694381	3.58592	2.83803e-06	1.35847e-05	up
LOC102553715	5.48647	2.86464e-06	1.37033e-05	up
Rab37	4.94253	2.9325e-06	1.40144e-05	up
B3gnt9	3.10421	2.93722e-06	1.40325e-05	up
P2ry10	3.3941	2.96156e-06	1.41442e-05	up
Sidt1	3.72082	2.99243e-06	1.42779e-05	up
Relt	2.77634	3.06593e-06	1.46145e-05	up
Rnasel	2.02981	3.15672e-06	1.50376e-05	up
Arhgef6	2.22278	3.17023e-06	1.50971e-05	up
Cbln2	4.60964	3.21672e-06	1.5299e-05	up
Syde1	2.00279	3.30767e-06	1.56964e-05	up
Amigo2	2.45461	3.32035e-06	1.57515e-05	up
Zbtb8a	2.58025	3.47279e-06	1.64276e-05	up
Prnd	4.69357	3.52442e-06	1.66506e-05	up
Ly6e	2.40556	3.6594e-06	1.72664e-05	up
Rdh12	3.87206	3.67676e-06	1.73428e-05	up
Dcaf12l1	3.46563	3.69232e-06	1.74052e-05	up
Rin1	4.72111	3.73203e-06	1.75812e-05	up
Actg2	4.90872	3.80017e-06	1.78852e-05	up
Aim2	3.7351	3.81953e-06	1.79479e-05	up
Nmi	2.08905	3.87815e-06	1.82004e-05	up
Kcnk2	3.98765	3.96132e-06	1.85689e-05	up
Cd3d	3.55173	3.96166e-06	1.85689e-05	up
Gfi1	3.56968	4.00863e-06	1.87713e-05	up
Slc27a3	2.89466	4.01338e-06	1.87876e-05	up
Ngfr	2.95721	4.18412e-06	1.95447e-05	up
Ptchd3	3.75013	4.18622e-06	1.95475e-05	up
Rgs18	3.87779	4.3115e-06	2.00821e-05	up
Sacs	2.51552	4.41808e-06	2.05335e-05	up
Rassf4	2.42163	4.43727e-06	2.06098e-05	up
Hic1	2.70906	4.52983e-06	2.10201e-05	up
Scd	4.63003	4.56246e-06	2.11649e-05	up
Ces1a	5.16655	4.62316e-06	2.14398e-05	up
Pced1b	2.38952	4.69082e-06	2.17332e-05	up
Lacc1	2.77639	4.73068e-06	2.19042e-05	up
LOC102555392	3.76917	4.75951e-06	2.20309e-05	up
LOC100911585	12.3879	4.76374e-06	2.20436e-05	up
Hsh2d	2.67808	4.83907e-06	2.23783e-05	up
Slit3	2.35306	4.88111e-06	2.25656e-05	up
Efhc1	2.74168	4.9319e-06	2.27863e-05	up
Ccl11	7.77361	4.95e-06	2.28628e-05	up
Sox8	4.66624	5.16604e-06	2.38384e-05	up
Il17re	2.61062	5.19896e-06	2.39829e-05	up
Ifitm10	3.13055	5.20517e-06	2.40041e-05	up
Ubash3a	4.18274	5.25107e-06	2.41933e-05	up
Setd7	2.62305	5.28996e-06	2.43554e-05	up
Ticrr	3.28336	5.46013e-06	2.50789e-05	up
Pram1	3.06238	5.58517e-06	2.56136e-05	up
Ikzf3	3.65993	5.7591e-06	2.63706e-05	up
Aox3	3.18584	5.77782e-06	2.64482e-05	up
Nwd2	3.1225	5.7928e-06	2.65005e-05	up
Robo3	2.91165	5.79568e-06	2.65055e-05	up
Cd5	3.52516	5.80857e-06	2.65563e-05	up
Stambpl1	2.23895	5.838e-06	2.66744e-05	up
Cxadrl1	12.8531	5.94491e-06	2.71212e-05	up
Mdga1	3.86667	5.96068e-06	2.71849e-05	up
LOC308990	2.50965	6.08806e-06	2.77148e-05	up
Neurl1	2.96397	6.22092e-06	2.83023e-05	up
Slc24a3	3.17252	6.26896e-06	2.85122e-05	up
LOC108348072	3.76298	6.3195e-06	2.87245e-05	up
Tfpi2	3.23157	6.59331e-06	2.99051e-05	up
Cyp4f39	5.16201	6.62071e-06	3.00019e-05	up
Lyve1	2.18735	6.65767e-06	3.01511e-05	up
Mmrn1	2.83034	6.89762e-06	3.11808e-05	up
Cd27	3.50512	6.9461e-06	3.13808e-05	up
Dsn1	2.80423	7.04268e-06	3.17978e-05	up
Cd109	3.75054	7.07043e-06	3.19038e-05	up
Sox7	2.50811	7.11124e-06	3.20685e-05	up
Bmp2	2.69409	7.19112e-06	3.2409e-05	up
Spn	2.14216	7.32933e-06	3.30119e-05	up
Ccdc106	2.8099	7.34855e-06	3.30885e-05	up
Ankrd13d	2.62164	7.37561e-06	3.31902e-05	up
Stbd1	2.26665	7.55031e-06	3.39251e-05	up
Pstpip1	2.362	7.57136e-06	3.39991e-05	up
RGD1561157	2.46243	7.58144e-06	3.40239e-05	up
Adcy2	3.02748	7.59306e-06	3.40554e-05	up
Tbx21	3.18176	7.61805e-06	3.4147e-05	up
Dok3	2.50092	7.70916e-06	3.45345e-05	up
Btk	2.77765	7.71233e-06	3.45383e-05	up
Nsg1	2.95555	8.12422e-06	3.63173e-05	up
RT1-M2	4.85394	8.19495e-06	3.66225e-05	up
Pmaip1	2.92552	8.35084e-06	3.72632e-05	up
Pycr1	5.14013	8.35361e-06	3.72644e-05	up
Ksr1	2.88724	8.7924e-06	3.91513e-05	up
Tcf7	2.9881	8.84014e-06	3.93418e-05	up
RGD1563888	3.08956	8.8431e-06	3.93418e-05	up
Traf1	2.4056	8.88736e-06	3.95268e-05	up
Fam83f	2.14195	8.94157e-06	3.97442e-05	up
Tnip3	2.7543	9.19845e-06	4.08494e-05	up
Pik3r6	2.37148	9.2113e-06	4.08942e-05	up
Il9r	4.69726	9.23075e-06	4.09561e-05	up
Ceacam4	5.06947	9.23597e-06	4.0967e-05	up
LOC103689942	5.08084	9.49507e-06	4.20161e-05	up
Pla2g2a	3.70052	9.68233e-06	4.27684e-05	up
Glt8d2	5.34702	9.80507e-06	4.32977e-05	up
Cbarp	2.4545	9.83889e-06	4.34342e-05	up
Unc13d	2.40871	9.95248e-06	4.39226e-05	up
Gzmb	3.07699	1.00937e-05	4.45062e-05	up
AABR07062183	3.18355	1.01532e-05	4.47289e-05	up
AABR07027872	2.896	1.01695e-05	4.47873e-05	up
Siglec5	4.08516	1.02304e-05	4.50156e-05	up
Naalad2	3.77354	1.02352e-05	4.50235e-05	up
Mthfd2	2.49381	1.02739e-05	4.51668e-05	up
Msantd3	2.12108	1.04917e-05	4.60564e-05	up
Tmem154	3.65261	1.06981e-05	4.69208e-05	up
Alox5	4.15474	1.09841e-05	4.81044e-05	up
Pgbd5	4.48162	1.1025e-05	4.82551e-05	up
Ypel1	3.57594	1.11616e-05	4.8824e-05	up
Slc7a3	4.71136	1.11795e-05	4.88882e-05	up
Sh2d1a	4.77125	1.12136e-05	4.90228e-05	up
Havcr2	4.41605	1.14515e-05	5.00188e-05	up
AABR07042903	8.74432	1.24272e-05	5.40899e-05	up
Zfyve28	3.46571	1.2539e-05	5.45447e-05	up
Fcho1	4.83814	1.26199e-05	5.48804e-05	up
Ctla4	3.4955	1.27664e-05	5.54691e-05	up
Inhba	4.80992	1.29134e-05	5.60914e-05	up
Spic	3.48049	1.31483e-05	5.70451e-05	up
Zfpm2	3.04368	1.31795e-05	5.71636e-05	up
Ccn3	3.68979	1.3216e-05	5.72885e-05	up
Apobr	2.28403	1.32491e-05	5.74152e-05	up
Lfng	2.21312	1.36439e-05	5.90232e-05	up
Pik3ip1	2.46315	1.42136e-05	6.13091e-05	up
LOC100910934	4.81597	1.44935e-05	6.23902e-05	up
Snph	3.16969	1.53226e-05	6.57118e-05	up
Robo1	2.51488	1.53606e-05	6.58557e-05	up
Pheta2	3.08617	1.54494e-05	6.61985e-05	up
Slamf7	3.44025	1.57675e-05	6.74449e-05	up
LOC100912068	3.86504	1.57857e-05	6.75031e-05	up
Lilrb2	3.65847	1.58133e-05	6.76018e-05	up
Cxcl17	4.90392	1.58523e-05	6.77295e-05	up
RGD1311946	2.40032	1.6018e-05	6.83589e-05	up
Lgi4	3.4478	1.68462e-05	7.16676e-05	up
Mex3b	2.72496	1.71798e-05	7.30239e-05	up
Cebpd	2.41276	1.73398e-05	7.36618e-05	up
Sh2d1b	3.07545	1.73526e-05	7.36745e-05	up
Cers3	3.92989	1.74555e-05	7.40477e-05	up
Gpr34	2.82317	1.77833e-05	7.5374e-05	up
Slc2a10	3.14599	1.81566e-05	7.68683e-05	up
Raet1e	4.14732	1.81846e-05	7.69651e-05	up
Tmc5	3.25547	1.82009e-05	7.70123e-05	up
Ier5l	2.48414	1.84048e-05	7.78527e-05	up
Hivep3	2.6131	1.85541e-05	7.84228e-05	up
Ypel2	2.07155	1.90635e-05	8.03648e-05	up
Asb2	2.47676	1.90731e-05	8.03825e-05	up
RT1-DMa	2.14369	1.91056e-05	8.04969e-05	up
Cd40lg	4.0003	1.92919e-05	8.11666e-05	up
Pou2f2	2.41013	1.97018e-05	8.27744e-05	up
Trarg1	4.14846	2.0001e-05	8.39602e-05	up
Cxcl14	2.59096	2.07184e-05	8.68246e-05	up
Themis2	2.16857	2.07416e-05	8.68974e-05	up
Slc17a4	2.14084	2.10163e-05	8.79246e-05	up
Dact1	2.76629	2.13655e-05	8.92097e-05	up
Cpne2	2.42393	2.13962e-05	8.9288e-05	up
Cerkl	4.95452	2.1495e-05	8.96499e-05	up
Duox2	4.80795	2.16465e-05	9.02058e-05	up
Tnfrsf9	2.38319	2.17101e-05	9.04442e-05	up
Flt3	2.67047	2.1781e-05	9.06647e-05	up
Faslg	3.62415	2.18381e-05	9.08772e-05	up
Socs2	2.37462	2.19432e-05	9.12889e-05	up
LOC100911068	2.29569	2.20132e-05	9.15544e-05	up
S1pr4	3.13484	2.21145e-05	9.19499e-05	up
Cnr2	2.50824	2.23612e-05	9.29499e-05	up
Tnnt2	3.1235	2.25188e-05	9.35576e-05	up
Tnf	3.37247	2.2708e-05	9.43124e-05	up
Slc6a9	2.12654	2.32798e-05	9.66063e-05	up
Xcl1	3.44522	2.45651e-05	0.000101459	up
Sec14l3	3.28586	2.48312e-05	0.000102529	up
P4ha3	5.64049	2.51625e-05	0.000103782	up
Hcst	3.31779	2.58129e-05	0.000106259	up
Pknox2	2.03171	2.67451e-05	0.00010983	up
Tnik	2.61508	2.72029e-05	0.000111548	up
Atg16l2	2.00641	2.76219e-05	0.000113173	up
Cxcr2	5.01757	2.77586e-05	0.000113702	up
Lrp8	2.63097	2.88821e-05	0.000117947	up
Abi3bp	2.6376	2.90269e-05	0.000118505	up
Clec4a	2.81648	2.91004e-05	0.00011874	up
Rap2b	2.80156	2.93907e-05	0.000119793	up
Lilra5	2.53646	2.96222e-05	0.000120605	up
Pla2r1	2.87106	2.96321e-05	0.000120612	up
Tmem45a	3.61563	2.96898e-05	0.000120781	up
Gjb3	3.64092	2.97677e-05	0.000121065	up
Tnnt1	4.14216	3.07087e-05	0.000124597	up
Clec2d2	3.33003	3.08662e-05	0.00012519	up
Ms4a4c	4.44924	3.15331e-05	0.00012779	up
Stx11	2.66327	3.18414e-05	0.000128899	up
Asap3	2.03845	3.22915e-05	0.000130508	up
Gpr174	3.88474	3.27217e-05	0.000132103	up
Rasd1	2.14527	3.29993e-05	0.000133116	up
Wnt5b	2.28631	3.35016e-05	0.000134922	up
Grhl1	3.37606	3.39827e-05	0.000136712	up
Cass4	3.10922	3.42726e-05	0.000137766	up
Elmo1	2.16496	3.44184e-05	0.000138315	up
Rflna	4.12462	3.55549e-05	0.000142651	up
Ptger2	2.98549	3.61832e-05	0.00014486	up
Cd300lb	4.02949	3.62024e-05	0.000144897	up
Rbm43	2.04993	3.71076e-05	0.000148401	up
Ctla2a	2.09342	3.71759e-05	0.000148634	up
Myl4	4.04261	3.77241e-05	0.000150623	up
Igsf9	2.02489	3.8041e-05	0.000151725	up
Sla2	4.83625	3.81927e-05	0.00015229	up
Tnni2	4.32378	3.86279e-05	0.000153984	up
Ccl22	5.22441	3.89891e-05	0.000155299	up
Zfp354c	2.24726	3.91067e-05	0.000155725	up
Pola2	2.00814	3.95781e-05	0.000157434	up
Sectm1b	2.04334	3.97544e-05	0.000158093	up
Gpr39	2.4445	4.01734e-05	0.000159632	up
Adamtsl5	2.98074	4.11866e-05	0.000163352	up
LOC100911486	3.20331	4.14844e-05	0.000164445	up
Clec4d	4.18228	4.23949e-05	0.000167921	up
Eif4e3	2.14656	4.26825e-05	0.00016897	up
AABR07006089	5.15542	4.26971e-05	0.000168982	up
Hap1	3.63344	4.31139e-05	0.000170586	up
B4galt2	2.39917	4.32091e-05	0.000170872	up
Spon2	2.90333	4.32734e-05	0.000171081	up
Zfp9	3.10834	4.42849e-05	0.000174802	up
Fcrl2	3.99668	4.47856e-05	0.000176497	up
AABR07030544	2.96126	4.49946e-05	0.000177175	up
Tcp11	4.35906	4.50055e-05	0.000177175	up
Tnfrsf13c	4.3023	4.50228e-05	0.000177197	up
Nrcam	3.31195	4.50437e-05	0.000177232	up
Bmp6	2.36379	4.53135e-05	0.0001782	up
Col17a1	2.6033	4.56576e-05	0.000179458	up
Cdc6	2.79179	4.59121e-05	0.000180199	up
Cxcl13	2.68971	4.6021e-05	0.000180552	up
Armcx4	2.034	4.65102e-05	0.000182279	up
St8sia4	2.93412	4.65699e-05	0.000182465	up
Agap2	2.58878	4.69882e-05	0.000184056	up
Nrarp	2.24173	4.77103e-05	0.000186638	up
Prrx1	2.79651	4.79555e-05	0.000187499	up
Foxred2	2.68153	4.79758e-05	0.000187529	up
Plppr1	3.01645	4.83325e-05	0.000188874	up
Brsk1	2.22103	4.86186e-05	0.000189942	up
Gli2	2.97902	4.89405e-05	0.000191099	up
Tmem59l	5.07282	4.97372e-05	0.000194108	up
Nemp2	2.19691	5.02253e-05	0.000195808	up
Runx3	2.76698	5.06415e-05	0.000197069	up
Cst6	3.38091	5.09879e-05	0.000198261	up
Foxe1	5.72319	5.17312e-05	0.000200836	up
Dagla	2.15729	5.30652e-05	0.000205533	up
Mbnl3	3.67852	5.41719e-05	0.000209492	up
Prkcb	2.63647	5.47699e-05	0.00021153	up
Nexn	2.36146	5.57102e-05	0.000214938	up
Gpr171	2.38201	5.58679e-05	0.00021549	up
Gpr132	3.09408	5.66561e-05	0.000218361	up
Art2b	3.7337	5.69456e-05	0.00021942	up
Begain	2.93358	5.73777e-05	0.000220913	up
Pde4b	2.09425	5.84033e-05	0.000224745	up
Lat	2.67507	5.91343e-05	0.000227206	up
Hpx	2.90936	6.05615e-05	0.000232329	up
Trip13	2.789	6.20791e-05	0.000237845	up
Chst1	2.47722	6.29126e-05	0.000240792	up
Fam114a1l1	2.71036	6.44297e-05	0.000246406	up
Usp13	2.28261	6.51229e-05	0.000248674	up
Tnfrsf19	3.11991	6.58921e-05	0.000251031	up
Peg12	2.91134	6.64563e-05	0.000252986	up
LOC103694852	3.41442	6.64803e-05	0.000253013	up
Il1r2	5.22888	6.65736e-05	0.000253257	up
Chst14	2.09858	6.70172e-05	0.00025473	up
Lrrn4cl	4.24046	6.72374e-05	0.000255437	up
Pclaf	3.02343	6.82977e-05	0.0002592	up
Dusp10	2.7003	6.83377e-05	0.000259235	up
Prdm5	3.0082	6.8552e-05	0.000259834	up
S100a8	4.32131	6.86234e-05	0.000260038	up
Crispld2	2.07551	6.89888e-05	0.00026129	up
Mcub	2.89628	6.914e-05	0.000261663	up
Rgs1	2.63335	6.98981e-05	0.00026433	up
Fbln2	3.74363	7.02012e-05	0.000265409	up
Gpr18	2.59417	7.03791e-05	0.000266014	up
Gpr37l1	4.18765	7.04011e-05	0.000266029	up
Ptpre	2.13137	7.1117e-05	0.00026853	up
Itk	2.28278	7.12182e-05	0.000268844	up
Cox6b2	3.06988	7.19121e-05	0.000271257	up
Ccn5	3.74322	7.30505e-05	0.000275202	up
Mybph	2.69518	7.33067e-05	0.000275957	up
Tac3	4.26252	7.62287e-05	0.000286305	up
Fxyd1	2.14717	7.72085e-05	0.000289912	up
Pus7	2.07495	8.01143e-05	0.000300292	up
Pcyt1b	3.44111	8.05372e-05	0.000301726	up
LOC24906	3.21131	8.06931e-05	0.000302233	up
Mst1	3.47198	8.33524e-05	0.000311097	up
Lag3	3.20072	8.38895e-05	0.000312804	up
Porcn	2.07311	8.38939e-05	0.000312804	up
Tppp3	2.81686	8.40438e-05	0.000313285	up
Rspo1	2.91089	8.42793e-05	0.000314084	up
Aox1	2.16321	8.47077e-05	0.000315443	up
Lyc2	2.92913	8.54632e-05	0.000317965	up
Pirb	3.64675	8.75552e-05	0.000325396	up
Cd226	3.65999	9.22243e-05	0.000341724	up
Calml3	4.36187	9.30219e-05	0.000344507	up
Prex2	2.31094	9.31017e-05	0.000344717	up
Fcmr	2.47261	9.51347e-05	0.000351982	up
Gria3	2.52	9.91507e-05	0.00036593	up
Ubd	3.57658	9.92999e-05	0.00036639	up
Shcbp1	2.81634	0.000100063	0.000368931	up
Fbxo39	3.77374	0.000101241	0.000372721	up
Pcdhb20	2.7447	0.000102351	0.000376342	up
Tent5b	4.59048	0.000104201	0.000382575	up
Etv4	2.94689	0.000104496	0.00038347	up
Plekhs1	2.99423	0.000105109	0.000385436	up
Gpc6	2.3745	0.000105243	0.000385737	up
Mctp1	3.35998	0.000106919	0.000391491	up
Fscn3	2.92585	0.00010755	0.00039361	up
Dux4	2.70429	0.000109186	0.000399006	up
Cd200r1	2.52959	0.000109449	0.000399674	up
Lef1	2.95227	0.000109899	0.000401205	up
Btla	3.91622	0.000109922	0.000401205	up
Col4a6	2.38202	0.00011151	0.000406802	up
Exo1	3.19934	0.000112521	0.000409785	up
Mfng	2.07165	0.000112827	0.000410798	up
RGD1309808	3.40768	0.000113897	0.000414492	up
Coro2a	4.7768	0.000115407	0.000419475	up
Ccl7	4.58589	0.000117131	0.000425431	up
Slamf1	4.26541	0.000118175	0.000429012	up
Fosl1	2.64114	0.000118883	0.000431281	up
Myo1b	2.22573	0.000118916	0.000431281	up
Vcan	2.67846	0.000119635	0.000433572	up
Cadm4	2.37009	0.000125754	0.000454739	up
Ncr1	3.6513	0.00012708	0.000459099	up
Pard6g	2.51533	0.000127526	0.000460599	up
Azin2	2.42399	0.000127589	0.000460715	up
Kif5c	2.69275	0.000127883	0.000461664	up
Tbx1	4.0517	0.000132253	0.000476631	up
Il11	3.89804	0.000132926	0.000478824	up
Plch2	3.33884	0.000133519	0.000480844	up
Gng8	2.38769	0.000133708	0.000481408	up
Camk1d	2.59272	0.000136136	0.000489675	up
Galnt6	2.00925	0.000137196	0.000493368	up
Cd79b	2.98875	0.000137633	0.000494819	up
Mab21l4	3.45015	0.00013965	0.000501836	up
Gch1	2.75374	0.000140212	0.000503605	up
Tmem202	2.91526	0.000142424	0.00051118	up
Hfe	2.1411	0.000142837	0.000512415	up
Sox11	2.83069	0.000147977	0.000529451	up
Card9	2.44141	0.000148225	0.000530209	up
Lmod1	2.7634	0.000150629	0.000538163	up
Mog	2.53928	0.000150698	0.00053828	up
Psca	3.13411	0.000156007	0.00055604	up
Pim1	2.22508	0.000159626	0.000567988	up
Pfkfb1	3.82443	0.000160833	0.000571736	up
Igh-6	3.21365	0.000163077	0.000579299	up
Pkia	2.19609	0.000166648	0.000590714	up
Ednra	2.52718	0.000167568	0.000593833	up
Lmo1	3.03287	0.000168317	0.000595809	up
Sept1	2.03361	0.000168806	0.000597223	up
Bco2	2.42975	0.000170034	0.000600855	up
Zc3h12d	2.53956	0.000170523	0.000602439	up
Srsf12	2.68492	0.000171607	0.000605981	up
AABR07021804	3.83968	0.000171676	0.000606081	up
Sdk2	2.68588	0.000173393	0.000611997	up
Rab36	2.9707	0.000173559	0.000612438	up
Dsel	2.41055	0.000177898	0.000627004	up
Fam131b	4.10389	0.000179149	0.000630968	up
Hebp2	2.26519	0.000181614	0.000638588	up
Pdlim3	3.09641	0.00018283	0.00064256	up
AABR07060979	5.12972	0.000183542	0.000644761	up
Batf2	4.01321	0.000185292	0.000650445	up
Pparg	2.13845	0.000185382	0.000650608	up
C1qtnf7	2.10677	0.00018587	0.000651861	up
Sstr3	2.84968	0.000186209	0.00065274	up
Tnfrsf18	2.98686	0.000187373	0.000656512	up
Gmnn	2.32223	0.00018865	0.000660208	up
Larp6	2.70857	0.000189861	0.000663977	up
Ms4a14	3.41019	0.000189916	0.000664015	up
AABR07026112	2.00589	0.000190235	0.000664506	up
RGD1565785	3.04542	0.000193461	0.000675297	up
Zfp57	2.21136	0.000196301	0.000684889	up
Adamts8	2.36646	0.000198791	0.000692764	up
Mrgprx3	2.57446	0.000201073	0.000700224	up
Lsmem2	2.4922	0.000201372	0.000701101	up
Sema6b	2.42662	0.000201897	0.000702766	up
Srpx	2.25826	0.000202189	0.000703619	up
Lyl1	2.34939	0.000206551	0.00071779	up
Chst3	2.36405	0.000206975	0.000718927	up
Ccdc3	2.72041	0.000210798	0.000730841	up
Serpinb6b	2.22246	0.000213091	0.000737931	up
Ccl5	2.70959	0.000215475	0.000745493	up
Ppfia3	3.06195	0.000218629	0.000755877	up
Cdc7	2.72254	0.000220638	0.000762116	up
Auts2	3.7744	0.000222183	0.000766739	up
Egr3	3.02782	0.000232869	0.000800831	up
Tmsb15b2	4.12322	0.000233219	0.000801849	up
Bcl11b	2.83765	0.000240209	0.000824358	up
Cxcl1	4.19028	0.000240738	0.000825792	up
Gal3st4	2.63137	0.000244818	0.000838821	up
Ypel4	2.62249	0.000245378	0.000840545	up
Il18bp	2.05482	0.000246509	0.000844225	up
Tmeff1	2.532	0.000248352	0.000848973	up
Trpc6	2.24284	0.000248447	0.000849102	up
Tnni1	3.24813	0.000248723	0.00084985	up
Pkmyt1	2.64265	0.000253215	0.000864801	up
Syt6	3.82575	0.000254828	0.000869512	up
Cacna2d2	2.82847	0.000256272	0.000874039	up
Cd244	2.53603	0.000259966	0.000886232	up
Fbln7	3.93795	0.000261961	0.000892215	up
AABR07051532	4.77797	0.000262749	0.000894694	up
Fam124a	2.18261	0.000264395	0.000899475	up
Bach2	2.53286	0.000266632	0.000906879	up
AC096239	3.1383	0.000269742	0.000916827	up
Sema6c	2.46389	0.000274072	0.000930271	up
Ebf3	3.47551	0.000274147	0.000930313	up
A2ml1	2.7154	0.000286083	0.000967916	up
S100a9	4.30887	0.000288559	0.000975879	up
Ccr3	3.77654	0.000294567	0.000995067	up
Dhrs9	5.1038	0.000296221	0.00100043	up
LOC108348067	2.51762	0.000296583	0.00100097	up
Scn1a	3.8165	0.000307796	0.00103599	up
Rgs4	2.45708	0.000309562	0.00104146	up
Pdzd4	2.75705	0.000311934	0.0010485	up
Mmp16	2.88886	0.000313194	0.00105225	up
Adgrd1	5.03506	0.00032529	0.00109068	up
Sct	2.96905	0.000330324	0.00110606	up
Slc10a6	2.69622	0.000336072	0.00112455	up
Padi2	2.10906	0.000336976	0.00112732	up
Gpr65	2.37351	0.000340295	0.00113696	up
Crmp1	2.9081	0.000340318	0.00113696	up
NEWGENE_1306714	3.32501	0.000341478	0.00114059	up
Rubcnl	2.59126	0.000342972	0.00114455	up
Loxl3	2.10149	0.000344092	0.00114777	up
Asf1b	2.45812	0.000361486	0.00120094	up
Nipal4	3.95315	0.000371252	0.00123009	up
Nr4a3	2.59737	0.000376007	0.00124557	up
Gpr161	2.77502	0.000383316	0.00126809	up
Tlr5	2.413	0.000404898	0.00133622	up
Tnfaip6	2.96313	0.000421048	0.00138674	up
Clic6	4.07432	0.00042954	0.00141221	up
Tgif2	2.14442	0.000432876	0.00142194	up
Fzd2	2.15928	0.000444558	0.00145804	up
Tc2n	2.11127	0.000448248	0.00146982	up
Sdcbp2	4.62678	0.000456892	0.00149718	up
Rab42	2.99264	0.000469036	0.00153359	up
AABR07009834	2.64036	0.000470028	0.00153549	up
Radil	2.58517	0.00047185	0.0015411	up
Gzmbl2	4.25842	0.000473551	0.00154598	up
Fam20a	2.11164	0.000477013	0.00155694	up
Hpse	2.53293	0.000483653	0.00157688	up
Mslnl	2.96021	0.000483986	0.00157762	up
Prdm1	2.10064	0.000485135	0.00158102	up
Eda	2.66465	0.000495915	0.00161262	up
Cpt1c	2.2169	0.00049805	0.0016185	up
Fabp4	3.27159	0.000504778	0.00163893	up
Cd46	2.81602	0.000506049	0.00164234	up
Zfp90	2.29845	0.000515697	0.0016711	up
Hunk	3.7569	0.000522075	0.00168919	up
LOC100911562	4.35559	0.000527424	0.00170502	up
Kcnip3	2.52807	0.000531413	0.00171716	up
Chp2	4.28139	0.000532555	0.00172048	up
Reep2	2.63263	0.000538068	0.00173694	up
Rtn1	2.65825	0.000541126	0.00174514	up
Ece2	2.43873	0.000542191	0.00174744	up
LOC299282	4.04188	0.00055686	0.00179084	up
Cyp26a1	2.56975	0.000561572	0.00180521	up
C5ar2	2.42839	0.00056223	0.00180693	up
Disp2	2.77661	0.000575151	0.00184368	up
Meox1	3.1157	0.000577689	0.00185142	up
Cd274	2.49216	0.000587071	0.00187825	up
Rab19	2.04391	0.000588095	0.00188004	up
Fmod	2.02895	0.000591003	0.0018888	up
Serf1	2.46742	0.000596819	0.00190575	up
Dtl	2.84199	0.000606996	0.00193658	up
Lcat	2.16093	0.000624012	0.00198831	up
Ccrl2	2.2454	0.000629506	0.00200453	up
Kcnab2	2.34999	0.00063065	0.00200774	up
AABR07035776	3.68287	0.000641594	0.00204033	up
Necab1	3.75681	0.000641709	0.00204033	up
Dynlrb2	2.6387	0.000642665	0.0020425	up
Mcemp1	2.98103	0.000647275	0.00205627	up
Fcrl5	3.13477	0.000648587	0.00206	up
LOC103690302	2.82074	0.000650885	0.00206686	up
Flt3lg	2.04049	0.000652468	0.002071	up
Klrd1	3.0089	0.000655014	0.00207819	up
Tekt1	2.38915	0.000656261	0.00208171	up
Il18	2.03349	0.000656477	0.00208194	up
Mycn	2.55573	0.000671012	0.00212351	up
Dnmt3b	2.41849	0.000682094	0.00215492	up
Gxylt2	2.94719	0.000682573	0.00215552	up
Gstm3	2.16673	0.000690544	0.00217838	up
Nxnl2	2.92771	0.00069652	0.0021963	up
Chi3l1	2.74166	0.000703498	0.00221689	up
Tmem35b	2.44387	0.000716725	0.0022557	up
Il7	2.84019	0.00072327	0.00227486	up
Adamts13	2.3555	0.000742662	0.0023324	up
Jph2	2.74964	0.000746568	0.00234319	up
AABR07059308	2.81789	0.000750497	0.00235502	up
Hacd4	2.17944	0.000753847	0.00236503	up
Vtcn1	3.58895	0.000758386	0.00237877	up
Fam167a	2.20464	0.000764732	0.00239666	up
LOC497796	3.63978	0.000812739	0.00253483	up
LOC108348201	2.43715	0.000831599	0.0025893	up
Bnipl	2.85904	0.000837476	0.00260488	up
Il1b	2.45964	0.000851159	0.00264302	up
Gvin1	2.31007	0.000854682	0.00265285	up
Bank1	2.65502	0.000866368	0.00268576	up
Plxdc1	2.41549	0.000900209	0.00278081	up
Fam78b	2.52963	0.000900951	0.00278253	up
AABR07006278	6.05258	0.000902913	0.00278685	up
N4bp2l1	2.44054	0.000912278	0.00281342	up
Tmem156	2.48664	0.000913478	0.00281596	up
Msx2	3.03627	0.000932703	0.00286987	up
Lax1	3.18205	0.000944679	0.00290132	up
Cfb	4.20969	0.000965375	0.00295999	up
P2rx7	2.13046	0.000976596	0.00299131	up
Adcyap1r1	2.19228	0.000980513	0.00300146	up
Cilp	3.15388	0.00100288	0.00306299	up
Prkar1b	2.0495	0.00100511	0.00306918	up
Osm	4.34246	0.00100797	0.00307554	up
Tenm4	2.22007	0.0010097	0.00307941	up
Adgb	2.62946	0.00101316	0.00308932	up
Tacstd2	2.75593	0.00102628	0.00312455	up
Kctd19	2.48918	0.00103509	0.00314652	up
Penk	2.99573	0.00105677	0.00320717	up
Cacna2d1	2.68016	0.00106684	0.0032365	up
Prrg1	2.06106	0.00106687	0.0032365	up
Samsn1	2.17038	0.00106752	0.0032378	up
Aoc3	2.28543	0.00107765	0.00326521	up
Sytl1	2.04071	0.00108979	0.00329997	up
Zfp296	3.54646	0.00110486	0.00334153	up
Ccl20	3.79922	0.00111001	0.00335506	up
Tspan32	3.05315	0.00111734	0.00337586	up
Ust	2.41725	0.0011257	0.00339971	up
Cbfa2t3	2.0875	0.0011306	0.00341245	up
Abhd15	2.39712	0.00113329	0.00341987	up
Paqr8	2.56361	0.00114978	0.0034647	up
Smarca1	2.80259	0.00115558	0.00347938	up
Klhdc8b	2.17925	0.00119588	0.00358764	up
Trim36	3.51363	0.00119689	0.00358995	up
Gjc2	3.48848	0.00120652	0.00361518	up
Bend6	2.4836	0.00123379	0.00368873	up
Prkcg	2.43381	0.00124234	0.00371206	up
Camk4	2.94029	0.00125825	0.00375658	up
Grap2	2.54855	0.00126812	0.00378301	up
AABR07062138	3.48452	0.00127734	0.00380592	up
Serpini1	2.2493	0.00127854	0.00380872	up
Pcdhb19	2.21419	0.00128191	0.00381802	up
Donson	2.16355	0.00128291	0.00382023	up
Loxl4	2.22847	0.0012838	0.00382212	up
Tnfsf14	4.00004	0.00129907	0.00386217	up
Vsnl1	2.57628	0.00130567	0.00387945	up
Rasgrp4	2.43385	0.00136649	0.00404563	up
Rhov	2.92187	0.00137267	0.00406312	up
Tnfrsf8	3.42668	0.00137887	0.00407823	up
LOC108348771	2.69045	0.00146113	0.0042993	up
LOC100912471	2.53029	0.00146186	0.0043006	up
Hes2	3.2684	0.00146227	0.00430096	up
Msr1	2.03624	0.00151575	0.00445032	up
Piezo2	2.25201	0.00154494	0.00453068	up
Iqgap3	2.25992	0.00155306	0.00455	up
Emilin2	2.44495	0.00156451	0.00458173	up
Wdhd1	2.03996	0.0015817	0.00462936	up
Fam110d	2.02708	0.00158255	0.00463093	up
Krt79	3.21285	0.00160709	0.0046935	up
Nxph3	2.36554	0.00163276	0.00476473	up
Ccnjl	2.3151	0.00163591	0.00477204	up
Icos	2.12722	0.0016654	0.00485426	up
Dnaaf3	2.8746	0.00167106	0.0048679	up
F2rl3	2.65997	0.0016737	0.00487368	up
Grem2	4.02849	0.00168138	0.00489222	up
Creb5	2.69327	0.00168346	0.00489635	up
Atp1a2	2.85092	0.00168692	0.00490547	up
AABR07054578	2.46173	0.00169197	0.00491725	up
Trim69	2.50672	0.00169282	0.00491877	up
Tmem71	2.38357	0.00172268	0.00499772	up
Pf4	2.40501	0.00174958	0.00506785	up
Ltb	2.5063	0.00177711	0.0051446	up
Celf2	2.01456	0.00177846	0.00514658	up
Nat8l	3.06285	0.00177849	0.00514658	up
Ahrr	2.33092	0.00179671	0.00519426	up
Ndn	2.25548	0.00179898	0.00519981	up
Ccnf	2.65504	0.00180229	0.00520836	up
Krt75	3.38189	0.00181318	0.00523881	up
Nkain4	2.46768	0.00190737	0.00548327	up
Cgas	2.38419	0.00192258	0.00551954	up
Fam205a	3.39395	0.00193358	0.00554489	up
LOC103689996	3.84166	0.00193454	0.00554638	up
Lrguk	3.42046	0.00193567	0.00554856	up
Nod2	2.39657	0.00197217	0.00564446	up
Ryr2	2.23625	0.00211904	0.00602656	up
Susd4	2.45377	0.00221621	0.00627531	up
Tnn	4.09706	0.00224894	0.00635833	up
Triqk	2.01628	0.00228774	0.00645884	up
Setdb2	2.28407	0.00228812	0.00645884	up
Tmc7	2.45129	0.00232112	0.00653877	up
Xkrx	2.52474	0.00233631	0.0065766	up
Fbp2	2.21699	0.00236754	0.00665819	up
AABR07003235	2.89373	0.00236989	0.0066623	up
Fam102b	2.31387	0.00239573	0.00672984	up
Ptx3	2.5538	0.00239778	0.00673434	up
Tubb4a	2.45037	0.00243024	0.0068101	up
Gpr4	2.10867	0.0024493	0.00686089	up
Tspyl5	2.42539	0.00247083	0.00691341	up
Optc	2.46574	0.00257421	0.00717971	up
Ly49s6	3.6005	0.00258214	0.00720048	up
Hhipl1	2.60512	0.00263291	0.00732831	up
Nlrc3	2.51464	0.0027259	0.00756872	up
Cd80	2.87431	0.00272929	0.00757532	up
Ly49s7	2.28632	0.00274253	0.00760638	up
Pimreg	3.26245	0.00276303	0.00765754	up
Mybl2	2.01312	0.00277497	0.00768633	up
Ly49i4	3.93257	0.00278034	0.00769689	up
Gper1	2.28612	0.00282095	0.00779772	up
Kcne4	2.38299	0.00293615	0.0080861	up
Efna2	3.14743	0.0029515	0.00812538	up
Mr1	2.31059	0.00295321	0.00812856	up
Gpr85	2.52674	0.00296389	0.00815343	up
Ebi3	2.48338	0.00297108	0.00816977	up
Tedc2	2.14921	0.0030017	0.00823917	up
Ntm	2.44404	0.00301429	0.00826915	up
Mat1a	2.46198	0.00301644	0.00827353	up
Tcea2	2.08908	0.0030531	0.00835867	up
Itm2a	2.35153	0.0030622	0.00837896	up
Alox15b	4.12186	0.00310404	0.00847939	up
AABR07002700	2.26488	0.00311293	0.00849899	up
Cdt1	2.04679	0.0031183	0.00850741	up
AABR07002885	3.12365	0.00312007	0.00851069	up
Stil	2.24699	0.00312743	0.00852921	up
Pcsk1	2.73148	0.00316888	0.00863434	up
Rnft2	2.36811	0.00324186	0.00881218	up
Rbpjl	2.09807	0.00326889	0.00887755	up
Rpl9	2.31019	0.00332125	0.00900824	up
Msl3l2	2.21864	0.0033222	0.00900917	up
Slc7a2	2.33903	0.00332516	0.00901556	up
Lrrc73	2.51389	0.00337574	0.00914437	up
Nfkbid	2.10511	0.00340114	0.00920145	up
Ccl3	2.38665	0.00342243	0.00924223	up
AABR07065789	2.95701	0.00346064	0.00933357	up
Galnt5	3.21938	0.0034703	0.00935454	up
Chodl	3.33664	0.00354722	0.0095394	up
Klrc3	2.57631	0.00358624	0.00961857	up
Ms4a4e	5.18371	0.00361375	0.00968333	up
Tnfrsf25	2.50274	0.00362703	0.00971365	up
Myh9	7.90239	0.00369062	0.00988038	up
AABR07002071	2.90472	0.00369265	0.00988156	up
Il1rl2	4.30661	0.00375206	0.0100232	up
Gspt2	2.10798	0.0037995	0.0101409	up
Aldoc	2.18517	0.00380298	0.0101483	up
Serpina6	2.23151	0.00381123	0.0101657	up
Nrg2	2.55431	0.00389434	0.0103605	up
Cyp4f5	2.06839	0.00394977	0.0104915	up
Lzts1	2.01939	0.00395127	0.0104932	up
Chst10	2.18172	0.00398918	0.0105794	up
Pcdhb7	2.3604	0.00405009	0.010721	up
Slco4a1	2.2047	0.00407616	0.0107806	up
Mak	3.76188	0.00412834	0.0109109	up
Actr3b	2.7259	0.00431687	0.0113728	up
Sorcs3	2.48754	0.00436419	0.0114832	up
Aunip	2.45571	0.00447454	0.0117341	up
Naip2	2.46177	0.00449992	0.0117903	up
Clspn	2.53586	0.00450918	0.0118125	up
Dclk2	2.03719	0.00468285	0.0122015	up
AABR07013651	2.96261	0.00468395	0.0122016	up
Qpct	2.08561	0.00476999	0.0124213	up
Sh3bgr	2.01645	0.00503866	0.0130524	up
Pcdhga3	2.40837	0.00507812	0.0131501	up
Pole2	2.11876	0.00508131	0.0131538	up
Rad18	2.12112	0.00515696	0.0133287	up
Gucy1a2	3.42742	0.00518267	0.0133869	up
Plac9	3.38086	0.0052327	0.0135007	up
Aldh1l2	2.8312	0.00523349	0.0135007	up
Lpar5	2.41687	0.00529529	0.0136459	up
Lrrn3	2.17696	0.00532119	0.013702	up
Pi16	2.12961	0.00535278	0.0137702	up
Spry1	3.87807	0.00537611	0.0138207	up
[truncated: 715 more rows]
