# Supplementary material for: Identification of six hub genes and two key pathways in two rat renal fibrosis models based on bioinformatics and RNA-seq transcriptome analyses
Source: Front Mol Biosci. 2022 Nov 9;9:1035772. doi: 10.3389/fmolb.2022.1035772 (PMC9682235; doi:10.3389/fmolb.2022.1035772)
Supplement: Supplementary file 2 [file Table3.XLSX]

## Sheet: GO analyses 
ONTOLOGY	ID	Description	GeneRatio	BgRatio	pvalue	p.adjust	qvalue	geneID	Count
BP	GO:0045229	external encapsulating structure organization	116/1158	396/18862	4.95476e-48	2.76377e-44	1.61264e-44	MMP12/COL6A1/CTSS/FBLN1/POSTN/A2M/CTSK/ITGAM/TIMP1/MMP19/FGB/ICAM1/TGFB1/MMP14/COL6A2/LCP1/TIMP2/LUM/LOXL2/TNFRSF1B/ITGB2/ADAM8/CD44/TNFRSF1A/BMP1/COL15A1/MMP2/RUNX1/COL1A1/PXDN/SERPINE1/PDGFB/TGFB2/LAMC2/LRP1/ADAM19/ITGA5/ITGAL/FN1/MMP7/COL14A1/MELTF/ADAMTS4/TNC/COL4A3/IHH/COL5A1/COL3A1/SERPINF2/TGFBR1/LOXL1/ITGB3/B4GALT1/FBN1/FKBP10/COL4A1/ANTXR1/COL8A1/SULF2/BGN/COL5A3/COL12A1/COL4A2/CYP1B1/TG…	116
BP	GO:0030198	extracellular matrix organization	114/1158	393/18862	9.9949e-47	2.46872e-43	1.44048e-43	MMP12/COL6A1/CTSS/FBLN1/POSTN/A2M/CTSK/ITGAM/TIMP1/MMP19/FGB/ICAM1/TGFB1/MMP14/COL6A2/LCP1/TIMP2/LUM/LOXL2/TNFRSF1B/ITGB2/ADAM8/CD44/TNFRSF1A/BMP1/COL15A1/MMP2/RUNX1/COL1A1/PXDN/SERPINE1/PDGFB/TGFB2/LAMC2/LRP1/ADAM19/ITGA5/ITGAL/FN1/MMP7/COL14A1/MELTF/ADAMTS4/TNC/COL4A3/IHH/COL5A1/COL3A1/SERPINF2/TGFBR1/LOXL1/ITGB3/B4GALT1/FBN1/FKBP10/COL4A1/ANTXR1/COL8A1/SULF2/BGN/COL5A3/COL12A1/COL4A2/CYP1B1/LO…	114
BP	GO:0043062	extracellular structure organization	114/1158	394/18862	1.32774e-46	2.46872e-43	1.44048e-43	MMP12/COL6A1/CTSS/FBLN1/POSTN/A2M/CTSK/ITGAM/TIMP1/MMP19/FGB/ICAM1/TGFB1/MMP14/COL6A2/LCP1/TIMP2/LUM/LOXL2/TNFRSF1B/ITGB2/ADAM8/CD44/TNFRSF1A/BMP1/COL15A1/MMP2/RUNX1/COL1A1/PXDN/SERPINE1/PDGFB/TGFB2/LAMC2/LRP1/ADAM19/ITGA5/ITGAL/FN1/MMP7/COL14A1/MELTF/ADAMTS4/TNC/COL4A3/IHH/COL5A1/COL3A1/SERPINF2/TGFBR1/LOXL1/ITGB3/B4GALT1/FBN1/FKBP10/COL4A1/ANTXR1/COL8A1/SULF2/BGN/COL5A3/COL12A1/COL4A2/CYP1B1/LO…	114
BP	GO:0060326	cell chemotaxis	89/1158	306/18862	1.14787e-36	1.6007e-33	9.34004e-34	PLA2G7/MIF/CSF1R/VAV1/LYN/SYK/FCER1G/ITGB2/ADAM8/CSF1/CCR5/C5AR1/LGALS3/TIAM1/C3AR1/CCL3/PIK3CD/TMSB4X/IL6R/CCR1/SERPINE1/PDGFB/CORO1A/RAC2/TGFB2/CX3CR1/ARRB2/AIF1/ANXA1/CNR2/CXCL16/STAP1/PF4/NOD2/HSD3B7/EGR3/TNFRSF11A/CXCL1/CCL2/CMKLR1/CXCR4/PIK3CG/CXCL2/PRKCD/HBEGF/EDN1/ABCC1/LOX/P2RX4/LBP/CSF3R/IL10/CXADR/S100A9/GPR183/THBS1/F2RL1/THBS4/CCRL2/F7/CXCL3/CXCL14/CCL4/CXCL6/S100A8/CD74/ALOX5/CCR8/C…	89
BP	GO:0030595	leukocyte chemotaxis	71/1158	226/18862	8.71887e-32	9.72677e-29	5.67553e-29	PLA2G7/MIF/CSF1R/VAV1/LYN/SYK/FCER1G/ITGB2/ADAM8/CSF1/CCR5/C5AR1/LGALS3/C3AR1/CCL3/PIK3CD/IL6R/CCR1/SERPINE1/PDGFB/CORO1A/RAC2/TGFB2/AIF1/ANXA1/CNR2/CXCL16/STAP1/PF4/NOD2/HSD3B7/TNFRSF11A/CXCL1/CCL2/CMKLR1/CXCR4/PIK3CG/CXCL2/EDN1/LBP/CSF3R/IL10/CXADR/S100A9/GPR183/THBS1/F2RL1/THBS4/F7/CXCL3/CXCL14/CCL4/CXCL6/S100A8/CD74/ALOX5/CCL7/C5AR2/CXCR2/CXCL17/EDN3/CCL22/ITGA1/CCL21/C5/HRH1/RARRES2/FFAR2/CX…	71
BP	GO:0097529	myeloid leukocyte migration	67/1158	218/18862	2.06026e-29	1.91536e-26	1.1176e-26	PLA2G7/MIF/CSF1R/MMP14/VAV1/LYN/SYK/FCER1G/ITGB2/ADAM8/SIRPA/CSF1/C5AR1/LGALS3/C3AR1/CCL3/PIK3CD/IL6R/CCR1/SERPINE1/PDGFB/RAC2/TGFB2/CX3CR1/AIF1/ANXA1/STAP1/TRIM55/PF4/UMOD/NOD2/TNFRSF11A/CXCL1/CCL2/CMKLR1/PIK3CG/CXCL2/GP2/EDN1/P2RX4/LBP/CSF3R/CXADR/S100A9/THBS1/THBS4/CXCL3/CCL4/CXCL6/S100A8/CD74/IL1R1/CCL7/P2RY12/C5AR2/CXCR2/CXCL17/EDN3/CCL22/ITGA1/CCL21/C5/HRH1/RARRES2/CXCR1/IL6/MST1	67
BP	GO:0002237	response to molecule of bacterial origin	85/1158	346/18862	3.5071e-29	2.79466e-26	1.63067e-26	AXL/CD68/FCGR2B/VIM/ICAM1/TGFB1/CD14/LYN/MRC1/TLR2/TNFRSF1B/CNP/LY86/SIRPA/CCR5/C5AR1/SLC11A1/CCL3/TNFAIP3/HCK/IL10RA/SERPINE1/CX3CR1/SIGIRR/IRAK3/SNCA/IFNAR1/C4B/CNR2/IRF5/STAP1/PTAFR/PF4/UMOD/NOD2/GJB2/NLRP3/TLR6/PTGIR/SELP/LOXL1/GGT1/TNFRSF11A/CXCL1/CCL2/SCARB1/ALPL/CXCL2/FOXP3/CD80/NOS2/EDN1/GJA1/CASP1/LBP/CD274/IL10/AKAP12/DCN/S100A9/TLR4/CLDN1/TBXA2R/CXCL3/CXCL6/CD86/S100A8/CARD9/GCH1/TNF/T…	85
BP	GO:0007159	leukocyte cell-cell adhesion	87/1158	366/18862	9.94151e-29	6.93172e-26	4.04462e-26	GPNMB/CD83/TNFAIP8L2/FCGR2B/ICAM1/VSIR/VAV1/LYN/SYK/FERMT3/ITGB2/IRF1/ST3GAL4/ADAM8/CD44/SIRPA/LGALS3/LILRB4/RUNX1/BMP4/CORO1A/RAC2/CX3CR1/CD4/ITGA5/ITGAL/AIF1/LGALS1/ANXA1/PTPRC/OLR1/PTAFR/IHH/PAK2/PLA2G2D/UMOD/NOD2/NLRP3/TGFBR2/PTPN6/SELP/TNFSF9/EGR3/IGF1/CCL2/LRRC32/FOXP3/CD80/HFE/IL2RA/CD274/IL10/IL6ST/ARG2/GLI3/ITGA4/ICOS/S100A9/CD70/PDCD1/TNFSF13B/VSIG4/IL7/VTCN1/CD86/S100A8/CD74/ALOX5/TNF/…	87
BP	GO:0022407	regulation of cell-cell adhesion	93/1158	437/18862	9.08041e-27	5.13669e-24	2.99723e-24	GPNMB/IL1RN/CD83/TNFAIP8L2/FCGR2B/FGB/ICAM1/FXYD5/TGFB1/VSIR/VAV1/LYN/SYK/FERMT3/ITGB2/IRF1/ST3GAL4/ADAM8/CD44/SIRPA/LGALS3/LILRB4/RUNX1/BMP4/CORO1A/PLAUR/CD4/ADAM19/AIF1/LGALS1/ANXA1/PTPRC/PTAFR/IHH/PAK2/PLA2G2D/NOD2/NLRP3/TGFBR2/PTPN6/SERPINF2/SELP/ALOX12/TNFSF9/EGR3/IGF1/CCL2/LRRC32/FOXP3/PRKCD/CD80/HFE/IL2RA/CD274/IL10/FGG/IL6ST/ARG2/GLI3/ITGA4/ICOS/CD70/PDCD1/TNFSF13B/BMP2/VSIG4/IL7/FSTL3/VT…	93
BP	GO:0032496	response to lipopolysaccharide	79/1158	326/18862	9.20883e-27	5.13669e-24	2.99723e-24	AXL/CD68/VIM/ICAM1/TGFB1/CD14/LYN/MRC1/TLR2/TNFRSF1B/CNP/LY86/SIRPA/CCR5/C5AR1/SLC11A1/CCL3/TNFAIP3/HCK/IL10RA/SERPINE1/CX3CR1/SIGIRR/IRAK3/SNCA/IFNAR1/CNR2/STAP1/PTAFR/PF4/UMOD/NOD2/GJB2/NLRP3/PTGIR/SELP/LOXL1/GGT1/TNFRSF11A/CXCL1/CCL2/SCARB1/ALPL/CXCL2/FOXP3/CD80/NOS2/EDN1/GJA1/CASP1/LBP/CD274/IL10/AKAP12/DCN/S100A9/TLR4/CLDN1/TBXA2R/CXCL3/CXCL6/CD86/S100A8/GCH1/TNF/TNFSF4/ADAMTS13/CD40/SLPI/DU…	79
BP	GO:0045785	positive regulation of cell adhesion	91/1158	425/18862	2.05168e-26	1.04039e-23	6.07061e-24	CD83/FGB/ICAM1/VSIR/VAV1/LYN/SYK/ITGB2/ST3GAL4/ADAM8/CD44/SIRPA/CSF1/LILRB4/RUNX1/PDGFB/CORO1A/TGFB2/PLAUR/CD4/ADAM19/ITGA5/LIF/FLNA/AIF1/LGALS1/ANXA1/FN1/PTPRC/TGM2/PTAFR/IHH/PAK2/NOD2/NLRP3/TGFBR2/PTPN6/SERPINF2/SELP/TNFSF9/EGR3/SFRP1/IGF1/CCL2/COL8A1/FOXP3/CD80/IL2RA/CD274/IL10/FGG/IL6ST/GLI3/ITGA4/ICOS/CD70/PDCD1/TNFSF13B/IL7/FSTL3/WNT4/CD86/CD74/ALOX5/SFRP2/LIMS1/TNF/ZBTB16/CD5/TNFSF4/IBSP/K…	91
BP	GO:0007596	blood coagulation	79/1158	342/18862	2.67034e-25	1.16207e-22	6.78063e-23	AXL/APOE/WAS/FBLN1/A2M/FGB/VAV1/LYN/SYK/FCER1G/FERMT3/IRF1/ST3GAL4/COL1A1/SERPINE1/PRKCB/PDGFB/MYH9/PLAUR/ARRB2/FLNA/BLOC1S3/FN1/MICAL1/F13A1/PF4/PTPN6/GATA6/COL3A1/SERPINF2/SELP/ALOX12/ITGB3/PIK3CG/PRKCD/SH2B2/PROC/EDN1/SLC4A1/SERPING1/P2RX4/F2/SLC7A11/FGG/P2RX7/ARRB1/TLR4/MMRN1/THBS1/RCOR1/F2RL1/KLKB1/TRPC6/APOH/TBXA2R/F10/F7/HNF4A/COMP/PRKAR1B/SERPINC1/TFPI2/ANXA5/ZFPM2/MPL/FAP/ADAMTS13/CD40/P…	79
BP	GO:0050727	regulation of inflammatory response	82/1158	366/18862	2.83465e-25	1.16207e-22	6.78063e-23	ACE2/APOE/TNFAIP8L2/FCGR2B/PLA2G7/BIRC3/LYN/TLR2/SOCS3/TNFRSF1B/ADAM8/TNFRSF1A/SIRPA/STING1/CCL3/TNFAIP3/TMSB4X/OSMR/HCK/C3/SERPINE1/SNCA/ANXA1/CNR2/PTPRC/BTK/SOD1/TGM2/STAP1/GRN/PLA2G2D/OSM/NOD2/NLRP3/C1QTNF3/NLRP6/IL1RL1/GGT1/IGF1/TNFRSF11A/PIK3CG/FOXP3/PRKCD/CASP12/IL2RA/PROC/ABCC1/TLR7/CASP1/LBP/IL10/ADORA1/LPL/IL6ST/ADAMTS12/S100A9/PTGS2/TLR4/KLKB1/DNASE1/USP18/S100A8/ALOX5/TNF/IL1R1/TNFSF4/…	82
BP	GO:0042110	T cell activation	95/1158	474/18862	2.91664e-25	1.16207e-22	6.78063e-23	GPNMB/CLEC7A/CD83/TNFAIP8L2/WAS/FCGR2B/ICAM1/VSIR/VAV1/LYN/LCP1/SYK/FCER1G/TNFRSF1B/IRF1/ADAM8/CD44/SIRPA/CLEC4A/LGALS3/SLC11A1/PIK3CD/LILRB4/RUNX1/IL6R/BMP4/MYH9/CORO1A/RAC2/CD4/RIPK3/RELB/ITGAL/AIF1/LGALS1/ANXA1/PTPRC/SOD1/PRDM1/TCIRG1/IHH/PAK2/PLA2G2D/NOD2/NLRP3/TGFBR2/PTPN6/RAB29/TNFSF9/EGR3/IGF1/CCL2/LRRC32/PIK3CG/FOXP3/CD80/HFE/IL2RA/CD274/IL10/TNFRSF4/CXADR/IL6ST/ARG2/GLI3/ICOS/GPR183/F2RL…	95
BP	GO:0070661	leukocyte proliferation	75/1158	312/18862	3.19719e-25	1.18893e-22	6.93734e-23	GPNMB/FCGR2B/MIF/VSIR/CSF1R/LYN/SYK/TNFRSF1B/IRF1/CSF1/CLU/LGALS3/CD38/SLC11A1/TNFAIP3/LILRB4/BMP4/CORO1A/RAC2/CD4/RIPK3/AIF1/ANXA1/PTPRC/BTK/TCIRG1/IHH/PLA2G2D/INPP5D/TGFBR2/PTPN6/TNFSF9/IGF1/LRRC32/PLCL2/PIK3CG/FOXP3/PRKCD/CD80/IL2RA/HHEX/CDKN1A/CD274/IL10/TNFRSF4/IL6ST/ARG2/GPR183/TLR4/F2RL1/NFATC2/CD70/TNFSF13B/VSIG4/IL7/VTCN1/WNT4/CD86/RASGRP1/CD74/MPL/TNFSF4/TLR9/CD40/FLT3/ARG1/CR2/IL1A/LEF…	75
BP	GO:0022409	positive regulation of cell-cell adhesion	70/1158	276/18862	4.35e-25	1.51652e-22	8.84881e-23	CD83/FGB/ICAM1/VSIR/VAV1/LYN/SYK/ITGB2/ST3GAL4/ADAM8/CD44/SIRPA/LILRB4/RUNX1/CORO1A/PLAUR/CD4/ADAM19/AIF1/LGALS1/ANXA1/PTPRC/PTAFR/IHH/PAK2/NOD2/NLRP3/TGFBR2/PTPN6/SERPINF2/SELP/TNFSF9/EGR3/IGF1/CCL2/FOXP3/CD80/IL2RA/CD274/IL10/FGG/IL6ST/GLI3/ITGA4/ICOS/CD70/PDCD1/TNFSF13B/IL7/FSTL3/CD86/CD74/ALOX5/TNF/ZBTB16/CD5/TNFSF4/KIF26B/DUSP10/GLI2/CCL21/PDPN/IL1A/LEF1/MYB/IL6/CTLA4/RUNX3/NR4A3/IL23R	70
BP	GO:0007599	hemostasis	79/1158	346/18862	5.977e-25	1.96116e-22	1.14433e-22	AXL/APOE/WAS/FBLN1/A2M/FGB/VAV1/LYN/SYK/FCER1G/FERMT3/IRF1/ST3GAL4/COL1A1/SERPINE1/PRKCB/PDGFB/MYH9/PLAUR/ARRB2/FLNA/BLOC1S3/FN1/MICAL1/F13A1/PF4/PTPN6/GATA6/COL3A1/SERPINF2/SELP/ALOX12/ITGB3/PIK3CG/PRKCD/SH2B2/PROC/EDN1/SLC4A1/SERPING1/P2RX4/F2/SLC7A11/FGG/P2RX7/ARRB1/TLR4/MMRN1/THBS1/RCOR1/F2RL1/KLKB1/TRPC6/APOH/TBXA2R/F10/F7/HNF4A/COMP/PRKAR1B/SERPINC1/TFPI2/ANXA5/ZFPM2/MPL/FAP/ADAMTS13/CD40/P…	79
BP	GO:0002683	negative regulation of immune system process	86/1158	403/18862	6.65146e-25	2.06121e-22	1.20271e-22	GPNMB/MMP12/AXL/TNFAIP8L2/CD68/A2M/FCGR2B/MIF/TGFB1/VSIR/LYN/IRF1/LGALS3/TMEM176B/CCL3/TNFAIP3/C1QC/LILRB4/RUNX1/BMP4/TGFB2/FGR/IRAK3/ARRB2/TKFC/TMEM176A/ANXA1/CNR2/PTPRC/BTK/STAP1/HMOX1/GRN/IHH/PLA2G2D/NOD2/INPP5D/PTPN6/COL3A1/SAMHD1/NLRP6/IL1RL1/SFRP1/FBN1/CCL2/LRRC32/PLCL2/FOXP3/CD80/HFE/IL2RA/MYC/SERPING1/C4BPA/NLRC5/CD274/IL10/ADORA1/ARG2/GLI3/TLR4/THBS1/PDCD1/VSIG4/FSTL3/VTCN1/CD86/CD74/TNF…	86
BP	GO:0050817	coagulation	79/1158	347/18862	7.29505e-25	2.14167e-22	1.24966e-22	AXL/APOE/WAS/FBLN1/A2M/FGB/VAV1/LYN/SYK/FCER1G/FERMT3/IRF1/ST3GAL4/COL1A1/SERPINE1/PRKCB/PDGFB/MYH9/PLAUR/ARRB2/FLNA/BLOC1S3/FN1/MICAL1/F13A1/PF4/PTPN6/GATA6/COL3A1/SERPINF2/SELP/ALOX12/ITGB3/PIK3CG/PRKCD/SH2B2/PROC/EDN1/SLC4A1/SERPING1/P2RX4/F2/SLC7A11/FGG/P2RX7/ARRB1/TLR4/MMRN1/THBS1/RCOR1/F2RL1/KLKB1/TRPC6/APOH/TBXA2R/F10/F7/HNF4A/COMP/PRKAR1B/SERPINC1/TFPI2/ANXA5/ZFPM2/MPL/FAP/ADAMTS13/CD40/P…	79
BP	GO:1903037	regulation of leukocyte cell-cell adhesion	76/1158	330/18862	2.72976e-24	7.34661e-22	4.28671e-22	GPNMB/CD83/TNFAIP8L2/FCGR2B/ICAM1/VSIR/VAV1/LYN/SYK/ITGB2/IRF1/ST3GAL4/ADAM8/CD44/SIRPA/LGALS3/LILRB4/RUNX1/BMP4/CORO1A/CD4/AIF1/LGALS1/ANXA1/PTPRC/PTAFR/IHH/PAK2/PLA2G2D/NOD2/NLRP3/TGFBR2/PTPN6/SELP/TNFSF9/EGR3/IGF1/CCL2/LRRC32/FOXP3/CD80/HFE/IL2RA/CD274/IL10/IL6ST/ARG2/GLI3/ITGA4/ICOS/CD70/PDCD1/TNFSF13B/VSIG4/IL7/VTCN1/CD86/CD74/ALOX5/TNF/ZBTB16/CD5/TNFSF4/DUSP10/GLI2/CCL21/ARG1/IL1A/LEF1/MYB/…	76
BP	GO:1903131	mononuclear cell differentiation	86/1158	411/18862	2.76584e-24	7.34661e-22	4.28671e-22	CD83/AXL/FCGR2B/VSIR/CSF1R/MMP14/VAV1/LYN/SYK/FCER1G/IRF1/ADAM8/CSF1/IKZF1/TMEM176B/PIK3CD/SPI1/LILRB4/RUNX1/IL6R/BMP4/MYH9/CD4/BAK1/RIPK3/RELB/LGALS1/TMEM176A/ANXA1/PTPRC/BTK/SOD1/ST3GAL1/CDH17/PRDM1/TCIRG1/RBPJ/IHH/PLA2G2D/INPP5D/NLRP3/TGFBR2/PTPN6/TNFSF9/EGR3/KLF6/SFRP1/PLCL2/FOXP3/CD80/IL2RA/HHEX/MYC/IL10/GLI3/ITGA4/GPR183/MFNG/F2RL1/NFATC2/NTRK1/IL7/IL18R1/WNT4/CD86/CD74/ZBTB16/TNFSF4/EP300/…	86
BP	GO:0001819	positive regulation of cytokine production	89/1158	437/18862	3.14083e-24	7.96344e-22	4.64663e-22	MMP12/CLEC7A/CD83/POSTN/MIF/TGFB1/CSF1R/CD14/SYK/TLR2/FCER1G/LUM/IRF1/RAB7B/ADAM8/STING1/CLU/C5AR1/TLR8/C3AR1/SLC11A1/CCL3/RUNX1/IL6R/C3/SERPINE1/LRP1/FGR/CD4/AIF1/ANXA1/PTPRC/SOD1/IRF5/NLRC4/HMOX1/PTAFR/PF4/OSM/NOD2/NLRP3/TLR6/C1QTNF3/GATA6/SERPINF2/IL1RL1/SULF2/FOXP3/CD80/CYP1B1/TLR7/STAT6/CASP1/LBP/CD274/TLR5/IL10/LPL/IL6ST/P2RX7/PTGS2/TLR4/THBS1/F2RL1/HTR2B/IL7/TNFRSF8/IL18R1/CD86/RASGRP1/CD7…	89
BP	GO:0002697	regulation of immune effector process	92/1158	465/18862	4.56811e-24	1.10787e-21	6.46435e-22	MMP12/CLEC7A/WAS/A2M/FCGR2B/ITGAM/C1QB/ICAM1/TGFB1/VAV1/LYN/SYK/PVR/C1QA/TNFRSF1B/ITGB2/STING1/AZGP1/CLU/C5AR1/LGALS3/C3AR1/TNFAIP3/C1QC/LILRB4/C3/FCER2/RAC2/TGFB2/FGR/IRAK3/RIPK3/ARRB2/TKFC/ANXA1/C4B/PTPRC/BTK/STAP1/HMOX1/PTAFR/CFI/GRN/NOD2/NLRP3/PTPN6/CFH/FOXP3/CD80/NOS2/C7/HFE/IL2RA/SERPING1/C4BPA/F2/LBP/IL10/TNFRSF4/C4A/GAB2/C1S/TLR4/IFNLR1/F2RL1/CD5L/VSIG4/DNASE1/CXCL6/IL18R1/CD86/RASGRP1/CD…	92
BP	GO:0032943	mononuclear cell proliferation	69/1158	285/18862	1.75867e-23	4.08745e-21	2.38501e-21	GPNMB/FCGR2B/MIF/VSIR/LYN/SYK/TNFRSF1B/IRF1/CSF1/LGALS3/CD38/SLC11A1/LILRB4/BMP4/CORO1A/RAC2/CD4/RIPK3/AIF1/ANXA1/PTPRC/BTK/IHH/PLA2G2D/INPP5D/TGFBR2/PTPN6/TNFSF9/IGF1/LRRC32/PLCL2/PIK3CG/FOXP3/PRKCD/CD80/IL2RA/CDKN1A/CD274/IL10/TNFRSF4/IL6ST/ARG2/GPR183/TLR4/NFATC2/CD70/TNFSF13B/VSIG4/IL7/VTCN1/WNT4/CD86/RASGRP1/CD74/MPL/TNFSF4/TLR9/CD40/FLT3/ARG1/CR2/IL1A/LEF1/PLA2G2F/SOX11/CRP/IL6/CTLA4/IL23R	69
BP	GO:0070663	regulation of leukocyte proliferation	63/1158	241/18862	1.86417e-23	4.15934e-21	2.42695e-21	GPNMB/FCGR2B/MIF/VSIR/CSF1R/LYN/SYK/TNFRSF1B/IRF1/CSF1/LGALS3/CD38/TNFAIP3/LILRB4/BMP4/CORO1A/RAC2/CD4/RIPK3/AIF1/ANXA1/PTPRC/BTK/IHH/PLA2G2D/INPP5D/TGFBR2/PTPN6/TNFSF9/IGF1/LRRC32/FOXP3/CD80/IL2RA/HHEX/CDKN1A/CD274/IL10/TNFRSF4/IL6ST/ARG2/GPR183/TLR4/NFATC2/CD70/TNFSF13B/VSIG4/IL7/VTCN1/CD86/CD74/MPL/TNFSF4/TLR9/CD40/ARG1/IL1A/PLA2G2F/SOX11/CRP/IL6/CTLA4/IL23R	63
BP	GO:0002696	positive regulation of leukocyte activation	83/1158	401/18862	3.83786e-23	8.23368e-21	4.80431e-21	CLEC7A/CD83/AXL/ITGAM/MIF/TGFB1/VSIR/MMP14/VAV1/LYN/SYK/ITGB2/ADAM8/SIRPA/CD38/CCL3/LILRB4/RUNX1/CORO1A/FGR/CD4/AIF1/BLOC1S3/LGALS1/ANXA1/PTPRC/BTK/STAP1/HAVCR1/PTAFR/IHH/PAK2/NOD2/INPP5D/NLRP3/TLR6/TGFBR2/PTPN6/TNFSF9/EGR3/IL1RL1/IGF1/CCL2/FOXP3/CD80/IL2RA/CDKN1A/LBP/CD274/IL10/TNFRSF4/IL6ST/GLI3/GAB2/ICOS/GPR183/TLR4/THBS1/F2RL1/NFATC2/CD70/PDCD1/TNFSF13B/IL7/CD86/CD74/MPL/ZBTB16/CD5/TNFSF4/TLR…	83
BP	GO:0032944	regulation of mononuclear cell proliferation	60/1158	223/18862	4.25167e-23	8.78363e-21	5.12521e-21	GPNMB/FCGR2B/MIF/VSIR/LYN/SYK/TNFRSF1B/IRF1/CSF1/LGALS3/CD38/LILRB4/BMP4/CORO1A/RAC2/CD4/RIPK3/AIF1/ANXA1/PTPRC/BTK/IHH/PLA2G2D/INPP5D/TGFBR2/PTPN6/TNFSF9/IGF1/LRRC32/FOXP3/CD80/IL2RA/CDKN1A/CD274/IL10/TNFRSF4/IL6ST/ARG2/GPR183/TLR4/NFATC2/CD70/TNFSF13B/VSIG4/IL7/VTCN1/CD86/CD74/MPL/TNFSF4/TLR9/CD40/ARG1/IL1A/PLA2G2F/SOX11/CRP/IL6/CTLA4/IL23R	60
BP	GO:0050867	positive regulation of cell activation	84/1158	412/18862	5.94155e-23	1.18364e-20	6.9065e-21	CLEC7A/CD83/AXL/ITGAM/MIF/TGFB1/VSIR/MMP14/VAV1/LYN/SYK/ITGB2/ADAM8/SIRPA/CD38/CCL3/LILRB4/RUNX1/CORO1A/FGR/CD4/AIF1/BLOC1S3/LGALS1/ANXA1/PTPRC/BTK/STAP1/HAVCR1/PTAFR/IHH/PAK2/NOD2/INPP5D/NLRP3/TLR6/TGFBR2/PTPN6/SELP/TNFSF9/EGR3/IL1RL1/IGF1/CCL2/FOXP3/CD80/IL2RA/CDKN1A/LBP/CD274/IL10/TNFRSF4/IL6ST/GLI3/GAB2/ICOS/GPR183/TLR4/THBS1/F2RL1/NFATC2/CD70/PDCD1/TNFSF13B/IL7/CD86/CD74/MPL/ZBTB16/CD5/TNFSF…	84
BP	GO:1903039	positive regulation of leukocyte cell-cell adhesion	61/1158	234/18862	1.11192e-22	2.13872e-20	1.24793e-20	CD83/ICAM1/VSIR/VAV1/LYN/SYK/ITGB2/ST3GAL4/ADAM8/CD44/SIRPA/LILRB4/RUNX1/CORO1A/CD4/AIF1/LGALS1/ANXA1/PTPRC/PTAFR/IHH/PAK2/NOD2/NLRP3/TGFBR2/PTPN6/SELP/TNFSF9/EGR3/IGF1/CCL2/FOXP3/CD80/IL2RA/CD274/IL6ST/GLI3/ITGA4/ICOS/CD70/PDCD1/TNFSF13B/IL7/CD86/CD74/ALOX5/TNF/ZBTB16/CD5/TNFSF4/DUSP10/GLI2/CCL21/IL1A/LEF1/MYB/IL6/CTLA4/RUNX3/NR4A3/IL23R	61
BP	GO:0071621	granulocyte chemotaxis	44/1158	124/18862	1.46251e-22	2.71929e-20	1.58669e-20	CSF1R/VAV1/SYK/FCER1G/ITGB2/CSF1/C5AR1/LGALS3/C3AR1/CCL3/PIK3CD/RAC2/TGFB2/ANXA1/PF4/NOD2/CXCL1/CCL2/CMKLR1/PIK3CG/CXCL2/EDN1/LBP/CSF3R/CXADR/S100A9/THBS1/THBS4/CXCL3/CCL4/CXCL6/S100A8/CD74/CCL7/C5AR2/CXCR2/CXCL17/EDN3/CCL22/ITGA1/CCL21/HRH1/RARRES2/CXCR1	44
BP	GO:0097530	granulocyte migration	48/1158	148/18862	1.52025e-22	2.73548e-20	1.59614e-20	CSF1R/VAV1/SYK/FCER1G/ITGB2/ADAM8/CSF1/C5AR1/LGALS3/C3AR1/CCL3/PIK3CD/RAC2/TGFB2/ANXA1/PF4/UMOD/NOD2/CXCL1/CCL2/CMKLR1/PIK3CG/CXCL2/GP2/EDN1/LBP/CSF3R/CXADR/S100A9/THBS1/THBS4/CXCL3/CCL4/CXCL6/S100A8/CD74/IL1R1/CCL7/C5AR2/CXCR2/CXCL17/EDN3/CCL22/ITGA1/CCL21/HRH1/RARRES2/CXCR1	48
BP	GO:0002446	neutrophil mediated immunity	93/1158	499/18862	2.2126e-22	3.85684e-20	2.25045e-20	CTSS/CD68/CTSZ/ITGAM/CYBB/MIF/LCN2/CD14/LPCAT1/GM2A/SYK/TIMP2/TLR2/FCER1G/CD33/TNFRSF1B/ITGB2/FCGR2A/ADAM8/CD44/SIRPA/STING1/ANXA3/CNN2/C5AR1/LGALS3/GUSB/C3AR1/SLC11A1/CLEC12A/MME/C3/ARHGAP9/CAT/PLAUR/FGR/ITGAL/CAP1/RAB31/PTPRC/DYNLT1/CTSD/OLR1/ATP8B4/CHI3L1/PTAFR/GALNS/GRN/TCIRG1/KCNAB2/MGAM/QPCT/CTSB/PTPN6/SLC2A5/B4GALT1/ATP8A1/CXCL1/ANXA2/S100A11/PRKCD/GGH/F2/ADGRE5/SLC27A2/S100A9/F2RL1/AOC1/L…	93
BP	GO:0046651	lymphocyte proliferation	67/1158	282/18862	2.41434e-22	4.08096e-20	2.38122e-20	GPNMB/FCGR2B/MIF/VSIR/LYN/SYK/TNFRSF1B/IRF1/LGALS3/CD38/SLC11A1/LILRB4/BMP4/CORO1A/RAC2/CD4/RIPK3/AIF1/ANXA1/PTPRC/BTK/IHH/PLA2G2D/INPP5D/TGFBR2/PTPN6/TNFSF9/IGF1/LRRC32/PLCL2/PIK3CG/FOXP3/PRKCD/CD80/IL2RA/CDKN1A/CD274/IL10/TNFRSF4/IL6ST/ARG2/GPR183/TLR4/NFATC2/CD70/TNFSF13B/VSIG4/IL7/VTCN1/WNT4/CD86/RASGRP1/CD74/MPL/TNFSF4/TLR9/CD40/FLT3/ARG1/CR2/IL1A/LEF1/PLA2G2F/SOX11/IL6/CTLA4/IL23R	67
BP	GO:0042119	neutrophil activation	93/1158	500/18862	2.56285e-22	4.20457e-20	2.45335e-20	CTSS/CD68/CTSZ/FCGR2B/ITGAM/CYBB/MIF/LCN2/CD14/LPCAT1/GM2A/SYK/TIMP2/TLR2/FCER1G/CD33/TNFRSF1B/ITGB2/FCGR2A/ADAM8/CD44/SIRPA/STING1/ANXA3/CNN2/C5AR1/LGALS3/GUSB/C3AR1/SLC11A1/CLEC12A/MME/C3/ARHGAP9/CAT/PLAUR/FGR/ITGAL/CAP1/RAB31/PTPRC/DYNLT1/CTSD/OLR1/ATP8B4/CHI3L1/PTAFR/GALNS/GRN/TCIRG1/KCNAB2/MGAM/QPCT/CTSB/PTPN6/SLC2A5/B4GALT1/ATP8A1/CXCL1/ANXA2/S100A11/PRKCD/GGH/ADGRE5/SLC27A2/S100A9/F2RL1/AO…	93
BP	GO:0050863	regulation of T cell activation	72/1158	327/18862	7.55431e-22	1.20394e-19	7.02494e-20	GPNMB/CD83/TNFAIP8L2/FCGR2B/VSIR/VAV1/LYN/SYK/TNFRSF1B/IRF1/ADAM8/SIRPA/LGALS3/LILRB4/RUNX1/BMP4/CORO1A/RAC2/CD4/RIPK3/AIF1/LGALS1/ANXA1/PTPRC/SOD1/PRDM1/IHH/PAK2/PLA2G2D/NOD2/NLRP3/TGFBR2/PTPN6/TNFSF9/EGR3/IGF1/CCL2/LRRC32/FOXP3/CD80/HFE/IL2RA/CD274/IL10/IL6ST/ARG2/GLI3/ICOS/NFATC2/CD70/PDCD1/TNFSF13B/VSIG4/IL7/VTCN1/CD86/CD74/ZBTB16/CD5/TNFSF4/DUSP10/GLI2/CCL21/ARG1/IL1A/LEF1/MYB/PLA2G2F/IL6/CT…	72
BP	GO:0050670	regulation of lymphocyte proliferation	58/1158	221/18862	8.8007e-22	1.36362e-19	7.95665e-20	GPNMB/FCGR2B/MIF/VSIR/LYN/SYK/TNFRSF1B/IRF1/LGALS3/CD38/LILRB4/BMP4/CORO1A/RAC2/CD4/RIPK3/AIF1/ANXA1/PTPRC/BTK/IHH/PLA2G2D/INPP5D/TGFBR2/PTPN6/TNFSF9/IGF1/LRRC32/FOXP3/CD80/IL2RA/CDKN1A/CD274/IL10/TNFRSF4/IL6ST/ARG2/GPR183/TLR4/NFATC2/CD70/TNFSF13B/VSIG4/IL7/VTCN1/CD86/CD74/MPL/TNFSF4/TLR9/CD40/ARG1/IL1A/PLA2G2F/SOX11/IL6/CTLA4/IL23R	58
BP	GO:0030098	lymphocyte differentiation	75/1158	358/18862	2.43968e-21	3.67798e-19	2.14609e-19	CD83/AXL/FCGR2B/VSIR/MMP14/VAV1/SYK/FCER1G/IRF1/ADAM8/IKZF1/PIK3CD/SPI1/LILRB4/RUNX1/IL6R/BMP4/CD4/BAK1/RIPK3/RELB/LGALS1/ANXA1/PTPRC/BTK/SOD1/ST3GAL1/CDH17/PRDM1/TCIRG1/RBPJ/IHH/PLA2G2D/INPP5D/NLRP3/TGFBR2/PTPN6/TNFSF9/EGR3/KLF6/SFRP1/PLCL2/FOXP3/CD80/IL2RA/HHEX/IL10/GLI3/ITGA4/GPR183/MFNG/NFATC2/NTRK1/IL7/IL18R1/WNT4/CD86/CD74/ZBTB16/TNFSF4/EP300/TLR9/DUSP10/FLT3/GLI2/CR2/FZD9/IL1A/LEF1/MYB/HDA…	75
BP	GO:0002283	neutrophil activation involved in immune response	89/1158	488/18862	8.43498e-21	1.23817e-18	7.22464e-19	CTSS/CD68/CTSZ/ITGAM/CYBB/MIF/LCN2/CD14/LPCAT1/GM2A/SYK/TIMP2/TLR2/FCER1G/CD33/TNFRSF1B/ITGB2/FCGR2A/ADAM8/CD44/SIRPA/STING1/ANXA3/CNN2/C5AR1/LGALS3/GUSB/C3AR1/SLC11A1/CLEC12A/MME/C3/ARHGAP9/CAT/PLAUR/FGR/ITGAL/CAP1/RAB31/PTPRC/DYNLT1/CTSD/OLR1/ATP8B4/CHI3L1/PTAFR/GALNS/GRN/TCIRG1/KCNAB2/MGAM/QPCT/CTSB/PTPN6/SLC2A5/B4GALT1/ATP8A1/CXCL1/ANXA2/S100A11/PRKCD/GGH/ADGRE5/SLC27A2/S100A9/AOC1/LRG1/DNASE…	89
BP	GO:0043312	neutrophil degranulation	88/1158	485/18862	2.00363e-20	2.86571e-18	1.67213e-18	CTSS/CD68/CTSZ/ITGAM/CYBB/MIF/LCN2/CD14/LPCAT1/GM2A/SYK/TIMP2/TLR2/FCER1G/CD33/TNFRSF1B/ITGB2/FCGR2A/ADAM8/CD44/SIRPA/STING1/ANXA3/CNN2/C5AR1/LGALS3/GUSB/C3AR1/SLC11A1/CLEC12A/MME/C3/ARHGAP9/CAT/PLAUR/FGR/ITGAL/CAP1/RAB31/PTPRC/DYNLT1/CTSD/OLR1/ATP8B4/CHI3L1/PTAFR/GALNS/GRN/TCIRG1/KCNAB2/MGAM/QPCT/CTSB/PTPN6/SLC2A5/B4GALT1/ATP8A1/CXCL1/ANXA2/S100A11/PRKCD/GGH/ADGRE5/SLC27A2/S100A9/AOC1/LRG1/S100A…	88
BP	GO:0001503	ossification	78/1158	401/18862	4.39167e-20	6.12418e-18	3.57343e-18	COL6A1/EGR2/TGFB1/MMP14/TPM4/CSF1/BMP1/CCL3/MMP2/RUNX1/IL6R/BMP4/CCR1/COL1A1/CAT/TGFB2/ANKH/FGR/PDLIM7/IFITM1/RUNX2/TNC/MGP/TCIRG1/RBPJ/IHH/SNX10/SFRP1/IGF1/TNFRSF11A/SATB2/ALPL/PTH1R/LOX/IL6ST/P2RX7/GLI3/ATP6V1B1/ADRB2/CLEC3B/COL5A2/CLEC11A/BMP2/FSTL3/RYR1/COMP/WNT4/ALOX5/CTHRC1/SFRP2/CREB3L1/AXIN2/TNF/ZBTB16/VCAN/ITGA11/THBS3/GLI1/IBSP/SLC34A1/COL2A1/SPP1/MMP9/GLI2/ASPN/SLC26A2/FZD9/LEF1/XYLT1/…	78
BP	GO:1902105	regulation of leukocyte differentiation	63/1158	279/18862	7.40077e-20	1.00687e-17	5.87501e-18	CD83/AXL/FCGR2B/TGFB1/VSIR/MMP14/HCLS1/LYN/SYK/IRF1/ADAM8/CSF1/TMEM176B/CCL3/C1QC/LILRB4/RUNX1/BMP4/CCR1/CD4/LIF/TMEM176A/ANXA1/PTPRC/BTK/SOD1/PRDM1/PF4/IHH/INPP5D/NLRP3/TGFBR2/PTPN6/TNFSF9/EGR3/SFRP1/FBN1/FOXP3/CD80/IL2RA/MYC/IL10/GLI3/TLR4/NFATC2/IL7/FSTL3/CD86/CD74/TNF/ZBTB16/TNFSF4/TLR9/LRRC17/DUSP10/GLI2/GPR68/IL20/LEF1/MYB/CTLA4/RUNX3/IL23R	63
BP	GO:0002685	regulation of leukocyte migration	53/1158	205/18862	1.08113e-19	1.43585e-17	8.37811e-18	PLA2G7/MIF/ICAM1/CSF1R/MMP14/LYN/ST3GAL4/ADAM8/CSF1/C5AR1/LGALS3/C3AR1/CCL3/IL6R/CCR1/SERPINE1/RAC2/CX3CR1/RIPK3/AIF1/ANXA1/STAP1/HMOX1/PTAFR/NOD2/SELP/CCL2/CMKLR1/EDN1/P2RX4/LBP/ADORA1/ITGA4/THBS1/F2RL1/THBS4/F7/CXCL14/CCL4/CD74/TNF/IL1R1/CCL7/P2RY12/C5AR2/CXCL17/EDN3/CCL21/C5/RARRES2/IL6/ITGA2/MST1	53
BP	GO:0050866	negative regulation of cell activation	52/1158	200/18862	1.83398e-19	2.37905e-17	1.38817e-17	GPNMB/AXL/APOE/TNFAIP8L2/FCGR2B/VSIR/LYN/IRF1/LGALS3/TNFAIP3/LILRB4/RUNX1/BMP4/PDGFB/FGR/ANXA1/CNR2/PTPRC/BTK/HMOX1/GRN/IHH/PLA2G2D/INPP5D/PTPN6/ALOX12/SFRP1/LRRC32/FOXP3/PRKCD/CD80/HFE/IL2RA/F2/CD274/IL10/ARG2/GLI3/VSIG4/VTCN1/CD86/CD74/TNFSF4/SAMSN1/ARG1/PLA2G2F/SOX11/MILR1/BPI/CTLA4/RUNX3/FOXF1	52
BP	GO:0032963	collagen metabolic process	38/1158	109/18862	2.33103e-19	2.95511e-17	1.72429e-17	MMP12/CTSS/CTSK/VIM/MMP19/TGFB1/VSIR/MMP14/COL15A1/MMP2/RUNX1/BMP4/COL1A1/ARRB2/MMP7/CTSD/IHH/COL5A1/CTSB/SERPINF2/F2/MMP20/WNT4/CREB3L1/P3H4/MFAP4/FAP/MMP9/TMPRSS6/ARG1/CIITA/MYB/TRAM2/IL6/ITGA2/MMP16/PPARG/MMP10	38
BP	GO:1990266	neutrophil migration	40/1158	123/18862	4.68426e-19	5.8064e-17	3.38801e-17	VAV1/SYK/FCER1G/ITGB2/ADAM8/C5AR1/LGALS3/C3AR1/CCL3/PIK3CD/RAC2/TGFB2/PF4/UMOD/NOD2/CXCL1/CCL2/PIK3CG/CXCL2/GP2/EDN1/LBP/CSF3R/CXADR/S100A9/THBS4/CXCL3/CCL4/CXCL6/S100A8/CD74/IL1R1/CCL7/C5AR2/CXCR2/EDN3/CCL22/ITGA1/CCL21/CXCR1	40
BP	GO:0002526	acute inflammatory response	37/1158	107/18862	9.52141e-19	1.15457e-16	6.73689e-17	FCGR2B/CD163/ICAM1/ADAM8/IL6R/OSMR/C3/SIGIRR/FN1/BTK/PLA2G2D/OSM/NLRP3/SERPINF2/B4GALT1/TNFRSF11A/PIK3CG/HFE/F2/LBP/ADORA1/IL6ST/REG3G/PTGS2/TREM1/KLKB1/DNASE1/SERPINC1/S100A8/TNF/TNFSF4/FFAR2/IL1A/CRP/IL6/SERPINA1/PPARG	37
BP	GO:0030593	neutrophil chemotaxis	36/1158	103/18862	1.87507e-18	2.22535e-16	1.29848e-16	VAV1/SYK/FCER1G/ITGB2/C5AR1/LGALS3/C3AR1/CCL3/PIK3CD/RAC2/TGFB2/PF4/NOD2/CXCL1/CCL2/PIK3CG/CXCL2/EDN1/LBP/CSF3R/CXADR/S100A9/THBS4/CXCL3/CCL4/CXCL6/S100A8/CD74/CCL7/C5AR2/CXCR2/EDN3/CCL22/ITGA1/CCL21/CXCR1	36
BP	GO:0002576	platelet degranulation	40/1158	128/18862	2.34647e-18	2.72679e-16	1.59107e-16	A2M/TIMP1/FGB/TGFB1/LYN/SYK/FERMT3/CLU/TAGLN2/TMSB4X/SERPINE1/PDGFB/TGFB2/ACTN1/FLNA/FN1/SOD1/F13A1/PF4/SERPINF2/SELP/ITGB3/IGF1/LGALS3BP/SERPING1/FGG/EGF/MMRN1/THBS1/CLEC3B/APOH/ANXA5/CD109/VWF/RARRES2/SPP2/KNG1/ACTN2/SERPINA1/CFD	40
BP	GO:1903706	regulation of hemopoiesis	76/1158	415/18862	5.09358e-18	5.79836e-16	3.38332e-16	CD83/AXL/FCGR2B/TGFB1/VSIR/MMP14/HCLS1/LYN/SYK/IRF1/RAB7B/ADAM8/CSF1/LGALS3/TMEM176B/CCL3/C1QC/SPI1/LILRB4/RUNX1/BMP4/CCR1/PRKCB/CD4/LIF/TMEM176A/ANXA1/PTPRC/BTK/SOD1/PRDM1/PF4/IHH/INPP5D/NLRP3/TGFBR2/PTPN6/TNFSF9/EGR3/SFRP1/FBN1/FOXP3/CD80/IL2RA/MYC/LOX/CSF3R/IL10/GLI3/TLR4/THBS1/RCOR1/NFATC2/IL7/FSTL3/CD86/CD74/TNF/MPL/ZBTB16/TNFSF4/EP300/TLR9/LRRC17/AGO1/DUSP10/GLI2/CSF3/GPR68/IL20/LEF1/MYB/CT…	76
BP	GO:0050731	positive regulation of peptidyl-tyrosine phosphorylation	49/1158	193/18862	5.98423e-18	6.56519e-16	3.83076e-16	CLEC7A/MIF/ICAM1/TGFB1/CSF1R/HCLS1/LYN/SYK/FCGR1A/SOCS3/CD44/TNFRSF1A/IL6R/PDGFB/CD4/ITGA5/LIF/ARRB2/NCF1/PTPRC/STAP1/CTF1/PAK2/OSM/NOD2/ITGB3/RELN/IGF1/CRLF1/CD80/LRP8/HBEGF/ADORA1/IL6ST/EGF/THBS4/GHR/CD74/TNF/CD40/FLT3/AGT/CSF3/IL20/IL6/CCK/BDNF/TDGF1/IL23R	49
BP	GO:0050730	regulation of peptidyl-tyrosine phosphorylation	58/1158	262/18862	6.00259e-18	6.56519e-16	3.83076e-16	CLEC7A/MIF/ICAM1/TGFB1/CSF1R/HCLS1/LYN/SYK/FCGR1A/SOCS3/ITGB2/CD44/TNFRSF1A/LILRB4/IL6R/PDGFB/CD4/ITGA5/LIF/ARRB2/NCF1/PTPRC/STAP1/CTF1/PAK2/OSM/NOD2/PTPN6/ITGB3/RELN/SFRP1/IGF1/CRLF1/PRKCD/CD80/LRP8/HBEGF/CBL/ADORA1/IL6ST/EGF/THBS4/IL7/GHR/CD74/SFRP2/TNF/CD40/SAMSN1/FLT3/AGT/CSF3/IL20/IL6/CCK/BDNF/TDGF1/IL23R	58
BP	GO:0051251	positive regulation of lymphocyte activation	69/1158	356/18862	8.24654e-18	8.846e-16	5.1616e-16	CLEC7A/CD83/AXL/MIF/TGFB1/VSIR/MMP14/VAV1/LYN/SYK/ADAM8/SIRPA/CD38/LILRB4/RUNX1/CORO1A/CD4/AIF1/BLOC1S3/LGALS1/ANXA1/PTPRC/BTK/IHH/PAK2/NOD2/INPP5D/NLRP3/TGFBR2/PTPN6/TNFSF9/EGR3/IGF1/CCL2/FOXP3/CD80/IL2RA/CDKN1A/CD274/IL10/TNFRSF4/IL6ST/GLI3/ICOS/GPR183/TLR4/NFATC2/CD70/PDCD1/TNFSF13B/IL7/CD86/CD74/MPL/ZBTB16/CD5/TNFSF4/TLR9/CD40/DUSP10/GLI2/CCL21/IL1A/LEF1/MYB/IL6/CTLA4/RUNX3/IL23R	69
BP	GO:0071216	cellular response to biotic stimulus	54/1158	233/18862	9.88328e-18	1.04017e-15	6.06933e-16	CLEC7A/AXL/CD68/FCGR2B/VIM/ICAM1/TGFB1/CD14/LYN/SYK/MRC1/TLR2/TNFRSF1B/LY86/SIRPA/CCR5/CCL3/TNFAIP3/HCK/SERPINE1/CX3CR1/SIGIRR/BTK/STAP1/PTAFR/PF4/NOD2/NLRP3/TLR6/CXCL1/CCL2/SCARB1/CXCL2/BCL2L11/CD80/NOS2/CASP1/LBP/CD274/IL10/TLR4/TBXA2R/CXCL3/CXCL6/CD86/TNF/TNFSF4/ADAMTS13/CD40/CSF3/ARG1/IL1A/BPI/IL6	54
BP	GO:0002687	positive regulation of leukocyte migration	40/1158	133/18862	1.07635e-17	1.11183e-15	6.48749e-16	PLA2G7/ICAM1/CSF1R/MMP14/ADAM8/CSF1/C5AR1/LGALS3/C3AR1/CCL3/IL6R/CCR1/SERPINE1/RAC2/CX3CR1/AIF1/PTAFR/SELP/CMKLR1/EDN1/P2RX4/LBP/ITGA4/THBS1/F2RL1/THBS4/F7/CXCL14/CCL4/CD74/TNF/IL1R1/CCL7/P2RY12/CXCL17/EDN3/CCL21/RARRES2/IL6/ITGA2	40
BP	GO:0002695	negative regulation of leukocyte activation	47/1158	182/18862	1.37006e-17	1.38749e-15	8.09593e-16	GPNMB/AXL/TNFAIP8L2/FCGR2B/VSIR/LYN/IRF1/LGALS3/TNFAIP3/LILRB4/RUNX1/BMP4/FGR/ANXA1/CNR2/PTPRC/BTK/HMOX1/GRN/IHH/PLA2G2D/INPP5D/PTPN6/SFRP1/LRRC32/FOXP3/CD80/HFE/IL2RA/CD274/IL10/ARG2/GLI3/VSIG4/VTCN1/CD86/CD74/TNFSF4/SAMSN1/ARG1/PLA2G2F/SOX11/MILR1/BPI/CTLA4/RUNX3/FOXF1	47
BP	GO:1902107	positive regulation of leukocyte differentiation	43/1158	154/18862	1.41783e-17	1.38749e-15	8.09593e-16	CD83/AXL/TGFB1/VSIR/MMP14/HCLS1/SYK/ADAM8/CSF1/LILRB4/RUNX1/CCR1/CD4/LIF/ANXA1/PTPRC/BTK/PF4/IHH/INPP5D/NLRP3/TGFBR2/TNFSF9/EGR3/FOXP3/CD80/IL2RA/IL10/GLI3/IL7/CD86/CD74/TNF/ZBTB16/TNFSF4/DUSP10/GLI2/GPR68/IL20/LEF1/MYB/RUNX3/IL23R	43
BP	GO:1903708	positive regulation of hemopoiesis	43/1158	154/18862	1.41783e-17	1.38749e-15	8.09593e-16	CD83/AXL/TGFB1/VSIR/MMP14/HCLS1/SYK/ADAM8/CSF1/LILRB4/RUNX1/CCR1/CD4/LIF/ANXA1/PTPRC/BTK/PF4/IHH/INPP5D/NLRP3/TGFBR2/TNFSF9/EGR3/FOXP3/CD80/IL2RA/IL10/GLI3/IL7/CD86/CD74/TNF/ZBTB16/TNFSF4/DUSP10/GLI2/GPR68/IL20/LEF1/MYB/RUNX3/IL23R	43
BP	GO:0050870	positive regulation of T cell activation	51/1158	212/18862	1.50234e-17	1.44484e-15	8.43058e-16	CD83/VSIR/VAV1/LYN/SYK/ADAM8/SIRPA/LILRB4/RUNX1/CORO1A/CD4/AIF1/LGALS1/ANXA1/PTPRC/IHH/PAK2/NOD2/NLRP3/TGFBR2/PTPN6/TNFSF9/EGR3/IGF1/CCL2/FOXP3/CD80/IL2RA/CD274/IL6ST/GLI3/ICOS/CD70/PDCD1/TNFSF13B/IL7/CD86/CD74/ZBTB16/CD5/TNFSF4/DUSP10/GLI2/CCL21/IL1A/LEF1/MYB/IL6/CTLA4/RUNX3/IL23R	51
BP	GO:1903034	regulation of response to wounding	44/1158	164/18862	3.13182e-17	2.9609e-15	1.72767e-15	CLEC7A/APOE/FGB/ST3GAL4/PTPRS/TNFAIP3/SERPINE1/PDGFB/PLAUR/LRP1/FLNA/ANXA1/GRN/SERPINF2/ALOX12/CLDN4/CXCR4/PRKCD/PROC/HBEGF/EDN1/GJA1/SERPING1/F2/IL10/FGG/REG3G/THBS1/CLDN1/F2RL1/KLKB1/APOH/TBXA2R/F7/WNT4/SERPINC1/ALOX5/TNF/FAP/SPP1/CD109/HPSE/KNG1/TNR	44
BP	GO:0071219	cellular response to molecule of bacterial origin	50/1158	209/18862	4.00494e-17	3.72326e-15	2.1725e-15	AXL/CD68/FCGR2B/VIM/ICAM1/TGFB1/CD14/LYN/MRC1/TLR2/TNFRSF1B/LY86/SIRPA/CCR5/CCL3/TNFAIP3/HCK/SERPINE1/CX3CR1/SIGIRR/STAP1/PTAFR/PF4/NOD2/NLRP3/TLR6/CXCL1/CCL2/SCARB1/CXCL2/CD80/NOS2/CASP1/LBP/CD274/IL10/TLR4/TBXA2R/CXCL3/CXCL6/CD86/TNF/TNFSF4/ADAMTS13/CD40/CSF3/ARG1/IL1A/BPI/IL6	50
BP	GO:0032102	negative regulation of response to external stimulus	72/1158	394/18862	4.44163e-17	4.06155e-15	2.36989e-15	MMP12/APOE/TNFAIP8L2/A2M/FCGR2B/MIF/FGB/SOCS3/TNFRSF1B/PTPRS/TNFRSF1A/SIRPA/TNFAIP3/SERPINE1/PDGFB/PLAUR/SIGIRR/IRAK3/ARRB2/TKFC/AIF1/CNR2/PTPRC/SOD1/STAP1/GRN/NOD2/NLRP3/C1QTNF3/SERPINF2/ALOX12/SAMHD1/NLRP6/IGF1/CCL2/FOXP3/PRKCD/IL2RA/PROC/EDN1/GJA1/SERPING1/F2/NLRC5/IL10/ADORA1/FGG/ARG2/NUCB2/THBS1/KLKB1/APOH/VSIG4/WNT4/ROBO1/ALOX5/TNF/FAP/DUSP10/SPP1/C5AR2/CD109/CXCL17/C5/ARG1/KNG1/CCK/CTNNA2/…	72
BP	GO:0032602	chemokine production	33/1158	95/18862	6.15857e-17	5.54072e-15	3.23299e-15	CLEC7A/POSTN/CSF1R/SYK/TLR2/SIRPA/LILRB4/IL6R/LRP1/SIGIRR/AIF1/HMOX1/NOD2/C1QTNF3/IL1RL1/TLR7/LBP/IL10/LPL/ARG2/S100A9/TLR4/F2RL1/IL7/CXCL6/S100A8/CD74/TNF/TNFSF4/TLR9/C5/FFAR2/IL6	33
BP	GO:0071222	cellular response to lipopolysaccharide	48/1158	197/18862	7.8243e-17	6.92761e-15	4.04223e-15	AXL/CD68/VIM/ICAM1/TGFB1/CD14/LYN/MRC1/TLR2/TNFRSF1B/LY86/SIRPA/CCR5/CCL3/TNFAIP3/HCK/SERPINE1/CX3CR1/SIGIRR/STAP1/PTAFR/PF4/NOD2/NLRP3/CXCL1/CCL2/SCARB1/CXCL2/CD80/NOS2/CASP1/LBP/CD274/IL10/TLR4/TBXA2R/CXCL3/CXCL6/CD86/TNF/TNFSF4/ADAMTS13/CD40/CSF3/ARG1/IL1A/BPI/IL6	48
BP	GO:0048771	tissue remodeling	45/1158	175/18862	8.03707e-17	7.00481e-15	4.08728e-15	GPNMB/AXL/TIMP1/TGFB1/CSF1R/MMP14/SYK/ADAM8/CD38/MMP2/TNFAIP3/RUNX1/RAC2/LIPA/BAK1/LIF/FLNA/TGM2/TCIRG1/RBPJ/IHH/UMOD/INPP5D/HTR1B/ITGB3/SNX10/SFRP1/TNFRSF11A/BGN/PTH1R/GJA1/P2RX7/NOL3/ADRB2/THBS4/IL7/CTHRC1/P3H4/SPP1/AGT/ARG1/IL1A/IAPP/IL6/SPP2	45
BP	GO:0055074	calcium ion homeostasis	78/1158	454/18862	8.24899e-17	7.07891e-15	4.13051e-15	RGN/APOE/TRPV2/LYN/P2RY6/TRPV6/CCR5/C5AR1/CD38/C3AR1/CCL3/CCR1/PTGER2/PRKCB/CORO1A/LRP1/CX3CR1/CD4/BAK1/SNCA/PTPRC/TGM2/TCIRG1/EDNRA/UMOD/HTR1B/SELENON/PTGIR/PTPN6/SNX10/CALCR/CMKLR1/CXCR4/PIK3CG/PTH1R/EDN1/GJA1/P2RX4/F2/ADORA1/P2RX7/NOL3/ATP6V1B1/F2RL1/HTR2B/TRPC6/CYSLTR1/CCRL2/TBXA2R/RYR1/CCR8/CCR3/CCL7/CD40/CTRC/C5AR2/CXCR2/EDN3/CCL21/HCRTR1/CXCR6/FZD9/F2RL3/ADCY8/IAPP/ACKR2/CXCR1/KNG1/CYP27B1…	78
BP	GO:0070371	ERK1 and ERK2 cascade	63/1158	320/18862	1.03518e-16	8.74882e-15	5.1049e-15	GPNMB/APOE/FBLN1/MIF/FGB/ICAM1/TGFB1/CSF1R/LYN/SYK/P2RY6/CD44/SIRPA/C5AR1/TIAM1/CCL3/BMP4/CCR1/ATF3/PDGFB/LRP1/CD4/LIF/ARRB2/FN1/PTPRC/CHI3L1/IQGAP3/NOD2/PTPN6/SERPINF2/NLRP6/IGF1/CALCR/TNFRSF11A/CCL2/MYC/ROS1/GLIPR2/FGG/ARRB1/AKAP12/EGF/GPR183/TLR4/F2RL1/HTR2B/NTRK1/BMP2/CCL4/RASGRP1/CD74/TNF/CCL7/TPBG/NEK10/DUSP10/PLA2G2A/C5AR2/CCL22/CCL21/HCRTR1/FFAR4	63
BP	GO:0007162	negative regulation of cell adhesion	60/1158	295/18862	1.14602e-16	9.54107e-15	5.56717e-15	GPNMB/MMP12/IL1RN/TNFAIP8L2/FBLN1/POSTN/FCGR2B/FXYD5/TGFB1/VSIR/MMP14/IRF1/LGALS3/LILRB4/RUNX1/BMP4/COL1A1/SERPINE1/LRP1/PLXNA1/LGALS1/ANXA1/PTPRC/MELTF/PLXNC1/TNC/IHH/PLA2G2D/PTPN6/ALOX12/PLXND1/LRRC32/FOXP3/PRKCD/CD80/HFE/IL2RA/CYP1B1/CD274/IL10/ARG2/GLI3/THBS1/BMP2/VSIG4/VTCN1/CD86/CD74/TNFSF4/DAB1/CCL21/ARG1/PLXNA4/PLA2G2F/SPOCK1/CTLA4/KNG1/RUNX3/CDKN2A/TNR	60
BP	GO:0072593	reactive oxygen species metabolic process	58/1158	281/18862	1.8467e-16	1.51484e-14	8.839e-15	ACE2/CLEC7A/RGN/ITGAM/CYBB/ICAM1/TGFB1/VAV1/SYK/TLR2/ITGB2/SIRPA/CLU/NCF4/PXDN/CAT/PDGFB/RAC2/CX3CR1/RIPK3/SNCA/NCF1/SOD1/TLR6/TGFBR2/XDH/ALOX12/DHFR/SLC25A33/HK2/G6PD/PRKCD/NOS2/EDN1/CYP1B1/P2RX4/F2/CDKN1A/IL10/CRYAB/ARG2/CCN6/PTGS2/TLR4/THBS1/F2RL1/SH3PXD2A/ALOX5/LPO/GCH1/TNF/AGT/NOXO1/CRP/PTX3/CYP1A1/APOA4/TPO	58
BP	GO:0072507	divalent inorganic cation homeostasis	82/1158	499/18862	1.92468e-16	1.55593e-14	9.07876e-15	RGN/APOE/TRPV2/LYN/P2RY6/TRPV6/CCR5/C5AR1/CD38/C3AR1/SLC11A1/CCL3/CCR1/PTGER2/PRKCB/CORO1A/LRP1/CX3CR1/CD4/BAK1/SNCA/PTPRC/TGM2/TCIRG1/EDNRA/UMOD/HTR1B/SELENON/PTGIR/PTPN6/SNX10/CALCR/CMKLR1/CXCR4/PIK3CG/PTH1R/EDN1/GJA1/P2RX4/F2/ADORA1/P2RX7/NOL3/S100A9/ATP6V1B1/F2RL1/HTR2B/TRPC6/CYSLTR1/CCRL2/TBXA2R/RYR1/S100A8/CCR8/CCR3/CCL7/CD40/CTRC/C5AR2/CXCR2/EDN3/CCL21/HCRTR1/SLC30A2/CXCR6/FZD9/F2RL3/ADCY8…	82
BP	GO:0002703	regulation of leukocyte mediated immunity	49/1158	209/18862	1.99315e-16	1.58825e-14	9.26739e-15	CLEC7A/WAS/FCGR2B/ITGAM/ICAM1/TGFB1/VAV1/LYN/SYK/PVR/TNFRSF1B/ITGB2/AZGP1/LILRB4/C3/FCER2/RAC2/FGR/RIPK3/ARRB2/PTPRC/BTK/STAP1/HMOX1/PTAFR/NOD2/NLRP3/PTPN6/FOXP3/NOS2/HFE/C4BPA/IL10/GAB2/TLR4/F2RL1/DNASE1/CXCL6/IL18R1/RASGRP1/TNF/IL1R1/TNFSF4/CD40/ARG1/NCR3/IL6/FOXF1/IL23R	49
BP	GO:0018108	peptidyl-tyrosine phosphorylation	68/1158	369/18862	2.17506e-16	1.7088e-14	9.97078e-15	CLEC7A/AXL/EPHB6/MIF/ICAM1/MATK/TGFB1/CSF1R/HCLS1/LYN/SYK/FCGR1A/SOCS3/ITGB2/CD44/TNFRSF1A/PRLR/LILRB4/IL6R/HCK/PDGFB/FGR/CD4/ITGA5/LIF/ARRB2/NCF1/PTPRC/BTK/STAP1/CTF1/PAK2/OSM/NOD2/PTPN6/ITGB3/RELN/SFRP1/IGF1/CRLF1/PRKCD/CD80/LRP8/HBEGF/ROS1/CBL/ADORA1/IL6ST/EGF/THBS4/NTRK1/EPHA3/IL7/GHR/CD74/SFRP2/TNF/CD40/SAMSN1/FLT3/AGT/CSF3/IL20/IL6/CCK/BDNF/TDGF1/IL23R	68
BP	GO:0018212	peptidyl-tyrosine modification	68/1158	372/18862	3.33997e-16	2.58755e-14	1.50982e-14	CLEC7A/AXL/EPHB6/MIF/ICAM1/MATK/TGFB1/CSF1R/HCLS1/LYN/SYK/FCGR1A/SOCS3/ITGB2/CD44/TNFRSF1A/PRLR/LILRB4/IL6R/HCK/PDGFB/FGR/CD4/ITGA5/LIF/ARRB2/NCF1/PTPRC/BTK/STAP1/CTF1/PAK2/OSM/NOD2/PTPN6/ITGB3/RELN/SFRP1/IGF1/CRLF1/PRKCD/CD80/LRP8/HBEGF/ROS1/CBL/ADORA1/IL6ST/EGF/THBS4/NTRK1/EPHA3/IL7/GHR/CD74/SFRP2/TNF/CD40/SAMSN1/FLT3/AGT/CSF3/IL20/IL6/CCK/BDNF/TDGF1/IL23R	68
BP	GO:0034341	response to interferon-gamma	47/1158	197/18862	3.9829e-16	3.04337e-14	1.77579e-14	WAS/VIM/ICAM1/FCGR1A/MRC1/TLR2/SOCS3/IRF1/RAB7B/CD44/SIRPA/SLC11A1/CCL3/HCK/IFNGR2/SNCA/AIF1/IFITM1/IRF5/CXCL16/PTAFR/NCAM1/CCL2/KYNU/PRKCD/NOS2/EDN1/CASP1/NLRC5/TLR4/CLDN1/CCL4/CD74/GCH1/OAS2/CCL7/ADAMTS13/SP100/CD40/CCL22/CCL21/ARG1/CIITA/CYP27B1/PPARG/TDGF1/IL23R	47
BP	GO:0045621	positive regulation of lymphocyte differentiation	33/1158	101/18862	4.98381e-16	3.75672e-14	2.19203e-14	CD83/AXL/VSIR/MMP14/SYK/ADAM8/LILRB4/RUNX1/ANXA1/PTPRC/BTK/IHH/INPP5D/NLRP3/TGFBR2/TNFSF9/EGR3/FOXP3/CD80/IL2RA/IL10/GLI3/IL7/CD86/CD74/ZBTB16/TNFSF4/DUSP10/GLI2/LEF1/MYB/RUNX3/IL23R	33
BP	GO:0031099	regeneration	46/1158	192/18862	6.91989e-16	5.14655e-14	3.00299e-14	RGN/AXL/POSTN/LCP1/PTPRS/ANXA3/UCP2/C5AR1/RUNX1/LRP1/BAK1/FLNA/NNMT/ANXA1/TNC/HMOX1/GRN/IHH/TGFBR2/DHFR/IGF1/SULF2/HFE/MAP1B/CDKN1A/IL10/GLI3/CLDN1/F7/BAAT/GLI1/PRRX1/DUSP10/SPP1/FLT3/IGFBP1/WNT7A/FZD9/WNT10B/LPIN1/KLF5/IL6/TNR/NR4A3/PPARG/MYF6	46
BP	GO:0070372	regulation of ERK1 and ERK2 cascade	59/1158	301/18862	1.2223e-15	8.97101e-14	5.23454e-14	GPNMB/APOE/FBLN1/MIF/FGB/ICAM1/TGFB1/CSF1R/LYN/SYK/P2RY6/CD44/SIRPA/C5AR1/TIAM1/CCL3/BMP4/CCR1/ATF3/PDGFB/LRP1/CD4/LIF/ARRB2/FN1/PTPRC/CHI3L1/NOD2/PTPN6/SERPINF2/NLRP6/CALCR/TNFRSF11A/CCL2/ROS1/GLIPR2/FGG/ARRB1/AKAP12/GPR183/TLR4/F2RL1/HTR2B/NTRK1/BMP2/CCL4/RASGRP1/CD74/TNF/CCL7/TPBG/NEK10/DUSP10/PLA2G2A/C5AR2/CCL22/CCL21/HCRTR1/FFAR4	59
BP	GO:0050673	epithelial cell proliferation	73/1158	428/18862	1.23925e-15	8.97734e-14	5.23824e-14	MMP12/RGN/APOE/VASH1/TGFB1/MMP14/SFN/LOXL2/C5AR1/PIK3CD/TNFAIP3/BMP4/NRP2/PDGFB/TGFB2/COL4A3/HMOX1/IQGAP3/GRN/IHH/NOD2/XDH/TGFBR1/ITGB3/EGR3/B4GALT1/SFRP1/IGF1/CCL2/SCARB1/COL8A1/SULF2/GJA1/TGM1/MYC/AKT3/IL10/REG3G/ITGA4/BRCA2/EGF/TLR4/THBS1/CLDN1/THBS4/HTR2B/CDKN2B/APOH/BMP2/LRG1/ALDH1A2/ROBO1/ALOX5/SFRP2/CCR3/TNF/FAP/GLI1/DUSP10/C5AR2/CD109/WNT7A/SULF1/ARG1/FGFBP1/SOX11/WNT10B/IL6/RUNX3/MST1/ES…	73
BP	GO:0042098	T cell proliferation	46/1158	195/18862	1.30284e-15	9.31698e-14	5.43641e-14	GPNMB/VSIR/SYK/TNFRSF1B/IRF1/LGALS3/SLC11A1/LILRB4/BMP4/CORO1A/RAC2/CD4/RIPK3/AIF1/ANXA1/PTPRC/IHH/PLA2G2D/TGFBR2/PTPN6/TNFSF9/IGF1/LRRC32/PIK3CG/FOXP3/CD80/IL2RA/CD274/IL10/TNFRSF4/IL6ST/ARG2/CD70/TNFSF13B/VSIG4/VTCN1/WNT4/CD86/RASGRP1/TNFSF4/ARG1/IL1A/PLA2G2F/IL6/CTLA4/IL23R	46
BP	GO:0002573	myeloid leukocyte differentiation	47/1158	204/18862	1.69212e-15	1.19477e-13	6.9714e-14	TGFB1/CSF1R/HCLS1/LYN/TLR2/CSF1/CCL3/PIK3CD/C1QC/SPI1/LILRB4/RUNX1/BMP4/CCR1/MYH9/CD4/LIF/RELB/TCIRG1/RBPJ/PF4/INPP5D/TGFBR2/SNX10/SFRP1/FBN1/TNFRSF11A/ANXA2/MYC/GAB2/GPR183/TLR4/F2RL1/FSTL3/SH3PXD2A/CD74/TNF/LRRC17/MMP9/CD109/CSF3/GPR68/IL20/LEF1/BATF2/PPARG/IL23R	47
BP	GO:0061041	regulation of wound healing	37/1158	131/18862	1.72704e-15	1.20418e-13	7.02634e-14	CLEC7A/APOE/FGB/ST3GAL4/TNFAIP3/SERPINE1/PDGFB/PLAUR/ANXA1/SERPINF2/ALOX12/CLDN4/CXCR4/PRKCD/PROC/HBEGF/EDN1/GJA1/SERPING1/F2/FGG/REG3G/THBS1/CLDN1/F2RL1/KLKB1/APOH/TBXA2R/F7/WNT4/SERPINC1/ALOX5/TNF/FAP/CD109/HPSE/KNG1	37
BP	GO:0022617	extracellular matrix disassembly	29/1158	81/18862	1.87924e-15	1.29412e-13	7.55115e-14	MMP12/CTSS/A2M/CTSK/TIMP1/MMP19/TGFB1/MMP14/LCP1/TIMP2/ADAM8/CD44/BMP1/MMP2/LRP1/MMP7/MELTF/ADAMTS4/MMP20/KLKB1/FAP/MMP9/PDPN/TMPRSS6/NOXO1/CMA1/IL6/MMP16/MMP10	29
BP	GO:0072503	cellular divalent inorganic cation homeostasis	78/1158	480/18862	2.03185e-15	1.38216e-13	8.06482e-14	RGN/APOE/TRPV2/LYN/P2RY6/TRPV6/CCR5/C5AR1/CD38/C3AR1/SLC11A1/CCL3/CCR1/PTGER2/PRKCB/CORO1A/LRP1/CX3CR1/CD4/BAK1/SNCA/PTPRC/TGM2/TCIRG1/EDNRA/UMOD/HTR1B/SELENON/PTGIR/PTPN6/CALCR/CMKLR1/CXCR4/PIK3CG/PTH1R/EDN1/GJA1/P2RX4/F2/ADORA1/P2RX7/NOL3/S100A9/F2RL1/HTR2B/TRPC6/CYSLTR1/CCRL2/TBXA2R/RYR1/S100A8/CCR8/CCR3/CCL7/CD40/CTRC/C5AR2/CXCR2/EDN3/CCL21/HCRTR1/SLC30A2/CXCR6/FZD9/F2RL3/ADCY8/IAPP/ACKR2/CXC…	78
BP	GO:0006874	cellular calcium ion homeostasis	74/1158	442/18862	2.17908e-15	1.46445e-13	8.54499e-14	RGN/APOE/TRPV2/LYN/P2RY6/TRPV6/CCR5/C5AR1/CD38/C3AR1/CCL3/CCR1/PTGER2/PRKCB/CORO1A/LRP1/CX3CR1/CD4/BAK1/SNCA/PTPRC/TGM2/TCIRG1/EDNRA/UMOD/HTR1B/SELENON/PTGIR/PTPN6/CALCR/CMKLR1/CXCR4/PIK3CG/PTH1R/EDN1/GJA1/P2RX4/F2/ADORA1/P2RX7/NOL3/F2RL1/HTR2B/TRPC6/CYSLTR1/CCRL2/TBXA2R/RYR1/CCR8/CCR3/CCL7/CD40/CTRC/C5AR2/CXCR2/EDN3/CCL21/HCRTR1/CXCR6/FZD9/F2RL3/ADCY8/IAPP/ACKR2/CXCR1/KNG1/ESR1/FFAR4/GRIN2A/DISC…	74
BP	GO:0051250	negative regulation of lymphocyte activation	40/1158	153/18862	2.27868e-15	1.51315e-13	8.82916e-14	GPNMB/AXL/TNFAIP8L2/FCGR2B/VSIR/LYN/IRF1/LGALS3/TNFAIP3/LILRB4/RUNX1/BMP4/FGR/ANXA1/BTK/IHH/PLA2G2D/INPP5D/PTPN6/SFRP1/LRRC32/FOXP3/CD80/HFE/IL2RA/CD274/IL10/ARG2/GLI3/VSIG4/VTCN1/CD86/CD74/TNFSF4/SAMSN1/ARG1/PLA2G2F/SOX11/CTLA4/RUNX3	40
BP	GO:0002688	regulation of leukocyte chemotaxis	35/1158	119/18862	2.53987e-15	1.66675e-13	9.72542e-14	PLA2G7/MIF/CSF1R/LYN/CSF1/C5AR1/C3AR1/CCL3/IL6R/CCR1/SERPINE1/RAC2/AIF1/STAP1/NOD2/CCL2/CMKLR1/EDN1/LBP/THBS1/F2RL1/THBS4/F7/CXCL14/CCL4/CD74/CCL7/C5AR2/CXCL17/EDN3/CCL21/C5/RARRES2/IL6/MST1	35
BP	GO:0051480	regulation of cytosolic calcium ion concentration	63/1158	344/18862	3.84402e-15	2.49325e-13	1.4548e-13	TRPV2/LYN/P2RY6/TRPV6/CCR5/C5AR1/CD38/C3AR1/CCL3/CCR1/PTGER2/CORO1A/LRP1/CX3CR1/CD4/BAK1/SNCA/PTPRC/TGM2/EDNRA/HTR1B/SELENON/PTGIR/PTPN6/CALCR/CMKLR1/CXCR4/PIK3CG/PTH1R/EDN1/GJA1/P2RX4/F2/ADORA1/P2RX7/NOL3/F2RL1/HTR2B/TRPC6/CYSLTR1/CCRL2/TBXA2R/RYR1/CCR8/CCR3/C5AR2/CXCR2/CCL21/HCRTR1/CXCR6/FZD9/F2RL3/ADCY8/IAPP/ACKR2/CXCR1/KNG1/ESR1/FFAR4/GRIN2A/NPY2R/CCR4/TRPV5	63
BP	GO:0032642	regulation of chemokine production	30/1158	89/18862	4.09125e-15	2.6231e-13	1.53057e-13	CLEC7A/POSTN/CSF1R/SYK/TLR2/SIRPA/LILRB4/IL6R/LRP1/SIGIRR/AIF1/HMOX1/NOD2/C1QTNF3/IL1RL1/TLR7/LBP/IL10/LPL/ARG2/TLR4/F2RL1/IL7/CXCL6/CD74/TNF/TLR9/C5/FFAR2/IL6	30
BP	GO:0007204	positive regulation of cytosolic calcium ion concentration	59/1158	310/18862	4.91316e-15	3.11428e-13	1.81717e-13	TRPV2/LYN/P2RY6/TRPV6/CCR5/C5AR1/CD38/C3AR1/CCL3/CCR1/PTGER2/CORO1A/LRP1/CX3CR1/CD4/BAK1/SNCA/PTPRC/TGM2/EDNRA/SELENON/PTGIR/PTPN6/CALCR/CMKLR1/CXCR4/PIK3CG/PTH1R/EDN1/GJA1/P2RX4/F2/P2RX7/NOL3/F2RL1/HTR2B/TRPC6/CYSLTR1/CCRL2/TBXA2R/RYR1/CCR8/CCR3/C5AR2/CXCR2/CCL21/CXCR6/F2RL3/ADCY8/IAPP/ACKR2/CXCR1/KNG1/ESR1/FFAR4/GRIN2A/NPY2R/CCR4/TRPV5	59
BP	GO:1903555	regulation of tumor necrosis factor superfamily cytokine production	41/1158	164/18862	5.47112e-15	3.41207e-13	1.99093e-13	CLEC7A/AXL/MIF/VSIR/CD14/SYK/TLR2/CD33/ADAM8/SIRPA/CLU/CLEC4A/CCL3/TNFAIP3/CX3CR1/IRAK3/ARRB2/PTPRC/PTAFR/POMC/PF4/NOD2/PTPN6/IGF1/FOXP3/LBP/CD274/IL10/LPL/ARG2/TLR4/THBS1/TNFRSF8/CD86/RASGRP1/CARD9/TLR9/C5AR2/IL1A/BPI/IL6	41
BP	GO:0050678	regulation of epithelial cell proliferation	66/1158	374/18862	5.50532e-15	3.41207e-13	1.99093e-13	MMP12/RGN/APOE/VASH1/TGFB1/SFN/C5AR1/PIK3CD/TNFAIP3/BMP4/NRP2/PDGFB/TGFB2/COL4A3/HMOX1/IQGAP3/GRN/IHH/NOD2/XDH/TGFBR1/ITGB3/EGR3/B4GALT1/SFRP1/IGF1/CCL2/SULF2/GJA1/TGM1/MYC/AKT3/IL10/REG3G/ITGA4/BRCA2/EGF/TLR4/THBS1/CLDN1/THBS4/HTR2B/CDKN2B/APOH/BMP2/LRG1/ALDH1A2/ROBO1/ALOX5/SFRP2/CCR3/TNF/GLI1/DUSP10/C5AR2/CD109/WNT7A/SULF1/ARG1/FGFBP1/SOX11/WNT10B/RUNX3/MST1/NR4A3/PPARG	66
BP	GO:0030168	platelet activation	40/1158	157/18862	5.89539e-15	3.61368e-13	2.10857e-13	AXL/APOE/FGB/VAV1/LYN/SYK/FCER1G/FERMT3/COL1A1/PRKCB/PDGFB/MYH9/ARRB2/FLNA/BLOC1S3/FN1/PF4/PTPN6/COL3A1/SELP/ALOX12/ITGB3/PIK3CG/PRKCD/F2/SLC7A11/FGG/ARRB1/TLR4/TRPC6/COMP/MPL/ADAMTS13/CD40/P2RY12/VWF/PDPN/ADRA2C/F2RL3/IL6	40
BP	GO:0002699	positive regulation of immune effector process	48/1158	219/18862	6.69401e-15	4.05861e-13	2.36818e-13	CLEC7A/ITGAM/TGFB1/VAV1/LYN/SYK/PVR/ITGB2/AZGP1/C3/FCER2/RAC2/FGR/ANXA1/PTPRC/BTK/STAP1/HMOX1/PTAFR/NOD2/NLRP3/FOXP3/CD80/NOS2/LBP/IL10/TNFRSF4/GAB2/TLR4/F2RL1/IL18R1/CD86/RASGRP1/CD74/TNF/IL1R1/TNFSF4/TLR9/CD40/ARG1/FFAR2/MYB/NCR3/IL6/NR4A3/FOXF1/RBP4/IL23R	48
BP	GO:0031589	cell-substrate adhesion	64/1158	359/18862	8.74433e-15	5.18892e-13	3.02771e-13	MMP12/AXL/FBLN1/POSTN/FGB/MMP14/FERMT3/ITGB2/CD44/CSF1/TIAM1/COL1A1/SERPINE1/PDGFB/CORO1A/RAC2/LRP1/ACTN1/ITGA5/FLNA/ITGAL/LGALS1/FN1/MELTF/PARVB/MICALL2/COL3A1/ITGB3/SFRP1/EPDR1/MYO1G/ANTXR1/COL8A1/BCL2L11/COL5A3/FGG/ADAMTS12/ITGA4/THBS1/ITGB4/EPHA3/WNT4/EDA/LAMB3/LIMS1/ITGA11/THBS3/ADAMTS13/RAC3/ITGBL1/VWF/ITGA1/CCL21/MUC4/PDPN/EDIL3/SPOCK1/HPSE/ITGA2/CDKN2A/ACTN2/FOXF1/DISC1/NPY2R	64
BP	GO:0042493	response to drug	64/1158	359/18862	8.74433e-15	5.18892e-13	3.02771e-13	CYBB/ICAM1/GCLM/LYN/TIMP2/CD38/SLC22A2/COL1A1/CAT/TGFB2/BAK1/BLOC1S3/NNMT/LGALS1/ANXA1/SOD1/ABCC6/HMOX1/UMOD/SLC22A12/HTR1B/TGFBR2/GATA6/SFRP1/NPC1/CXCR4/TGIF1/NOS2/LRP8/EDN1/PLIN2/ABCC1/MYC/GGH/LOX/MAP1B/CDKN1A/IL10/LPL/RAP2A/ARRB1/ABCG5/CCNO/THBS1/NFATC2/HTR2B/NTRK1/TBXA2R/F7/FBP1/CARD9/SFRP2/DAB1/SLC34A1/FOSL1/ARG1/TDO2/KCNJ11/ITGA2/CYP1A1/FOSB/REN/GRIN2A/PPARG	64
BP	GO:1901342	regulation of vasculature development	62/1158	341/18862	9.0453e-15	5.31102e-13	3.09895e-13	GPNMB/CYBB/VASH1/ITGB2/ANXA3/C5AR1/C3AR1/PIK3CD/TNFAIP3/RUNX1/C3/SERPINE1/PRKCB/TGFB2/CX3CR1/ITGA5/COL4A3/S100A1/CHI3L1/HMOX1/GRN/PF4/TGFBR2/GATA6/SFRP1/HK2/AQP1/PLXND1/CXCR4/COL4A2/HHEX/CYP1B1/AGO2/AKT3/IL10/CCN6/DCN/ADAMTS1/THBS1/THBS4/CLDN5/APOH/TBXA2R/LRG1/WNT4/ADAM12/ALOX5/THBS2/SFRP2/CREB3L1/CCR3/TNF/SP100/CD40/AGO1/C5/SULF1/IL1A/ANGPTL4/CMA1/IL6/PPARG	62
BP	GO:0071706	tumor necrosis factor superfamily cytokine production	41/1158	167/18862	1.0711e-14	6.22355e-13	3.63141e-13	CLEC7A/AXL/MIF/VSIR/CD14/SYK/TLR2/CD33/ADAM8/SIRPA/CLU/CLEC4A/CCL3/TNFAIP3/CX3CR1/IRAK3/ARRB2/PTPRC/PTAFR/POMC/PF4/NOD2/PTPN6/IGF1/FOXP3/LBP/CD274/IL10/LPL/ARG2/TLR4/THBS1/TNFRSF8/CD86/RASGRP1/CARD9/TLR9/C5AR2/IL1A/BPI/IL6	41
BP	GO:0071674	mononuclear cell migration	44/1158	190/18862	1.1106e-14	6.38653e-13	3.72651e-13	PLA2G7/ICAM1/CSF1R/LYN/ADAM8/SIRPA/CSF1/CCR5/C5AR1/LGALS3/C3AR1/CCL3/PIK3CD/IL6R/CCR1/SERPINE1/PDGFB/RIPK3/ITGAL/AIF1/ANXA1/CXCL16/HSD3B7/TNFRSF11A/CCL2/MYO1G/CMKLR1/CXCR4/PIK3CG/ITGA4/GPR183/THBS1/CXCL14/CCL4/ALOX5/TNF/CCL7/CXCR2/CXCL17/CCL22/CCL21/RARRES2/CXCR1/IL6	44
BP	GO:0045619	regulation of lymphocyte differentiation	42/1158	175/18862	1.18961e-14	6.77106e-13	3.95088e-13	CD83/AXL/VSIR/MMP14/SYK/IRF1/ADAM8/LILRB4/RUNX1/BMP4/ANXA1/PTPRC/BTK/SOD1/PRDM1/IHH/INPP5D/NLRP3/TGFBR2/PTPN6/TNFSF9/EGR3/SFRP1/FOXP3/CD80/IL2RA/IL10/GLI3/NFATC2/IL7/CD86/CD74/ZBTB16/TNFSF4/TLR9/DUSP10/GLI2/LEF1/MYB/CTLA4/RUNX3/IL23R	42
BP	GO:0042129	regulation of T cell proliferation	41/1158	168/18862	1.33471e-14	7.52019e-13	4.38799e-13	GPNMB/VSIR/SYK/TNFRSF1B/IRF1/LGALS3/LILRB4/BMP4/CORO1A/RAC2/CD4/RIPK3/AIF1/ANXA1/PTPRC/IHH/PLA2G2D/TGFBR2/PTPN6/TNFSF9/IGF1/LRRC32/FOXP3/CD80/IL2RA/CD274/IL10/IL6ST/ARG2/CD70/TNFSF13B/VSIG4/VTCN1/CD86/TNFSF4/ARG1/IL1A/PLA2G2F/IL6/CTLA4/IL23R	41
BP	GO:0050921	positive regulation of chemotaxis	37/1158	139/18862	1.37473e-14	7.66826e-13	4.4744e-13	PLA2G7/TGFB1/CSF1R/CSF1/C5AR1/TIAM1/C3AR1/CCL3/TMSB4X/IL6R/CCR1/SERPINE1/PDGFB/RAC2/AIF1/CMKLR1/CXCR4/EDN1/P2RX4/LBP/THBS1/F2RL1/THBS4/F7/CXCL14/CCL4/CD74/CCL7/TPBG/P2RY12/CXCL17/EDN3/CCL21/RARRES2/IL6/ITGA2/CCR4	37
BP	GO:0045765	regulation of angiogenesis	61/1158	335/18862	1.39201e-14	7.68776e-13	4.48577e-13	GPNMB/CYBB/VASH1/ITGB2/ANXA3/C5AR1/C3AR1/PIK3CD/TNFAIP3/RUNX1/C3/SERPINE1/PRKCB/TGFB2/CX3CR1/ITGA5/COL4A3/S100A1/CHI3L1/HMOX1/GRN/PF4/TGFBR2/GATA6/SFRP1/HK2/AQP1/PLXND1/CXCR4/COL4A2/HHEX/CYP1B1/AGO2/AKT3/IL10/CCN6/DCN/ADAMTS1/THBS1/THBS4/CLDN5/APOH/TBXA2R/LRG1/ADAM12/ALOX5/THBS2/SFRP2/CREB3L1/CCR3/TNF/SP100/CD40/AGO1/C5/SULF1/IL1A/ANGPTL4/CMA1/IL6/PPARG	61
BP	GO:2000377	regulation of reactive oxygen species metabolic process	44/1158	192/18862	1.66116e-14	9.08428e-13	5.30063e-13	ACE2/CLEC7A/RGN/ITGAM/ICAM1/TGFB1/SYK/ITGB2/SIRPA/CLU/PDGFB/RAC2/CX3CR1/RIPK3/SNCA/SOD1/TLR6/TGFBR2/XDH/DHFR/SLC25A33/HK2/G6PD/PRKCD/EDN1/CYP1B1/P2RX4/F2/CDKN1A/IL10/CRYAB/ARG2/CCN6/PTGS2/TLR4/THBS1/F2RL1/ALOX5/GCH1/TNF/AGT/NOXO1/CRP/PTX3	44
BP	GO:0050920	regulation of chemotaxis	48/1158	224/18862	1.67884e-14	9.09182e-13	5.30503e-13	PLA2G7/MIF/TGFB1/CSF1R/LYN/CSF1/C5AR1/TIAM1/C3AR1/CCL3/TMSB4X/IL6R/CCR1/SERPINE1/PDGFB/RAC2/AIF1/STAP1/NOD2/CCL2/CMKLR1/CXCR4/EDN1/P2RX4/LBP/GPR183/THBS1/F2RL1/THBS4/F7/CXCL14/CCL4/ROBO1/CD74/CCL7/TPBG/P2RY12/C5AR2/CXCL17/EDN3/CCL21/C5/RARRES2/PLXNA4/IL6/ITGA2/MST1/CCR4	48
BP	GO:0070374	positive regulation of ERK1 and ERK2 cascade	46/1158	210/18862	2.51544e-14	1.34498e-12	7.84791e-13	GPNMB/APOE/MIF/FGB/ICAM1/TGFB1/CSF1R/P2RY6/CD44/C5AR1/CCL3/BMP4/CCR1/PDGFB/LRP1/CD4/ARRB2/PTPRC/CHI3L1/NOD2/SERPINF2/CALCR/TNFRSF11A/CCL2/GLIPR2/FGG/ARRB1/AKAP12/GPR183/TLR4/F2RL1/HTR2B/NTRK1/BMP2/CCL4/RASGRP1/CD74/TNF/CCL7/TPBG/PLA2G2A/C5AR2/CCL22/CCL21/HCRTR1/FFAR4	46
BP	GO:0001818	negative regulation of cytokine production	64/1158	367/18862	2.5559e-14	1.34498e-12	7.84791e-13	GPNMB/CD83/AXL/FCGR2B/TGFB1/VSIR/CD33/INHBB/PTPRS/SIRPA/TLR8/CLEC4A/SLC11A1/TNFAIP3/TMSB4X/LILRB4/TGFB2/CX3CR1/SIGIRR/IRAK3/ARRB2/RELB/ANXA1/FN1/PTPRC/BTK/HMOX1/POMC/NOD2/INPP5D/NLRP3/TLR6/C1QTNF3/PTPN6/GATA6/IL1RL1/IGF1/LRRC32/CMKLR1/FOXP3/HFE/F2/LBP/NLRC5/CD274/IL10/ARRB1/ARG2/IL1R2/TLR4/THBS1/F2RL1/VSIG4/TNF/TNFSF4/TLR9/C5AR2/ARG1/LEF1/HDAC9/BPI/IL6/FFAR4/IL23R	64
BP	GO:0002460	adaptive immune response based on somatic recombination of immune receptors built from immunoglobulin superfamily domains	64/1158	367/18862	2.5559e-14	1.34498e-12	7.84791e-13	WAS/FCGR2B/C1QB/ICAM1/TGFB1/PVR/FCER1G/IL18BP/C1QA/TNFRSF1B/AZGP1/CLU/TLR8/SLC11A1/TNFAIP3/C1QC/LILRB4/IL6R/C3/FCER2/CD4/RIPK3/RELB/ANXA1/C4B/PTPRC/BTK/CFI/TCIRG1/NOD2/INPP5D/NLRP3/KLHL6/PTPN6/IL1RL1/MYO1G/FOXP3/PRKCD/CD80/C7/HFE/SERPING1/C4BPA/CD274/IL10/C4A/C1S/TLR4/CD70/TNFSF13B/IL18R1/CD74/TNF/IL1R1/TNFSF4/CD40/C5/ARG1/CR2/BACH2/LEF1/CRP/IL6/IL23R	64
BP	GO:0002224	toll-like receptor signaling pathway	39/1158	157/18862	3.16475e-14	1.64981e-12	9.62656e-13	CTSS/CTSK/ITGAM/UNC93B1/FGB/CD14/BIRC3/LYN/TLR2/ITGB2/IRF1/RAB7B/PTPRS/TLR8/TNFAIP3/IRAK3/ARRB2/BTK/S100A1/MAP3K1/NOD2/TLR6/CTSB/NLRP6/TLR7/LBP/TLR5/FGG/REG3G/S100A9/TLR4/F2RL1/S100A8/TLR9/CD40/BPIFB1/SFTPA1/SARM1/ESR1	39
BP	GO:0052547	regulation of peptidase activity	73/1158	455/18862	3.26006e-14	1.68376e-12	9.82466e-13	CLEC7A/FBLN1/A2M/TIMP1/VSIR/BIRC3/CYCS/LYN/SYK/TIMP2/SFN/CD44/SLC22A2/C3/SERPINE1/PLAUR/LRP1/BAK1/ARRB2/SNCA/FN1/C4B/NLRC4/CTSD/COL4A3/MICAL1/GRN/PAK2/PCSK1N/NLRP3/PSMB8/SERPINF2/XDH/ALOX12/CLDN4/AQP1/ANXA2/ANTXR1/TNFSF10/BCL2L11/FAS/MYC/SERPING1/CASP1/C4A/ARRB1/NOL3/CRYAB/S100A9/THBS1/ROBO1/SERPINC1/TFPI2/S100A8/CARD9/ITIH1/SFRP2/TNF/SERPINB12/SLPI/PZP/MMP9/CD109/AGT/C5/SPOCK1/SPP2/KNG1/CCK/SERP…	73
BP	GO:0003018	vascular process in circulatory system	50/1158	245/18862	3.62769e-14	1.85644e-12	1.08323e-12	GCLC/ACE2/APOE/FGB/ICAM1/GCLM/TGFB1/CD38/SLC22A2/P2RY2/SLC15A2/LRP1/SOD1/SLC7A2/PTAFR/EDNRA/HTR1B/SERPINF2/ATP8A1/SLC16A1/EDN1/GJA1/ABCC1/ABCG2/ADORA1/FGG/SLC6A20/AKAP12/SLC6A6/ADRB2/F2RL1/CLDN5/HTR2B/TBXA2R/COMP/LRP2/GCH1/SLC2A3/ABCC5/RGS2/FABP5/AGT/EDN3/ITGA1/HRH1/ADRA2C/SLC4A4/CRP/KNG1/HTR1A	50
BP	GO:0031349	positive regulation of defense response	63/1158	361/18862	3.94845e-14	2.00222e-12	1.16829e-12	MMP12/PLA2G7/VAV1/LYN/SYK/PVR/TLR2/FCER1G/ADAM8/TNFRSF1A/STING1/TLR8/CLEC4A/CCL3/OSMR/HCK/C3/SERPINE1/RELB/SNCA/BTK/TGM2/NLRC4/STAP1/GRN/PAK2/OSM/NOD2/PSMB8/IL1RL1/TNFRSF11A/PIK3CG/PRKCD/GJA1/ABCC1/TLR7/LBP/NLRC5/LPL/IL6ST/S100A9/PTGS2/TLR4/F2RL1/CLEC4E/MUC5B/RASGRP1/S100A8/CARD9/TNF/TNFSF4/EP300/TLR9/PLA2G2A/AGT/FABP4/MUC4/ARG1/FFAR2/NCR3/IL6/ITGA2/CCK	63
BP	GO:1900046	regulation of hemostasis	25/1158	67/18862	5.42798e-14	2.72768e-12	1.59159e-12	APOE/FGB/ST3GAL4/SERPINE1/PDGFB/PLAUR/SERPINF2/ALOX12/PRKCD/PROC/EDN1/SERPING1/F2/FGG/THBS1/F2RL1/KLKB1/APOH/TBXA2R/F7/COMP/SERPINC1/FAP/HPSE/KNG1	25
BP	GO:0050729	positive regulation of inflammatory response	35/1158	133/18862	1.03256e-13	5.14252e-12	3.00063e-12	PLA2G7/TLR2/ADAM8/TNFRSF1A/CCL3/OSMR/C3/SERPINE1/SNCA/BTK/TGM2/STAP1/GRN/OSM/IL1RL1/TNFRSF11A/PIK3CG/ABCC1/TLR7/LBP/LPL/IL6ST/S100A9/PTGS2/TLR4/S100A8/TNF/TNFSF4/TLR9/PLA2G2A/AGT/FABP4/FFAR2/IL6/ITGA2	35
BP	GO:0001501	skeletal system development	75/1158	486/18862	1.1322e-13	5.58885e-12	3.26107e-12	RGN/TIMP1/TGFB1/MMP14/LUM/LOXL2/CD44/BMP1/MMP2/RUNX1/BMP4/COL1A1/TGFB2/ANKH/FGR/SGPL1/PTPRC/RUNX2/ADAMTS4/MGP/CHI3L1/IHH/AKAP13/TGFBR2/PTPN6/COL3A1/TGFBR1/SNX10/SFRP1/IGF1/FBN1/SATB2/ANXA2/CMKLR1/ALPL/SULF2/BGN/PTH1R/EDN1/WNT2B/GJA1/TIFAB/LOX/GLI3/ADAMTS12/COL11A2/COL5A2/SFRP4/BMP2/FOXN3/RYR1/COMP/SFRP2/AXIN2/MTHFD1L/ZBTB16/VCAN/ADAMTS7/EP300/THBS3/PRRX1/LRRC17/COL2A1/MMP9/GLI2/WNT7A/SULF1/GPR68/…	75
BP	GO:0015849	organic acid transport	58/1158	324/18862	1.34441e-13	6.57818e-12	3.83834e-12	ACE2/APOE/FOLR2/SYK/SLC22A2/SLC11A1/SLC3A1/SLC25A10/ANXA1/SLC26A7/SLC7A2/SLC25A38/SLC51B/PLA2G2D/UMOD/HTR1B/TNFRSF11A/SLC16A1/STRA6/SLC13A2/EDN1/PLIN2/GJA1/ABCC1/ABCG2/P2RX4/SLC26A9/SLC7A11/ADORA1/SLC6A20/SLC23A2/SLC27A2/SLC6A6/THBS1/LRP2/ACACA/SLC10A6/CLTRN/SLC26A10/RGS2/SLC36A1/SLC26A4/FABP5/PLA2G2A/SLC22A6/FABP4/AQP9/PDPN/ARG1/SLC26A2/SNAP25/PLA2G2F/CCK/PPARG/SLC10A2/TRH/PLA2G2E/SLC7A7	58
BP	GO:0030099	myeloid cell differentiation	68/1158	419/18862	1.44352e-13	7.00172e-12	4.08547e-12	TGFB1/CSF1R/DNASE2/HCLS1/LYN/TLR2/RAB7B/CSF1/IKZF1/LGALS3/CCL3/PIK3CD/C1QC/SPI1/LILRB4/RUNX1/BMP4/CCR1/PRKCB/MYH9/CD4/ACTN1/LIF/RELB/SLC25A38/TCIRG1/RBPJ/PF4/INPP5D/TGFBR2/PTPN6/RASGRP4/SNX10/SFRP1/FBN1/TNFRSF11A/ANXA2/G6PD/SLC4A1/MYC/LOX/CSF3R/GAB2/GPR183/TLR4/THBS1/RCOR1/F2RL1/CDKN2B/FSTL3/SH3PXD2A/CD74/TNF/MPL/ZBTB16/EP300/LRRC17/AGO1/MMP9/CD109/CSF3/GPR68/IL20/LEF1/BATF2/NR4A3/PPARG/IL23R	68
BP	GO:0045582	positive regulation of T cell differentiation	28/1158	88/18862	1.75198e-13	8.42463e-12	4.91573e-12	CD83/VSIR/SYK/ADAM8/LILRB4/RUNX1/ANXA1/PTPRC/IHH/NLRP3/TGFBR2/TNFSF9/EGR3/FOXP3/CD80/IL2RA/GLI3/IL7/CD86/CD74/ZBTB16/TNFSF4/DUSP10/GLI2/LEF1/MYB/RUNX3/IL23R	28
BP	GO:0050777	negative regulation of immune response	37/1158	150/18862	1.82456e-13	8.69861e-12	5.0756e-12	MMP12/A2M/FCGR2B/LYN/LGALS3/TNFAIP3/LILRB4/IRAK3/ARRB2/ANXA1/PTPRC/HMOX1/GRN/NOD2/INPP5D/PTPN6/COL3A1/SAMHD1/NLRP6/IL1RL1/FOXP3/HFE/IL2RA/SERPING1/C4BPA/NLRC5/IL10/ARG2/PDCD1/VSIG4/TNFSF4/SAMSN1/DUSP10/ARG1/CTLA4/PPARG/FOXF1	37
BP	GO:0030199	collagen fibril organization	22/1158	54/18862	2.11123e-13	9.98003e-12	5.8233e-12	LUM/LOXL2/COL1A1/PXDN/TGFB2/COL14A1/COL5A1/COL3A1/SERPINF2/TGFBR1/LOXL1/FKBP10/COL5A3/COL12A1/CYP1B1/LOX/COL11A2/COL5A2/COMP/SFRP2/P3H4/COL2A1	22
BP	GO:0048732	gland development	67/1158	413/18862	2.23326e-13	1.04682e-11	6.10812e-12	RGN/TGFB1/CSF1R/CSF1/UCP2/PRLR/TNFAIP3/BMP4/TGFB2/RIPK3/PLXNA1/ANXA1/SOD1/TGM2/TNC/HMOX1/IQGAP3/RBPJ/IHH/TGFBR2/GATA6/XDH/TGFBR1/SFRP1/HK2/TNFRSF11A/PLXND1/STRA6/SULF2/BCL2L11/HFE/IL10/DKK3/GLI3/BRCA2/EGF/GHRHR/CLDN1/FA2H/BMP2/ALDH1A2/FSTL3/HNF4A/WNT4/ROBO1/SERPINC1/BAAT/EDA/TNF/OAS2/GLI1/TG/DNAAF1/GLI2/LAMA1/SULF1/ARG1/LEF1/IL6/ITGA2/CYP1A1/MST1/ESR1/CCDC40/FOXF1/NKX2-1/TDGF1	67
BP	GO:0042063	gliogenesis	53/1158	283/18862	2.40422e-13	1.11756e-11	6.52092e-12	EGR2/VIM/TGFB1/CSF1R/MMP14/LYN/ASPA/TLR2/C1QA/TNFRSF1B/CNP/CSF1/CLU/C5AR1/TIAM1/CCL3/TGFB2/LRP1/CX3CR1/LIF/ANXA1/SOD1/STAP1/KLF15/GRN/RELN/CCL2/CXCR4/LRP8/PTPRZ1/P2RX4/F2/IL6ST/GLI3/S100A9/GPR183/TLR4/FA2H/ITGB4/BMP2/LRP2/S100A8/TNF/DAB1/P2RY12/DUSP10/LEF1/MYB/SOX11/IL6/PPARG/DISC1/NKX2-1	53
BP	GO:0050818	regulation of coagulation	25/1158	71/18862	2.548e-13	1.17461e-11	6.85378e-12	APOE/FGB/ST3GAL4/SERPINE1/PDGFB/PLAUR/SERPINF2/ALOX12/PRKCD/PROC/EDN1/SERPING1/F2/FGG/THBS1/F2RL1/KLKB1/APOH/TBXA2R/F7/SERPINC1/ANXA5/FAP/HPSE/KNG1	25
BP	GO:0015711	organic anion transport	63/1158	376/18862	2.67746e-13	1.22417e-11	7.14298e-12	ACE2/FOLR2/SLC25A24/SYK/SLC22A2/SLC11A1/SLC3A1/SLC16A4/SLC25A10/ANXA1/SLC26A7/SLC52A3/SLC7A2/ABCC6/SLC25A38/SLC51B/PLA2G2D/UMOD/SLC22A12/HTR1B/SLC2A6/TNFRSF11A/AQP1/SLC16A1/STRA6/SLC13A2/NOS2/EDN1/SLC4A1/GJA1/ABCC1/ABCG2/P2RX4/SLC26A9/SLC7A11/ADORA1/SLC6A20/SLC23A2/SLC6A6/SLC4A7/LRP2/SLC10A6/CLTRN/SLC26A10/SLC2A2/ABCC5/RGS2/SLC36A1/SLC26A4/PLA2G2A/SLC22A6/SLC4A9/AQP9/ARG1/SLC26A2/SLC4A4/SNAP25/PL…	63
BP	GO:0032680	regulation of tumor necrosis factor production	38/1158	160/18862	3.11388e-13	1.41213e-11	8.23973e-12	CLEC7A/AXL/MIF/VSIR/CD14/SYK/TLR2/CD33/SIRPA/CLU/CLEC4A/CCL3/TNFAIP3/CX3CR1/IRAK3/ARRB2/PTPRC/PTAFR/POMC/PF4/NOD2/PTPN6/IGF1/FOXP3/LBP/IL10/LPL/ARG2/TLR4/THBS1/TNFRSF8/RASGRP1/CARD9/TLR9/C5AR2/IL1A/BPI/IL6	38
BP	GO:0002221	pattern recognition receptor signaling pathway	44/1158	208/18862	3.37259e-13	1.50502e-11	8.78175e-12	CTSS/CTSK/ITGAM/UNC93B1/FGB/CD14/BIRC3/LYN/TLR2/ITGB2/IRF1/RAB7B/PTPRS/TLR8/TNFAIP3/SLC15A2/IRAK3/ARRB2/TKFC/BTK/S100A1/TIFA/MAP3K1/NOD2/TLR6/CTSB/NLRP6/TLR7/LBP/TLR5/FGG/REG3G/S100A9/TLR4/F2RL1/CLEC4E/S100A8/TLR9/CD40/BPIFB1/FFAR2/SFTPA1/SARM1/ESR1	44
BP	GO:0030193	regulation of blood coagulation	24/1158	66/18862	3.37268e-13	1.50502e-11	8.78175e-12	APOE/FGB/ST3GAL4/SERPINE1/PDGFB/PLAUR/SERPINF2/ALOX12/PRKCD/PROC/EDN1/SERPING1/F2/FGG/THBS1/F2RL1/KLKB1/APOH/TBXA2R/F7/SERPINC1/FAP/HPSE/KNG1	24
BP	GO:0007568	aging	55/1158	304/18862	3.71156e-13	1.63503e-11	9.54032e-12	RGN/CD68/TIMP1/VASH1/MIF/ICAM1/GCLM/TIMP2/LOXL2/C1QA/TNFRSF1B/ITGB2/CNP/UCP2/SPI1/MME/SERPINE1/CAT/LRP1/BAK1/MMP7/GSS/SOD1/INPP5D/GJB2/HMGA1/TGFBR2/ALOX12/KYNU/PRKCD/PTH1R/EDN1/COL4A2/AKT3/CDKN1A/IL10/CRYAB/ARG2/NEK6/BRCA2/GHRHR/DCN/CLDN1/TRPC6/CDKN2B/NTRK1/COMP/LIMS1/IGFBP1/ARG1/KRT16/CYP1A1/CDKN2A/KL/NPY2R	55
BP	GO:0009991	response to extracellular stimulus	73/1158	477/18862	3.72264e-13	1.63503e-11	9.54032e-12	AXL/APOE/CD68/FOLR2/POSTN/CYBB/ICAM1/GCLM/LYN/INHBB/UCP2/BCKDHB/COL1A1/ATF3/CAT/CD4/PIM1/MMP7/GSS/PTPRC/SOD1/CBS/SCTR/TNC/HMOX1/POMC/PCSK1N/NOD2/TGFBR2/RASGRP4/SFRP1/SLC16A1/PKLR/G6PD/ALPL/KYNU/AHCY/FAS/HFE/WNT2B/MAP1B/CDKN1A/CBL/LPL/ASGR1/ITGA4/ABCG5/NUCB2/ADRB2/AOC1/CDKN2B/NTRK1/TBXA2R/ALDH1A2/F7/EIF4EBP1/WNT4/SERPINC1/SFRP2/SLC34A1/CD40/CYP8B1/SPP1/FOSL1/ARG1/RARRES2/CYP26A1/ITGA2/CYP1A1/CYP27…	73
BP	GO:0032640	tumor necrosis factor production	38/1158	162/18862	4.72531e-13	2.0592e-11	1.20153e-11	CLEC7A/AXL/MIF/VSIR/CD14/SYK/TLR2/CD33/SIRPA/CLU/CLEC4A/CCL3/TNFAIP3/CX3CR1/IRAK3/ARRB2/PTPRC/PTAFR/POMC/PF4/NOD2/PTPN6/IGF1/FOXP3/LBP/IL10/LPL/ARG2/TLR4/THBS1/TNFRSF8/RASGRP1/CARD9/TLR9/C5AR2/IL1A/BPI/IL6	38
BP	GO:0002819	regulation of adaptive immune response	39/1158	170/18862	4.98002e-13	2.15338e-11	1.25649e-11	WAS/FCGR2B/TGFB1/PVR/TNFRSF1B/IRF1/AZGP1/SLC11A1/TNFAIP3/LILRB4/C3/FCER2/CD4/RIPK3/ANXA1/PTPRC/BTK/NOD2/NLRP3/PTPN6/IL1RL1/FOXP3/CD80/HFE/C4BPA/CD274/IL10/IL6ST/TNFSF13B/IL18R1/TNF/IL1R1/TNFSF4/CD40/SAMSN1/DUSP10/ARG1/IL6/IL23R	39
BP	GO:0031100	animal organ regeneration	25/1158	73/18862	5.27102e-13	2.26167e-11	1.31968e-11	RGN/AXL/LCP1/ANXA3/UCP2/C5AR1/BAK1/NNMT/HMOX1/IHH/TGFBR2/SULF2/HFE/CDKN1A/IL10/GLI3/CLDN1/F7/BAAT/GLI1/FLT3/LPIN1/IL6/NR4A3/PPARG	25
BP	GO:0006869	lipid transport	71/1158	461/18862	5.77858e-13	2.46053e-11	1.43571e-11	APOE/KCNN4/GM2A/SYK/ABCA1/CLU/ATP8B2/LRP1/ANXA1/SCARB2/SOAT1/ATP8B4/ABCG1/ESYT1/POMC/SLC51B/PLA2G2D/ITGB3/ATP8A1/TNFRSF11A/NPC1/ANXA2/NME4/SCARB1/STRA6/PRKCD/NOS2/ATP10D/EDN1/SLC4A1/PLIN2/GJA1/ABCC1/UGCG/P2RX4/LBP/SLC7A11/ADORA1/P2RX7/MSR1/SLC27A2/ABCG5/EGF/THBS1/ABCA4/APOH/ABCA9/ACACA/SLC10A6/CYP8B1/FABP5/SPP1/PLA2G2A/AGT/FABP4/AQP9/ATP8B3/MYB/SNAP25/PLA2G2F/SFTPA1/CCK/REN/LRAT/CYP19A1/PPARG/SLC…	71
BP	GO:0070665	positive regulation of leukocyte proliferation	36/1158	148/18862	6.08162e-13	2.56994e-11	1.49955e-11	MIF/CSF1R/LYN/SYK/CSF1/CD38/CORO1A/CD4/AIF1/ANXA1/PTPRC/TGFBR2/TNFSF9/IGF1/FOXP3/CD80/IL2RA/CDKN1A/CD274/TNFRSF4/IL6ST/GPR183/TLR4/NFATC2/CD70/TNFSF13B/IL7/CD86/CD74/MPL/TNFSF4/TLR9/CD40/IL1A/IL6/IL23R	36
BP	GO:0030217	T cell differentiation	48/1158	246/18862	6.82224e-13	2.86124e-11	1.66952e-11	CD83/VSIR/VAV1/SYK/FCER1G/IRF1/ADAM8/PIK3CD/LILRB4/RUNX1/IL6R/BMP4/CD4/RIPK3/RELB/ANXA1/PTPRC/SOD1/PRDM1/TCIRG1/IHH/PLA2G2D/NLRP3/TGFBR2/TNFSF9/EGR3/FOXP3/CD80/IL2RA/GLI3/GPR183/NFATC2/IL7/IL18R1/WNT4/CD86/CD74/ZBTB16/TNFSF4/DUSP10/GLI2/IL1A/LEF1/MYB/IL6/CTLA4/RUNX3/IL23R	48
BP	GO:0007584	response to nutrient	38/1158	165/18862	8.71032e-13	3.62584e-11	2.11566e-11	FOLR2/POSTN/CYBB/GCLM/BCKDHB/COL1A1/CAT/CD4/PIM1/TNC/HMOX1/NOD2/TGFBR2/SFRP1/SLC16A1/PKLR/ALPL/KYNU/AHCY/MAP1B/LPL/ABCG5/CDKN2B/TBXA2R/ALDH1A2/F7/SERPINC1/SFRP2/SLC34A1/CD40/SPP1/ARG1/CYP26A1/ITGA2/CYP1A1/CYP27B1/LRAT/PPARG	38
BP	GO:0052548	regulation of endopeptidase activity	67/1158	426/18862	9.8549e-13	4.0719e-11	2.37593e-11	CLEC7A/A2M/TIMP1/VSIR/BIRC3/CYCS/LYN/SYK/TIMP2/SFN/CD44/SLC22A2/C3/SERPINE1/PLAUR/BAK1/ARRB2/SNCA/C4B/NLRC4/CTSD/COL4A3/MICAL1/PAK2/PCSK1N/NLRP3/PSMB8/SERPINF2/XDH/ALOX12/AQP1/ANXA2/TNFSF10/BCL2L11/FAS/MYC/SERPING1/CASP1/C4A/ARRB1/NOL3/CRYAB/S100A9/THBS1/ROBO1/SERPINC1/TFPI2/S100A8/CARD9/ITIH1/SFRP2/TNF/SERPINB12/SLPI/PZP/MMP9/CD109/AGT/C5/SPOCK1/SPP2/KNG1/CCK/SERPINA1/GRIN2A/PPARG/SERPINA6	67
BP	GO:0046942	carboxylic acid transport	52/1158	284/18862	1.01382e-12	4.15813e-11	2.42625e-11	ACE2/FOLR2/SYK/SLC22A2/SLC11A1/SLC3A1/SLC16A4/SLC25A10/ANXA1/SLC26A7/SLC7A2/ABCC6/SLC25A38/SLC51B/PLA2G2D/UMOD/HTR1B/TNFRSF11A/SLC16A1/STRA6/SLC13A2/NOS2/EDN1/GJA1/ABCC1/ABCG2/P2RX4/SLC26A9/SLC7A11/ADORA1/SLC6A20/SLC23A2/SLC6A6/LRP2/SLC10A6/CLTRN/SLC26A10/RGS2/SLC36A1/SLC26A4/PLA2G2A/SLC22A6/AQP9/ARG1/SLC26A2/SNAP25/PLA2G2F/CCK/SLC10A2/TRH/PLA2G2E/SLC7A7	52
BP	GO:0032946	positive regulation of mononuclear cell proliferation	34/1158	136/18862	1.15112e-12	4.68682e-11	2.73474e-11	MIF/SYK/CSF1/CD38/CORO1A/CD4/AIF1/ANXA1/PTPRC/TGFBR2/TNFSF9/IGF1/FOXP3/CD80/IL2RA/CDKN1A/CD274/TNFRSF4/IL6ST/GPR183/TLR4/NFATC2/CD70/TNFSF13B/IL7/CD86/CD74/MPL/TNFSF4/TLR9/CD40/IL1A/IL6/IL23R	34
BP	GO:0070098	chemokine-mediated signaling pathway	27/1158	88/18862	1.26478e-12	5.0755e-11	2.96153e-11	CCR5/CCL3/CCR1/CX3CR1/PF4/CXCL1/CCL2/CMKLR1/CXCR4/CXCL2/EDN1/CCRL2/CXCL3/CCL4/CXCL6/ROBO1/CCR8/CCR3/MPL/CCL7/CXCR2/CCL22/CCL21/CXCR6/ACKR2/CXCR1/CCR4	27
BP	GO:0070664	negative regulation of leukocyte proliferation	27/1158	88/18862	1.26478e-12	5.0755e-11	2.96153e-11	GPNMB/FCGR2B/VSIR/LYN/TNFAIP3/LILRB4/BMP4/BTK/IHH/PLA2G2D/INPP5D/PTPN6/LRRC32/FOXP3/CD80/IL2RA/CD274/IL10/ARG2/VSIG4/VTCN1/CD86/ARG1/PLA2G2F/SOX11/CRP/CTLA4	27
BP	GO:0097305	response to alcohol	46/1158	233/18862	1.33568e-12	5.32174e-11	3.10521e-11	CYBB/ICAM1/TGFB1/CD14/CCR5/CCL3/SPI1/MLC1/PTGER2/CAT/BAK1/SOD1/TNC/NLRP3/SETD7/HTR1B/TGFBR2/TGFBR1/SFRP1/G6PD/RGS19/LRP8/GGH/CDKN1A/CBL/SLC23A2/CLDN1/TBXA2R/F7/EIF4EBP1/ACACA/S100A8/TNFSF4/CCL7/RGS2/CYP8B1/HSD3B2/FOSL1/CCL21/CSF3/ADCY8/FOSB/GRIN2A/PPARG/RBP4/TRH	46
BP	GO:0032945	negative regulation of mononuclear cell proliferation	26/1158	82/18862	1.40344e-12	5.55204e-11	3.23959e-11	GPNMB/FCGR2B/VSIR/LYN/LILRB4/BMP4/BTK/IHH/PLA2G2D/INPP5D/PTPN6/LRRC32/FOXP3/CD80/IL2RA/CD274/IL10/ARG2/VSIG4/VTCN1/CD86/ARG1/PLA2G2F/SOX11/CRP/CTLA4	26
BP	GO:0042116	macrophage activation	29/1158	102/18862	1.6088e-12	6.31962e-11	3.68747e-11	FCGR2B/ITGAM/MIF/SYK/TLR2/C1QA/ITGB2/CLU/C5AR1/TLR8/SLC11A1/CCL3/SNCA/AIF1/PTPRC/STAP1/GRN/TLR6/IL1RL1/TLR7/LBP/IL10/TLR4/THBS1/VSIG4/CD74/TNF/BPI/IL6	29
BP	GO:0032637	interleukin-8 production	29/1158	103/18862	2.10977e-12	8.22959e-11	4.80193e-11	CLEC7A/CD14/SYK/TLR2/CD33/TLR8/TMSB4X/SERPINE1/ANXA1/PTPRC/CHI3L1/NOD2/TLR6/NOS2/TLR7/LBP/TLR5/IL10/ARRB1/TLR4/F2RL1/CD74/TNF/TLR9/C5AR2/FFAR2/CRP/BPI/IL6	29
BP	GO:1990868	response to chemokine	28/1158	97/18862	2.58518e-12	9.90746e-11	5.78095e-11	CCR5/CCL3/CCR1/CX3CR1/PF4/CXCL1/CCL2/CMKLR1/CXCR4/CXCL2/EDN1/LOX/CCRL2/CXCL3/CCL4/CXCL6/ROBO1/CCR8/CCR3/MPL/CCL7/CXCR2/CCL22/CCL21/CXCR6/ACKR2/CXCR1/CCR4	28
BP	GO:1990869	cellular response to chemokine	28/1158	97/18862	2.58518e-12	9.90746e-11	5.78095e-11	CCR5/CCL3/CCR1/CX3CR1/PF4/CXCL1/CCL2/CMKLR1/CXCR4/CXCL2/EDN1/LOX/CCRL2/CXCL3/CCL4/CXCL6/ROBO1/CCR8/CCR3/MPL/CCL7/CXCR2/CCL22/CCL21/CXCR6/ACKR2/CXCR1/CCR4	28
BP	GO:0048608	reproductive structure development	64/1158	405/18862	2.5932e-12	9.90746e-11	5.78095e-11	AXL/VASH1/MMP19/ICAM1/MMP14/SOCS3/INHBB/SDC1/BMP4/MME/C3/PDGFB/TGFB2/ADAM19/BAK1/LIF/ARRB2/FLNA/SGPL1/ANXA1/SOD1/TNC/RBPJ/GJB2/PTPN6/GATA6/TGFBR1/SFRP1/STRA6/TNFSF10/BCL2L11/WNT2B/GJA1/TIFAB/CBL/IL10/ARRB1/GLI3/BRCA2/DCN/ADAMTS1/NTRK1/FSTL3/LRP2/WNT4/ZFPM2/SFRP2/GLI1/SPP1/FOSL1/GLI2/WNT7A/SULF1/LEF1/CDX2/PTX3/CYP27B1/ESR1/RXFP2/REN/CYP19A1/PPARG/RBP4/NKX2-1	64
BP	GO:0032722	positive regulation of chemokine production	22/1158	60/18862	2.68325e-12	1.01818e-10	5.94101e-11	CLEC7A/POSTN/CSF1R/SYK/TLR2/IL6R/LRP1/AIF1/HMOX1/NOD2/IL1RL1/TLR7/LBP/LPL/TLR4/IL7/CD74/TNF/TLR9/C5/FFAR2/IL6	22
BP	GO:0002690	positive regulation of leukocyte chemotaxis	27/1158	91/18862	3.085e-12	1.16271e-10	6.78437e-11	PLA2G7/CSF1R/CSF1/C5AR1/C3AR1/CCL3/IL6R/CCR1/SERPINE1/RAC2/AIF1/CMKLR1/EDN1/LBP/THBS1/F2RL1/THBS4/F7/CXCL14/CCL4/CD74/CCL7/CXCL17/EDN3/CCL21/RARRES2/IL6	27
BP	GO:0050868	negative regulation of T cell activation	31/1158	119/18862	3.53519e-12	1.32344e-10	7.72222e-11	GPNMB/TNFAIP8L2/FCGR2B/VSIR/IRF1/LGALS3/LILRB4/RUNX1/BMP4/ANXA1/IHH/PLA2G2D/PTPN6/LRRC32/FOXP3/CD80/HFE/IL2RA/CD274/IL10/ARG2/GLI3/VSIG4/VTCN1/CD86/CD74/TNFSF4/ARG1/PLA2G2F/CTLA4/RUNX3	31
BP	GO:0061458	reproductive system development	64/1158	408/18862	3.62247e-12	1.34708e-10	7.86012e-11	AXL/VASH1/MMP19/ICAM1/MMP14/SOCS3/INHBB/SDC1/BMP4/MME/C3/PDGFB/TGFB2/ADAM19/BAK1/LIF/ARRB2/FLNA/SGPL1/ANXA1/SOD1/TNC/RBPJ/GJB2/PTPN6/GATA6/TGFBR1/SFRP1/STRA6/TNFSF10/BCL2L11/WNT2B/GJA1/TIFAB/CBL/IL10/ARRB1/GLI3/BRCA2/DCN/ADAMTS1/NTRK1/FSTL3/LRP2/WNT4/ZFPM2/SFRP2/GLI1/SPP1/FOSL1/GLI2/WNT7A/SULF1/LEF1/CDX2/PTX3/CYP27B1/ESR1/RXFP2/REN/CYP19A1/PPARG/RBP4/NKX2-1	64
BP	GO:0035296	regulation of tube diameter	32/1158	127/18862	4.21848e-12	1.54807e-10	9.03292e-11	GCLC/ACE2/APOE/FGB/ICAM1/GCLM/CD38/P2RY2/SOD1/PTAFR/EDNRA/HTR1B/SERPINF2/EDN1/GJA1/ADORA1/FGG/ADRB2/F2RL1/HTR2B/TBXA2R/COMP/GCH1/RGS2/AGT/EDN3/ITGA1/HRH1/ADRA2C/CRP/KNG1/HTR1A	32
BP	GO:0097746	blood vessel diameter maintenance	32/1158	127/18862	4.21848e-12	1.54807e-10	9.03292e-11	GCLC/ACE2/APOE/FGB/ICAM1/GCLM/CD38/P2RY2/SOD1/PTAFR/EDNRA/HTR1B/SERPINF2/EDN1/GJA1/ADORA1/FGG/ADRB2/F2RL1/HTR2B/TBXA2R/COMP/GCH1/RGS2/AGT/EDN3/ITGA1/HRH1/ADRA2C/CRP/KNG1/HTR1A	32
BP	GO:0006959	humoral immune response	61/1158	380/18862	4.30682e-12	1.57016e-10	9.1618e-11	CD83/A2M/FCGR2B/C1QB/FGB/LCN2/C1QA/CLU/C5AR1/C3AR1/SLC11A1/C1QC/C3/FCER2/C4B/PTPRC/CFI/RBPJ/PF4/NOD2/PTPN6/GATA6/CFH/CXCL1/CCL2/CXCL2/C7/SERPING1/C4BPA/F2/C4A/REG3G/C1S/S100A9/GPR183/TREM1/CD5L/PDCD1/VSIG4/IL7/CXCL3/CXCL14/CXCL6/S100A8/ALOX5/TNF/MFAP4/DEFB1/SLPI/PLA2G2A/C5AR2/BPIFB1/C5/RARRES2/CR2/CAMP/CRP/BPI/IL6/CFB/CFD	61
BP	GO:0050671	positive regulation of lymphocyte proliferation	33/1158	135/18862	4.823e-12	1.74693e-10	1.01932e-10	MIF/SYK/CD38/CORO1A/CD4/AIF1/ANXA1/PTPRC/TGFBR2/TNFSF9/IGF1/FOXP3/CD80/IL2RA/CDKN1A/CD274/TNFRSF4/IL6ST/GPR183/TLR4/NFATC2/CD70/TNFSF13B/IL7/CD86/CD74/MPL/TNFSF4/TLR9/CD40/IL1A/IL6/IL23R	33
BP	GO:0035150	regulation of tube size	32/1158	128/18862	5.299e-12	1.90696e-10	1.1127e-10	GCLC/ACE2/APOE/FGB/ICAM1/GCLM/CD38/P2RY2/SOD1/PTAFR/EDNRA/HTR1B/SERPINF2/EDN1/GJA1/ADORA1/FGG/ADRB2/F2RL1/HTR2B/TBXA2R/COMP/GCH1/RGS2/AGT/EDN3/ITGA1/HRH1/ADRA2C/CRP/KNG1/HTR1A	32
BP	GO:0032964	collagen biosynthetic process	20/1158	51/18862	6.14091e-12	2.19577e-10	1.28122e-10	VIM/TGFB1/RUNX1/BMP4/COL1A1/ARRB2/IHH/COL5A1/SERPINF2/F2/WNT4/CREB3L1/P3H4/ARG1/CIITA/MYB/TRAM2/IL6/ITGA2/PPARG	20
BP	GO:0043405	regulation of MAP kinase activity	53/1158	307/18862	6.60736e-12	2.34751e-10	1.36976e-10	APOE/TGFB1/LYN/SYK/ADAM8/C5AR1/TIAM1/BMP4/PDGFB/IRAK3/S1PR2/PTPRC/SOD1/IQGAP3/AKAP13/NOD2/TLR6/PTPN6/SFRP1/IGF1/TNFRSF11A/CXCR4/PIK3CG/PRKCD/IGFBP6/MAPK10/EDN1/ARRB1/EGF/TLR4/THBS1/HTR2B/BMP2/GHR/UCHL1/RASGRP1/ROBO1/CD74/SFRP2/TNF/TLR9/RGS2/CD40/NEK10/DUSP10/FLT3/ADORA2B/AGT/CXCL17/EDN3/ITGA1/C5/TDGF1	53
BP	GO:0042113	B cell activation	55/1158	326/18862	6.76122e-12	2.38697e-10	1.39278e-10	FCGR2B/MIF/TGFB1/MMP14/LYN/SYK/LAT2/CD38/PIK3CD/TNFAIP3/PRKCB/BAK1/LGALS1/PTPRC/BTK/ST3GAL1/CDH17/TCIRG1/RBPJ/NOD2/INPP5D/PTPN6/KLF6/SFRP1/PLCL2/FOXP3/PRKCD/HHEX/CDKN1A/IL10/TNFRSF4/ITGA4/GPR183/TLR4/MFNG/NFATC2/CD70/TNFSF13B/NTRK1/IL7/CD86/RASGRP1/CD74/TNFSF4/EP300/TLR9/CD40/SAMSN1/FLT3/CR2/FZD9/LEF1/HDAC9/IL6/CTLA4	55
BP	GO:0050672	negative regulation of lymphocyte proliferation	25/1158	81/18862	7.42012e-12	2.60311e-10	1.5189e-10	GPNMB/FCGR2B/VSIR/LYN/LILRB4/BMP4/BTK/IHH/PLA2G2D/INPP5D/PTPN6/LRRC32/FOXP3/CD80/IL2RA/CD274/IL10/ARG2/VSIG4/VTCN1/CD86/ARG1/PLA2G2F/SOX11/CTLA4	25
BP	GO:2000379	positive regulation of reactive oxygen species metabolic process	28/1158	101/18862	7.64277e-12	2.66446e-10	1.5547e-10	ACE2/CLEC7A/ITGAM/ICAM1/TGFB1/SYK/ITGB2/CLU/PDGFB/RIPK3/SNCA/SOD1/TLR6/TGFBR2/XDH/PRKCD/EDN1/P2RX4/F2/CDKN1A/PTGS2/TLR4/THBS1/F2RL1/TNF/AGT/CRP/PTX3	28
BP	GO:0045580	regulation of T cell differentiation	34/1158	146/18862	9.91003e-12	3.43343e-10	2.00339e-10	CD83/VSIR/SYK/IRF1/ADAM8/LILRB4/RUNX1/BMP4/ANXA1/PTPRC/SOD1/PRDM1/IHH/NLRP3/TGFBR2/TNFSF9/EGR3/FOXP3/CD80/IL2RA/GLI3/NFATC2/IL7/CD86/CD74/ZBTB16/TNFSF4/DUSP10/GLI2/LEF1/MYB/CTLA4/RUNX3/IL23R	34
BP	GO:0032635	interleukin-6 production	36/1158	162/18862	1.05554e-11	3.62735e-10	2.11654e-10	CLEC7A/SYK/TLR2/RAB7B/SIRPA/TLR8/TNFAIP3/LILRB4/IL6R/IRAK3/ARRB2/AIF1/PTAFR/NOD2/INPP5D/TLR6/C1QTNF3/PTPN6/FOXP3/NOS2/TLR7/LBP/IL10/LPL/ARRB1/TLR4/F2RL1/CD74/CARD9/TNF/TNFSF4/TLR9/C5AR2/IL1A/BPI/IL6	36
BP	GO:0072376	protein activation cascade	15/1158	28/18862	1.06649e-11	3.62735e-10	2.11654e-10	FBLN1/A2M/FGB/FN1/F13A1/SERPING1/F2/FGG/KLKB1/APOH/F10/F7/SERPINC1/VWF/KNG1	15
BP	GO:0072378	blood coagulation, fibrin clot formation	15/1158	28/18862	1.06649e-11	3.62735e-10	2.11654e-10	FBLN1/A2M/FGB/FN1/F13A1/SERPING1/F2/FGG/KLKB1/APOH/F10/F7/SERPINC1/VWF/KNG1	15
BP	GO:0046849	bone remodeling	26/1158	89/18862	1.15281e-11	3.89311e-10	2.27161e-10	TGFB1/CSF1R/SYK/ADAM8/CD38/TNFAIP3/RAC2/TCIRG1/IHH/INPP5D/HTR1B/ITGB3/SNX10/SFRP1/TNFRSF11A/PTH1R/GJA1/P2RX7/ADRB2/IL7/CTHRC1/P3H4/SPP1/IAPP/IL6/SPP2	26
BP	GO:0046879	hormone secretion	52/1158	302/18862	1.15858e-11	3.89311e-10	2.27161e-10	IL1RN/FGB/LYN/TRPV6/INHBB/UCP2/CD38/TIAM1/LRP1/LIF/ABCC8/ANXA1/BTK/POMC/TCIRG1/OSM/C1QTNF3/PIM3/SFRP1/SLC16A1/NOS2/HFE/EDN1/GJA1/ADORA1/FGG/GHRHR/HNF4A/ALOX5/CLTRN/TNF/SLC2A2/FOXD1/SPP1/AGT/EDN3/ADRA2C/GPR68/FFAR2/MYB/SNAP25/SOX11/ADCY8/KCNJ11/IL6/FFAR4/REN/CYP19A1/RBP4/HTR1A/ENHO/TRH	52
BP	GO:0002822	regulation of adaptive immune response based on somatic recombination of immune receptors built from immunoglobulin superfamily domains	35/1158	155/18862	1.25998e-11	4.20847e-10	2.45562e-10	WAS/FCGR2B/TGFB1/PVR/TNFRSF1B/AZGP1/SLC11A1/TNFAIP3/LILRB4/C3/FCER2/CD4/RIPK3/ANXA1/PTPRC/BTK/NOD2/NLRP3/PTPN6/IL1RL1/FOXP3/CD80/HFE/C4BPA/CD274/IL10/TNFSF13B/IL18R1/TNF/IL1R1/TNFSF4/CD40/ARG1/IL6/IL23R	35
BP	GO:1905517	macrophage migration	20/1158	53/18862	1.42416e-11	4.72855e-10	2.75909e-10	MIF/CSF1R/MMP14/CSF1/C5AR1/LGALS3/C3AR1/CCL3/CX3CR1/STAP1/TRIM55/CCL2/CMKLR1/P2RX4/THBS1/P2RY12/CXCL17/C5/RARRES2/MST1	20
BP	GO:1903035	negative regulation of response to wounding	26/1158	90/18862	1.5276e-11	5.04198e-10	2.94197e-10	APOE/FGB/PTPRS/SERPINE1/PDGFB/PLAUR/SERPINF2/ALOX12/PRKCD/PROC/EDN1/GJA1/SERPING1/F2/FGG/THBS1/KLKB1/APOH/WNT4/ALOX5/TNF/FAP/SPP1/CD109/KNG1/TNR	26
BP	GO:0032677	regulation of interleukin-8 production	27/1158	97/18862	1.62715e-11	5.33896e-10	3.11526e-10	CLEC7A/CD14/SYK/TLR2/CD33/TLR8/TMSB4X/SERPINE1/ANXA1/PTPRC/NOD2/TLR6/TLR7/LBP/TLR5/IL10/ARRB1/TLR4/F2RL1/CD74/TNF/TLR9/C5AR2/FFAR2/CRP/BPI/IL6	27
BP	GO:0022408	negative regulation of cell-cell adhesion	39/1158	189/18862	1.66621e-11	5.43516e-10	3.17139e-10	GPNMB/IL1RN/TNFAIP8L2/FCGR2B/FXYD5/TGFB1/VSIR/IRF1/LGALS3/LILRB4/RUNX1/BMP4/ANXA1/IHH/PLA2G2D/PTPN6/ALOX12/LRRC32/FOXP3/PRKCD/CD80/HFE/IL2RA/CD274/IL10/ARG2/GLI3/BMP2/VSIG4/VTCN1/CD86/CD74/TNFSF4/CCL21/ARG1/PLA2G2F/CTLA4/RUNX3/TNR	39
BP	GO:0002673	regulation of acute inflammatory response	19/1158	48/18862	1.7076e-11	5.53778e-10	3.23127e-10	FCGR2B/ADAM8/OSMR/C3/BTK/PLA2G2D/OSM/NLRP3/TNFRSF11A/PIK3CG/ADORA1/IL6ST/PTGS2/KLKB1/DNASE1/TNF/FFAR2/IL6/PPARG	19
BP	GO:0051090	regulation of DNA-binding transcription factor activity	66/1158	444/18862	1.93601e-11	6.24223e-10	3.64231e-10	ICAM1/HCLS1/SYK/TLR2/ITGB2/RAB7B/ADAM8/STING1/ANXA3/CLU/TNFAIP3/TMSB4X/HCK/PRKCB/CAT/CX3CR1/SIGIRR/IRAK3/RIPK3/ARRB2/PIM1/FLNA/BTK/NLRC4/HMOX1/NOD2/NLRP3/TLR6/RELN/TRAF1/TNFRSF11A/CMKLR1/FOXP3/LRP8/MAPK10/EDN1/CYP1B1/NLRC5/IL10/TNFRSF4/ARRB1/SFRP5/S100A9/TLR4/HEYL/SFRP4/NTRK1/IL18R1/EDA/S100A8/TNF/TNFSF4/EP300/SP100/TLR9/CD40/FOSL1/AGT/CSF3/WNT10B/ADCY8/IL6/CDKN2A/ESR1/PPARG/ADORA3	66
BP	GO:0046883	regulation of hormone secretion	47/1158	260/18862	2.00252e-11	6.41956e-10	3.74579e-10	FGB/INHBB/UCP2/CD38/TIAM1/LRP1/LIF/ABCC8/ANXA1/POMC/TCIRG1/OSM/C1QTNF3/PIM3/SFRP1/SLC16A1/NOS2/HFE/EDN1/GJA1/ADORA1/FGG/GHRHR/HNF4A/ALOX5/CLTRN/TNF/SLC2A2/SPP1/AGT/EDN3/ADRA2C/GPR68/FFAR2/MYB/SNAP25/SOX11/ADCY8/KCNJ11/IL6/FFAR4/REN/CYP19A1/RBP4/HTR1A/ENHO/TRH	47
BP	GO:0019932	second-messenger-mediated signaling	52/1158	307/18862	2.18817e-11	6.97464e-10	4.06967e-10	RGN/APOE/SYK/PDZD3/LAT2/CCR5/CCL3/CCR1/CX3CR1/NFATC1/CD4/CAP1/PTPRC/BTK/SCTR/SELP/IGF1/AQP1/CMKLR1/CXCR4/NOS2/EDN1/P2RX4/RCAN3/P2RX7/GHRHR/THBS1/NFATC2/HTR2B/CHP2/CCRL2/CCL4/PRKAR1B/CCR8/CCR3/TNF/DEFB1/RGS2/P2RY12/CXCR2/AGT/EDN3/HRH1/CXCR6/GPR143/ACKR2/CXCR1/FFAR4/RXFP2/GRIN2A/NPY2R/CCR4	52
BP	GO:0032675	regulation of interleukin-6 production	35/1158	158/18862	2.24508e-11	7.11538e-10	4.15179e-10	CLEC7A/SYK/TLR2/RAB7B/SIRPA/TLR8/TNFAIP3/LILRB4/IL6R/IRAK3/ARRB2/AIF1/PTAFR/NOD2/INPP5D/TLR6/C1QTNF3/PTPN6/FOXP3/TLR7/LBP/IL10/LPL/ARRB1/TLR4/F2RL1/CD74/CARD9/TNF/TNFSF4/TLR9/C5AR2/IL1A/BPI/IL6	35
BP	GO:0033627	cell adhesion mediated by integrin	23/1158	72/18862	2.31176e-11	7.28532e-10	4.25095e-10	ICAM1/LYN/SYK/FERMT3/ITGB2/SERPINE1/TGFB2/ITGA5/LIF/PTPN6/ITGB3/FBN1/PIK3CG/CYP1B1/ITGA4/ITGB4/SFRP2/ITGA11/RAC3/ITGBL1/P2RY12/CCL21/ITGA2	23
BP	GO:1900047	negative regulation of hemostasis	19/1158	49/18862	2.62945e-11	8.23993e-10	4.80796e-10	APOE/FGB/SERPINE1/PDGFB/PLAUR/SERPINF2/ALOX12/PRKCD/PROC/EDN1/SERPING1/F2/FGG/THBS1/KLKB1/APOH/COMP/FAP/KNG1	19
BP	GO:1905521	regulation of macrophage migration	17/1158	39/18862	3.13311e-11	9.76341e-10	5.6969e-10	MIF/CSF1R/MMP14/CSF1/C5AR1/C3AR1/CCL3/CX3CR1/STAP1/CMKLR1/P2RX4/THBS1/P2RY12/CXCL17/C5/RARRES2/MST1	17
BP	GO:0051216	cartilage development	38/1158	185/18862	3.49707e-11	1.0837e-09	6.32335e-10	TIMP1/TGFB1/LUM/LOXL2/CD44/BMP1/RUNX1/BMP4/COL1A1/RUNX2/MGP/CHI3L1/IHH/TGFBR2/TGFBR1/SATB2/SULF2/BGN/PTH1R/EDN1/WNT2B/GLI3/ADAMTS12/COL11A2/BMP2/COMP/SFRP2/AXIN2/ZBTB16/ADAMTS7/THBS3/PRRX1/COL2A1/GLI2/WNT7A/SULF1/WNT10B/RUNX3	38
BP	GO:0071346	cellular response to interferon-gamma	37/1158	177/18862	3.69704e-11	1.13934e-09	6.64801e-10	WAS/VIM/ICAM1/FCGR1A/MRC1/TLR2/SOCS3/IRF1/RAB7B/CD44/SIRPA/CCL3/HCK/IFNGR2/AIF1/IRF5/PTAFR/NCAM1/CCL2/PRKCD/NOS2/EDN1/CASP1/NLRC5/TLR4/CLDN1/CCL4/OAS2/CCL7/ADAMTS13/SP100/CCL22/CCL21/ARG1/CIITA/PPARG/TDGF1	37
BP	GO:0009914	hormone transport	52/1158	312/18862	4.06483e-11	1.2458e-09	7.26921e-10	IL1RN/FGB/LYN/TRPV6/INHBB/UCP2/CD38/TIAM1/LRP1/LIF/ABCC8/ANXA1/BTK/POMC/TCIRG1/OSM/C1QTNF3/PIM3/SFRP1/SLC16A1/NOS2/HFE/EDN1/GJA1/ADORA1/FGG/GHRHR/HNF4A/ALOX5/CLTRN/TNF/SLC2A2/FOXD1/SPP1/AGT/EDN3/ADRA2C/GPR68/FFAR2/MYB/SNAP25/SOX11/ADCY8/KCNJ11/IL6/FFAR4/REN/CYP19A1/RBP4/HTR1A/ENHO/TRH	52
BP	GO:0061045	negative regulation of wound healing	23/1158	74/18862	4.34996e-11	1.32442e-09	7.72792e-10	APOE/FGB/SERPINE1/PDGFB/PLAUR/SERPINF2/ALOX12/PRKCD/PROC/EDN1/GJA1/SERPING1/F2/FGG/THBS1/KLKB1/APOH/WNT4/ALOX5/TNF/FAP/CD109/KNG1	23
BP	GO:0006909	phagocytosis	59/1158	381/18862	4.36882e-11	1.32442e-09	7.72792e-10	CLEC7A/AXL/WAS/FCGR2B/ITGAM/VAV1/CD14/LYN/SYK/FCGR1A/TLR2/FCER1G/P2RY6/ITGB2/FCGR2A/RAB7B/SIRPA/ANXA3/SLC11A1/NCF4/HCK/C3/MYH9/CORO1A/RAC2/LRP1/FGR/ITGAL/AIF1/RAB31/ANXA1/C4B/PTPRC/SOD1/TGM2/STAP1/HAVCR1/NOD2/IL2RG/ITGB3/CCL2/MYO1G/SCARB1/LIMK1/PRKCD/C4BPA/LBP/ADORA1/C4A/MSR1/TLR4/THBS1/F2RL1/TNF/CRP/SFTPA1/PTX3/ITGA2/PPARG	59
BP	GO:0050764	regulation of phagocytosis	26/1158	94/18862	4.50997e-11	1.35858e-09	7.92724e-10	CLEC7A/FCGR2B/SYK/TLR2/FCER1G/SIRPA/SLC11A1/HCK/C3/LRP1/FGR/RAB31/C4B/PTPRC/SOD1/STAP1/NOD2/IL2RG/CCL2/SCARB1/C4A/F2RL1/TNF/PTX3/ITGA2/PPARG	26
BP	GO:1903038	negative regulation of leukocyte cell-cell adhesion	32/1158	138/18862	4.53022e-11	1.35858e-09	7.92724e-10	GPNMB/TNFAIP8L2/FCGR2B/VSIR/IRF1/LGALS3/LILRB4/RUNX1/BMP4/ANXA1/IHH/PLA2G2D/PTPN6/LRRC32/FOXP3/CD80/HFE/IL2RA/CD274/IL10/ARG2/GLI3/VSIG4/VTCN1/CD86/CD74/TNFSF4/CCL21/ARG1/PLA2G2F/CTLA4/RUNX3	32
BP	GO:0051047	positive regulation of secretion	50/1158	295/18862	5.19772e-11	1.55042e-09	9.04664e-10	ITGAM/FGB/KCNN4/TGFB1/SYK/TLR2/CD33/ITGB2/ADAM8/INHBB/CD38/SDC1/P2RY2/TGFB2/LRP1/FGR/SNCA/ABCG1/PTAFR/C1QTNF3/RAB15/IGF1/TNFRSF11A/AQP1/HFE/EDN1/GJA1/P2RX4/ADORA1/FGG/GAB2/GHRHR/TLR4/F2RL1/BMP2/S100A8/CLTRN/SPP1/EDN3/GPR68/IL1A/MYB/SOX11/ADCY8/CCK/FFAR4/CYP19A1/RBP4/NPY2R/TRH	50
BP	GO:0060759	regulation of response to cytokine stimulus	38/1158	189/18862	6.81435e-11	2.02183e-09	1.17973e-09	MMP12/IL1RN/AXL/BIRC3/SYK/TLR2/SOCS3/TNFRSF1A/CSF1/TNFAIP3/RUNX1/PXDN/IFNGR2/SIGIRR/IRAK3/PTPRC/STAP1/RNASEL/PTPN6/SAMHD1/TRAF1/CXCR4/EDN1/CASP1/NLRC5/NOL3/IL1R2/TLR4/F2RL1/USP18/IL7/ROBO1/CD74/TNF/IL1R1/ARG1/IL6/PPARG	38
BP	GO:0048661	positive regulation of smooth muscle cell proliferation	26/1158	96/18862	7.56162e-11	2.23168e-09	1.30217e-09	P2RY6/MMP2/IL6R/BMP4/PDGFB/AIF1/TGM2/HMOX1/PTAFR/HTR1B/TGFBR2/SERPINF2/ALOX12/IGF1/HBEGF/EDN1/GJA1/IL10/ADAMTS1/THBS1/TNF/MMP9/MYB/IL6/ITGA2/NR4A3	26
BP	GO:0061448	connective tissue development	44/1158	243/18862	8.30201e-11	2.4373e-09	1.42215e-09	TIMP1/TGFB1/LUM/LOXL2/CD44/CSF1/BMP1/RUNX1/IL6R/BMP4/COL1A1/PDGFB/RUNX2/MGP/CHI3L1/IHH/COL5A1/TGFBR2/TGFBR1/SATB2/SULF2/BGN/PTH1R/EDN1/WNT2B/LOX/GLI3/ADAMTS12/COL11A2/BMP2/COMP/SFRP2/AXIN2/ZBTB16/ADAMTS7/THBS3/PRRX1/FOXD1/COL2A1/GLI2/WNT7A/SULF1/WNT10B/RUNX3	44
BP	GO:0046631	alpha-beta T cell activation	33/1158	149/18862	8.39381e-11	2.45134e-09	1.43035e-09	CD83/VSIR/SYK/IRF1/CLEC4A/LILRB4/RUNX1/IL6R/RELB/ANXA1/PTPRC/PRDM1/TCIRG1/IHH/PLA2G2D/NLRP3/TGFBR2/FOXP3/CD80/HFE/CD274/ARG2/GLI3/GPR183/IL18R1/CD86/ZBTB16/TNFSF4/LEF1/MYB/IL6/RUNX3/IL23R	33
BP	GO:0050819	negative regulation of coagulation	19/1158	52/18862	8.92516e-11	2.59295e-09	1.51297e-09	APOE/FGB/SERPINE1/PDGFB/PLAUR/SERPINF2/ALOX12/PRKCD/PROC/EDN1/SERPING1/F2/FGG/THBS1/KLKB1/APOH/ANXA5/FAP/KNG1	19
BP	GO:0010720	positive regulation of cell development	49/1158	290/18862	9.07738e-11	2.6235e-09	1.5308e-09	CLEC7A/TRPV2/EGR2/FGB/TGFB1/LYN/ASPA/TLR2/TNFRSF1B/TIAM1/BMP4/MME/LRP1/CX3CR1/LIF/FLNA/PLXNA1/FN1/S1PR2/PLXNC1/RELN/PLXND1/CXCR4/LIMK1/PROC/LRP8/PTPRZ1/MAP1B/FGG/IL6ST/GLI3/CLDN5/BMP2/LRP2/ROBO1/LIMS1/TNF/MPL/BNC1/RAC3/GPR68/MYB/PLXNA4/SOX11/IL6/PPARG/DISC1/BDNF/MYF6	49
BP	GO:0001655	urogenital system development	52/1158	320/18862	1.05935e-10	3.04592e-09	1.77728e-09	RGN/SDC1/IL6R/BMP4/MME/CAT/PDGFB/TGFB2/LIF/SGPL1/ANXA1/TNC/COL4A3/KLF15/UMOD/TGFBR1/SFRP1/FBN1/CRLF1/PLXND1/ENPEP/COL4A1/STRA6/SULF2/BCL2L11/WNT2B/MYC/ARG2/GLI3/DCN/ADAMTS1/HEYL/BMP2/ALDH1A2/FSTL3/LRP2/WNT4/ZBTB16/GLI1/KIF26B/SLC34A1/FOXD1/MMP9/AGT/GLI2/SULF1/CYP26A1/SOX11/ESR1/REN/FOXF1/RBP4	52
BP	GO:0031667	response to nutrient levels	65/1158	451/18862	1.06502e-10	3.04651e-09	1.77763e-09	APOE/CD68/FOLR2/POSTN/CYBB/ICAM1/GCLM/INHBB/UCP2/BCKDHB/COL1A1/ATF3/CAT/CD4/PIM1/MMP7/GSS/SOD1/SCTR/TNC/HMOX1/POMC/PCSK1N/NOD2/TGFBR2/SFRP1/SLC16A1/PKLR/G6PD/ALPL/KYNU/AHCY/FAS/HFE/WNT2B/MAP1B/CDKN1A/CBL/LPL/ABCG5/NUCB2/ADRB2/AOC1/CDKN2B/NTRK1/TBXA2R/ALDH1A2/F7/EIF4EBP1/WNT4/SERPINC1/SFRP2/SLC34A1/CD40/CYP8B1/SPP1/ARG1/RARRES2/CYP26A1/ITGA2/CYP1A1/CYP27B1/CCK/LRAT/PPARG	65
BP	GO:0045766	positive regulation of angiogenesis	36/1158	175/18862	1.09589e-10	3.10297e-09	1.81057e-09	CYBB/ITGB2/ANXA3/C5AR1/C3AR1/PIK3CD/RUNX1/C3/SERPINE1/PRKCB/CX3CR1/ITGA5/S100A1/CHI3L1/HMOX1/GRN/TGFBR2/GATA6/HK2/AQP1/CXCR4/CYP1B1/AGO2/AKT3/IL10/THBS1/TBXA2R/LRG1/ADAM12/SFRP2/CCR3/CD40/C5/IL1A/ANGPTL4/CMA1	36
BP	GO:1904018	positive regulation of vasculature development	36/1158	175/18862	1.09589e-10	3.10297e-09	1.81057e-09	CYBB/ITGB2/ANXA3/C5AR1/C3AR1/PIK3CD/RUNX1/C3/SERPINE1/PRKCB/CX3CR1/ITGA5/S100A1/CHI3L1/HMOX1/GRN/TGFBR2/GATA6/HK2/AQP1/CXCR4/CYP1B1/AGO2/AKT3/IL10/THBS1/TBXA2R/LRG1/ADAM12/SFRP2/CCR3/CD40/C5/IL1A/ANGPTL4/CMA1	36
BP	GO:0010712	regulation of collagen metabolic process	18/1158	47/18862	1.12162e-10	3.1598e-09	1.84373e-09	VIM/TGFB1/VSIR/RUNX1/BMP4/ARRB2/IHH/SERPINF2/F2/WNT4/CREB3L1/MFAP4/FAP/CIITA/MYB/IL6/ITGA2/PPARG	18
BP	GO:0001667	ameboidal-type cell migration	67/1158	473/18862	1.17546e-10	3.29483e-09	1.92252e-09	APOE/TIMP1/VASH1/TGFB1/LOXL2/ITGB2/ANXA3/PIK3CD/TMSB4X/BMP4/NRP2/PDGFB/MYH9/TGFB2/CAP1/SGPL1/ANXA1/FN1/ZEB2/HMOX1/GRN/TGFBR2/TGFBR1/ALOX12/ITGB3/EGR3/PLXND1/SCARB1/PIK3CG/HBEGF/EDN1/CYP1B1/GJA1/AGO2/AKT3/P2RX4/GLIPR2/AKAP12/ITGA4/EGF/DCN/PTGS2/THBS1/HTR2B/APOH/ITGB4/TBXA2R/ROBO1/TNF/FAP/SP100/CD40/TPBG/P2RY12/DUSP10/MMP9/AGT/WNT7A/EDN3/HDAC9/FGFBP1/ANLN/KRT16/ITGA2/PPARG/HAS1/TDGF1	67
BP	GO:0002718	regulation of cytokine production involved in immune response	24/1158	84/18862	1.19152e-10	3.32315e-09	1.93904e-09	CLEC7A/TGFB1/TNFRSF1B/LILRB4/TGFB2/IRAK3/BTK/HMOX1/NOD2/NLRP3/FOXP3/HFE/IL10/TLR4/F2RL1/IL18R1/CD74/TNF/IL1R1/TNFSF4/ARG1/FFAR2/IL6/NR4A3	24
BP	GO:0002790	peptide secretion	60/1158	401/18862	1.2393e-10	3.43921e-09	2.00677e-09	IL1RN/APOE/FGB/KCNN4/TGFB1/TLR2/CD33/ADAM8/INHBB/UCP2/ABCA1/CD38/TIAM1/TGFB2/LRP1/BLOC1S3/ABCC8/ANXA1/LTBP2/ABCG1/TCIRG1/C1QTNF3/PIM3/STEAP3/RAB15/SFRP1/IGF1/SLC16A1/NOS2/HFE/EDN1/GJA1/ADORA1/FGG/GHRHR/TLR4/F2RL1/HNF4A/COMP/S100A8/CD74/ALOX5/CLTRN/TNF/SLC2A2/EDN3/ADRA2C/GPR68/FFAR2/IL1A/SNAP25/ADCY8/KCNJ11/IL6/RAB3B/FFAR4/RBP4/NPY2R/ENHO/TRH	60
BP	GO:0060284	regulation of cell development	68/1158	485/18862	1.34164e-10	3.70479e-09	2.16173e-09	CLEC7A/FBLN1/TRPV2/POSTN/EGR2/FGB/TGFB1/LYN/ASPA/TLR2/TNFRSF1B/PTPRS/TNFRSF1A/TIAM1/BMP4/MME/LRP1/CX3CR1/LIF/FLNA/PLXNA1/FN1/S1PR2/MELTF/DYNLT1/PLXNC1/GRN/RELN/IGF1/FBN1/PLXND1/CXCR4/LIMK1/PROC/LRP8/PTPRZ1/MAP1B/F2/FGG/IL6ST/GLI3/CLDN5/TRPC6/HEYL/BMP2/LRP2/ROBO1/AXIN2/LIMS1/TNF/MPL/BNC1/DAB1/RAC3/DUSP10/SPP1/WNT7A/GPR68/MYB/HDAC9/PLXNA4/SOX11/IL6/TNR/PPARG/DISC1/BDNF/MYF6	68
BP	GO:0009612	response to mechanical stimulus	39/1158	202/18862	1.37321e-10	3.77327e-09	2.20169e-09	POSTN/MMP14/IRF1/TNFRSF1A/CNN2/TLR8/COL1A1/BAK1/MMP7/TNC/CHI3L1/IHH/MAP3K1/TGFBR2/COL3A1/AQP1/CXCR4/STRA6/PPL/FAS/EDN1/GJA1/TLR7/TIFAB/MAP1B/CASP1/TLR5/DCN/TLR4/THBS1/NTRK1/TNFRSF8/CD40/FOSL1/ITGA2/FOSB/PPARG/SCN1A/CSRP3	39
BP	GO:0001959	regulation of cytokine-mediated signaling pathway	36/1158	177/18862	1.53484e-10	4.19674e-09	2.44878e-09	MMP12/IL1RN/AXL/BIRC3/SYK/SOCS3/TNFRSF1A/CSF1/TNFAIP3/RUNX1/PXDN/IFNGR2/SIGIRR/IRAK3/PTPRC/STAP1/RNASEL/PTPN6/SAMHD1/TRAF1/CXCR4/EDN1/CASP1/NLRC5/NOL3/IL1R2/F2RL1/USP18/IL7/ROBO1/CD74/TNF/IL1R1/ARG1/IL6/PPARG	36
BP	GO:0050679	positive regulation of epithelial cell proliferation	39/1158	203/18862	1.60122e-10	4.35689e-09	2.54222e-09	MMP12/C5AR1/PIK3CD/TNFAIP3/BMP4/NRP2/PDGFB/HMOX1/IQGAP3/GRN/IHH/NOD2/TGFBR1/ITGB3/EGR3/B4GALT1/SFRP1/IGF1/TGM1/MYC/AKT3/IL10/REG3G/ITGA4/EGF/TLR4/CLDN1/THBS4/HTR2B/BMP2/LRG1/CCR3/C5AR2/WNT7A/ARG1/FGFBP1/SOX11/MST1/NR4A3	39
BP	GO:0030195	negative regulation of blood coagulation	18/1158	48/18862	1.69214e-10	4.5626e-09	2.66225e-09	APOE/FGB/SERPINE1/PDGFB/PLAUR/SERPINF2/ALOX12/PRKCD/PROC/EDN1/SERPING1/F2/FGG/THBS1/KLKB1/APOH/FAP/KNG1	18
BP	GO:0043406	positive regulation of MAP kinase activity	42/1158	230/18862	1.69318e-10	4.5626e-09	2.66225e-09	TGFB1/SYK/ADAM8/C5AR1/TIAM1/PDGFB/S1PR2/PTPRC/SOD1/IQGAP3/AKAP13/NOD2/TLR6/IGF1/TNFRSF11A/CXCR4/PIK3CG/IGFBP6/MAPK10/EDN1/ARRB1/EGF/TLR4/THBS1/HTR2B/BMP2/GHR/RASGRP1/ROBO1/CD74/TNF/TLR9/CD40/NEK10/FLT3/ADORA2B/AGT/CXCL17/EDN3/ITGA1/C5/TDGF1	42
BP	GO:0010575	positive regulation of vascular endothelial growth factor production	14/1158	28/18862	1.78159e-10	4.77775e-09	2.78779e-09	TGFB1/C5AR1/C3AR1/C3/SULF2/CYP1B1/IL6ST/PTGS2/CXCL17/C5/SULF1/IL1A/HPSE/IL6	14
BP	GO:0045088	regulation of innate immune response	51/1158	315/18862	1.83465e-10	4.8965e-09	2.85708e-09	MMP12/APOE/A2M/FCGR2B/VAV1/BIRC3/LYN/SYK/PVR/FCER1G/SOCS3/IRF1/ADAM8/STING1/TLR8/CLEC4A/TNFAIP3/HCK/IFNGR2/FGR/IRAK3/ARRB2/RELB/TKFC/NLRC4/RNASEL/GRN/PAK2/NOD2/PSMB8/PTPN6/SAMHD1/PRKCD/LRP8/SERPING1/LBP/NLRC5/TLR4/CLEC4E/MUC5B/VSIG4/USP18/RASGRP1/CARD9/EP300/DUSP10/MUC4/ARG1/FFAR2/NCR3/PPARG	51
BP	GO:1905523	positive regulation of macrophage migration	13/1158	24/18862	2.17915e-10	5.78823e-09	3.37741e-09	CSF1R/MMP14/CSF1/C5AR1/C3AR1/CCL3/CX3CR1/CMKLR1/P2RX4/THBS1/P2RY12/CXCL17/RARRES2	13
BP	GO:0072001	renal system development	48/1158	288/18862	2.29269e-10	6.06095e-09	3.53654e-09	RGN/SDC1/IL6R/BMP4/MME/CAT/PDGFB/TGFB2/LIF/SGPL1/COL4A3/KLF15/UMOD/TGFBR1/SFRP1/FBN1/CRLF1/PLXND1/ENPEP/COL4A1/STRA6/SULF2/BCL2L11/WNT2B/MYC/ARG2/GLI3/DCN/ADAMTS1/HEYL/BMP2/ALDH1A2/FSTL3/LRP2/WNT4/ZBTB16/KIF26B/SLC34A1/FOXD1/MMP9/AGT/GLI2/SULF1/CYP26A1/SOX11/REN/FOXF1/RBP4	48
BP	GO:0002791	regulation of peptide secretion	50/1158	308/18862	2.51459e-10	6.59922e-09	3.85061e-09	APOE/FGB/KCNN4/TGFB1/TLR2/CD33/ADAM8/INHBB/UCP2/CD38/TIAM1/TGFB2/LRP1/ABCC8/ANXA1/ABCG1/TCIRG1/C1QTNF3/PIM3/SFRP1/IGF1/SLC16A1/NOS2/HFE/GJA1/ADORA1/FGG/GHRHR/TLR4/F2RL1/HNF4A/S100A8/CD74/ALOX5/CLTRN/TNF/SLC2A2/ADRA2C/GPR68/FFAR2/IL1A/SNAP25/ADCY8/KCNJ11/IL6/FFAR4/RBP4/NPY2R/ENHO/TRH	50
BP	GO:0071900	regulation of protein serine/threonine kinase activity	68/1158	492/18862	2.51996e-10	6.59922e-09	3.85061e-09	APOE/TGFB1/CSF1R/LYN/SYK/SFN/ADAM8/C5AR1/TIAM1/TNFAIP3/BMP4/PDGFB/IRAK3/SNCA/S1PR2/PTPRC/SOD1/IQGAP3/AKAP13/NOD2/TLR6/PTPN6/SFRP1/IGF1/TNFRSF11A/CXCR4/PIK3CG/PRKCD/IGFBP6/MAPK10/EDN1/HHEX/CDKN1A/ARRB1/EGF/CCNO/TLR4/THBS1/ADRB2/HTR2B/CDKN2B/BMP2/GHR/UCHL1/PRKAR1B/RASGRP1/ROBO1/PLK1/CD74/CCND2/SFRP2/TNF/TLR9/RGS2/CD40/NEK10/DUSP10/FLT3/ADORA2B/AGT/CXCL17/EDN3/ITGA1/C5/CCNE1/CDKN2A/MST1/TDGF1	68
BP	GO:0050766	positive regulation of phagocytosis	21/1158	67/18862	2.54851e-10	6.64279e-09	3.87603e-09	CLEC7A/FCGR2B/FCER1G/SIRPA/SLC11A1/C3/LRP1/RAB31/C4B/PTPRC/SOD1/STAP1/NOD2/IL2RG/CCL2/C4A/F2RL1/TNF/PTX3/ITGA2/PPARG	21
BP	GO:1902106	negative regulation of leukocyte differentiation	26/1158	101/18862	2.57855e-10	6.68984e-09	3.90349e-09	FCGR2B/LYN/IRF1/TMEM176B/CCL3/C1QC/LILRB4/RUNX1/BMP4/TMEM176A/ANXA1/IHH/INPP5D/SFRP1/FBN1/FOXP3/MYC/GLI3/TLR4/FSTL3/CD74/TNFSF4/LRRC17/GPR68/CTLA4/RUNX3	26
BP	GO:0016485	protein processing	41/1158	224/18862	2.59173e-10	6.69291e-09	3.90528e-09	ACE2/CTSS/CTSZ/FGB/VSIR/MMP14/ADAM8/RUNX1/MME/SERPINE1/MYH9/ADAM19/BAK1/MELTF/NLRC4/IHH/PCSK1N/SERPINF2/GGT1/ENPEP/CASP1/FGG/PCSK2/NOL3/GLI3/IL1R2/THBS1/CLEC3B/KLKB1/CD5L/APOH/F7/COMP/KLK1/ADAMTS13/GAS1/CMA1/CGA/MMP16/REN/GRIN2A	41
BP	GO:1905952	regulation of lipid localization	37/1158	189/18862	2.69672e-10	6.93193e-09	4.04475e-09	APOE/SYK/ABCA1/C3/LRP1/ABCG1/POMC/ITGB3/ATP8A1/TNFRSF11A/ANXA2/SCARB1/PRKCD/EDN1/PLIN2/P2RX4/ADORA1/LPL/MSR1/ABCG5/EGF/THBS1/TNF/VSTM2A/CYP8B1/SPP1/AGT/MYB/CRP/IL6/CCK/REN/LRAT/CYP19A1/PPARG/APOA4/TRH	37
BP	GO:0090066	regulation of anatomical structure size	68/1158	493/18862	2.75378e-10	7.04615e-09	4.11139e-09	GCLC/ACE2/APOE/WAS/TRPV2/FGB/ICAM1/KCNN4/GCLM/VAV1/HCLS1/PTPRS/CD38/TMSB4X/HCK/P2RY2/CORO1A/LRP1/FN1/SOD1/SCTR/IQGAP3/PTAFR/EDNRA/HTR1B/SERPINF2/AQP1/TMSB10/LIMK1/PRKCD/EDN1/GJA1/AKT3/MAP1B/VASP/ADORA1/FGG/P2RX7/SPTBN4/NRCAM/ADRB2/F2RL1/HTR2B/KANK4/TBXA2R/COMP/GCH1/RGS2/SPP1/AGT/WNT7A/EDN3/ITGA1/CCL21/HRH1/CSF3/ADRA2C/PLXNA4/CRP/RAB3B/KNG1/ACTN2/CTNNA2/TNR/ARHGAP40/DISC1/HTR1A/BDNF	68
BP	GO:1903532	positive regulation of secretion by cell	46/1158	271/18862	2.92525e-10	7.45071e-09	4.34746e-09	ITGAM/FGB/KCNN4/TGFB1/SYK/TLR2/CD33/ITGB2/ADAM8/INHBB/CD38/SDC1/TGFB2/LRP1/FGR/SNCA/ABCG1/PTAFR/C1QTNF3/RAB15/IGF1/TNFRSF11A/HFE/EDN1/GJA1/P2RX4/FGG/GAB2/GHRHR/TLR4/F2RL1/BMP2/CLTRN/SPP1/EDN3/GPR68/IL1A/MYB/SOX11/ADCY8/CCK/FFAR4/CYP19A1/RBP4/NPY2R/TRH	46
BP	GO:0002831	regulation of response to biotic stimulus	61/1158	420/18862	2.95235e-10	7.48556e-09	4.36779e-09	MMP12/APOE/A2M/FCGR2B/VAV1/BIRC3/LYN/SYK/PVR/FCER1G/SOCS3/IRF1/ADAM8/LY86/STING1/TLR8/CLEC4A/TNFAIP3/HCK/IFNGR2/SIGIRR/FGR/IRAK3/ARRB2/RELB/TKFC/NLRC4/RNASEL/GRN/PAK2/NOD2/PSMB8/PTPN6/GATA6/SAMHD1/PRKCD/IL2RA/LRP8/SERPING1/LBP/NLRC5/CD274/ARG2/TLR4/IFNLR1/F2RL1/CLEC4E/MUC5B/VSIG4/USP18/CXCL6/RASGRP1/CARD9/EP300/DUSP10/MUC4/ARG1/FFAR2/NCR3/PPARG/IL23R	61
BP	GO:0034612	response to tumor necrosis factor	51/1158	320/18862	3.26109e-10	8.194e-09	4.78116e-09	POSTN/ICAM1/CD14/BIRC3/SYK/TNFRSF1B/TNFRSF1A/CCL3/TNFAIP3/TMSB4X/COL1A1/GSS/CXCL16/TNFRSF9/CHI3L1/UMOD/PSMB8/TNFSF9/GGT1/SFRP1/TRAF1/TNFRSF11A/CCL2/FAS/EDN1/CASP1/TNFRSF4/NOL3/AKAP12/ADAMTS12/THBS1/CLDN1/F2RL1/CD70/TNFSF13B/CCL4/TNFRSF8/EDA/GCH1/LIMS1/TNF/TNFSF4/ADAMTS7/CCL7/ADAMTS13/CD40/FABP4/CCL22/CCL21/KCNJ11/TDGF1	51
BP	GO:0071887	leukocyte apoptotic process	26/1158	102/18862	3.26115e-10	8.194e-09	4.78116e-09	AXL/HCLS1/LYN/ADAM8/LGALS3/PIK3CD/BMP4/BAK1/RIPK3/ANXA1/BTK/ST3GAL1/NOD2/BCL2L11/FAS/IL2RA/CD274/IL10/SLC7A11/ARG2/GLI3/PDCD1/CD74/CCL21/IL6/CDKN2A	26
BP	GO:0002449	lymphocyte mediated immunity	55/1158	360/18862	3.364e-10	8.41452e-09	4.90983e-09	WAS/FCGR2B/C1QB/ICAM1/TGFB1/VAV1/PVR/FCER1G/C1QA/TNFRSF1B/AZGP1/CLU/TLR8/C1QC/LILRB4/C3/FCER2/CORO1A/RIPK3/ARRB2/C4B/PTPRC/BTK/CFI/TCIRG1/NOD2/INPP5D/NLRP3/PTPN6/MYO1G/FOXP3/PRKCD/C7/HFE/SERPING1/C4BPA/IL10/C4A/C1S/CD70/IL18R1/RASGRP1/CD74/TNF/IL1R1/TNFSF4/CD40/C5/ARG1/CR2/CRP/NCR3/IL6/SLAMF7/IL23R	55
BP	GO:0023061	signal release	66/1158	475/18862	3.70988e-10	9.23826e-09	5.39048e-09	IL1RN/FGB/LYN/SYK/TRPV6/INHBB/UCP2/ABCA1/CD38/TIAM1/SLC22A2/PRKCB/LRP1/LIF/SNCA/ABCC8/ANXA1/BTK/POMC/TCIRG1/OSM/KCNA2/HTR1B/C1QTNF3/PIM3/SFRP1/TNFRSF11A/SLC16A1/NOS2/HFE/EDN1/GJA1/P2RX4/ADORA1/FGG/GHRHR/F2RL1/HNF4A/ALOX5/CLTRN/TNF/STX11/SLC2A2/FOXD1/P2RY12/SPP1/AGT/WNT7A/EDN3/ADRA2C/GPR68/FFAR2/MYB/SNAP25/SOX11/ADCY8/KCNJ11/IL6/FFAR4/REN/CYP19A1/RBP4/NPY2R/HTR1A/ENHO/TRH	66
BP	GO:1901214	regulation of neuron death	49/1158	302/18862	3.87292e-10	9.60141e-09	5.60238e-09	GPNMB/AXL/APOE/CTSZ/FCGR2B/ITGAM/GCLM/C1QA/TNFRSF1B/ITGB2/ADAM8/CSF1/CLU/C5AR1/CCL3/PPT1/CORO1A/TGFB2/LRP1/CX3CR1/PM20D1/ARRB2/SNCA/SOD1/HMOX1/GRN/TLR6/RAB29/CRLF1/CCL2/G6PD/BCL2L11/PTPRZ1/CBL/IL10/SLC7A11/ADORA1/ARRB1/SLC23A2/TLR4/NTRK1/TNF/ITGA1/CSF3/FZD9/MYB/SARM1/NR4A3/BDNF	49
BP	GO:0042100	B cell proliferation	25/1158	96/18862	4.35564e-10	1.07503e-08	6.27277e-09	FCGR2B/MIF/LYN/CD38/PTPRC/BTK/INPP5D/PLCL2/PRKCD/CDKN1A/IL10/TNFRSF4/GPR183/TLR4/NFATC2/CD70/TNFSF13B/IL7/RASGRP1/CD74/TLR9/CD40/CR2/LEF1/CTLA4	25
BP	GO:0051897	positive regulation of protein kinase B signaling	35/1158	175/18862	4.45686e-10	1.09517e-08	6.39027e-09	AXL/TGFB1/VAV1/HCLS1/ADAM8/CCL3/PIK3CD/PDGFB/RAC2/CX3CR1/ARRB2/CHI3L1/OSM/TGFBR1/CALCR/PIK3CG/CD80/HBEGF/P2RX4/ICOS/EGF/THBS1/F10/F7/LRP2/CD86/TNF/TPBG/P2RY12/CCL21/CSF3/IAPP/HPSE/ESR1/KL	35
BP	GO:0014068	positive regulation of phosphatidylinositol 3-kinase signaling	24/1158	90/18862	5.72102e-10	1.39964e-08	8.16685e-09	HCLS1/LYN/PIK3CD/CAT/PDGFB/TGFB2/FGR/NCF1/FN1/OSM/PTPN6/SELP/IGF1/PIK3CG/F2/CBL/EGF/DCN/F2RL1/NTRK1/TNF/FLT3/AGT/CSF3	24
BP	GO:0009636	response to toxic substance	42/1158	239/18862	5.81975e-10	1.41758e-08	8.2715e-09	APOE/LYN/PDZD3/TLR2/GSTA1/AKR7A3/CNP/GSTT1/SDC1/CCL3/PXDN/SLC15A2/CAT/SLC22A18/BAK1/PIM1/ALOX5AP/SOD1/DHFR/INMT/CYP1B1/ABCG2/MAP1B/CYGB/CDKN1A/SLC7A11/BPHL/GLYAT/S100A9/PTGS2/CLDN1/PDZK1/CCL4/PTGS1/LPO/GCH1/ADAMTS13/ARG1/CYP1A1/IPCEF1/APOA4/TPO	42
BP	GO:0007160	cell-matrix adhesion	41/1158	230/18862	5.96748e-10	1.44724e-08	8.4446e-09	MMP12/POSTN/FGB/MMP14/FERMT3/ITGB2/CD44/CSF1/TIAM1/SERPINE1/LRP1/ACTN1/ITGAL/FN1/COL3A1/ITGB3/SFRP1/EPDR1/BCL2L11/COL5A3/FGG/ADAMTS12/ITGA4/THBS1/ITGB4/EPHA3/WNT4/EDA/LIMS1/ITGA11/THBS3/ADAMTS13/ITGBL1/ITGA1/CCL21/MUC4/HPSE/ITGA2/CDKN2A/ACTN2/DISC1	41
BP	GO:1903707	negative regulation of hemopoiesis	26/1158	105/18862	6.46923e-10	1.56214e-08	9.11499e-09	FCGR2B/LYN/IRF1/TMEM176B/CCL3/C1QC/LILRB4/RUNX1/BMP4/TMEM176A/ANXA1/IHH/INPP5D/SFRP1/FBN1/FOXP3/MYC/GLI3/TLR4/FSTL3/CD74/TNFSF4/LRRC17/GPR68/CTLA4/RUNX3	26
BP	GO:0031341	regulation of cell killing	25/1158	98/18862	6.99623e-10	1.68211e-08	9.81504e-09	CLEC7A/FCGR2B/ITGAM/ICAM1/VAV1/SYK/PVR/AZGP1/FCER2/RIPK3/ARRB2/PTPRC/STAP1/CFH/BCL2L11/NOS2/P2RX7/F2RL1/CD5L/DNASE1/CXCL6/RASGRP1/ARG1/NCR3/IL23R	25
BP	GO:0031638	zymogen activation	19/1158	58/18862	7.77682e-10	1.86145e-08	1.08615e-08	CTSZ/FGB/VSIR/MMP14/RUNX1/SERPINE1/BAK1/MELTF/NLRC4/SERPINF2/GGT1/FGG/THBS1/CLEC3B/KLKB1/CD5L/APOH/KLK1/GRIN2A	19
BP	GO:0002886	regulation of myeloid leukocyte mediated immunity	18/1158	52/18862	7.80888e-10	1.86145e-08	1.08615e-08	FCGR2B/ITGAM/LYN/SYK/ITGB2/C3/RAC2/FGR/BTK/STAP1/HMOX1/PTAFR/GAB2/F2RL1/DNASE1/CXCL6/ARG1/FOXF1	18
BP	GO:0001649	osteoblast differentiation	40/1158	223/18862	7.9835e-10	1.89498e-08	1.10571e-08	COL6A1/TPM4/CCL3/IL6R/BMP4/COL1A1/CAT/PDLIM7/IFITM1/RUNX2/TNC/TCIRG1/IHH/SFRP1/IGF1/SATB2/ALPL/PTH1R/LOX/IL6ST/GLI3/BMP2/WNT4/CTHRC1/SFRP2/CREB3L1/AXIN2/TNF/VCAN/ITGA11/GLI1/IBSP/SPP1/GLI2/LEF1/SOX11/WNT10B/IL6/FFAR4/PPARG	40
BP	GO:0030183	B cell differentiation	30/1158	137/18862	8.04315e-10	1.90105e-08	1.10925e-08	FCGR2B/MMP14/SYK/BAK1/LGALS1/PTPRC/BTK/ST3GAL1/CDH17/TCIRG1/RBPJ/INPP5D/PTPN6/KLF6/SFRP1/PLCL2/HHEX/IL10/ITGA4/GPR183/MFNG/NTRK1/IL7/EP300/TLR9/FLT3/CR2/FZD9/HDAC9/IL6	30
BP	GO:0007229	integrin-mediated signaling pathway	26/1158	106/18862	8.07762e-10	1.90114e-08	1.10931e-08	ITGAM/TIMP1/VAV1/SYK/FERMT3/ITGB2/HCK/MYH9/FGR/ITGA5/FLNA/ITGAL/FN1/CDH17/COL3A1/ITGB3/ITGA4/ADAMTS1/ITGB4/LIMS1/ITGA11/ADAMTS13/ITGBL1/ADAM11/ITGA1/ITGA2	26
BP	GO:0003012	muscle system process	63/1158	453/18862	9.04313e-10	2.11944e-08	1.23668e-08	ACE2/VIM/TNFRSF1B/TPM4/MYOF/TNFRSF1A/CD38/TIAM1/FLNA/SOD1/KLF15/HMOX1/PTAFR/EDNRA/AKAP13/GAMT/GATA6/FBXO32/IGF1/DES/CXCR4/G6PD/PIK3CG/SULF2/MYH6/EDN1/GJA1/TIFAB/P2RX4/MYH7/ADORA1/IL6ST/NOL3/CRYAB/ARG2/MYBPH/ADRB2/HTR2B/KCNE1/TBXA2R/RYR1/COMP/TNNC1/SSPN/TNNT2/RGS2/MYL3/AGT/TNNI1/EDN3/ITGA1/SULF1/ADRA2C/KCNE5/SCN4A/CCDC78/ITGA2/ACTN2/NR4A3/NPY2R/SCN1A/TNNT1/CSRP3	63
BP	GO:0002920	regulation of humoral immune response	30/1158	138/18862	9.68345e-10	2.26001e-08	1.31871e-08	A2M/FCGR2B/C1QB/C1QA/CLU/C5AR1/C3AR1/C1QC/C3/FCER2/C4B/PTPRC/CFI/NOD2/PTPN6/GATA6/CFH/C7/SERPING1/C4BPA/F2/C4A/C1S/CD5L/VSIG4/TNF/C5AR2/C5/CR2/CFB	30
BP	GO:0046632	alpha-beta T cell differentiation	26/1158	107/18862	1.00554e-09	2.32816e-08	1.35847e-08	CD83/SYK/IRF1/LILRB4/RUNX1/IL6R/RELB/ANXA1/PRDM1/IHH/PLA2G2D/NLRP3/TGFBR2/FOXP3/CD80/GLI3/GPR183/IL18R1/CD86/ZBTB16/TNFSF4/LEF1/MYB/IL6/RUNX3/IL23R	26
BP	GO:0030324	lung development	33/1158	163/18862	1.00589e-09	2.32816e-08	1.35847e-08	MMP12/MMP14/BMP4/MME/LIPA/LIF/TNC/CHI3L1/RBPJ/TGFBR2/GATA6/STRA6/WNT2B/LOX/SLC7A11/GLI3/ALDH1A2/FSTL3/EIF4EBP1/ZFPM2/TNF/EP300/GLI1/DNAAF1/GLI2/LAMA1/PDPN/ARG1/SOX11/CCDC40/FOXF1/RBP4/NKX2-1	33
BP	GO:0001774	microglial cell activation	17/1158	47/18862	1.05294e-09	2.41699e-08	1.41031e-08	ITGAM/TLR2/C1QA/ITGB2/CLU/C5AR1/TLR8/CCL3/SNCA/AIF1/PTPRC/STAP1/GRN/TLR6/TLR7/TNF/IL6	17
BP	GO:0030574	collagen catabolic process	17/1158	47/18862	1.05294e-09	2.41699e-08	1.41031e-08	MMP12/CTSS/CTSK/MMP19/VSIR/MMP14/COL15A1/MMP2/MMP7/CTSD/CTSB/MMP20/FAP/MMP9/TMPRSS6/MMP16/MMP10	17
BP	GO:0002367	cytokine production involved in immune response	24/1158	93/18862	1.18616e-09	2.71163e-08	1.58222e-08	CLEC7A/TGFB1/TNFRSF1B/LILRB4/TGFB2/IRAK3/BTK/HMOX1/NOD2/NLRP3/FOXP3/HFE/IL10/TLR4/F2RL1/IL18R1/CD74/TNF/IL1R1/TNFSF4/ARG1/FFAR2/IL6/NR4A3	24
BP	GO:0031348	negative regulation of defense response	41/1158	236/18862	1.32838e-09	3.01365e-08	1.75845e-08	MMP12/APOE/TNFAIP8L2/A2M/FCGR2B/SOCS3/TNFRSF1B/TNFRSF1A/SIRPA/TNFAIP3/IRAK3/ARRB2/TKFC/CNR2/PTPRC/SOD1/GRN/NOD2/NLRP3/C1QTNF3/SAMHD1/NLRP6/IGF1/FOXP3/PRKCD/IL2RA/PROC/SERPING1/NLRC5/IL10/ADORA1/ARG2/VSIG4/ALOX5/DUSP10/CXCL17/ARG1/CCK/FFAR4/PPARG/FOXF1	41
BP	GO:0042130	negative regulation of T cell proliferation	20/1158	66/18862	1.32907e-09	3.01365e-08	1.75845e-08	GPNMB/VSIR/LILRB4/BMP4/IHH/PLA2G2D/PTPN6/LRRC32/FOXP3/CD80/IL2RA/CD274/IL10/ARG2/VSIG4/VTCN1/CD86/ARG1/PLA2G2F/CTLA4	20
BP	GO:0090130	tissue migration	54/1158	365/18862	1.59954e-09	3.61225e-08	2.10773e-08	APOE/VASH1/TGFB1/LOXL2/ITGB2/ANXA3/PIK3CD/TMSB4X/BMP4/NRP2/PDGFB/MYH9/TGFB2/ANXA1/ZEB2/HMOX1/GRN/TGFBR2/TGFBR1/ALOX12/ITGB3/EGR3/PLXND1/SCARB1/PIK3CG/HBEGF/EDN1/CYP1B1/AKT3/P2RX4/GLIPR2/EGF/DCN/PTGS2/THBS1/APOH/TBXA2R/ROBO1/TNF/FAP/SP100/CD40/DUSP10/MMP9/AGT/WNT7A/HDAC9/FGFBP1/ANLN/KRT16/ITGA2/PPARG/FOXF1/TDGF1	54
BP	GO:0002705	positive regulation of leukocyte mediated immunity	28/1158	125/18862	1.70166e-09	3.82737e-08	2.23325e-08	CLEC7A/ITGAM/TGFB1/VAV1/PVR/ITGB2/AZGP1/C3/FCER2/PTPRC/BTK/STAP1/PTAFR/NOD2/NLRP3/FOXP3/NOS2/F2RL1/IL18R1/RASGRP1/TNF/IL1R1/TNFSF4/CD40/ARG1/NCR3/IL6/IL23R	28
BP	GO:0030323	respiratory tube development	33/1158	167/18862	1.92915e-09	4.3216e-08	2.52163e-08	MMP12/MMP14/BMP4/MME/LIPA/LIF/TNC/CHI3L1/RBPJ/TGFBR2/GATA6/STRA6/WNT2B/LOX/SLC7A11/GLI3/ALDH1A2/FSTL3/EIF4EBP1/ZFPM2/TNF/EP300/GLI1/DNAAF1/GLI2/LAMA1/PDPN/ARG1/SOX11/CCDC40/FOXF1/RBP4/NKX2-1	33
BP	GO:0010631	epithelial cell migration	53/1158	357/18862	2.00168e-09	4.46614e-08	2.60597e-08	APOE/VASH1/TGFB1/LOXL2/ITGB2/ANXA3/PIK3CD/TMSB4X/BMP4/NRP2/PDGFB/MYH9/TGFB2/ANXA1/ZEB2/HMOX1/GRN/TGFBR2/TGFBR1/ALOX12/ITGB3/EGR3/PLXND1/SCARB1/PIK3CG/HBEGF/EDN1/CYP1B1/AKT3/P2RX4/GLIPR2/EGF/DCN/PTGS2/THBS1/APOH/TBXA2R/ROBO1/TNF/FAP/SP100/CD40/DUSP10/MMP9/AGT/WNT7A/HDAC9/FGFBP1/ANLN/KRT16/ITGA2/PPARG/TDGF1	53
BP	GO:0030888	regulation of B cell proliferation	19/1158	61/18862	2.04349e-09	4.54127e-08	2.64981e-08	FCGR2B/MIF/LYN/CD38/PTPRC/BTK/INPP5D/CDKN1A/IL10/TNFRSF4/GPR183/TLR4/NFATC2/TNFSF13B/IL7/CD74/TLR9/CD40/CTLA4	19
BP	GO:0002062	chondrocyte differentiation	25/1158	103/18862	2.15664e-09	4.7737e-08	2.78543e-08	TGFB1/LOXL2/RUNX1/BMP4/RUNX2/IHH/TGFBR2/TGFBR1/SULF2/PTH1R/WNT2B/GLI3/ADAMTS12/BMP2/COMP/SFRP2/AXIN2/ZBTB16/ADAMTS7/COL2A1/GLI2/WNT7A/SULF1/WNT10B/RUNX3	25
BP	GO:0046638	positive regulation of alpha-beta T cell differentiation	17/1158	49/18862	2.22041e-09	4.89544e-08	2.85647e-08	CD83/SYK/LILRB4/RUNX1/ANXA1/IHH/NLRP3/TGFBR2/FOXP3/CD80/GLI3/CD86/ZBTB16/TNFSF4/MYB/RUNX3/IL23R	17
BP	GO:0033002	muscle cell proliferation	39/1158	222/18862	2.40929e-09	5.29095e-08	3.08725e-08	P2RY6/MMP2/TNFAIP3/RUNX1/IL6R/BMP4/PDGFB/TGFB2/PIM1/AIF1/TGM2/HMOX1/PTAFR/RBPJ/HTR1B/TGFBR2/PTGIR/GATA6/SERPINF2/TGFBR1/ALOX12/IGF1/HBEGF/EDN1/GJA1/CDKN1A/IL10/ADAMTS1/THBS1/ZFPM2/TNF/GLI1/MMP9/MYB/IL6/ITGA2/NR4A3/PPARG/RBP4	39
BP	GO:0048246	macrophage chemotaxis	15/1158	38/18862	2.45934e-09	5.37969e-08	3.13902e-08	MIF/CSF1R/CSF1/C5AR1/LGALS3/C3AR1/CCL3/STAP1/CCL2/CMKLR1/THBS1/CXCL17/C5/RARRES2/MST1	15
BP	GO:0033273	response to vitamin	23/1158	89/18862	2.54479e-09	5.54486e-08	3.2354e-08	FOLR2/POSTN/COL1A1/CAT/CD4/PIM1/TNC/SFRP1/ALPL/KYNU/MAP1B/ALDH1A2/F7/SLC34A1/CD40/SPP1/ARG1/CYP26A1/ITGA2/CYP1A1/CYP27B1/LRAT/PPARG	23
BP	GO:0010714	positive regulation of collagen metabolic process	13/1158	28/18862	2.59339e-09	5.62877e-08	3.28436e-08	VIM/TGFB1/VSIR/RUNX1/BMP4/ARRB2/IHH/SERPINF2/F2/WNT4/CREB3L1/MYB/ITGA2	13
BP	GO:0090132	epithelium migration	53/1158	360/18862	2.70172e-09	5.83128e-08	3.40252e-08	APOE/VASH1/TGFB1/LOXL2/ITGB2/ANXA3/PIK3CD/TMSB4X/BMP4/NRP2/PDGFB/MYH9/TGFB2/ANXA1/ZEB2/HMOX1/GRN/TGFBR2/TGFBR1/ALOX12/ITGB3/EGR3/PLXND1/SCARB1/PIK3CG/HBEGF/EDN1/CYP1B1/AKT3/P2RX4/GLIPR2/EGF/DCN/PTGS2/THBS1/APOH/TBXA2R/ROBO1/TNF/FAP/SP100/CD40/DUSP10/MMP9/AGT/WNT7A/HDAC9/FGFBP1/ANLN/KRT16/ITGA2/PPARG/TDGF1	53
BP	GO:0006979	response to oxidative stress	61/1158	444/18862	2.7076e-09	5.83128e-08	3.40252e-08	GCLC/AXL/APOE/SLC25A24/CYBB/GCLM/MMP14/CYCS/SIRPA/UCP2/CD38/SDC1/NCF4/MMP2/TNFAIP3/COL1A1/PXDN/CAT/BAK1/RIPK3/SNCA/AIF1/NCF1/ANXA1/GSS/BTK/SOD1/HMOX1/GJB2/MSRA/TLR6/SELENON/DHFR/AQP1/G6PD/PRKCD/EDN1/CYP1B1/CYGB/IL10/SLC7A11/NOL3/CRYAB/SLC23A2/PTGS2/TLR4/ACOX2/TRPC6/PTGS1/ALOX5/LPO/GCH1/MMP9/FOSL1/ARG1/MYB/IL6/NR4A3/IPCEF1/APOA4/TPO	61
BP	GO:0001822	kidney development	45/1158	280/18862	2.74187e-09	5.88238e-08	3.43234e-08	RGN/SDC1/IL6R/BMP4/MME/CAT/PDGFB/TGFB2/LIF/SGPL1/COL4A3/KLF15/UMOD/TGFBR1/SFRP1/FBN1/CRLF1/PLXND1/ENPEP/STRA6/SULF2/BCL2L11/WNT2B/MYC/ARG2/GLI3/DCN/ADAMTS1/HEYL/BMP2/ALDH1A2/FSTL3/LRP2/WNT4/ZBTB16/KIF26B/SLC34A1/FOXD1/MMP9/AGT/GLI2/SULF1/CYP26A1/SOX11/REN	45
BP	GO:0045453	bone resorption	19/1158	62/18862	2.77809e-09	5.93724e-08	3.46435e-08	CSF1R/SYK/ADAM8/CD38/TNFAIP3/RAC2/TCIRG1/IHH/INPP5D/ITGB3/SNX10/TNFRSF11A/PTH1R/P2RX7/ADRB2/IL7/SPP1/IAPP/IL6	19
BP	GO:0043281	regulation of cysteine-type endopeptidase activity involved in apoptotic process	37/1158	205/18862	2.87461e-09	6.12006e-08	3.57102e-08	CLEC7A/CYCS/SYK/SFN/CD44/SLC22A2/PLAUR/BAK1/ARRB2/SNCA/NLRC4/CTSD/COL4A3/MICAL1/PAK2/NLRP3/XDH/ALOX12/AQP1/TNFSF10/BCL2L11/FAS/MYC/CASP1/ARRB1/NOL3/CRYAB/S100A9/THBS1/ROBO1/S100A8/CARD9/SFRP2/TNF/MMP9/CCK/PPARG	37
BP	GO:1903793	positive regulation of anion transport	64/1158	478/18862	3.11334e-09	6.60312e-08	3.85289e-08	ACE2/APOE/ITGAM/FGB/KCNN4/TGFB1/HCLS1/SFN/TLR2/CD33/ITGB2/ADAM8/ABCA1/CD38/P2RY2/C3/RAC2/TGFB2/LRP1/FLNA/RNASEL/KLF15/ABCG1/PTAFR/SLC51B/MICALL2/C1QTNF3/RAB29/ATP8A1/IGF1/TNFRSF11A/ANXA2/PRKCD/HFE/EDN1/GJA1/P2RX4/ADORA1/FGG/GLI3/GHRHR/TLR4/F2RL1/CHP2/PDZK1/S100A8/CLTRN/TNF/SLC34A1/CYP8B1/SPP1/GPR68/IL1A/MYB/ADCY8/RAB3B/CCK/FFAR4/NR4A3/LRAT/CYP19A1/RBP4/NPY2R/TRH	64
BP	GO:1903557	positive regulation of tumor necrosis factor superfamily cytokine production	23/1158	90/18862	3.22198e-09	6.80766e-08	3.97223e-08	CLEC7A/MIF/CD14/SYK/TLR2/ADAM8/CLU/CCL3/PTPRC/PTAFR/PF4/NOD2/LBP/LPL/TLR4/THBS1/TNFRSF8/CD86/RASGRP1/CARD9/TLR9/IL1A/IL6	23
BP	GO:0060541	respiratory system development	35/1158	188/18862	3.30163e-09	6.94963e-08	4.05508e-08	MMP12/MMP14/BMP4/MME/LIPA/LIF/TNC/CHI3L1/RBPJ/TGFBR2/GATA6/STRA6/WNT2B/LOX/SLC7A11/GLI3/ALDH1A2/FSTL3/EIF4EBP1/EDA/ZFPM2/TNF/EP300/GLI1/DNAAF1/GLI2/LAMA1/PDPN/ARG1/LEF1/SOX11/CCDC40/FOXF1/RBP4/NKX2-1	35
BP	GO:0006575	cellular modified amino acid metabolic process	36/1158	198/18862	3.82833e-09	7.99791e-08	4.66675e-08	GCLC/FOLR2/CTSK/GCLM/GSTA1/GSTT1/GGCT/DIO1/ACADM/GSS/SOD1/FTCD/PLA2G2D/GAMT/PLA1A/DHFR/GGT1/G6PD/HOGA1/AHCY/DMGDH/GNMT/GGH/ETHE1/SLC7A11/SERINC2/GSTA4/GCH1/MTHFD1L/TG/PLA2G2A/PLA2G2F/CKM/CGA/TPO/PLA2G2E	36
BP	GO:0019722	calcium-mediated signaling	36/1158	198/18862	3.82833e-09	7.99791e-08	4.66675e-08	RGN/SYK/LAT2/CCR5/CCL3/CCR1/CX3CR1/NFATC1/CD4/PTPRC/BTK/SELP/IGF1/CMKLR1/CXCR4/EDN1/P2RX4/RCAN3/P2RX7/NFATC2/HTR2B/CHP2/CCRL2/CCL4/CCR8/CCR3/TNF/DEFB1/P2RY12/CXCR2/CXCR6/GPR143/ACKR2/CXCR1/GRIN2A/CCR4	36
BP	GO:0071496	cellular response to external stimulus	47/1158	303/18862	3.96566e-09	8.25391e-08	4.81612e-08	AXL/CD68/FOLR2/POSTN/ICAM1/LYN/IRF1/INHBB/TNFRSF1A/UCP2/CNN2/TLR8/COL1A1/ATF3/BAK1/PIM1/MMP7/PTPRC/CBS/TNC/HMOX1/MAP3K1/SFRP1/AQP1/FAS/HFE/WNT2B/GJA1/TLR7/CDKN1A/CASP1/CBL/TLR5/LPL/ASGR1/ITGA4/TLR4/AOC1/CDKN2B/TNFRSF8/WNT4/SFRP2/CD40/FOSL1/ITGA2/CYP27B1/PPARG	47
BP	GO:0002700	regulation of production of molecular mediator of immune response	30/1158	146/18862	3.98875e-09	8.2711e-08	4.82615e-08	CLEC7A/FCGR2B/TGFB1/TNFRSF1B/LILRB4/TGFB2/IRAK3/PTPRC/BTK/HMOX1/NOD2/NLRP3/FOXP3/HFE/IL10/TNFRSF4/TLR4/F2RL1/IL18R1/CD74/TNF/IL1R1/TNFSF4/TLR9/CD40/ARG1/FFAR2/IL6/NR4A3/RBP4	30
BP	GO:0006801	superoxide metabolic process	20/1158	70/18862	4.18024e-09	8.60421e-08	5.02051e-08	CLEC7A/ITGAM/CYBB/TGFB1/SYK/ITGB2/NCF4/NCF1/SOD1/ALOX12/DHFR/PRKCD/NOS2/EDN1/F2RL1/SH3PXD2A/GCH1/NOXO1/CRP/APOA4	20
BP	GO:0045123	cellular extravasation	20/1158	70/18862	4.18024e-09	8.60421e-08	5.02051e-08	ICAM1/ITGB2/ST3GAL4/ADAM8/SIRPA/PIK3CD/CX3CR1/RIPK3/ITGAL/PTAFR/TRIM55/SELP/CCL2/PIK3CG/ITGA4/TNF/IL1R1/SELL/ITGA1/CCL21	20
BP	GO:0097191	extrinsic apoptotic signaling pathway	38/1158	217/18862	4.22535e-09	8.66507e-08	5.05603e-08	FGB/ICAM1/GCLM/TGFB1/TNFRSF1B/TNFRSF1A/LGALS3/TNFAIP3/IL6R/BMP4/SERPINE1/ATF3/TGFB2/BAK1/EYA2/PTPRC/HMOX1/PF4/PAK2/TGFBR1/SFRP1/IGF1/TRAF1/TNFSF10/BCL2L11/FAS/FGG/P2RX7/NOL3/THBS1/CD70/IL7/SFRP2/TNF/SP100/COL2A1/AGT/IL1A	38
BP	GO:0034121	regulation of toll-like receptor signaling pathway	21/1158	77/18862	4.35057e-09	8.88919e-08	5.1868e-08	CD14/BIRC3/LYN/TLR2/IRF1/RAB7B/PTPRS/TNFAIP3/IRAK3/ARRB2/NOD2/TLR6/NLRP6/LBP/TLR5/TLR4/F2RL1/TLR9/BPIFB1/SARM1/ESR1	21
BP	GO:0001935	endothelial cell proliferation	35/1158	191/18862	5.08524e-09	1.03524e-07	6.04055e-08	APOE/VASH1/MMP14/LOXL2/PIK3CD/BMP4/NRP2/PDGFB/COL4A3/HMOX1/XDH/TGFBR1/ITGB3/EGR3/CCL2/SCARB1/GJA1/AKT3/IL10/ITGA4/EGF/THBS1/THBS4/HTR2B/APOH/BMP2/LRG1/ALDH1A2/ALOX5/CCR3/TNF/SULF1/ARG1/FGFBP1/PPARG	35
BP	GO:0030316	osteoclast differentiation	23/1158	92/18862	5.1075e-09	1.03599e-07	6.04494e-08	CSF1R/CSF1/CCL3/LILRB4/CCR1/TCIRG1/INPP5D/SNX10/SFRP1/FBN1/TNFRSF11A/ANXA2/GAB2/GPR183/TLR4/FSTL3/SH3PXD2A/TNF/LRRC17/CD109/GPR68/IL20/IL23R	23
BP	GO:0051091	positive regulation of DNA-binding transcription factor activity	43/1158	266/18862	5.149e-09	1.04062e-07	6.07197e-08	ICAM1/HCLS1/TLR2/ITGB2/RAB7B/ADAM8/STING1/ANXA3/CLU/PRKCB/CAT/CX3CR1/IRAK3/RIPK3/BTK/NLRC4/NOD2/NLRP3/TLR6/RELN/TRAF1/TNFRSF11A/LRP8/EDN1/IL10/S100A9/TLR4/NTRK1/IL18R1/EDA/S100A8/TNF/EP300/TLR9/CD40/FOSL1/AGT/CSF3/WNT10B/ADCY8/IL6/ESR1/PPARG	43
BP	GO:0071356	cellular response to tumor necrosis factor	46/1158	296/18862	5.46225e-09	1.09994e-07	6.41812e-08	POSTN/ICAM1/BIRC3/SYK/TNFRSF1B/TNFRSF1A/CCL3/TNFAIP3/TMSB4X/COL1A1/TNFRSF9/CHI3L1/UMOD/PSMB8/TNFSF9/SFRP1/TRAF1/TNFRSF11A/CCL2/FAS/EDN1/CASP1/TNFRSF4/NOL3/AKAP12/ADAMTS12/THBS1/CLDN1/F2RL1/CD70/TNFSF13B/CCL4/TNFRSF8/EDA/LIMS1/TNF/TNFSF4/ADAMTS7/CCL7/ADAMTS13/CD40/FABP4/CCL22/CCL21/KCNJ11/TDGF1	46
BP	GO:0046718	viral entry into host cell	29/1158	140/18862	5.95041e-09	1.19393e-07	6.96655e-08	ACE2/AXL/ICAM1/PVR/MRC1/CCR5/WWP1/CD4/ITGA5/LGALS1/IFITM1/DYNLT1/SCARB2/HAVCR1/NCAM1/ITGB3/NPC1/SCARB1/CXCR4/CD80/TNFRSF4/CXADR/CLDN1/CD86/CD74/CR2/CIITA/PTX3/ITGA2	29
BP	GO:0002706	regulation of lymphocyte mediated immunity	31/1158	157/18862	6.04625e-09	1.20882e-07	7.05339e-08	WAS/FCGR2B/TGFB1/VAV1/PVR/TNFRSF1B/AZGP1/LILRB4/C3/FCER2/RIPK3/ARRB2/PTPRC/BTK/NOD2/NLRP3/PTPN6/FOXP3/HFE/C4BPA/IL10/IL18R1/RASGRP1/TNF/IL1R1/TNFSF4/CD40/ARG1/NCR3/IL6/IL23R	31
BP	GO:0006953	acute-phase response	16/1158	46/18862	6.31925e-09	1.25889e-07	7.34554e-08	CD163/IL6R/SIGIRR/FN1/SERPINF2/TNFRSF11A/HFE/F2/LBP/REG3G/PTGS2/TNF/IL1A/CRP/IL6/SERPINA1	16
BP	GO:0032147	activation of protein kinase activity	49/1158	328/18862	6.61175e-09	1.31247e-07	7.65818e-08	SYK/C5AR1/PRLR/SLC11A1/IL6R/BMP4/PDGFB/TGFB2/RIPK3/S1PR2/PTPRC/SOD1/CHI3L1/IQGAP3/MAP3K1/PAK2/NOD2/TLR6/TGFBR2/TGFBR1/ITGB3/IGF1/CXCR4/PRKCD/IGFBP6/MAPK10/ADORA1/ARRB1/EGF/TLR4/THBS1/ADRB2/NTRK1/BMP2/GHR/PRKAR1B/CD86/CD74/TNF/ADORA2B/AGT/CXCL17/ITGA1/C5/TPX2/ADRA2C/ADCY8/TDGF1/IL23R	49
BP	GO:0060348	bone development	35/1158	193/18862	6.74256e-09	1.33369e-07	7.78201e-08	RGN/MMP14/BMP4/COL1A1/PTPRC/IHH/AKAP13/TGFBR2/PTPN6/SNX10/IGF1/FBN1/ANXA2/ALPL/SULF2/BGN/GJA1/TIFAB/LOX/GLI3/SFRP4/BMP2/FOXN3/RYR1/COMP/SFRP2/AXIN2/EP300/THBS3/LRRC17/COL2A1/SULF1/GPR68/XYLT1/MMP16	35
BP	GO:2000116	regulation of cysteine-type endopeptidase activity	39/1158	230/18862	6.7781e-09	1.33598e-07	7.79539e-08	CLEC7A/BIRC3/CYCS/SYK/SFN/CD44/SLC22A2/PLAUR/BAK1/ARRB2/SNCA/NLRC4/CTSD/COL4A3/MICAL1/PAK2/NLRP3/XDH/ALOX12/AQP1/TNFSF10/BCL2L11/FAS/MYC/CASP1/ARRB1/NOL3/CRYAB/S100A9/THBS1/ROBO1/S100A8/CARD9/SFRP2/TNF/MMP9/CCK/GRIN2A/PPARG	39
BP	GO:0032755	positive regulation of interleukin-6 production	22/1158	86/18862	6.91741e-09	1.35864e-07	7.92759e-08	CLEC7A/SYK/TLR2/RAB7B/TLR8/IL6R/AIF1/PTAFR/NOD2/TLR6/TLR7/LBP/LPL/TLR4/F2RL1/CD74/CARD9/TNF/TNFSF4/TLR9/IL1A/IL6	22
BP	GO:0046634	regulation of alpha-beta T cell activation	24/1158	101/18862	7.09279e-09	1.38819e-07	8.10005e-08	CD83/VSIR/SYK/IRF1/LILRB4/RUNX1/ANXA1/PTPRC/PRDM1/IHH/NLRP3/TGFBR2/FOXP3/CD80/HFE/CD274/ARG2/GLI3/CD86/ZBTB16/TNFSF4/MYB/RUNX3/IL23R	24
BP	GO:0001776	leukocyte homeostasis	21/1158	79/18862	7.20644e-09	1.40551e-07	8.20107e-08	AXL/LYN/PIK3CD/TNFAIP3/CORO1A/BAK1/RIPK3/ANXA1/TCIRG1/FOXP3/BCL2L11/FAS/IL2RA/SLC7A11/GPR183/TNFSF13B/CXCL6/CD74/MPL/FLT3/IL6	21
BP	GO:0002698	negative regulation of immune effector process	27/1158	125/18862	7.66457e-09	1.48448e-07	8.66186e-08	A2M/FCGR2B/TGFB1/LGALS3/LILRB4/TGFB2/IRAK3/ARRB2/TKFC/ANXA1/PTPRC/HMOX1/GRN/NOD2/PTPN6/FOXP3/HFE/IL2RA/SERPING1/C4BPA/IL10/VSIG4/TNF/TNFSF4/DUSP10/ARG1/FOXF1	27
BP	GO:0048565	digestive tract development	27/1158	125/18862	7.66457e-09	1.48448e-07	8.66186e-08	BMP4/TGFB2/IHH/TGFBR2/GATA6/SFRP1/STRA6/CDKN1A/IL6ST/CLMP/GLI3/SFRP5/ALDH1A2/SFRP2/TNF/GLI1/DAB1/DACT1/DNAAF1/GLI2/RARRES2/SOX11/CDX2/KLF5/CYP1A1/CCDC40/FOXF1	27
BP	GO:0008217	regulation of blood pressure	33/1158	177/18862	8.89332e-09	1.7165e-07	1.00157e-07	ACE2/CTSZ/POSTN/MME/PDGFB/SOD1/HMOX1/PTAFR/POMC/EDNRA/SERPINF2/SLC2A5/ENPEP/NOS2/MYH6/EDN1/GJA1/P2RX4/ADORA1/PTGS2/ADRB2/F2RL1/TBXA2R/KLK1/PTGS1/GCH1/AGT/EDN3/TAC3/RARRES2/CMA1/REN/PPARG	33
BP	GO:1903556	negative regulation of tumor necrosis factor superfamily cytokine production	20/1158	73/18862	9.30085e-09	1.78897e-07	1.04386e-07	AXL/VSIR/CD33/SIRPA/CLEC4A/TNFAIP3/IRAK3/ARRB2/POMC/NOD2/PTPN6/IGF1/FOXP3/LBP/CD274/IL10/ARG2/TLR4/C5AR2/BPI	20
BP	GO:0070997	neuron death	50/1158	342/18862	9.62046e-09	1.84409e-07	1.07602e-07	GPNMB/AXL/APOE/CTSZ/FCGR2B/ITGAM/GCLM/C1QA/TNFRSF1B/ITGB2/ADAM8/CSF1/CLU/C5AR1/CCL3/PPT1/CORO1A/TGFB2/LRP1/CX3CR1/PM20D1/ARRB2/SNCA/SOD1/HMOX1/GRN/TLR6/RAB29/CRLF1/CCL2/G6PD/BCL2L11/FAS/PTPRZ1/CBL/IL10/SLC7A11/ADORA1/ARRB1/SLC23A2/TLR4/NTRK1/TNF/ITGA1/CSF3/FZD9/MYB/SARM1/NR4A3/BDNF	50
BP	GO:0043393	regulation of protein binding	35/1158	196/18862	1.0207e-08	1.94982e-07	1.13771e-07	APOE/CTSZ/STING1/TIAM1/RAMP1/BMP4/PDGFB/LRP1/ARRB2/TTC36/TGFBR1/PLXND1/ANXA2/PLCL2/PRKCD/HFE/LOX/CDKN1A/IL10/ITGA4/MFNG/ADRB2/CLDN5/BMP2/GREM2/PLK1/CTHRC1/EP300/SLPI/MMP9/DACT1/CSF3/LEF1/DISC1/BDNF	35
BP	GO:0070482	response to oxygen levels	54/1158	385/18862	1.0809e-08	2.05776e-07	1.20069e-07	POSTN/CYBB/ICAM1/MMP14/TLR2/LOXL2/ADAM8/UCP2/CD38/MMP2/COL1A1/CAT/TGFB2/HMOX1/B3GAT1/RBPJ/EDNRA/PSMB8/TGFBR2/GATA6/SFRP1/HK2/AQP1/PKLR/CXCR4/AHCY/FAS/NOS2/EDN1/MYC/CDKN1A/CASP1/CBL/ADORA1/NOL3/CRYAB/PTGS2/THBS1/BACH1/TRPC6/BMP2/F7/RYR1/EIF4EBP1/MPL/EP300/PDPN/ANGPTL4/MYB/CPEB1/ITGA2/CYP1A1/PPARG/TRH	54
BP	GO:0001906	cell killing	33/1158	179/18862	1.18816e-08	2.25427e-07	1.31536e-07	CLEC7A/FCGR2B/ITGAM/ICAM1/VAV1/SYK/PVR/AZGP1/C3/FCER2/CORO1A/RIPK3/ARRB2/PTPRC/STAP1/PF4/PTPN6/CFH/BCL2L11/NOS2/F2/P2RX7/REG3G/F2RL1/CD5L/DNASE1/CXCL6/RASGRP1/ARG1/CAMP/NCR3/SLAMF7/IL23R	33
BP	GO:0032965	regulation of collagen biosynthetic process	15/1158	42/18862	1.24259e-08	2.34955e-07	1.37095e-07	VIM/TGFB1/RUNX1/BMP4/ARRB2/IHH/SERPINF2/F2/WNT4/CREB3L1/CIITA/MYB/IL6/ITGA2/PPARG	15
BP	GO:0044409	entry into host	30/1158	153/18862	1.25462e-08	2.36429e-07	1.37955e-07	ACE2/AXL/ICAM1/PVR/MRC1/CCR5/WWP1/CD4/ITGA5/LGALS1/IFITM1/DYNLT1/SCARB2/HAVCR1/NCAM1/ITGB3/NPC1/SCARB1/CXCR4/CD80/CBL/TNFRSF4/CXADR/CLDN1/CD86/CD74/CR2/CIITA/PTX3/ITGA2	30
BP	GO:0010951	negative regulation of endopeptidase activity	40/1158	245/18862	1.31892e-08	2.47709e-07	1.44537e-07	A2M/TIMP1/TIMP2/SFN/CD44/C3/SERPINE1/PLAUR/ARRB2/SNCA/C4B/COL4A3/MICAL1/PAK2/PCSK1N/SERPINF2/AQP1/ANXA2/SERPING1/C4A/NOL3/CRYAB/THBS1/SERPINC1/TFPI2/ITIH1/SFRP2/TNF/SERPINB12/SLPI/PZP/MMP9/CD109/AGT/C5/SPOCK1/SPP2/KNG1/SERPINA1/SERPINA6	40
BP	GO:0002285	lymphocyte activation involved in immune response	34/1158	189/18862	1.36379e-08	2.55276e-07	1.48952e-07	FCGR2B/ICAM1/TGFB1/LCP1/FCER1G/LGALS3/SLC11A1/IL6R/CORO1A/RELB/ITGAL/LGALS1/ANXA1/PTPRC/ST3GAL1/CDH17/NLRP3/PLCL2/FOXP3/CD80/IL10/GPR183/TLR4/MFNG/F2RL1/IL18R1/CD86/CD74/TNFSF4/CD40/LEF1/MYB/IL6/IL23R	34
BP	GO:0045861	negative regulation of proteolysis	50/1158	346/18862	1.41837e-08	2.64604e-07	1.54395e-07	CTSZ/A2M/TIMP1/TIMP2/SFN/CD44/C3/SERPINE1/PLAUR/LRP1/ARRB2/SNCA/C4B/TTC36/COL4A3/MICAL1/TM4SF20/PAK2/PCSK1N/SERPINF2/AQP1/ANXA2/HFE/SERPING1/F2/IL10/C4A/NOL3/CRYAB/IL1R2/THBS1/SERPINC1/TFPI2/ITIH1/SFRP2/TNF/SERPINB12/SLPI/PZP/MMP9/CD109/AGT/C5/SPOCK1/GAS1/SPP2/KNG1/SERPINA1/SERPINA6/KLHL40	50
BP	GO:0045807	positive regulation of endocytosis	23/1158	97/18862	1.52029e-08	2.82672e-07	1.64938e-07	AXL/APOE/CD14/SYK/CLU/PPT1/C3/SERPINE1/LRP1/ARRB2/SNCA/RAB31/STAP1/ANXA2/HFE/CBL/ARRB1/EGF/F2RL1/SFRP4/CCL21/ITGA2/PPARG	23
BP	GO:0030282	bone mineralization	25/1158	113/18862	1.63999e-08	3.03916e-07	1.77334e-07	TGFB1/CCL3/BMP4/CCR1/ANKH/FGR/MGP/SNX10/IGF1/PTH1R/LOX/P2RX7/ADRB2/CLEC3B/BMP2/COMP/WNT4/ALOX5/AXIN2/IBSP/ASPN/FZD9/WNT10B/CYP27B1/KL	25
BP	GO:0010466	negative regulation of peptidase activity	41/1158	257/18862	1.71924e-08	3.17546e-07	1.85287e-07	A2M/TIMP1/TIMP2/SFN/CD44/C3/SERPINE1/PLAUR/LRP1/ARRB2/SNCA/C4B/COL4A3/MICAL1/PAK2/PCSK1N/SERPINF2/AQP1/ANXA2/SERPING1/C4A/NOL3/CRYAB/THBS1/SERPINC1/TFPI2/ITIH1/SFRP2/TNF/SERPINB12/SLPI/PZP/MMP9/CD109/AGT/C5/SPOCK1/SPP2/KNG1/SERPINA1/SERPINA6	41
BP	GO:0071622	regulation of granulocyte chemotaxis	16/1158	49/18862	1.79106e-08	3.29124e-07	1.92042e-07	CSF1R/CSF1/C5AR1/C3AR1/RAC2/NOD2/CMKLR1/EDN1/LBP/THBS1/THBS4/CD74/C5AR2/CXCL17/CCL21/RARRES2	16
BP	GO:1901605	alpha-amino acid metabolic process	34/1158	191/18862	1.79372e-08	3.29124e-07	1.92042e-07	GCLC/GCLM/ASPA/OAT/FAH/ODC1/PSAT1/TTC36/ADHFE1/HGD/CBS/FTCD/GCDH/THNSL2/AGMAT/MSRA/DHFR/GGT1/KYNU/HOGA1/AHCY/NOS2/GNMT/SLC7A11/GLYAT/ARG2/NAGS/HNF4A/ALDH18A1/BAAT/ARG1/TDO2/MAT1A/SLC7A7	34
BP	GO:0061138	morphogenesis of a branching epithelium	32/1158	173/18862	1.81501e-08	3.31938e-07	1.93684e-07	MMP14/SOCS3/CSF1/BMP4/PLXNA1/TGM2/TNC/IHH/EDNRA/TGFBR2/SFRP1/PLXND1/COL4A1/EDN1/WNT2B/MYC/IL10/GLI3/EGF/BMP2/WNT4/SFRP2/TNF/FOXD1/AGT/GLI2/LAMA1/SULF1/LEF1/ESR1/FOXF1/NKX2-1	32
BP	GO:1901653	cellular response to peptide	54/1158	391/18862	1.85356e-08	3.3788e-07	1.97152e-07	FCGR2B/VIM/ICAM1/LYN/SOCS3/INHBB/UCP2/PRLR/PRKCB/PNPLA3/LRP1/RAB31/KLF15/TCIRG1/NOD2/GJB2/TLR6/RAB15/SLC25A33/IGF1/FBN1/PKLR/BCL2L11/PRKCD/SH2B2/EDN1/GJA1/ABCC1/STAT6/MAP1B/LPL/ITGA4/GHRHR/ATP6V1B1/TLR4/ECHDC3/ADRB2/GHR/ATP6V1G3/PRKAR1B/IGFBP1/ARG1/RARRES2/HDAC9/LPIN1/ADCY8/KLF5/CPEB1/ACTN2/NR4A3/PPARG/KL/ENHO/CSRP3	54
BP	GO:0070527	platelet aggregation	18/1158	62/18862	1.88143e-08	3.41844e-07	1.99465e-07	FGB/LYN/SYK/FERMT3/MYH9/FLNA/FN1/PTPN6/ALOX12/ITGB3/PIK3CG/PRKCD/SLC7A11/FGG/COMP/MPL/P2RY12/PDPN	18
BP	GO:0010001	glial cell differentiation	36/1158	210/18862	1.91285e-08	3.46424e-07	2.02137e-07	EGR2/VIM/TGFB1/LYN/ASPA/TLR2/C1QA/TNFRSF1B/CNP/CLU/C5AR1/LRP1/LIF/SOD1/KLF15/GRN/RELN/CXCR4/PTPRZ1/F2/IL6ST/GLI3/S100A9/TLR4/FA2H/ITGB4/BMP2/S100A8/TNF/DAB1/DUSP10/LEF1/SOX11/IL6/PPARG/NKX2-1	36
BP	GO:0043542	endothelial cell migration	43/1158	278/18862	1.97525e-08	3.54676e-07	2.06952e-07	APOE/VASH1/TGFB1/LOXL2/ITGB2/ANXA3/PIK3CD/TMSB4X/BMP4/NRP2/PDGFB/MYH9/ANXA1/HMOX1/GRN/TGFBR1/ALOX12/ITGB3/EGR3/PLXND1/SCARB1/PIK3CG/EDN1/CYP1B1/AKT3/P2RX4/EGF/DCN/PTGS2/THBS1/APOH/TBXA2R/ROBO1/TNF/FAP/SP100/CD40/AGT/WNT7A/HDAC9/FGFBP1/PPARG/TDGF1	43
BP	GO:0042531	positive regulation of tyrosine phosphorylation of STAT protein	19/1158	69/18862	1.98835e-08	3.54676e-07	2.06952e-07	CSF1R/HCLS1/LYN/SOCS3/TNFRSF1A/IL6R/LIF/CTF1/OSM/IGF1/CRLF1/IL6ST/GHR/TNF/CD40/FLT3/IL20/IL6/IL23R	19
BP	GO:0002675	positive regulation of acute inflammatory response	12/1158	27/18862	1.9902e-08	3.54676e-07	2.06952e-07	ADAM8/OSMR/C3/BTK/OSM/TNFRSF11A/PIK3CG/IL6ST/PTGS2/TNF/FFAR2/IL6	12
BP	GO:0010758	regulation of macrophage chemotaxis	12/1158	27/18862	1.9902e-08	3.54676e-07	2.06952e-07	MIF/CSF1R/CSF1/C5AR1/C3AR1/STAP1/CMKLR1/THBS1/CXCL17/C5/RARRES2/MST1	12
BP	GO:0032967	positive regulation of collagen biosynthetic process	12/1158	27/18862	1.9902e-08	3.54676e-07	2.06952e-07	VIM/TGFB1/RUNX1/BMP4/ARRB2/IHH/SERPINF2/F2/WNT4/CREB3L1/MYB/ITGA2	12
BP	GO:0048015	phosphatidylinositol-mediated signaling	34/1158	192/18862	2.05363e-08	3.64814e-07	2.12867e-07	CSF1R/HCLS1/LYN/PIK3CD/CAT/PDGFB/TGFB2/FGR/NCF1/FN1/PLCB2/PTAFR/OSM/PTPN6/SELP/IGF1/PLCL2/PIK3CG/EDN1/F2/PLCD1/CBL/GAB2/EGF/DCN/F2RL1/HTR2B/NTRK1/CA8/TNF/FLT3/AGT/CSF3/GPR143	34
BP	GO:0060537	muscle tissue development	52/1158	371/18862	2.07083e-08	3.66701e-07	2.13968e-07	EGR2/TGFB1/HIVEP3/RUNX1/BMP4/ATF3/TGFB2/ARRB2/PIM1/EYA2/RBPJ/IHH/AKAP13/TGFBR2/SELENON/GATA6/TGFBR1/IGF1/G6PD/STRA6/MYH6/EDN1/POPDC2/HLF/GJA1/LOX/MYH7/CXADR/DCN/CSRP2/HEYL/BMP2/ALDH1A2/RYR1/TNNC1/LRP2/ZFPM2/TNNT2/EP300/GLI1/RGS2/MYL3/LEF1/HDAC9/SOX11/WNT10B/KLF5/ACTN2/RBP4/CSRP3/MYF6/KLHL40	52
BP	GO:0048872	homeostasis of number of cells	40/1158	249/18862	2.10262e-08	3.71152e-07	2.16565e-07	AXL/DNASE2/HCLS1/LYN/CSF1/IKZF1/PIK3CD/TNFAIP3/SPI1/BMP4/CORO1A/LIPA/BAK1/RIPK3/ANXA1/SOD1/SLC25A38/HMOX1/TCIRG1/INPP5D/G6PD/FOXP3/BCL2L11/FAS/IL2RA/SLC4A1/AKT3/SLC7A11/GPR183/RCOR1/TNFSF13B/IL7/CXCL6/CD74/MPL/RAC3/FLT3/PLA2G2A/IL6/CCR4	40
BP	GO:0060562	epithelial tube morphogenesis	46/1158	309/18862	2.1371e-08	3.76048e-07	2.19422e-07	TGFB1/CSF1R/MMP14/CSF1/PIK3CD/BMP4/TGFB2/TNC/RBPJ/IHH/EDNRA/TGFBR2/ALOX12/SFRP1/PLXND1/COL4A1/CXCR4/TCTN1/EDN1/WNT2B/MYC/VASP/GLI3/ADAMTS12/EGF/BMP2/LRP2/WNT4/SALL4/CTHRC1/SFRP2/TNF/MTHFD1L/KIF26B/FOXD1/STIL/DNAAF1/AGT/GLI2/LAMA1/LEF1/SOX11/ESR1/CCDC40/FOXF1/NKX2-1	46
BP	GO:1901654	response to ketone	34/1158	193/18862	2.34859e-08	4.11964e-07	2.40379e-07	CYBB/ICAM1/TGFB1/TLR2/CD38/PTGER2/TGFB2/TNC/PTAFR/GJB2/FBXO32/CLDN4/SFRP1/AQP1/EDN1/CDKN1A/CBL/THBS1/CLDN1/TBXA2R/F7/ACACA/TNFSF4/SPP1/HSD3B2/FOSL1/CCL21/ARG1/FOXP2/ADCY8/KCNJ11/FOSB/PPARG/TRH	34
BP	GO:0007259	receptor signaling pathway via JAK-STAT	31/1158	166/18862	2.39521e-08	4.17265e-07	2.43472e-07	CSF1R/HCLS1/LYN/SOCS3/TNFRSF1A/PRLR/IL6R/IL10RA/LIF/IFNAR1/PTPRC/CTF1/OSM/IGF1/CRLF1/CCL2/CYP1B1/STAT6/F2/IL10/IL6ST/EGF/GHR/TNF/DAB1/CD40/FLT3/AGT/IL20/IL6/IL23R	31
BP	GO:0010742	macrophage derived foam cell differentiation	14/1158	38/18862	2.40302e-08	4.17265e-07	2.43472e-07	TGFB1/CSF1/ABCA1/SOAT1/ABCG1/PF4/ITGB3/LPL/MSR1/EP300/PLA2G2A/AGT/CRP/PPARG	14
BP	GO:0090077	foam cell differentiation	14/1158	38/18862	2.40302e-08	4.17265e-07	2.43472e-07	TGFB1/CSF1/ABCA1/SOAT1/ABCG1/PF4/ITGB3/LPL/MSR1/EP300/PLA2G2A/AGT/CRP/PPARG	14
BP	GO:0001894	tissue homeostasis	41/1158	260/18862	2.41037e-08	4.17265e-07	2.43472e-07	CSF1R/LPCAT1/SYK/ADAM8/TFF3/CSF1/AZGP1/CD38/TNFAIP3/CORO1A/RAC2/LIPA/SOD1/TCIRG1/IHH/NOD2/INPP5D/ITGB3/SNX10/TNFRSF11A/PTH1R/GJA1/AKT3/P2RX4/CXADR/P2RX7/TLR4/CLDN1/ADRB2/CLDN5/ABCA4/IL7/ACACA/TLR9/RAC3/COL2A1/SPP1/MUC4/IAPP/IL6/RBP4	41
BP	GO:0010634	positive regulation of epithelial cell migration	32/1158	175/18862	2.41622e-08	4.17265e-07	2.43472e-07	TGFB1/ANXA3/PIK3CD/TMSB4X/BMP4/NRP2/PDGFB/TGFB2/ANXA1/HMOX1/GRN/TGFBR2/ALOX12/ITGB3/SCARB1/PIK3CG/HBEGF/EDN1/AKT3/P2RX4/GLIPR2/EGF/PTGS2/THBS1/CD40/MMP9/AGT/WNT7A/HDAC9/FGFBP1/ITGA2/TDGF1	32
BP	GO:0008347	glial cell migration	16/1158	50/18862	2.4846e-08	4.27749e-07	2.4959e-07	MMP14/CSF1/TIAM1/CCL3/TGFB2/LRP1/CX3CR1/STAP1/CCL2/LRP8/P2RX4/GLI3/GPR183/DAB1/P2RY12/DISC1	16
BP	GO:0046209	nitric oxide metabolic process	20/1158	77/18862	2.51783e-08	4.32136e-07	2.5215e-07	CLEC7A/RGN/ICAM1/TLR2/ITGB2/SIRPA/CLU/CX3CR1/TLR6/NOS2/EDN1/CYP1B1/P2RX4/IL10/ARG2/PTGS2/TLR4/GCH1/TNF/PTX3	20
BP	GO:0035987	endodermal cell differentiation	15/1158	44/18862	2.57721e-08	4.40972e-07	2.57305e-07	COL6A1/MMP14/ITGB2/MMP2/ITGA5/FN1/COL5A1/GATA6/COL8A1/COL12A1/COL4A2/ITGA4/COL5A2/LAMB3/MMP9	15
BP	GO:0071902	positive regulation of protein serine/threonine kinase activity	46/1158	311/18862	2.61338e-08	4.45792e-07	2.60118e-07	TGFB1/CSF1R/SYK/ADAM8/C5AR1/TIAM1/PDGFB/SNCA/S1PR2/PTPRC/SOD1/IQGAP3/AKAP13/NOD2/TLR6/IGF1/TNFRSF11A/CXCR4/PIK3CG/IGFBP6/MAPK10/EDN1/ARRB1/EGF/TLR4/THBS1/ADRB2/HTR2B/BMP2/GHR/RASGRP1/ROBO1/CD74/CCND2/TNF/TLR9/CD40/NEK10/FLT3/ADORA2B/AGT/CXCL17/EDN3/ITGA1/C5/TDGF1	46
BP	GO:0035710	CD4-positive, alpha-beta T cell activation	23/1158	100/18862	2.81451e-08	4.78639e-07	2.79284e-07	CD83/VSIR/RUNX1/IL6R/RELB/ANXA1/TCIRG1/PLA2G2D/NLRP3/TGFBR2/FOXP3/CD80/CD274/ARG2/GPR183/IL18R1/CD86/TNFSF4/LEF1/MYB/IL6/RUNX3/IL23R	23
BP	GO:0034109	homotypic cell-cell adhesion	21/1158	85/18862	2.95111e-08	5.00343e-07	2.91948e-07	FGB/LYN/SYK/FERMT3/MYH9/PLAUR/FLNA/LGALS1/FN1/PTPN6/ALOX12/ITGB3/PIK3CG/PRKCD/SLC7A11/CXADR/FGG/COMP/MPL/P2RY12/PDPN	21
BP	GO:0032757	positive regulation of interleukin-8 production	17/1158	57/18862	2.98681e-08	5.04861e-07	2.94584e-07	CLEC7A/CD14/SYK/TLR2/TLR8/SERPINE1/NOD2/TLR7/LBP/TLR5/TLR4/F2RL1/CD74/TNF/TLR9/FFAR2/IL6	17
BP	GO:0031639	plasminogen activation	11/1158	23/18862	3.03703e-08	5.11799e-07	2.98632e-07	CTSZ/FGB/RUNX1/SERPINE1/MELTF/SERPINF2/FGG/THBS1/CLEC3B/KLKB1/APOH	11
BP	GO:0001763	morphogenesis of a branching structure	33/1158	186/18862	3.15084e-08	5.2938e-07	3.08891e-07	MMP14/SOCS3/CSF1/BMP4/PLXNA1/TGM2/TNC/IHH/EDNRA/TGFBR2/SFRP1/PLXND1/COL4A1/EDN1/WNT2B/MYC/IL10/GLI3/EGF/BMP2/WNT4/SFRP2/TNF/FOXD1/AGT/GLI2/LAMA1/SULF1/LEF1/ESR1/FOXF1/NKX2-1/TDGF1	33
BP	GO:2001057	reactive nitrogen species metabolic process	20/1158	78/18862	3.19251e-08	5.3447e-07	3.11861e-07	CLEC7A/RGN/ICAM1/TLR2/ITGB2/SIRPA/CLU/CX3CR1/TLR6/NOS2/EDN1/CYP1B1/P2RX4/IL10/ARG2/PTGS2/TLR4/GCH1/TNF/PTX3	20
BP	GO:0001936	regulation of endothelial cell proliferation	32/1158	177/18862	3.20031e-08	5.3447e-07	3.11861e-07	APOE/VASH1/PIK3CD/BMP4/NRP2/PDGFB/COL4A3/HMOX1/XDH/TGFBR1/ITGB3/EGR3/CCL2/GJA1/AKT3/IL10/ITGA4/EGF/THBS1/THBS4/HTR2B/APOH/BMP2/LRG1/ALDH1A2/ALOX5/CCR3/TNF/SULF1/ARG1/FGFBP1/PPARG	32
BP	GO:0032720	negative regulation of tumor necrosis factor production	19/1158	71/18862	3.31318e-08	5.51669e-07	3.21896e-07	AXL/VSIR/CD33/SIRPA/CLEC4A/TNFAIP3/IRAK3/ARRB2/POMC/NOD2/PTPN6/IGF1/FOXP3/LBP/IL10/ARG2/TLR4/C5AR2/BPI	19
BP	GO:0043491	protein kinase B signaling	42/1158	273/18862	3.37373e-08	5.60079e-07	3.26804e-07	AXL/TGFB1/VAV1/HCLS1/ADAM8/CCL3/PIK3CD/PDGFB/RAC2/CX3CR1/ARRB2/CHI3L1/OSM/XDH/TGFBR1/IGF1/CALCR/CCL2/PIK3CG/CD80/HBEGF/LOX/P2RX4/SFRP5/ICOS/EGF/THBS1/NTRK1/F10/F7/LRP2/CD86/TNF/CD40/TPBG/P2RY12/CCL21/CSF3/IAPP/HPSE/ESR1/KL	42
BP	GO:0048017	inositol lipid-mediated signaling	34/1158	196/18862	3.48996e-08	5.77656e-07	3.37059e-07	CSF1R/HCLS1/LYN/PIK3CD/CAT/PDGFB/TGFB2/FGR/NCF1/FN1/PLCB2/PTAFR/OSM/PTPN6/SELP/IGF1/PLCL2/PIK3CG/EDN1/F2/PLCD1/CBL/GAB2/EGF/DCN/F2RL1/HTR2B/NTRK1/CA8/TNF/FLT3/AGT/CSF3/GPR143	34
BP	GO:0034122	negative regulation of toll-like receptor signaling pathway	15/1158	45/18862	3.64736e-08	5.97934e-07	3.48892e-07	CD14/LYN/RAB7B/PTPRS/TNFAIP3/IRAK3/ARRB2/NOD2/TLR6/NLRP6/TLR4/F2RL1/TLR9/BPIFB1/SARM1	15
BP	GO:0031214	biomineral tissue development	30/1158	160/18862	3.6521e-08	5.97934e-07	3.48892e-07	TGFB1/CCL3/BMP4/CCR1/COL1A1/ANKH/FGR/MGP/TCIRG1/SNX10/IGF1/ALPL/PTH1R/LOX/P2RX7/MMP20/ADRB2/CLEC3B/BMP2/COMP/WNT4/ALOX5/AXIN2/IBSP/SPP1/ASPN/FZD9/WNT10B/CYP27B1/KL	30
BP	GO:0048660	regulation of smooth muscle cell proliferation	30/1158	160/18862	3.6521e-08	5.97934e-07	3.48892e-07	P2RY6/MMP2/TNFAIP3/IL6R/BMP4/PDGFB/AIF1/TGM2/HMOX1/PTAFR/HTR1B/TGFBR2/PTGIR/SERPINF2/ALOX12/IGF1/HBEGF/EDN1/GJA1/CDKN1A/IL10/ADAMTS1/THBS1/TNF/MMP9/MYB/IL6/ITGA2/NR4A3/PPARG	30
BP	GO:0055123	digestive system development	27/1158	134/18862	3.65535e-08	5.97934e-07	3.48892e-07	BMP4/TGFB2/IHH/TGFBR2/GATA6/SFRP1/STRA6/CDKN1A/IL6ST/CLMP/GLI3/SFRP5/ALDH1A2/SFRP2/TNF/GLI1/DAB1/DACT1/DNAAF1/GLI2/RARRES2/SOX11/CDX2/KLF5/CYP1A1/CCDC40/FOXF1	27
BP	GO:0032612	interleukin-1 production	26/1158	126/18862	3.91365e-08	6.36452e-07	3.71367e-07	CLEC7A/CD33/SIRPA/TLR8/CCL3/TNFAIP3/LILRB4/CX3CR1/ARRB2/ANXA1/NLRC4/NOD2/NLRP3/TLR6/IGF1/CASP1/IL10/LPL/P2RX7/ARG2/IL1R2/TLR4/F2RL1/TNF/IL6/FFAR4	26
BP	GO:0045471	response to ethanol	26/1158	126/18862	3.91365e-08	6.36452e-07	3.71367e-07	CYBB/ICAM1/CD14/SPI1/CAT/BAK1/SOD1/TNC/NLRP3/SETD7/HTR1B/G6PD/RGS19/GGH/CBL/SLC23A2/CLDN1/TBXA2R/EIF4EBP1/S100A8/CCL7/RGS2/CSF3/GRIN2A/RBP4/TRH	26
BP	GO:0002761	regulation of myeloid leukocyte differentiation	25/1158	118/18862	4.10585e-08	6.65768e-07	3.88473e-07	TGFB1/HCLS1/LYN/CSF1/CCL3/C1QC/LILRB4/RUNX1/CCR1/CD4/LIF/PF4/INPP5D/SFRP1/FBN1/MYC/TLR4/FSTL3/CD74/TNF/LRRC17/GPR68/IL20/LEF1/IL23R	25
BP	GO:0031960	response to corticosteroid	29/1158	152/18862	4.12294e-08	6.66601e-07	3.88959e-07	IL1RN/HNMT/CYBB/ICAM1/ANXA3/SDC1/COL1A1/ANXA1/PTAFR/GJB2/HTR1B/FBXO32/CALCR/AQP1/ALPL/BCL2L11/EDN1/CDKN1A/IL10/GHRHR/CLDN1/TNF/FLT3/HSD3B2/FOSL1/ARG1/IL6/FOSB/TRH	29
BP	GO:1903036	positive regulation of response to wounding	19/1158	72/18862	4.24416e-08	6.84217e-07	3.99238e-07	CLEC7A/ST3GAL4/SERPINE1/LRP1/FLNA/ANXA1/GRN/SERPINF2/CLDN4/CXCR4/HBEGF/F2/REG3G/THBS1/CLDN1/APOH/TBXA2R/F7/HPSE	19
BP	GO:0032760	positive regulation of tumor necrosis factor production	21/1158	87/18862	4.57461e-08	7.35365e-07	4.29082e-07	CLEC7A/MIF/CD14/SYK/TLR2/CLU/CCL3/PTPRC/PTAFR/PF4/NOD2/LBP/LPL/TLR4/THBS1/TNFRSF8/RASGRP1/CARD9/TLR9/IL1A/IL6	21
BP	GO:0048659	smooth muscle cell proliferation	30/1158	162/18862	4.89106e-08	7.80497e-07	4.55416e-07	P2RY6/MMP2/TNFAIP3/IL6R/BMP4/PDGFB/AIF1/TGM2/HMOX1/PTAFR/HTR1B/TGFBR2/PTGIR/SERPINF2/ALOX12/IGF1/HBEGF/EDN1/GJA1/CDKN1A/IL10/ADAMTS1/THBS1/TNF/MMP9/MYB/IL6/ITGA2/NR4A3/PPARG	30
BP	GO:0110148	biomineralization	30/1158	162/18862	4.89106e-08	7.80497e-07	4.55416e-07	TGFB1/CCL3/BMP4/CCR1/COL1A1/ANKH/FGR/MGP/TCIRG1/SNX10/IGF1/ALPL/PTH1R/LOX/P2RX7/MMP20/ADRB2/CLEC3B/BMP2/COMP/WNT4/ALOX5/AXIN2/IBSP/SPP1/ASPN/FZD9/WNT10B/CYP27B1/KL	30
BP	GO:0043434	response to peptide hormone	57/1158	435/18862	4.89734e-08	7.80497e-07	4.55416e-07	EGR2/CYBB/TIMP1/ICAM1/LYN/TLR2/SOCS3/INHBB/UCP2/PRLR/COL1A1/KHK/PRKCB/CAT/PNPLA3/RAB31/ANXA1/KLF15/TCIRG1/GJB2/RAB15/SLC25A33/FBN1/PKLR/TNFSF10/PRKCD/SH2B2/EDN1/HHEX/GJA1/STAT6/GGH/MAP1B/IL10/LPL/REG3G/GHRHR/ATP6V1B1/ECHDC3/GHR/F7/ATP6V1G3/PRKAR1B/SLC34A1/IGFBP1/ARG1/RARRES2/HDAC9/LPIN1/ADCY8/CPEB1/ACTN2/NR4A3/PPARG/KL/ENHO/CSRP3	57
BP	GO:0022612	gland morphogenesis	24/1158	111/18862	5.05599e-08	8.0065e-07	4.67175e-07	TGFB1/CSF1R/CSF1/TNFAIP3/BMP4/TGFB2/PLXNA1/TGM2/TNC/TGFBR2/SFRP1/PLXND1/SULF2/GLI3/WNT4/EDA/TNF/GLI1/GLI2/LAMA1/SULF1/ARG1/IL6/ESR1	24
BP	GO:0071675	regulation of mononuclear cell migration	24/1158	111/18862	5.05599e-08	8.0065e-07	4.67175e-07	PLA2G7/CSF1R/LYN/ADAM8/CSF1/C5AR1/LGALS3/C3AR1/CCL3/CCR1/SERPINE1/RIPK3/AIF1/CCL2/CMKLR1/ITGA4/THBS1/CXCL14/CCL4/TNF/CCL7/CXCL17/CCL21/RARRES2	24
BP	GO:2000106	regulation of leukocyte apoptotic process	20/1158	80/18862	5.06686e-08	8.0065e-07	4.67175e-07	AXL/HCLS1/LYN/ADAM8/LGALS3/PIK3CD/BMP4/RIPK3/ANXA1/BTK/ST3GAL1/NOD2/CD274/IL10/SLC7A11/ARG2/PDCD1/CD74/CCL21/CDKN2A	20
BP	GO:0006809	nitric oxide biosynthetic process	19/1158	73/18862	5.41022e-08	8.52492e-07	4.97425e-07	CLEC7A/RGN/ICAM1/ITGB2/SIRPA/CLU/CX3CR1/TLR6/NOS2/EDN1/CYP1B1/P2RX4/IL10/ARG2/PTGS2/TLR4/GCH1/TNF/PTX3	19
BP	GO:0046635	positive regulation of alpha-beta T cell activation	18/1158	66/18862	5.51205e-08	8.6609e-07	5.05359e-07	CD83/SYK/LILRB4/RUNX1/ANXA1/PTPRC/IHH/NLRP3/TGFBR2/FOXP3/CD80/GLI3/CD86/ZBTB16/TNFSF4/MYB/RUNX3/IL23R	18
BP	GO:2001236	regulation of extrinsic apoptotic signaling pathway	29/1158	154/18862	5.56528e-08	8.71998e-07	5.08807e-07	FGB/ICAM1/GCLM/LGALS3/TNFAIP3/BMP4/SERPINE1/ATF3/EYA2/PTPRC/HMOX1/PF4/PAK2/TGFBR1/SFRP1/IGF1/TRAF1/TNFSF10/FAS/FGG/NOL3/THBS1/IL7/SFRP2/TNF/SP100/COL2A1/AGT/IL1A	29
BP	GO:0051235	maintenance of location	46/1158	319/18862	5.71735e-08	8.93316e-07	5.21245e-07	APOE/LCN2/LYN/GM2A/P2RY6/CCR5/ABCA1/CCL3/TMSB4X/C3/CHCHD10/CORO1A/CD4/FLNA/SNCA/PTPRC/SOAT1/ABCG1/SELENON/PTPN6/ITGB3/HK2/FBN1/SCARB1/TMSB10/PLIN2/GJA1/F2/IL10/LPL/NOL3/MSR1/S100A9/HTR2B/RYR1/S100A8/TNF/VSTM2A/SP100/CCL21/SLC30A2/FFAR2/F2RL3/CRP/IL6/PPARG	46
BP	GO:0010952	positive regulation of peptidase activity	34/1158	200/18862	5.8309e-08	9.08513e-07	5.30113e-07	CLEC7A/FBLN1/VSIR/CYCS/LYN/SYK/SLC22A2/BAK1/SNCA/FN1/NLRC4/CTSD/COL4A3/GRN/NLRP3/XDH/ALOX12/CLDN4/ANTXR1/TNFSF10/BCL2L11/FAS/MYC/CASP1/ARRB1/S100A9/ROBO1/S100A8/CARD9/SFRP2/TNF/CCK/GRIN2A/PPARG	34
BP	GO:0014706	striated muscle tissue development	49/1158	351/18862	6.00535e-08	9.33087e-07	5.44452e-07	EGR2/TGFB1/HIVEP3/RUNX1/BMP4/ATF3/TGFB2/ARRB2/PIM1/EYA2/RBPJ/AKAP13/TGFBR2/SELENON/GATA6/TGFBR1/IGF1/G6PD/MYH6/EDN1/POPDC2/HLF/GJA1/LOX/MYH7/CXADR/DCN/HEYL/BMP2/ALDH1A2/RYR1/TNNC1/LRP2/ZFPM2/TNNT2/EP300/GLI1/RGS2/MYL3/LEF1/HDAC9/SOX11/WNT10B/KLF5/ACTN2/RBP4/CSRP3/MYF6/KLHL40	49
BP	GO:0048545	response to steroid hormone	47/1158	330/18862	6.03628e-08	9.35288e-07	5.45736e-07	IL1RN/HNMT/CYBB/ICAM1/TGFB1/TLR2/ANXA3/CD38/SDC1/RUNX1/BMP4/COL1A1/TGFB2/ANXA1/PTAFR/GJB2/HTR1B/TGFBR2/FBXO32/CLDN4/SFRP1/CALCR/AQP1/NPC1/ALPL/BCL2L11/EDN1/LOX/CDKN1A/IL10/GHRHR/THBS1/CLDN1/HEYL/TNF/EP300/SPP1/FLT3/HSD3B2/FOSL1/ARG1/LEF1/IL6/FOSB/ESR1/NR4A3/TRH	47
BP	GO:0032609	interferon-gamma production	24/1158	112/18862	6.06532e-08	9.37185e-07	5.46843e-07	CLEC7A/AXL/VSIR/CD14/SIRPA/TLR8/SLC11A1/LILRB4/RIPK3/NOD2/IL1RL1/FOXP3/TLR7/CD274/IL10/TLR4/F2RL1/IL18R1/RASGRP1/TNF/IL1R1/TNFSF4/TLR9/IL23R	24
BP	GO:0003007	heart morphogenesis	38/1158	239/18862	6.24091e-08	9.61652e-07	5.61119e-07	TGFB1/BMP4/NRP2/TGFB2/PIM1/FLNA/RBPJ/IHH/COL5A1/TGFBR2/GATA6/TGFBR1/PLXND1/MYH6/MYH7/ADAMTS1/CLDN5/HTR2B/HEYL/BMP2/ALDH1A2/RYR1/TNNC1/LRP2/ROBO1/ZFPM2/SFRP2/AXIN2/TNNT2/MYL3/COL2A1/STIL/DNAAF1/SOX11/CCDC40/FOXF1/RBP4/NPY2R	38
BP	GO:0050708	regulation of protein secretion	42/1158	279/18862	6.33678e-08	9.73735e-07	5.6817e-07	APOE/FGB/KCNN4/TGFB1/TLR2/CD33/ADAM8/INHBB/UCP2/CD38/TIAM1/TGFB2/LRP1/ABCC8/ANXA1/ABCG1/TCIRG1/C1QTNF3/PIM3/SFRP1/IGF1/SLC16A1/NOS2/GJA1/FGG/TLR4/F2RL1/HNF4A/ALOX5/CLTRN/TNF/SLC2A2/ADRA2C/GPR68/IL1A/SNAP25/ADCY8/KCNJ11/IL6/RBP4/ENHO/TRH	42
BP	GO:0006936	muscle contraction	49/1158	352/18862	6.57182e-08	1.00432e-06	5.86015e-07	ACE2/VIM/TPM4/MYOF/CD38/FLNA/SOD1/PTAFR/EDNRA/GAMT/DES/CXCR4/PIK3CG/SULF2/MYH6/EDN1/GJA1/TIFAB/P2RX4/MYH7/ADORA1/CRYAB/ARG2/MYBPH/ADRB2/HTR2B/KCNE1/TBXA2R/RYR1/COMP/TNNC1/SSPN/TNNT2/RGS2/MYL3/TNNI1/EDN3/ITGA1/SULF1/ADRA2C/KCNE5/SCN4A/CCDC78/ITGA2/ACTN2/NPY2R/SCN1A/TNNT1/CSRP3	49
BP	GO:0010038	response to metal ion	49/1158	352/18862	6.57182e-08	1.00432e-06	5.86015e-07	SLC25A24/CYBB/FGB/ICAM1/CD14/LOXL2/C1QA/TRPV6/SDC1/KHK/CAT/SNCA/ALOX5AP/NCF1/GSS/SOD1/HMOX1/TCIRG1/AQP1/NPC1/PKLR/G6PD/HFE/EDN1/CYBRD1/GGH/P2RX4/FGG/THBS1/CLDN1/AOC1/CHP2/FSTL3/RYR1/TNNC1/FBP1/S100A8/TNNT2/ADAMTS13/SLC34A1/MMP9/FABP4/AQP9/SLC30A2/ARG1/IL1A/ADCY8/CYP1A1/FOSB	49
BP	GO:0042554	superoxide anion generation	13/1158	35/18862	6.82483e-08	1.04013e-06	6.06914e-07	CLEC7A/ITGAM/CYBB/TGFB1/SYK/ITGB2/NCF1/SOD1/ALOX12/PRKCD/EDN1/F2RL1/CRP	13
BP	GO:0032615	interleukin-12 production	17/1158	60/18862	6.94937e-08	1.05336e-06	6.1463e-07	CLEC7A/SYK/TLR2/IRF1/TLR8/IRAK3/ARRB2/IRF5/NOD2/CMKLR1/IL10/TLR4/THBS1/TNFSF4/TLR9/CD40/IL23R	17
BP	GO:0032655	regulation of interleukin-12 production	17/1158	60/18862	6.94937e-08	1.05336e-06	6.1463e-07	CLEC7A/SYK/TLR2/IRF1/TLR8/IRAK3/ARRB2/IRF5/NOD2/CMKLR1/IL10/TLR4/THBS1/TNFSF4/TLR9/CD40/IL23R	17
BP	GO:0046637	regulation of alpha-beta T cell differentiation	18/1158	67/18862	7.10791e-08	1.07447e-06	6.26948e-07	CD83/SYK/LILRB4/RUNX1/ANXA1/PRDM1/IHH/NLRP3/TGFBR2/FOXP3/CD80/GLI3/CD86/ZBTB16/TNFSF4/MYB/RUNX3/IL23R	18
BP	GO:0062207	regulation of pattern recognition receptor signaling pathway	23/1158	105/18862	7.41256e-08	1.11749e-06	6.52052e-07	CD14/BIRC3/LYN/TLR2/IRF1/RAB7B/PTPRS/TNFAIP3/SLC15A2/IRAK3/ARRB2/TKFC/NOD2/TLR6/NLRP6/LBP/TLR5/TLR4/F2RL1/TLR9/BPIFB1/SARM1/ESR1	23
BP	GO:0071692	protein localization to extracellular region	51/1158	375/18862	7.5907e-08	1.14127e-06	6.65923e-07	IL1RN/APOE/FGB/KCNN4/TGFB1/TLR2/CD33/ADAM8/INHBB/UCP2/ABCA1/CD38/TIAM1/TGFB2/LRP1/BLOC1S3/ABCC8/ANXA1/LTBP2/ABCG1/TCIRG1/C1QTNF3/PIM3/STEAP3/RAB15/SFRP1/IGF1/FBN1/SLC16A1/NOS2/GJA1/FGG/TLR4/F2RL1/HNF4A/COMP/ALOX5/CLTRN/TNF/SLC2A2/ADRA2C/GPR68/IL1A/SNAP25/ADCY8/KCNJ11/IL6/RAB3B/RBP4/ENHO/TRH	51
BP	GO:0042742	defense response to bacterium	48/1158	344/18862	8.30624e-08	1.24549e-06	7.26737e-07	FGB/LCN2/SYK/TLR2/FCER1G/TNFRSF1A/ANXA3/C5AR1/SLC11A1/IL6R/SERPINE1/FGR/CD4/NLRC4/GRN/RBPJ/UMOD/NOD2/TLR6/SELP/AQP1/PRKCD/NOS2/F2/LBP/TLR5/IL10/REG3G/ARG2/S100A9/TLR4/F2RL1/CXCL6/S100A8/CARD9/LPO/TNF/DEFB1/GSDMA/TLR9/SLPI/PLA2G2A/RARRES2/CAMP/CRP/BPI/IL6/IL23R	48
BP	GO:0052126	movement in host environment	31/1158	175/18862	8.48965e-08	1.26618e-06	7.38813e-07	ACE2/AXL/ICAM1/PVR/MRC1/CCR5/WWP1/CD4/ITGA5/LGALS1/IFITM1/DYNLT1/SCARB2/HAVCR1/NCAM1/ITGB3/NPC1/SCARB1/CXCR4/CD80/PC/CBL/TNFRSF4/CXADR/CLDN1/CD86/CD74/CR2/CIITA/PTX3/ITGA2	31
BP	GO:0097696	receptor signaling pathway via STAT	31/1158	175/18862	8.48965e-08	1.26618e-06	7.38813e-07	CSF1R/HCLS1/LYN/SOCS3/TNFRSF1A/PRLR/IL6R/IL10RA/LIF/IFNAR1/PTPRC/CTF1/OSM/IGF1/CRLF1/CCL2/CYP1B1/STAT6/F2/IL10/IL6ST/EGF/GHR/TNF/DAB1/CD40/FLT3/AGT/IL20/IL6/IL23R	31
BP	GO:0007249	I-kappaB kinase/NF-kappaB signaling	42/1158	282/18862	8.61026e-08	1.28075e-06	7.4731e-07	CD14/BIRC3/TLR2/TNFRSF1A/SIRPA/TLR8/TNFAIP3/LILRB4/PRKCB/CX3CR1/CD4/RIPK3/RELB/FLNA/LGALS1/BTK/TGM2/S100A4/HMOX1/TIFA/AKAP13/NOD2/TLR6/NLRP6/TRAF1/TNFSF10/GJA1/TLR7/TIFAB/CASP1/NEK6/TLR4/F2RL1/HTR2B/EDA/CD74/CARD9/TNF/TLR9/CD40/CCL21/ESR1	42
BP	GO:0042730	fibrinolysis	11/1158	25/18862	8.93152e-08	1.325e-06	7.73132e-07	FGB/SERPINE1/PLAUR/SERPINF2/SERPING1/F2/FGG/THBS1/KLKB1/APOH/FAP	11
BP	GO:0002548	monocyte chemotaxis	18/1158	68/18862	9.11666e-08	1.34888e-06	7.87065e-07	PLA2G7/LYN/LGALS3/CCL3/IL6R/CCR1/SERPINE1/PDGFB/AIF1/ANXA1/TNFRSF11A/CCL2/CCL4/CCL7/CXCL17/CCL22/CCL21/IL6	18
BP	GO:0051709	regulation of killing of cells of other organism	9/1158	16/18862	9.28112e-08	1.36958e-06	7.99143e-07	CLEC7A/SYK/FCER2/BCL2L11/NOS2/P2RX7/F2RL1/CXCL6/ARG1	9
BP	GO:0044706	multi-multicellular organism process	34/1158	204/18862	9.58497e-08	1.41068e-06	8.23128e-07	TIMP1/UCP2/CD38/PRLR/MMP2/ITGA5/LIF/MMP7/SOD1/PTAFR/IHH/GJB2/TGFBR2/B4GALT1/CLDN4/HFE/EDN1/GJA1/AGO2/ITGB4/WNT4/RGS2/PZP/SPP1/MMP9/FOSL1/TAC3/ARG1/ADRA2C/ITGA2/CYP1A1/FOSB/CYP27B1/ESR1	34
BP	GO:0009306	protein secretion	50/1158	367/18862	9.6232e-08	1.41258e-06	8.24236e-07	IL1RN/APOE/FGB/KCNN4/TGFB1/TLR2/CD33/ADAM8/INHBB/UCP2/ABCA1/CD38/TIAM1/TGFB2/LRP1/BLOC1S3/ABCC8/ANXA1/LTBP2/ABCG1/TCIRG1/C1QTNF3/PIM3/STEAP3/RAB15/SFRP1/IGF1/SLC16A1/NOS2/GJA1/FGG/TLR4/F2RL1/HNF4A/COMP/ALOX5/CLTRN/TNF/SLC2A2/ADRA2C/GPR68/IL1A/SNAP25/ADCY8/KCNJ11/IL6/RAB3B/RBP4/ENHO/TRH	50
BP	GO:1903409	reactive oxygen species biosynthetic process	25/1158	123/18862	9.71624e-08	1.4225e-06	8.30021e-07	CLEC7A/RGN/ICAM1/ITGB2/SIRPA/CLU/CX3CR1/SNCA/SOD1/TLR6/SLC25A33/NOS2/EDN1/CYP1B1/P2RX4/IL10/ARG2/CCN6/PTGS2/TLR4/ALOX5/GCH1/TNF/PTX3/CYP1A1	25
BP	GO:0045730	respiratory burst	13/1158	36/18862	1.00835e-07	1.47241e-06	8.59142e-07	CLEC7A/CYBB/SLC11A1/NCF4/PIK3CD/HCK/RAC2/NCF1/GRN/PIK3CG/LBP/DUSP10/NOXO1	13
BP	GO:0001704	formation of primary germ layer	24/1158	115/18862	1.03232e-07	1.49955e-06	8.7498e-07	COL6A1/MMP14/ITGB2/MMP2/BMP4/ITGA5/FN1/EYA2/COL5A1/GATA6/ITGB3/COL8A1/COL12A1/COL4A2/GJA1/ITGA4/COL5A2/ITGB4/LAMB3/SFRP2/MMP9/LEF1/ITGA2/FOXF1	24
BP	GO:0003206	cardiac chamber morphogenesis	24/1158	115/18862	1.03232e-07	1.49955e-06	8.7498e-07	TGFB1/BMP4/NRP2/TGFB2/RBPJ/TGFBR2/GATA6/TGFBR1/MYH6/MYH7/ADAMTS1/HEYL/BMP2/TNNC1/LRP2/ROBO1/ZFPM2/SFRP2/TNNT2/MYL3/SOX11/FOXF1/RBP4/NPY2R	24
BP	GO:0035592	establishment of protein localization to extracellular region	50/1158	368/18862	1.04903e-07	1.51717e-06	8.85263e-07	IL1RN/APOE/FGB/KCNN4/TGFB1/TLR2/CD33/ADAM8/INHBB/UCP2/ABCA1/CD38/TIAM1/TGFB2/LRP1/BLOC1S3/ABCC8/ANXA1/LTBP2/ABCG1/TCIRG1/C1QTNF3/PIM3/STEAP3/RAB15/SFRP1/IGF1/SLC16A1/NOS2/GJA1/FGG/TLR4/F2RL1/HNF4A/COMP/ALOX5/CLTRN/TNF/SLC2A2/ADRA2C/GPR68/IL1A/SNAP25/ADCY8/KCNJ11/IL6/RAB3B/RBP4/ENHO/TRH	50
BP	GO:0010595	positive regulation of endothelial cell migration	26/1158	132/18862	1.05261e-07	1.51717e-06	8.85263e-07	TGFB1/ANXA3/PIK3CD/TMSB4X/BMP4/NRP2/PDGFB/ANXA1/HMOX1/GRN/ALOX12/ITGB3/SCARB1/PIK3CG/EDN1/AKT3/P2RX4/EGF/PTGS2/THBS1/CD40/AGT/WNT7A/HDAC9/FGFBP1/TDGF1	26
BP	GO:0030879	mammary gland development	26/1158	132/18862	1.05261e-07	1.51717e-06	8.85263e-07	CSF1R/CSF1/PRLR/BMP4/IQGAP3/TGFBR2/XDH/HK2/TNFRSF11A/BCL2L11/GLI3/BRCA2/EGF/GHRHR/WNT4/ROBO1/SERPINC1/OAS2/GLI2/ARG1/LEF1/ITGA2/MST1/ESR1/FOXF1/TDGF1	26
BP	GO:0032649	regulation of interferon-gamma production	23/1158	107/18862	1.07151e-07	1.54044e-06	8.9884e-07	CLEC7A/AXL/VSIR/CD14/SIRPA/TLR8/SLC11A1/LILRB4/RIPK3/NOD2/IL1RL1/FOXP3/TLR7/CD274/IL10/TLR4/IL18R1/RASGRP1/TNF/IL1R1/TNFSF4/TLR9/IL23R	23
BP	GO:0019233	sensory perception of pain	22/1158	99/18862	1.08116e-07	1.55031e-06	9.04596e-07	CCL3/MME/ARRB2/CNR2/PTAFR/KCNA2/CCL2/CXCR4/EDN1/P2RX4/IL10/ADORA1/P2RX7/NTRK1/FABP5/ADRA2C/IAPP/ITGA2/CCK/GRIN2A/NPY2R/SCN1A	22
BP	GO:0001666	response to hypoxia	48/1158	348/18862	1.18754e-07	1.69414e-06	9.88526e-07	POSTN/CYBB/ICAM1/MMP14/TLR2/LOXL2/ADAM8/UCP2/CD38/MMP2/CAT/TGFB2/HMOX1/B3GAT1/RBPJ/EDNRA/PSMB8/TGFBR2/GATA6/SFRP1/HK2/AQP1/PKLR/CXCR4/AHCY/NOS2/EDN1/MYC/CASP1/ADORA1/NOL3/CRYAB/PTGS2/THBS1/BACH1/TRPC6/BMP2/F7/RYR1/EIF4EBP1/MPL/EP300/ANGPTL4/MYB/CPEB1/ITGA2/CYP1A1/TRH	48
BP	GO:2001233	regulation of apoptotic signaling pathway	48/1158	348/18862	1.18754e-07	1.69414e-06	9.88526e-07	MIF/FGB/ICAM1/GCLM/INHBB/CD44/CLU/LGALS3/TNFAIP3/BMP4/SERPINE1/ATF3/PLAUR/CX3CR1/RIPK3/ARRB2/EYA2/PTPRC/SOD1/HMOX1/PF4/PAK2/TGFBR1/SFRP1/IGF1/TRAF1/TNFSF10/BCL2L11/FAS/PRKCD/FGG/NOL3/S100A9/THBS1/IL7/WNT4/S100A8/CD74/SFRP2/CREB3L1/TNF/SP100/COL2A1/MMP9/AGT/FZD9/IL1A/BDNF	48
BP	GO:0032611	interleukin-1 beta production	23/1158	108/18862	1.28338e-07	1.8262e-06	1.06558e-06	CLEC7A/CD33/SIRPA/TLR8/CCL3/TNFAIP3/LILRB4/CX3CR1/ARRB2/NLRC4/NOD2/NLRP3/TLR6/IGF1/CASP1/LPL/P2RX7/ARG2/TLR4/F2RL1/TNF/IL6/FFAR4	23
BP	GO:0016049	cell growth	59/1158	470/18862	1.31014e-07	1.85953e-06	1.08503e-06	APOE/TRPV2/POSTN/TGFB1/MMP14/SFN/PTPRS/CD38/TIAM1/PPT1/NRP2/TGFB2/LRP1/CHPT1/PLXNA1/FN1/CXCL16/AKAP13/TGFBR2/TGFBR1/SLC25A33/SFRP1/IGF1/EXTL3/CXCR4/G6PD/LIMK1/DCBLD2/HBEGF/EDN1/GJA1/ROS1/MAP1B/F2/CDKN1A/CRYAB/SLC23A2/ITGA4/S100A9/NRCAM/DCLK1/HNF4A/FBP1/S100A8/SFRP2/RGS2/SPP1/IGFBP1/AGT/KRT17/PLXNA4/AUTS2/SPOCK1/CDKN2A/CYP27B1/TNR/PPARG/DISC1/BDNF	59
BP	GO:0002793	positive regulation of peptide secretion	28/1158	151/18862	1.31839e-07	1.86146e-06	1.08616e-06	FGB/KCNN4/TGFB1/TLR2/CD33/ADAM8/CD38/TGFB2/LRP1/ABCG1/C1QTNF3/IGF1/HFE/GJA1/ADORA1/FGG/GHRHR/TLR4/F2RL1/S100A8/CLTRN/GPR68/IL1A/ADCY8/FFAR4/RBP4/NPY2R/TRH	28
BP	GO:0072348	sulfur compound transport	15/1158	49/18862	1.32062e-07	1.86146e-06	1.08616e-06	SLC3A1/SLC25A10/SLC26A7/GJA1/ABCC1/ABCG2/SLC26A9/SLC7A11/SLC6A6/SLC26A10/ABCC5/SLC36A1/SLC26A4/SLC13A4/SLC26A2	15
BP	GO:0050728	negative regulation of inflammatory response	29/1158	160/18862	1.32151e-07	1.86146e-06	1.08616e-06	APOE/TNFAIP8L2/FCGR2B/SOCS3/TNFRSF1B/TNFRSF1A/SIRPA/TNFAIP3/CNR2/PTPRC/SOD1/GRN/NOD2/NLRP3/C1QTNF3/NLRP6/IGF1/FOXP3/PRKCD/IL2RA/PROC/IL10/ADORA1/ALOX5/DUSP10/CXCL17/FFAR4/PPARG/FOXF1	29
BP	GO:0006898	receptor-mediated endocytosis	46/1158	328/18862	1.32512e-07	1.86184e-06	1.08638e-06	APOE/FCGR2B/ITGAM/CD163/CD14/SYK/FCGR1A/MRC1/FCER1G/ITGB2/CLU/RAMP1/LILRB4/PPT1/C3/SERPINE1/LRP1/ARRB2/SNCA/CAP1/PDLIM7/RAB31/CXCL16/SCARB2/HTR1B/TGFBR2/ITGB3/ANXA2/SCARB1/HFE/CBL/ASGR1/ARRB1/MSR1/ITGA4/EGF/ADRB2/HTR2B/RSPO1/SFRP4/ARC/LRP2/CXCR2/CCL21/SNAP25/CXCR1	46
BP	GO:0036293	response to decreased oxygen levels	49/1158	360/18862	1.32989e-07	1.86385e-06	1.08755e-06	POSTN/CYBB/ICAM1/MMP14/TLR2/LOXL2/ADAM8/UCP2/CD38/MMP2/CAT/TGFB2/HMOX1/B3GAT1/RBPJ/EDNRA/PSMB8/TGFBR2/GATA6/SFRP1/HK2/AQP1/PKLR/CXCR4/AHCY/NOS2/EDN1/MYC/CASP1/CBL/ADORA1/NOL3/CRYAB/PTGS2/THBS1/BACH1/TRPC6/BMP2/F7/RYR1/EIF4EBP1/MPL/EP300/ANGPTL4/MYB/CPEB1/ITGA2/CYP1A1/TRH	49
BP	GO:0032355	response to estradiol	25/1158	125/18862	1.35141e-07	1.88926e-06	1.10238e-06	POSTN/TGFB1/CD38/COL1A1/CAT/CD4/ANXA1/IHH/GJB2/GGT1/SFRP1/BCL2L11/GJA1/NCOA3/MAP1B/IL10/CRYAB/ALDH1A2/F7/SLC34A1/WNT7A/KCNJ11/ITGA2/ESR1/CYP19A1	25
BP	GO:0050769	positive regulation of neurogenesis	35/1158	217/18862	1.43368e-07	1.99927e-06	1.16656e-06	TRPV2/EGR2/TGFB1/LYN/ASPA/TLR2/TNFRSF1B/TIAM1/MME/LRP1/CX3CR1/LIF/PLXNA1/FN1/PLXNC1/RELN/PLXND1/CXCR4/LIMK1/LRP8/PTPRZ1/MAP1B/IL6ST/GLI3/BMP2/LRP2/ROBO1/TNF/MYB/PLXNA4/SOX11/IL6/PPARG/DISC1/BDNF	35
BP	GO:0051353	positive regulation of oxidoreductase activity	16/1158	56/18862	1.48122e-07	2.06041e-06	1.20224e-06	RGN/APOE/FCER2/RIPK3/SNCA/S100A1/NOD2/DHFR/SCARB1/EDN1/HTR2B/GCH1/TNF/AGT/EDN3/CYP27B1	16
BP	GO:0050829	defense response to Gram-negative bacterium	20/1158	85/18862	1.49953e-07	2.08069e-06	1.21407e-06	SLC11A1/IL6R/SERPINE1/CD4/UMOD/SELP/AQP1/NOS2/F2/LBP/TLR4/F2RL1/CXCL6/DEFB1/TLR9/RARRES2/CAMP/BPI/IL6/IL23R	20
BP	GO:0051896	regulation of protein kinase B signaling	38/1158	247/18862	1.50527e-07	2.08347e-06	1.2157e-06	AXL/TGFB1/VAV1/HCLS1/ADAM8/CCL3/PIK3CD/PDGFB/RAC2/CX3CR1/ARRB2/CHI3L1/OSM/XDH/TGFBR1/CALCR/PIK3CG/CD80/HBEGF/P2RX4/SFRP5/ICOS/EGF/THBS1/NTRK1/F10/F7/LRP2/CD86/TNF/TPBG/P2RY12/CCL21/CSF3/IAPP/HPSE/ESR1/KL	38
BP	GO:0031343	positive regulation of cell killing	17/1158	63/18862	1.5256e-07	2.10638e-06	1.22906e-06	CLEC7A/ITGAM/VAV1/SYK/PVR/AZGP1/FCER2/PTPRC/STAP1/BCL2L11/NOS2/F2RL1/CD5L/RASGRP1/ARG1/NCR3/IL23R	17
BP	GO:0045637	regulation of myeloid cell differentiation	39/1158	258/18862	1.66489e-07	2.29303e-06	1.33797e-06	TGFB1/HCLS1/LYN/RAB7B/CSF1/LGALS3/CCL3/C1QC/SPI1/LILRB4/RUNX1/CCR1/PRKCB/CD4/LIF/PF4/INPP5D/SFRP1/FBN1/MYC/LOX/CSF3R/TLR4/THBS1/RCOR1/FSTL3/CD74/TNF/MPL/ZBTB16/EP300/LRRC17/AGO1/CSF3/GPR68/IL20/LEF1/NR4A3/IL23R	39
BP	GO:0051384	response to glucocorticoid	26/1158	135/18862	1.68324e-07	2.31258e-06	1.34938e-06	IL1RN/HNMT/ICAM1/ANXA3/SDC1/ANXA1/PTAFR/GJB2/FBXO32/CALCR/AQP1/ALPL/BCL2L11/EDN1/CDKN1A/IL10/GHRHR/CLDN1/TNF/FLT3/HSD3B2/FOSL1/ARG1/IL6/FOSB/TRH	26
BP	GO:1903522	regulation of blood circulation	42/1158	290/18862	1.89862e-07	2.60208e-06	1.5183e-06	ACE2/FGB/ICAM1/CD38/PTGER2/TGFB2/FLNA/S100A1/PTAFR/DES/PIK3CG/MYH6/HBEGF/EDN1/POPDC2/GJA1/KCND1/P2RX4/MYH7/ADORA1/CXADR/FGG/SPTBN4/KCNE1/TBXA2R/RYR1/GCH1/TNNT2/RGS2/CELF2/MYL3/AGT/EDN3/HRH1/ADRA2C/KCNE5/KCNJ11/CACNA2D4/CACNG6/ADORA3/HTR1A/CSRP3	42
BP	GO:0031295	T cell costimulation	16/1158	57/18862	1.94269e-07	2.65597e-06	1.54974e-06	VAV1/LYN/LILRB4/LGALS1/PAK2/PTPN6/CD80/CD274/ICOS/PDCD1/TNFSF13B/CD86/CD5/TNFSF4/CCL21/CTLA4	16
BP	GO:0032652	regulation of interleukin-1 production	24/1158	119/18862	2.03269e-07	2.77221e-06	1.61757e-06	CLEC7A/CD33/SIRPA/TLR8/CCL3/TNFAIP3/LILRB4/CX3CR1/ARRB2/ANXA1/NLRC4/NOD2/NLRP3/IGF1/CASP1/IL10/LPL/P2RX7/ARG2/IL1R2/TLR4/TNF/IL6/FFAR4	24
BP	GO:0042310	vasoconstriction	19/1158	79/18862	2.11218e-07	2.8736e-06	1.67673e-06	ACE2/FGB/ICAM1/CD38/PTAFR/EDNRA/HTR1B/EDN1/GJA1/FGG/HTR2B/TBXA2R/COMP/AGT/EDN3/HRH1/ADRA2C/CRP/HTR1A	19
BP	GO:0002286	T cell activation involved in immune response	23/1158	111/18862	2.17308e-07	2.94926e-06	1.72088e-06	FCGR2B/ICAM1/LCP1/FCER1G/LGALS3/SLC11A1/IL6R/RELB/ITGAL/ANXA1/NLRP3/FOXP3/CD80/GPR183/F2RL1/IL18R1/CD86/CD74/TNFSF4/LEF1/MYB/IL6/IL23R	23
BP	GO:0055002	striated muscle cell development	22/1158	103/18862	2.26943e-07	3.0651e-06	1.78847e-06	SDC1/BMP4/MYPN/FLNC/AKAP13/SELENON/MYH6/EDN1/OBSCN/LOX/CXADR/CSRP2/RYR1/COMP/TNNT2/HDAC9/WNT10B/ACTN2/TNNT1/CSRP3/MYF6/KLHL40	22
BP	GO:2001237	negative regulation of extrinsic apoptotic signaling pathway	22/1158	103/18862	2.26943e-07	3.0651e-06	1.78847e-06	FGB/ICAM1/GCLM/LGALS3/TNFAIP3/BMP4/SERPINE1/EYA2/HMOX1/PF4/TGFBR1/IGF1/TNFSF10/FAS/FGG/NOL3/THBS1/IL7/SFRP2/TNF/COL2A1/IL1A	22
BP	GO:1904645	response to amyloid-beta	15/1158	51/18862	2.37954e-07	3.20606e-06	1.87072e-06	MMP12/FCGR2B/ICAM1/MMP2/LRP1/TLR6/IGF1/CALCR/BCL2L11/GJA1/ABCC1/ITGA4/TLR4/ADRB2/MMP9	15
BP	GO:0007548	sex differentiation	39/1158	262/18862	2.50914e-07	3.37253e-06	1.96785e-06	AXL/MMP19/ICAM1/MMP14/INHBB/SDC1/TGFB2/BAK1/ARRB2/FLNA/SGPL1/SOD1/GATA6/TGFBR1/SFRP1/STRA6/TNFSF10/BCL2L11/WNT2B/TIFAB/CBL/ARRB1/BRCA2/ADAMTS1/NTRK1/FSTL3/HNF4A/LRP2/WNT4/ZFPM2/SFRP2/WNT7A/PTX3/ESR1/RXFP2/REN/CYP19A1/RBP4/NKX2-1	39
BP	GO:0051604	protein maturation	42/1158	293/18862	2.52934e-07	3.38553e-06	1.97544e-06	ACE2/CTSS/CTSZ/FGB/VSIR/MMP14/ADAM8/RUNX1/MME/SERPINE1/MYH9/ADAM19/BAK1/MELTF/NLRC4/IHH/PCSK1N/SERPINF2/GGT1/ENPEP/CASP1/FGG/PCSK2/NOL3/GLI3/IL1R2/THBS1/CLEC3B/KLKB1/CD5L/APOH/F7/COMP/KLK1/EP300/ADAMTS13/GAS1/CMA1/CGA/MMP16/REN/GRIN2A	42
BP	GO:0031663	lipopolysaccharide-mediated signaling pathway	16/1158	58/18862	2.53095e-07	3.38553e-06	1.97544e-06	TGFB1/CD14/LYN/TLR2/LY86/CCL3/TNFAIP3/HCK/SIGIRR/PTAFR/CCL2/SCARB1/LBP/TLR4/TNF/BPI	16
BP	GO:0030278	regulation of ossification	23/1158	112/18862	2.57792e-07	3.44011e-06	2.00729e-06	EGR2/TGFB1/CSF1/CCL3/BMP4/CCR1/TGFB2/ANKH/MGP/RBPJ/SFRP1/P2RX7/ADRB2/BMP2/COMP/WNT4/ALOX5/ZBTB16/FZD9/SOX11/WNT10B/CYP27B1/KL	23
BP	GO:0002821	positive regulation of adaptive immune response	22/1158	104/18862	2.71354e-07	3.61244e-06	2.10784e-06	TGFB1/PVR/AZGP1/SLC11A1/C3/FCER2/CD4/PTPRC/BTK/NOD2/NLRP3/FOXP3/CD274/IL6ST/TNFSF13B/IL18R1/TNF/IL1R1/TNFSF4/CD40/IL6/IL23R	22
BP	GO:0002532	production of molecular mediator involved in inflammatory response	20/1158	88/18862	2.75266e-07	3.65579e-06	2.13314e-06	CLEC7A/LYN/SYK/SIRPA/PLD3/LILRB4/SERPINE1/BTK/GRN/NOD2/TLR6/NOS2/F2/LBP/IL1R2/TLR4/ALOX5/TNF/DUSP10/IL6	20
BP	GO:0051962	positive regulation of nervous system development	39/1158	263/18862	2.77545e-07	3.67731e-06	2.14569e-06	TRPV2/EGR2/TGFB1/LYN/ASPA/TLR2/TNFRSF1B/TIAM1/MME/LRP1/CX3CR1/LIF/PLXNA1/FN1/PLXNC1/RELN/PLXND1/CXCR4/LIMK1/LRP8/PTPRZ1/MAP1B/IL6ST/GLI3/NTRK1/BMP2/LRP2/ROBO1/TNF/TPBG/WNT7A/MYB/PLXNA4/LRTM2/SOX11/IL6/PPARG/DISC1/BDNF	39
BP	GO:0045927	positive regulation of growth	38/1158	253/18862	2.82471e-07	3.7337e-06	2.1786e-06	TRPV2/MMP14/SFN/CSF1/CD38/TGFB2/LRP1/PIM1/FN1/CXCL16/RBPJ/TGFBR2/GATA6/TGFBR1/SLC25A33/SFRP1/IGF1/EXTL3/CXCR4/LIMK1/HBEGF/EDN1/MAP1B/F2/SLC23A2/SPTBN4/GHRHR/S100A9/IL7/GHR/S100A8/ZFPM2/SFRP2/GLI1/IGFBP1/KRT17/DISC1/BDNF	38
BP	GO:0031294	lymphocyte costimulation	16/1158	59/18862	3.27622e-07	4.29995e-06	2.509e-06	VAV1/LYN/LILRB4/LGALS1/PAK2/PTPN6/CD80/CD274/ICOS/PDCD1/TNFSF13B/CD86/CD5/TNFSF4/CCL21/CTLA4	16
BP	GO:0043030	regulation of macrophage activation	16/1158	59/18862	3.27622e-07	4.29995e-06	2.509e-06	FCGR2B/MIF/CCL3/PTPRC/STAP1/GRN/TLR6/IL1RL1/LBP/IL10/TLR4/THBS1/VSIG4/CD74/BPI/IL6	16
BP	GO:0090303	positive regulation of wound healing	16/1158	59/18862	3.27622e-07	4.29995e-06	2.509e-06	CLEC7A/ST3GAL4/SERPINE1/ANXA1/SERPINF2/CLDN4/CXCR4/HBEGF/F2/REG3G/THBS1/CLDN1/APOH/TBXA2R/F7/HPSE	16
BP	GO:0051712	positive regulation of killing of cells of other organism	7/1158	10/18862	3.28975e-07	4.30756e-06	2.51344e-06	CLEC7A/SYK/FCER2/BCL2L11/NOS2/F2RL1/ARG1	7
BP	GO:0071772	response to BMP	29/1158	167/18862	3.4063e-07	4.43933e-06	2.59033e-06	TGFB1/BMP4/TGFB2/RUNX2/RBPJ/GATA6/SFRP1/FBN1/HFE/ADAMTS12/SFRP5/GDF1/HEYL/SFRP4/BMP2/GREM2/FSTL3/COMP/LRP2/SFRP2/ADAMTS7/VSTM2A/FOXD1/COL2A1/SULF1/TMPRSS6/LEF1/SOX11/PPARG	29
BP	GO:0071773	cellular response to BMP stimulus	29/1158	167/18862	3.4063e-07	4.43933e-06	2.59033e-06	TGFB1/BMP4/TGFB2/RUNX2/RBPJ/GATA6/SFRP1/FBN1/HFE/ADAMTS12/SFRP5/GDF1/HEYL/SFRP4/BMP2/GREM2/FSTL3/COMP/LRP2/SFRP2/ADAMTS7/VSTM2A/FOXD1/COL2A1/SULF1/TMPRSS6/LEF1/SOX11/PPARG	29
BP	GO:0002523	leukocyte migration involved in inflammatory response	9/1158	18/18862	3.52533e-07	4.56248e-06	2.66219e-06	ITGB2/ADAM8/TRIM55/NLRP3/LBP/S100A9/S100A8/ALOX5/FFAR2	9
BP	GO:0032930	positive regulation of superoxide anion generation	9/1158	18/18862	3.52533e-07	4.56248e-06	2.66219e-06	CLEC7A/ITGAM/TGFB1/SYK/ITGB2/SOD1/PRKCD/F2RL1/CRP	9
BP	GO:0033189	response to vitamin A	9/1158	18/18862	3.52533e-07	4.56248e-06	2.66219e-06	CAT/MAP1B/ALDH1A2/SLC34A1/ARG1/CYP26A1/CYP1A1/LRAT/PPARG	9
BP	GO:0071260	cellular response to mechanical stimulus	18/1158	74/18862	3.66069e-07	4.7267e-06	2.75801e-06	IRF1/TNFRSF1A/CNN2/TLR8/COL1A1/BAK1/MMP7/MAP3K1/AQP1/FAS/GJA1/TLR7/CASP1/TLR5/TLR4/TNFRSF8/CD40/ITGA2	18
BP	GO:0007565	female pregnancy	30/1158	177/18862	3.69966e-07	4.76599e-06	2.78093e-06	TIMP1/UCP2/CD38/PRLR/MMP2/ITGA5/LIF/MMP7/SOD1/IHH/GJB2/TGFBR2/CLDN4/HFE/GJA1/AGO2/ITGB4/WNT4/RGS2/PZP/SPP1/MMP9/FOSL1/TAC3/ARG1/ADRA2C/ITGA2/FOSB/CYP27B1/ESR1	30
BP	GO:0043303	mast cell degranulation	14/1158	46/18862	3.75084e-07	4.82078e-06	2.8129e-06	LYN/SYK/LAT2/PIK3CD/RAC2/FGR/BTK/HMOX1/PIK3CG/CBL/GAB2/MILR1/NR4A3/FOXF1	14
BP	GO:0035821	modulation of process of other organism	24/1158	123/18862	3.87036e-07	4.96296e-06	2.89586e-06	CLEC7A/APOE/CSF1R/SYK/CCL3/FCER2/CD4/AQP1/ANXA2/BCL2L11/NOS2/PC/P2RX7/REG3G/S100A9/F2RL1/CCL4/CXCL6/EP300/SLPI/ARG1/LEF1/CRP/PTX3	24
BP	GO:0051092	positive regulation of NF-kappaB transcription factor activity	28/1158	159/18862	4.01702e-07	5.13921e-06	2.9987e-06	ICAM1/TLR2/ITGB2/RAB7B/ADAM8/CLU/PRKCB/CAT/CX3CR1/IRAK3/RIPK3/BTK/NLRC4/NOD2/NLRP3/TLR6/TRAF1/TNFRSF11A/S100A9/TLR4/NTRK1/IL18R1/EDA/S100A8/TNF/TLR9/CD40/AGT	28
BP	GO:0045834	positive regulation of lipid metabolic process	27/1158	150/18862	4.09806e-07	5.23088e-06	3.05219e-06	RGN/APOE/TGFB1/LYN/TNFRSF1A/PDGFB/FGR/ANXA1/ABCG1/NOD2/SCARB1/PRKCD/F2/ADORA1/PTGS2/HTR2B/WNT4/CD74/TNF/P2RY12/FLT3/AGT/CCL21/CGA/NR4A3/PPARG/APOA4	27
BP	GO:0001706	endoderm formation	15/1158	53/18862	4.15295e-07	5.28885e-06	3.08602e-06	COL6A1/MMP14/ITGB2/MMP2/ITGA5/FN1/COL5A1/GATA6/COL8A1/COL12A1/COL4A2/ITGA4/COL5A2/LAMB3/MMP9	15
BP	GO:0030890	positive regulation of B cell proliferation	13/1158	40/18862	4.16963e-07	5.29799e-06	3.09135e-06	MIF/CD38/PTPRC/CDKN1A/TNFRSF4/GPR183/TLR4/NFATC2/TNFSF13B/IL7/CD74/TLR9/CD40	13
BP	GO:0045576	mast cell activation	16/1158	60/18862	4.21487e-07	5.34331e-06	3.1178e-06	LYN/SYK/LAT2/PIK3CD/RAC2/FGR/CNR2/BTK/HAVCR1/HMOX1/PIK3CG/CBL/GAB2/MILR1/NR4A3/FOXF1	16
BP	GO:0030449	regulation of complement activation	23/1158	115/18862	4.24613e-07	5.37073e-06	3.1338e-06	A2M/C1QB/C1QA/CLU/C5AR1/C3AR1/C1QC/C3/C4B/CFI/CFH/C7/SERPING1/C4BPA/F2/C4A/C1S/CD5L/VSIG4/C5AR2/C5/CR2/CFB	23
BP	GO:0010469	regulation of signaling receptor activity	31/1158	188/18862	4.44701e-07	5.61208e-06	3.27462e-06	ACE2/FCGR2B/IL18BP/LILRB4/SERPINE1/NCF1/NPTXR/RELN/CALCR/CCL2/PRKCD/HFE/HBEGF/EDN1/NCOA3/CBL/IL10/ADORA1/DKK3/EGF/ADRB2/GREM2/ARC/TNF/MUC4/ADRA2C/CGA/ACTN2/NPTX2/GRIN2A/PPARG	31
BP	GO:0051048	negative regulation of secretion	28/1158	160/18862	4.5888e-07	5.77795e-06	3.37141e-06	APOE/FCGR2B/TNFRSF1B/INHBB/TNFRSF1A/UCP2/LIF/SNCA/ANXA1/HMOX1/OSM/HTR1B/PIM3/SFRP1/EDN1/GJA1/TIFAB/ADORA1/EGF/CD74/P2RY12/ADRA2C/KCNJ11/FFAR4/FOXF1/NPY2R/ENHO/TRH	28
BP	GO:0003205	cardiac chamber development	27/1158	151/18862	4.7033e-07	5.90879e-06	3.44775e-06	TGFB1/BMP4/NRP2/TGFB2/RBPJ/TGFBR2/GATA6/TGFBR1/PLXND1/STRA6/MYH6/MYH7/ADAMTS1/HEYL/BMP2/TNNC1/LRP2/SALL4/ROBO1/ZFPM2/SFRP2/TNNT2/MYL3/SOX11/FOXF1/RBP4/NPY2R	27
BP	GO:0007369	gastrulation	30/1158	179/18862	4.7469e-07	5.95016e-06	3.47189e-06	IL1RN/COL6A1/MMP14/ITGB2/MMP2/BMP4/ITGA5/FN1/EYA2/COL5A1/TGFBR2/GATA6/ITGB3/SFRP1/COL8A1/COL12A1/COL4A2/GJA1/IL10/ITGA4/COL5A2/ITGB4/HNF4A/LAMB3/SFRP2/MMP9/LEF1/ITGA2/NR4A3/FOXF1	30
BP	GO:0002824	positive regulation of adaptive immune response based on somatic recombination of immune receptors built from immunoglobulin superfamily domains	21/1158	99/18862	4.80335e-07	5.99398e-06	3.49746e-06	TGFB1/PVR/AZGP1/SLC11A1/C3/FCER2/CD4/PTPRC/BTK/NOD2/NLRP3/FOXP3/CD274/TNFSF13B/IL18R1/TNF/IL1R1/TNFSF4/CD40/IL6/IL23R	21
BP	GO:0042102	positive regulation of T cell proliferation	21/1158	99/18862	4.80335e-07	5.99398e-06	3.49746e-06	SYK/CORO1A/CD4/AIF1/ANXA1/PTPRC/TGFBR2/TNFSF9/IGF1/FOXP3/CD80/IL2RA/CD274/IL6ST/CD70/TNFSF13B/CD86/TNFSF4/IL1A/IL6/IL23R	21
BP	GO:0032092	positive regulation of protein binding	19/1158	83/18862	4.83147e-07	6.01561e-06	3.51008e-06	APOE/STING1/TIAM1/RAMP1/BMP4/LRP1/PLXND1/ANXA2/PLCL2/HFE/MFNG/CLDN5/BMP2/CTHRC1/EP300/MMP9/DACT1/CSF3/BDNF	19
BP	GO:0051146	striated muscle cell differentiation	39/1158	269/18862	5.01506e-07	6.23029e-06	3.63534e-06	TGFB1/MMP14/MYOF/PLD3/SDC1/BMP4/MYH9/MYPN/ARRB2/RBPJ/FLNC/AKAP13/SELENON/GATA6/IGF1/G6PD/MYH6/EDN1/POPDC2/OBSCN/LOX/CXADR/CSRP2/NFATC2/BMP2/RYR1/COMP/ADAM12/TNNT2/RGS2/HDAC9/WNT10B/KLF5/ACTN2/TNNT1/BDNF/CSRP3/MYF6/KLHL40	39
BP	GO:0002279	mast cell activation involved in immune response	14/1158	47/18862	5.0419e-07	6.23585e-06	3.63859e-06	LYN/SYK/LAT2/PIK3CD/RAC2/FGR/BTK/HMOX1/PIK3CG/CBL/GAB2/MILR1/NR4A3/FOXF1	14
BP	GO:0002448	mast cell mediated immunity	14/1158	47/18862	5.0419e-07	6.23585e-06	3.63859e-06	LYN/SYK/LAT2/PIK3CD/RAC2/FGR/BTK/HMOX1/PIK3CG/CBL/GAB2/MILR1/NR4A3/FOXF1	14
BP	GO:0048754	branching morphogenesis of an epithelial tube	26/1158	143/18862	5.46144e-07	6.73981e-06	3.93265e-06	MMP14/CSF1/BMP4/TNC/IHH/EDNRA/TGFBR2/PLXND1/COL4A1/EDN1/WNT2B/MYC/GLI3/EGF/BMP2/WNT4/SFRP2/TNF/FOXD1/AGT/GLI2/LAMA1/LEF1/ESR1/FOXF1/NKX2-1	26
BP	GO:0007492	endoderm development	18/1158	76/18862	5.61457e-07	6.91348e-06	4.03398e-06	COL6A1/MMP14/ITGB2/MMP2/BMP4/ITGA5/FN1/COL5A1/GATA6/COL8A1/COL12A1/COL4A2/ITGA4/COL5A2/ARC/LAMB3/MMP9/NKX2-1	18
BP	GO:0015698	inorganic anion transport	29/1158	171/18862	5.69106e-07	6.99223e-06	4.07993e-06	SLC11A1/SLC25A10/ANKH/SLC26A7/ABCC6/PTAFR/SLC37A4/CLDN4/SLC4A1/CLCNKB/ANO2/ROS1/SLC34A2/SLC26A9/GABRA1/SFRP4/SLC4A7/BSND/SLC26A10/SLC34A1/SLC26A4/TG/SLC13A4/SLC22A6/SLC4A9/SLC26A2/SLC4A4/CLCA4/BEST3	29
BP	GO:0045862	positive regulation of proteolysis	48/1158	367/18862	5.8874e-07	7.21756e-06	4.21141e-06	CLEC7A/RGN/APOE/FBLN1/VSIR/MMP14/CYCS/LYN/SYK/TNFRSF1B/ADAM8/CLU/SLC22A2/MYH9/BAK1/SNCA/FN1/MELTF/NLRC4/CTSD/COL4A3/GRN/NLRP3/XDH/ALOX12/CLDN4/ANTXR1/TNFSF10/BCL2L11/FAS/MYC/CASP1/ARRB1/EGF/S100A9/CLEC3B/KLKB1/ROBO1/PLK1/S100A8/CARD9/SFRP2/TNF/CCK/GRIN2A/PPARG/DISC1/KLHL40	48
BP	GO:0002755	MyD88-dependent toll-like receptor signaling pathway	12/1158	35/18862	6.03601e-07	7.38352e-06	4.30825e-06	CD14/TLR2/IRF1/TLR8/IRAK3/BTK/MAP3K1/TLR6/TLR5/REG3G/TLR4/TLR9	12
BP	GO:0015850	organic hydroxy compound transport	39/1158	271/18862	6.07751e-07	7.41802e-06	4.32838e-06	APOE/SYK/ABCA1/CLU/SLC22A2/LRP1/SNCA/SOAT1/ABCG1/POMC/SLC51B/KCNA2/HTR1B/ITGB3/AQP1/SLC16A1/NPC1/ANXA2/SCARB1/STRA6/MSR1/ABCG5/EGF/SLC10A6/CYP8B1/P2RY12/SPP1/AGT/AQP9/ADRA2C/MYB/RAB3B/REN/CYP19A1/SLC10A2/RBP4/NPY2R/HTR1A/APOA4	39
BP	GO:0043280	positive regulation of cysteine-type endopeptidase activity involved in apoptotic process	25/1158	135/18862	6.28119e-07	7.64989e-06	4.46367e-06	CLEC7A/CYCS/SYK/SLC22A2/BAK1/SNCA/NLRC4/CTSD/COL4A3/NLRP3/XDH/ALOX12/TNFSF10/BCL2L11/FAS/MYC/CASP1/ARRB1/S100A9/ROBO1/S100A8/CARD9/TNF/CCK/PPARG	25
BP	GO:0003208	cardiac ventricle morphogenesis	17/1158	69/18862	6.32822e-07	7.66229e-06	4.47091e-06	TGFB1/TGFB2/RBPJ/TGFBR2/TGFBR1/MYH6/MYH7/HEYL/TNNC1/LRP2/ZFPM2/SFRP2/TNNT2/MYL3/SOX11/FOXF1/NPY2R	17
BP	GO:0002544	chronic inflammatory response	9/1158	19/18862	6.33258e-07	7.66229e-06	4.47091e-06	TNFAIP3/FOXP3/AHCY/GJA1/IL10/S100A9/THBS1/S100A8/TNF	9
BP	GO:1903975	regulation of glial cell migration	9/1158	19/18862	6.33258e-07	7.66229e-06	4.47091e-06	CSF1/TIAM1/CCL3/LRP1/CX3CR1/STAP1/P2RX4/GPR183/P2RY12	9
BP	GO:0051098	regulation of binding	47/1158	357/18862	6.36795e-07	7.6884e-06	4.48615e-06	APOE/CTSZ/TGFB1/STING1/TIAM1/RAMP1/TMSB4X/BMP4/PDGFB/PLAUR/LRP1/LIF/ARRB2/TTC36/HMOX1/TGFBR1/IGF1/PLXND1/ANXA2/PLCL2/PRKCD/HFE/LOX/CDKN1A/IL10/ITGA4/EGF/MFNG/ADRB2/CLDN5/BMP2/GREM2/PLK1/CTHRC1/EP300/SP100/SLPI/MMP9/DACT1/CSF3/LEF1/SOX11/ITGA2/PPARG/DISC1/ENHO/BDNF	47
BP	GO:0010632	regulation of epithelial cell migration	41/1158	293/18862	6.69532e-07	8.0662e-06	4.70659e-06	APOE/VASH1/TGFB1/ANXA3/PIK3CD/TMSB4X/BMP4/NRP2/PDGFB/TGFB2/ANXA1/HMOX1/GRN/TGFBR2/ALOX12/ITGB3/SCARB1/PIK3CG/HBEGF/EDN1/AKT3/P2RX4/GLIPR2/EGF/DCN/PTGS2/THBS1/APOH/TBXA2R/TNF/SP100/CD40/DUSP10/MMP9/AGT/WNT7A/HDAC9/FGFBP1/ITGA2/PPARG/TDGF1	41
BP	GO:0002437	inflammatory response to antigenic stimulus	16/1158	62/18862	6.85454e-07	8.20486e-06	4.7875e-06	IL1RN/CD68/FCGR2B/ICAM1/C3/BTK/RBPJ/PLA2G2D/NOD2/NLRP6/AHCY/IL2RA/IL10/CYSLTR1/SERPINC1/TNF	16
BP	GO:0010573	vascular endothelial growth factor production	16/1158	62/18862	6.85454e-07	8.20486e-06	4.7875e-06	TGFB1/C5AR1/C3AR1/IL6R/C3/SULF2/CYP1B1/IL6ST/PTGS2/TNF/CXCL17/C5/SULF1/IL1A/HPSE/IL6	16
BP	GO:0032613	interleukin-10 production	16/1158	62/18862	6.85454e-07	8.20486e-06	4.7875e-06	CLEC7A/CD83/FCGR2B/VSIR/SYK/TLR2/LILRB4/NOD2/FOXP3/CD274/TLR4/F2RL1/TNFSF4/TLR9/IL6/IL23R	16
BP	GO:0014013	regulation of gliogenesis	20/1158	93/18862	7.10052e-07	8.4811e-06	4.94868e-06	EGR2/TGFB1/LYN/ASPA/TLR2/TNFRSF1B/LIF/CXCR4/PTPRZ1/F2/IL6ST/BMP2/LRP2/TNF/DAB1/DUSP10/MYB/SOX11/IL6/PPARG	20
BP	GO:0014066	regulation of phosphatidylinositol 3-kinase signaling	24/1158	127/18862	7.14328e-07	8.50577e-06	4.96307e-06	HCLS1/LYN/PIK3CD/CAT/PDGFB/TGFB2/FGR/NCF1/FN1/OSM/PTPN6/SELP/IGF1/PIK3CG/F2/CBL/EGF/DCN/F2RL1/NTRK1/TNF/FLT3/AGT/CSF3	24
BP	GO:0042509	regulation of tyrosine phosphorylation of STAT protein	19/1158	85/18862	7.15167e-07	8.50577e-06	4.96307e-06	CSF1R/HCLS1/LYN/SOCS3/TNFRSF1A/IL6R/LIF/CTF1/OSM/IGF1/CRLF1/IL6ST/GHR/TNF/CD40/FLT3/IL20/IL6/IL23R	19
BP	GO:0002709	regulation of T cell mediated immunity	18/1158	78/18862	8.47422e-07	1.00573e-05	5.86837e-06	WAS/FCGR2B/PVR/TNFRSF1B/AZGP1/LILRB4/RIPK3/PTPRC/NOD2/NLRP3/FOXP3/HFE/IL18R1/IL1R1/TNFSF4/ARG1/IL6/IL23R	18
BP	GO:0002604	regulation of dendritic cell antigen processing and presentation	7/1158	11/18862	8.56482e-07	1.00998e-05	5.89321e-06	CD68/FCGR2B/SLC11A1/NOD2/THBS1/CD74/CCL21	7
BP	GO:0035747	natural killer cell chemotaxis	7/1158	11/18862	8.56482e-07	1.00998e-05	5.89321e-06	CCL3/PIK3CD/CCL2/PIK3CG/CXCL14/CCL4/CCL7	7
BP	GO:1902563	regulation of neutrophil activation	7/1158	11/18862	8.56482e-07	1.00998e-05	5.89321e-06	FCGR2B/ITGAM/SYK/ITGB2/PTAFR/GRN/PLA2G2A	7
BP	GO:0002468	dendritic cell antigen processing and presentation	8/1158	15/18862	8.60062e-07	1.00998e-05	5.89321e-06	CD68/FCGR2B/CLEC4A/SLC11A1/NOD2/THBS1/CD74/CCL21	8
BP	GO:0038065	collagen-activated signaling pathway	8/1158	15/18862	8.60062e-07	1.00998e-05	5.89321e-06	SYK/COL1A1/COL4A3/COL4A1/COL4A2/COL4A6/ITGA11/ITGA2	8
BP	GO:0014015	positive regulation of gliogenesis	16/1158	63/18862	8.66866e-07	1.01584e-05	5.92735e-06	EGR2/TGFB1/LYN/ASPA/TLR2/TNFRSF1B/LIF/CXCR4/PTPRZ1/IL6ST/BMP2/LRP2/TNF/MYB/IL6/PPARG	16
BP	GO:0090287	regulation of cellular response to growth factor stimulus	41/1158	296/18862	8.77056e-07	1.02562e-05	5.98446e-06	TGFB1/BMP4/PRKCB/ITGA5/RBPJ/TGFBR2/XDH/TGFBR1/ITGB3/SFRP1/FBN1/SULF2/HHEX/LOX/DKK3/ADAMTS12/SFRP5/DCN/DOK5/THBS1/CDKN2B/SFRP4/GREM2/LRG1/FSTL3/LRP2/WNT4/ROBO1/SFRP2/CREB3L1/EP300/FOXD1/CD109/AGT/SULF1/TMPRSS6/ASPN/FGFBP1/SOX11/PPARG/NKX2-1	41
BP	GO:0032368	regulation of lipid transport	27/1158	156/18862	9.17099e-07	1.0702e-05	6.24459e-06	APOE/SYK/ABCA1/LRP1/POMC/ITGB3/ATP8A1/TNFRSF11A/ANXA2/PRKCD/EDN1/P2RX4/ADORA1/ABCG5/EGF/THBS1/CYP8B1/SPP1/AGT/MYB/CCK/REN/LRAT/CYP19A1/PPARG/APOA4/TRH	27
BP	GO:2001234	negative regulation of apoptotic signaling pathway	34/1158	224/18862	9.22375e-07	1.07411e-05	6.2674e-06	MIF/FGB/ICAM1/GCLM/CD44/CLU/LGALS3/TNFAIP3/BMP4/SERPINE1/PLAUR/CX3CR1/ARRB2/EYA2/HMOX1/PF4/TGFBR1/IGF1/TNFSF10/FAS/FGG/NOL3/THBS1/IL7/WNT4/CD74/SFRP2/CREB3L1/TNF/COL2A1/MMP9/FZD9/IL1A/BDNF	34
BP	GO:0007200	phospholipase C-activating G protein-coupled receptor signaling pathway	21/1158	103/18862	9.59665e-07	1.11289e-05	6.49367e-06	P2RY6/C5AR1/C3AR1/P2RY2/CX3CR1/TGM2/CMKLR1/PTH1R/EDN1/F2/F2RL1/HTR2B/P2RY12/C5AR2/CXCR2/AGT/HRH1/F2RL3/ACTN2/ESR1/FFAR4	21
BP	GO:0032651	regulation of interleukin-1 beta production	21/1158	103/18862	9.59665e-07	1.11289e-05	6.49367e-06	CLEC7A/CD33/SIRPA/TLR8/CCL3/TNFAIP3/LILRB4/CX3CR1/ARRB2/NLRC4/NOD2/NLRP3/IGF1/CASP1/LPL/P2RX7/ARG2/TLR4/TNF/IL6/FFAR4	21
BP	GO:0070227	lymphocyte apoptotic process	17/1158	71/18862	9.77901e-07	1.13169e-05	6.60334e-06	LYN/ADAM8/LGALS3/BMP4/BAK1/RIPK3/BTK/ST3GAL1/BCL2L11/FAS/IL2RA/CD274/IL10/ARG2/GLI3/PDCD1/CD74	17
BP	GO:0048638	regulation of developmental growth	43/1158	319/18862	1.00553e-06	1.16015e-05	6.76941e-06	APOE/TRPV2/PTPRS/CSF1/RUNX1/BMP4/LRP1/PIM1/SGPL1/FN1/SOD1/RBPJ/GAMT/TGFBR2/GATA6/TGFBR1/IGF1/CXCR4/G6PD/LIMK1/BCL2L11/MYH6/EDN1/GJA1/MAP1B/CDKN1A/SLC23A2/SPTBN4/GHRHR/NRCAM/ADRB2/IL7/GHR/ZFPM2/GLI1/RGS2/DUSP10/SPP1/PLXNA4/TNR/DISC1/RBP4/BDNF	43
BP	GO:1901215	negative regulation of neuron death	31/1158	195/18862	1.00665e-06	1.16015e-05	6.76941e-06	GPNMB/AXL/APOE/GCLM/TNFRSF1B/ADAM8/CSF1/C5AR1/PPT1/CORO1A/LRP1/CX3CR1/PM20D1/ARRB2/SNCA/SOD1/HMOX1/GRN/CRLF1/CCL2/PTPRZ1/CBL/IL10/SLC7A11/ARRB1/SLC23A2/NTRK1/CSF3/FZD9/NR4A3/BDNF	31
BP	GO:0001910	regulation of leukocyte mediated cytotoxicity	18/1158	79/18862	1.03515e-06	1.19053e-05	6.94671e-06	FCGR2B/ITGAM/ICAM1/VAV1/PVR/AZGP1/RIPK3/ARRB2/PTPRC/STAP1/NOS2/F2RL1/DNASE1/CXCL6/RASGRP1/ARG1/NCR3/IL23R	18
BP	GO:2000273	positive regulation of signaling receptor activity	13/1158	43/18862	1.06637e-06	1.22391e-05	7.14145e-06	NCF1/RELN/CCL2/HFE/HBEGF/EDN1/NCOA3/IL10/ADORA1/EGF/ADRB2/ARC/ADRA2C	13
BP	GO:0002577	regulation of antigen processing and presentation	9/1158	20/18862	1.08858e-06	1.24428e-05	7.26033e-06	CD68/WAS/FCGR2B/SLC11A1/NOD2/HFE/THBS1/CD74/CCL21	9
BP	GO:0032928	regulation of superoxide anion generation	9/1158	20/18862	1.08858e-06	1.24428e-05	7.26033e-06	CLEC7A/ITGAM/TGFB1/SYK/ITGB2/SOD1/PRKCD/F2RL1/CRP	9
BP	GO:0002456	T cell mediated immunity	21/1158	104/18862	1.13382e-06	1.29264e-05	7.54251e-06	WAS/FCGR2B/ICAM1/PVR/TNFRSF1B/AZGP1/LILRB4/RIPK3/PTPRC/NOD2/NLRP3/MYO1G/FOXP3/HFE/CD70/IL18R1/IL1R1/TNFSF4/ARG1/IL6/IL23R	21
BP	GO:0019724	B cell mediated immunity	34/1158	226/18862	1.13552e-06	1.29264e-05	7.54251e-06	FCGR2B/C1QB/TGFB1/FCER1G/C1QA/CLU/TLR8/C1QC/C3/FCER2/C4B/PTPRC/BTK/CFI/TCIRG1/NOD2/INPP5D/PTPN6/FOXP3/PRKCD/C7/SERPING1/C4BPA/IL10/C4A/C1S/CD70/CD74/TNF/TNFSF4/CD40/C5/CR2/CRP	34
BP	GO:0030072	peptide hormone secretion	36/1158	247/18862	1.20147e-06	1.36493e-05	7.96428e-06	IL1RN/FGB/INHBB/UCP2/CD38/TIAM1/LRP1/ABCC8/ANXA1/TCIRG1/PIM3/SFRP1/SLC16A1/NOS2/HFE/EDN1/GJA1/FGG/GHRHR/HNF4A/ALOX5/CLTRN/TNF/SLC2A2/EDN3/ADRA2C/GPR68/FFAR2/SNAP25/ADCY8/KCNJ11/IL6/FFAR4/RBP4/ENHO/TRH	36
BP	GO:0097421	liver regeneration	11/1158	31/18862	1.20512e-06	1.3663e-05	7.97227e-06	RGN/UCP2/HMOX1/IHH/SULF2/HFE/IL10/GLI3/CLDN1/GLI1/IL6	11
BP	GO:0001909	leukocyte mediated cytotoxicity	22/1158	113/18862	1.21641e-06	1.3763e-05	8.03062e-06	FCGR2B/ITGAM/ICAM1/VAV1/PVR/AZGP1/CORO1A/RIPK3/ARRB2/PTPRC/STAP1/PTPN6/NOS2/F2/F2RL1/DNASE1/CXCL6/RASGRP1/ARG1/NCR3/SLAMF7/IL23R	22
BP	GO:0007260	tyrosine phosphorylation of STAT protein	19/1158	88/18862	1.25644e-06	1.41871e-05	8.27809e-06	CSF1R/HCLS1/LYN/SOCS3/TNFRSF1A/IL6R/LIF/CTF1/OSM/IGF1/CRLF1/IL6ST/GHR/TNF/CD40/FLT3/IL20/IL6/IL23R	19
BP	GO:0034764	positive regulation of transmembrane transport	32/1158	207/18862	1.27307e-06	1.43169e-05	8.35386e-06	ACE2/RGN/CTSS/P2RY6/TMSB4X/C3/FLNA/SNCA/GLRX/RNASEL/KLF15/PTAFR/RELN/IGF1/CALCR/CCL2/G6PD/F2/P2RX7/ADRB2/TRPC6/KCNE1/ARC/PDZK1/CLTRN/SLC34A1/EDN3/F2RL3/KCNE5/KCNJ11/ACTN2/NR4A3	32
BP	GO:0034767	positive regulation of ion transmembrane transport	32/1158	207/18862	1.27307e-06	1.43169e-05	8.35386e-06	ACE2/RGN/CTSS/P2RY6/TMSB4X/C3/FLNA/SNCA/GLRX/RNASEL/KLF15/PTAFR/RELN/IGF1/CALCR/CCL2/G6PD/F2/P2RX7/ADRB2/TRPC6/KCNE1/ARC/PDZK1/CLTRN/SLC34A1/EDN3/F2RL3/KCNE5/KCNJ11/ACTN2/NR4A3	32
BP	GO:0042445	hormone metabolic process	33/1158	218/18862	1.41231e-06	1.5819e-05	9.23033e-06	ACE2/CTSZ/CTSK/DIO1/MME/SGPL1/PCSK1N/ENPEP/SCARB1/CYP1B1/SRD5A3/PCSK2/DKK3/DHCR7/GHRHR/BMP2/ALDH1A2/GHR/WNT4/TG/SPP1/HSD3B2/CYP26A1/CMA1/CGA/CYP1A1/CYP27B1/ESR1/REN/LRAT/CYP19A1/RBP4/TPO	33
BP	GO:0071695	anatomical structure maturation	33/1158	218/18862	1.41231e-06	1.5819e-05	9.23033e-06	CLEC7A/AXL/C1QA/MMP2/C3/TGFB2/CX3CR1/BTK/RBPJ/IHH/SNX10/IGF1/G6PD/PTH1R/CDKN1A/SPTBN4/BRCA2/GHRHR/NRCAM/BMP2/ALDH1A2/RYR1/BFSP2/DEFB1/BNC1/THBS3/RAC3/CCL21/XYLT1/WNT10B/RXFP2/REN/PPARG	33
BP	GO:0060191	regulation of lipase activity	20/1158	97/18862	1.43756e-06	1.60696e-05	9.37651e-06	P2RY6/C5AR1/LRP1/SNCA/ANXA1/PLCB2/PTAFR/EDNRA/RASGRP4/LPL/HTR2B/APOH/CD86/RGS2/P2RY12/ANGPTL4/HDAC9/ESR1/APOA4/BDNF	20
BP	GO:0042476	odontogenesis	23/1158	123/18862	1.46613e-06	1.63562e-05	9.54375e-06	CSF1/SDC1/BMP4/COL1A1/SERPINE1/TGFB2/TNC/TCIRG1/SNX10/AQP1/ALPL/BCL2L11/EDN1/CSF3R/GLI3/MMP20/BMP2/EDA/AXIN2/SLC34A1/GLI2/ASPN/LEF1	23
BP	GO:0010718	positive regulation of epithelial to mesenchymal transition	14/1158	51/18862	1.51398e-06	1.68562e-05	9.83553e-06	TGFB1/LOXL2/TIAM1/BMP4/COL1A1/TGFB2/TGFBR2/TGFBR1/GLIPR2/BMP2/AXIN2/PDPN/LEF1/IL6	14
BP	GO:0050680	negative regulation of epithelial cell proliferation	27/1158	160/18862	1.52757e-06	1.6943e-05	9.88615e-06	RGN/APOE/VASH1/TGFB1/SFN/BMP4/TGFB2/COL4A3/XDH/TGFBR1/SFRP1/CCL2/GJA1/BRCA2/THBS1/CDKN2B/APOH/ROBO1/ALOX5/SFRP2/TNF/DUSP10/CD109/SULF1/WNT10B/RUNX3/PPARG	27
BP	GO:0043367	CD4-positive, alpha-beta T cell differentiation	18/1158	81/18862	1.52784e-06	1.6943e-05	9.88615e-06	CD83/RUNX1/IL6R/RELB/ANXA1/PLA2G2D/NLRP3/FOXP3/CD80/GPR183/IL18R1/CD86/TNFSF4/LEF1/MYB/IL6/RUNX3/IL23R	18
BP	GO:0002719	negative regulation of cytokine production involved in immune response	10/1158	26/18862	1.57118e-06	1.7389e-05	1.01464e-05	TGFB1/LILRB4/TGFB2/IRAK3/HMOX1/FOXP3/HFE/IL10/TNF/ARG1	10
BP	GO:0090276	regulation of peptide hormone secretion	32/1158	209/18862	1.57751e-06	1.74245e-05	1.01671e-05	FGB/INHBB/UCP2/CD38/TIAM1/LRP1/ABCC8/TCIRG1/PIM3/SFRP1/SLC16A1/NOS2/HFE/GJA1/FGG/GHRHR/HNF4A/ALOX5/CLTRN/TNF/SLC2A2/ADRA2C/GPR68/FFAR2/SNAP25/ADCY8/KCNJ11/IL6/FFAR4/RBP4/ENHO/TRH	32
BP	GO:2001056	positive regulation of cysteine-type endopeptidase activity	26/1158	151/18862	1.60579e-06	1.77018e-05	1.03289e-05	CLEC7A/CYCS/SYK/SLC22A2/BAK1/SNCA/NLRC4/CTSD/COL4A3/NLRP3/XDH/ALOX12/TNFSF10/BCL2L11/FAS/MYC/CASP1/ARRB1/S100A9/ROBO1/S100A8/CARD9/TNF/CCK/GRIN2A/PPARG	26
BP	GO:0007409	axonogenesis	55/1158	460/18862	1.63884e-06	1.80305e-05	1.05207e-05	APOE/TRPV2/EGR2/EPHB6/CSF1R/PTPRS/CNP/TIAM1/PIK3CD/NRP2/RAC2/LAMC2/LRP1/MYPN/PLXNA1/PDLIM7/FN1/PLXNC1/NCAM1/PAK2/RELN/KIF5C/PLXND1/CXCR4/LIMK1/TCTN1/TUBB3/MAP1B/VASP/GLI3/SPTBN4/ITGA4/GAB2/DOK5/NRCAM/DCLK1/NTRK1/EPHA3/ROBO1/KIF5A/DAB1/FOXD1/SPP1/GLI2/WNT7A/LAMA1/PLXNA4/AUTS2/LRTM2/CCK/CTNNA2/TNR/DISC1/NKX2-1/BDNF	55
BP	GO:0032715	negative regulation of interleukin-6 production	16/1158	66/18862	1.69985e-06	1.86649e-05	1.08909e-05	SIRPA/TNFAIP3/LILRB4/IRAK3/ARRB2/INPP5D/C1QTNF3/PTPN6/FOXP3/IL10/ARRB1/TLR4/TNF/TLR9/C5AR2/BPI	16
BP	GO:0007188	adenylate cyclase-modulating G protein-coupled receptor signaling pathway	34/1158	230/18862	1.70511e-06	1.86859e-05	1.09031e-05	ABCA1/RAMP1/PTGER2/FLNA/S1PR2/CNR2/SCTR/PF4/EDNRA/AKAP13/HTR1B/PTGIR/ADGRG2/CALCR/PTH1R/EDN1/ADCYAP1R1/ADORA1/ADGRE5/AKAP12/GHRHR/ADRB2/TBXA2R/GNAT3/CCR3/RGS2/P2RY12/ADRA2C/ADCY8/IAPP/CHRM4/RXFP2/NPY2R/HTR1A	34
BP	GO:0030307	positive regulation of cell growth	27/1158	161/18862	1.72988e-06	1.88995e-05	1.10278e-05	TRPV2/MMP14/SFN/CD38/TGFB2/LRP1/FN1/CXCL16/TGFBR1/SLC25A33/SFRP1/IGF1/EXTL3/CXCR4/LIMK1/HBEGF/EDN1/MAP1B/F2/SLC23A2/S100A9/S100A8/SFRP2/IGFBP1/KRT17/DISC1/BDNF	27
BP	GO:0010743	regulation of macrophage derived foam cell differentiation	11/1158	32/18862	1.73477e-06	1.88995e-05	1.10278e-05	CSF1/ABCA1/ABCG1/PF4/ITGB3/LPL/MSR1/PLA2G2A/AGT/CRP/PPARG	11
BP	GO:0090322	regulation of superoxide metabolic process	11/1158	32/18862	1.73477e-06	1.88995e-05	1.10278e-05	CLEC7A/ITGAM/TGFB1/SYK/ITGB2/SOD1/DHFR/PRKCD/F2RL1/GCH1/CRP	11
BP	GO:0050767	regulation of neurogenesis	45/1158	348/18862	1.80088e-06	1.95086e-05	1.13832e-05	TRPV2/EGR2/TGFB1/LYN/ASPA/TLR2/TNFRSF1B/PTPRS/TIAM1/MME/LRP1/CX3CR1/LIF/PLXNA1/FN1/DYNLT1/PLXNC1/RELN/PLXND1/CXCR4/LIMK1/LRP8/PTPRZ1/MAP1B/F2/IL6ST/GLI3/TRPC6/HEYL/BMP2/LRP2/ROBO1/TNF/DAB1/DUSP10/SPP1/WNT7A/MYB/PLXNA4/SOX11/IL6/TNR/PPARG/DISC1/BDNF	45
BP	GO:0003073	regulation of systemic arterial blood pressure	19/1158	90/18862	1.80116e-06	1.95086e-05	1.13832e-05	ACE2/CTSZ/POSTN/MME/PDGFB/SERPINF2/SLC2A5/ENPEP/EDN1/GJA1/ADORA1/ADRB2/F2RL1/KLK1/AGT/EDN3/RARRES2/CMA1/REN	19
BP	GO:0003177	pulmonary valve development	9/1158	21/18862	1.80117e-06	1.95086e-05	1.13832e-05	TNFRSF1B/TNFRSF1A/BMP4/TGFB2/NFATC1/RBPJ/STRA6/HEYL/ROBO1	9
BP	GO:0032663	regulation of interleukin-2 production	15/1158	59/18862	1.87176e-06	2.01947e-05	1.17835e-05	CLEC7A/CD83/TNFAIP3/LILRB4/RUNX1/CD4/ANXA1/PTPRC/NOD2/FOXP3/CD80/VSIG4/CD86/CARD9/IL1A	15
BP	GO:0045428	regulation of nitric oxide biosynthetic process	15/1158	59/18862	1.87176e-06	2.01947e-05	1.17835e-05	CLEC7A/RGN/ICAM1/ITGB2/SIRPA/CLU/CX3CR1/TLR6/EDN1/P2RX4/IL10/PTGS2/TLR4/TNF/PTX3	15
BP	GO:0010594	regulation of endothelial cell migration	34/1158	231/18862	1.88396e-06	2.02872e-05	1.18375e-05	APOE/VASH1/TGFB1/ANXA3/PIK3CD/TMSB4X/BMP4/NRP2/PDGFB/ANXA1/HMOX1/GRN/ALOX12/ITGB3/SCARB1/PIK3CG/EDN1/AKT3/P2RX4/EGF/DCN/PTGS2/THBS1/APOH/TBXA2R/TNF/SP100/CD40/AGT/WNT7A/HDAC9/FGFBP1/PPARG/TDGF1	34
BP	GO:0009743	response to carbohydrate	33/1158	221/18862	1.92414e-06	2.06401e-05	1.20434e-05	CLEC7A/ICAM1/GCLM/COL6A2/LYN/UCP2/TIAM1/KHK/PRKCB/CAT/PNPLA3/LRP1/LGALS1/COL4A3/TGFBR2/PIM3/SLC2A5/PKLR/GJA1/MAP1B/LPL/GHRHR/THBS1/HNF4A/CLTRN/GCKR/GPR68/ADCY8/CMA1/KCNJ11/SARM1/ITGA2/TRH	33
BP	GO:0045444	fat cell differentiation	33/1158	221/18862	1.92414e-06	2.06401e-05	1.20434e-05	EGR2/TGFB1/INHBB/PNPLA3/PIM1/RNASEL/C1QTNF3/PSMB8/SFRP1/CMKLR1/LPL/PTGS2/ADRB2/BMP2/LRG1/ZFPM2/ALOX5/SFRP2/TNF/ZBTB16/EP300/VSTM2A/RGS2/DUSP10/FABP4/RARRES2/FFAR2/WNT10B/KLF5/IL6/FFAR4/NR4A3/PPARG	33
BP	GO:0032490	detection of molecule of bacterial origin	7/1158	12/18862	1.94614e-06	2.0836e-05	1.21577e-05	TLR2/C4B/NOD2/TLR6/SCARB1/LBP/TLR4	7
BP	GO:1903426	regulation of reactive oxygen species biosynthetic process	20/1158	99/18862	2.01284e-06	2.15089e-05	1.25503e-05	CLEC7A/RGN/ICAM1/ITGB2/SIRPA/CLU/CX3CR1/SNCA/TLR6/SLC25A33/EDN1/P2RX4/IL10/ARG2/CCN6/PTGS2/TLR4/ALOX5/TNF/PTX3	20
BP	GO:0001558	regulation of cell growth	50/1158	406/18862	2.07389e-06	2.21188e-05	1.29062e-05	APOE/TRPV2/TGFB1/MMP14/SFN/PTPRS/CD38/PPT1/TGFB2/LRP1/CHPT1/FN1/CXCL16/TGFBR1/SLC25A33/SFRP1/IGF1/EXTL3/CXCR4/G6PD/LIMK1/DCBLD2/HBEGF/EDN1/GJA1/ROS1/MAP1B/F2/CDKN1A/CRYAB/SLC23A2/S100A9/NRCAM/HNF4A/FBP1/S100A8/SFRP2/RGS2/SPP1/IGFBP1/AGT/KRT17/PLXNA4/SPOCK1/CDKN2A/CYP27B1/TNR/PPARG/DISC1/BDNF	50
BP	GO:0007517	muscle organ development	42/1158	317/18862	2.10679e-06	2.23866e-05	1.30625e-05	EGR2/TGFB1/HIVEP3/BMP4/ATF3/TGFB2/LIF/CTF1/FHL3/RBPJ/SELENON/TGFBR1/EGR3/IGF1/STRA6/MYH6/HBEGF/POPDC2/HLF/TIFAB/LOX/MYH7/CRYAB/DCN/HEYL/BMP2/RYR1/TNNC1/LRP2/ZFPM2/TNNT2/ITGA11/EP300/MYL3/LEF1/HDAC9/SOX11/WNT10B/KLF5/CSRP3/MYF6/KLHL40	42
BP	GO:0045669	positive regulation of osteoblast differentiation	16/1158	67/18862	2.10702e-06	2.23866e-05	1.30625e-05	IL6R/BMP4/PDLIM7/IFITM1/RUNX2/IGF1/IL6ST/GLI3/BMP2/WNT4/CTHRC1/SFRP2/SOX11/WNT10B/IL6/FFAR4	16
BP	GO:0010950	positive regulation of endopeptidase activity	29/1158	182/18862	2.12346e-06	2.25184e-05	1.31394e-05	CLEC7A/VSIR/CYCS/LYN/SYK/SLC22A2/BAK1/SNCA/NLRC4/CTSD/COL4A3/NLRP3/XDH/ALOX12/TNFSF10/BCL2L11/FAS/MYC/CASP1/ARRB1/S100A9/ROBO1/S100A8/CARD9/SFRP2/TNF/CCK/GRIN2A/PPARG	29
BP	GO:0008406	gonad development	32/1158	212/18862	2.16209e-06	2.28845e-05	1.3353e-05	MMP19/ICAM1/MMP14/INHBB/SDC1/TGFB2/ARRB2/FLNA/SGPL1/SOD1/GATA6/TGFBR1/SFRP1/TNFSF10/BCL2L11/WNT2B/CBL/ARRB1/BRCA2/ADAMTS1/NTRK1/FSTL3/LRP2/WNT4/ZFPM2/SFRP2/PTX3/ESR1/RXFP2/REN/CYP19A1/NKX2-1	32
BP	GO:0014065	phosphatidylinositol 3-kinase signaling	26/1158	154/18862	2.3514e-06	2.47892e-05	1.44644e-05	HCLS1/LYN/PIK3CD/CAT/PDGFB/TGFB2/FGR/NCF1/FN1/OSM/PTPN6/SELP/IGF1/PIK3CG/EDN1/F2/CBL/EGF/DCN/F2RL1/HTR2B/NTRK1/TNF/FLT3/AGT/CSF3	26
BP	GO:0032653	regulation of interleukin-10 production	15/1158	60/18862	2.35518e-06	2.47892e-05	1.44644e-05	CLEC7A/CD83/FCGR2B/VSIR/SYK/TLR2/LILRB4/NOD2/FOXP3/CD274/TLR4/TNFSF4/TLR9/IL6/IL23R	15
BP	GO:0016064	immunoglobulin mediated immune response	33/1158	223/18862	2.35538e-06	2.47892e-05	1.44644e-05	FCGR2B/C1QB/TGFB1/FCER1G/C1QA/CLU/TLR8/C1QC/C3/FCER2/C4B/PTPRC/BTK/CFI/TCIRG1/NOD2/INPP5D/PTPN6/FOXP3/PRKCD/C7/SERPING1/C4BPA/IL10/C4A/C1S/CD74/TNF/TNFSF4/CD40/C5/CR2/CRP	33
BP	GO:0050864	regulation of B cell activation	30/1158	193/18862	2.41259e-06	2.53435e-05	1.47878e-05	FCGR2B/MIF/TGFB1/MMP14/LYN/SYK/CD38/TNFAIP3/PTPRC/BTK/NOD2/INPP5D/PTPN6/SFRP1/FOXP3/CDKN1A/IL10/TNFRSF4/GPR183/TLR4/NFATC2/TNFSF13B/IL7/CD74/TNFSF4/TLR9/CD40/SAMSN1/IL6/CTLA4	30
BP	GO:0055094	response to lipoprotein particle	11/1158	33/18862	2.45823e-06	2.57745e-05	1.50393e-05	APOE/CD68/SYK/FCER1G/ITGB2/ABCA1/TLR6/NPC1/LPL/TLR4/PPARG	11
BP	GO:0003044	regulation of systemic arterial blood pressure mediated by a chemical signal	13/1158	46/18862	2.4967e-06	2.61287e-05	1.52459e-05	ACE2/CTSZ/MME/SERPINF2/SLC2A5/ENPEP/EDN1/ADRB2/F2RL1/AGT/EDN3/CMA1/REN	13
BP	GO:0051702	biological process involved in interaction with symbiont	19/1158	92/18862	2.55199e-06	2.66573e-05	1.55544e-05	APOE/CSF1R/CCL3/FN1/PF4/AQP1/ANXA2/PC/F2/REG3G/F2RL1/CCL4/CXCL6/EP300/ARG1/CAMP/LEF1/CRP/PTX3	19
BP	GO:0006816	calcium ion transport	50/1158	409/18862	2.56623e-06	2.67559e-05	1.56119e-05	RGN/TRPV2/ICAM1/KCNN4/LYN/CD33/P2RY6/TRPV6/CCR5/LGALS3/RAMP1/CCL3/CCR1/PRKCB/PDGFB/CORO1A/CD4/BAK1/ARRB2/SNCA/PTPRC/SELENON/PTPN6/CALCR/CCL2/ANXA2/AHNAK/CXCR4/G6PD/PIK3CG/GJA1/P2RX4/F2/P2RX7/NOL3/EGF/HTR2B/TRPC6/CYSLTR1/CCL4/RYR1/TLR9/P2RY12/CCL21/F2RL3/CYP27B1/CACNA2D4/CACNG6/GRIN2A/TRPV5	50
BP	GO:0006520	cellular amino acid metabolic process	43/1158	331/18862	2.69135e-06	2.80081e-05	1.63426e-05	GCLC/HNMT/GCLM/ASPA/BCAT1/DIO1/OAT/FAH/ODC1/PM20D1/PSAT1/MCCC1/TTC36/GSS/ADHFE1/HGD/CBS/FTCD/GCDH/THNSL2/AGMAT/MSRA/PSMB8/DHFR/GGT1/KYNU/HOGA1/AHCY/NOS2/GNMT/SLC7A11/BPHL/GLYAT/ARG2/NAGS/HNF4A/ALDH18A1/BAAT/ARG1/TDO2/MAT1A/FOLH1/SLC7A7	43
BP	GO:0003081	regulation of systemic arterial blood pressure by renin-angiotensin	9/1158	22/18862	2.88208e-06	2.98815e-05	1.74357e-05	ACE2/CTSZ/MME/SERPINF2/ENPEP/F2RL1/AGT/CMA1/REN	9
BP	GO:1904996	positive regulation of leukocyte adhesion to vascular endothelial cell	9/1158	22/18862	2.88208e-06	2.98815e-05	1.74357e-05	ICAM1/ITGB2/ST3GAL4/PTAFR/SELP/ITGA4/ALOX5/TNF/IL6	9
BP	GO:0002888	positive regulation of myeloid leukocyte mediated immunity	8/1158	17/18862	2.90808e-06	3.00394e-05	1.75279e-05	ITGAM/ITGB2/C3/BTK/STAP1/PTAFR/F2RL1/ARG1	8
BP	GO:0010759	positive regulation of macrophage chemotaxis	8/1158	17/18862	2.90808e-06	3.00394e-05	1.75279e-05	CSF1R/CSF1/C5AR1/C3AR1/CMKLR1/THBS1/CXCL17/RARRES2	8
BP	GO:0032623	interleukin-2 production	15/1158	61/18862	2.9474e-06	3.02773e-05	1.76667e-05	CLEC7A/CD83/TNFAIP3/LILRB4/RUNX1/CD4/ANXA1/PTPRC/NOD2/FOXP3/CD80/VSIG4/CD86/CARD9/IL1A	15
BP	GO:0070613	regulation of protein processing	15/1158	61/18862	2.9474e-06	3.02773e-05	1.76667e-05	CTSZ/MMP14/ADAM8/RUNX1/SERPINE1/MYH9/MELTF/NLRC4/SERPINF2/NOL3/IL1R2/THBS1/CLEC3B/KLKB1/GAS1	15
BP	GO:0080164	regulation of nitric oxide metabolic process	15/1158	61/18862	2.9474e-06	3.02773e-05	1.76667e-05	CLEC7A/RGN/ICAM1/ITGB2/SIRPA/CLU/CX3CR1/TLR6/EDN1/P2RX4/IL10/PTGS2/TLR4/TNF/PTX3	15
BP	GO:0042908	xenobiotic transport	12/1158	40/18862	3.03526e-06	3.11226e-05	1.81599e-05	SLC22A2/SLC15A2/SLC22A18/ABCC6/GJA1/ABCC1/ABCG2/SLC6A6/CLDN1/PDZK1/ABCC5/SLC36A1	12
BP	GO:0002712	regulation of B cell mediated immunity	14/1158	54/18862	3.19643e-06	3.25595e-05	1.89983e-05	FCGR2B/TGFB1/C3/FCER2/PTPRC/BTK/NOD2/PTPN6/FOXP3/C4BPA/IL10/TNF/TNFSF4/CD40	14
BP	GO:0002889	regulation of immunoglobulin mediated immune response	14/1158	54/18862	3.19643e-06	3.25595e-05	1.89983e-05	FCGR2B/TGFB1/C3/FCER2/PTPRC/BTK/NOD2/PTPN6/FOXP3/C4BPA/IL10/TNF/TNFSF4/CD40	14
BP	GO:0006968	cellular defense response	14/1158	54/18862	3.19643e-06	3.25595e-05	1.89983e-05	CCR5/C5AR1/CX3CR1/NCF1/TCIRG1/UMOD/LGALS3BP/LBP/CD5L/DCDC2/CCR3/CXCR2/FOSL1/ADORA2B	14
BP	GO:0021700	developmental maturation	37/1158	268/18862	3.19875e-06	3.25595e-05	1.89983e-05	CLEC7A/AXL/C1QA/MMP2/C3/TGFB2/CX3CR1/BLOC1S3/BTK/RBPJ/IHH/RELN/SNX10/IGF1/G6PD/PTH1R/MAP1B/CDKN1A/SPTBN4/BRCA2/GHRHR/NRCAM/BMP2/ALDH1A2/RYR1/BFSP2/DEFB1/BNC1/THBS3/RAC3/CCL21/XYLT1/WNT10B/RXFP2/REN/PPARG/DISC1	37
BP	GO:0010959	regulation of metal ion transport	35/1158	247/18862	3.23691e-06	3.28879e-05	1.919e-05	RGN/TRPV2/ICAM1/LYN/CD33/P2RY6/LGALS3/CCL3/CCR1/PDGFB/CORO1A/CD4/BAK1/ARRB2/SNCA/SELENON/PTPN6/CALCR/CCL2/AHNAK/CXCR4/G6PD/PIK3CG/GJA1/P2RX4/F2/P2RX7/EGF/TRPC6/CCL4/TLR9/P2RY12/F2RL3/KCNE5/CACNG6	35
BP	GO:0048678	response to axon injury	17/1158	77/18862	3.26442e-06	3.30471e-05	1.92828e-05	LYN/PTPRS/LRP1/FLNA/LGALS1/SOD1/TNC/GRN/DHFR/P2RX4/MAP1B/NTRK1/P2RY12/SPP1/ARG1/SARM1/TNR	17
BP	GO:0051057	positive regulation of small GTPase mediated signal transduction	17/1158	77/18862	3.26442e-06	3.30471e-05	1.92828e-05	VAV1/LYN/CSF1/DYNLT1/AKAP13/COL3A1/RELN/RASGRP4/IGF1/PIK3CG/ARRB1/F2RL1/NTRK1/RASGRP1/ROBO1/F2RL3/AUTS2	17
BP	GO:0046660	female sex differentiation	21/1158	111/18862	3.41618e-06	3.44583e-05	2.01063e-05	AXL/MMP19/ICAM1/MMP14/INHBB/BAK1/ARRB2/SGPL1/SOD1/SFRP1/STRA6/ARRB1/BRCA2/ADAMTS1/LRP2/WNT4/ZFPM2/PTX3/ESR1/CYP19A1/RBP4	21
BP	GO:1905954	positive regulation of lipid localization	21/1158	111/18862	3.41618e-06	3.44583e-05	2.01063e-05	APOE/ABCA1/C3/LRP1/ATP8A1/TNFRSF11A/ANXA2/SCARB1/PRKCD/EDN1/PLIN2/P2RX4/LPL/MSR1/VSTM2A/CYP8B1/SPP1/MYB/CCK/LRAT/CYP19A1	21
BP	GO:0010543	regulation of platelet activation	11/1158	34/18862	3.43301e-06	3.45033e-05	2.01325e-05	APOE/LYN/SYK/FCER1G/PDGFB/SELP/ALOX12/PRKCD/F2/TLR4/PDPN	11
BP	GO:0071402	cellular response to lipoprotein particle stimulus	11/1158	34/18862	3.43301e-06	3.45033e-05	2.01325e-05	APOE/CD68/SYK/FCER1G/ITGB2/ABCA1/TLR6/NPC1/LPL/TLR4/PPARG	11
BP	GO:0002507	tolerance induction	10/1158	28/18862	3.46703e-06	3.47825e-05	2.02954e-05	LYN/TNFAIP3/LILRB4/IRAK3/TGFBR2/FOXP3/IL2RA/CD274/ICOS/CCR4	10
BP	GO:0045137	development of primary sexual characteristics	32/1158	217/18862	3.59649e-06	3.60165e-05	2.10155e-05	MMP19/ICAM1/MMP14/INHBB/SDC1/TGFB2/ARRB2/FLNA/SGPL1/SOD1/GATA6/TGFBR1/SFRP1/TNFSF10/BCL2L11/WNT2B/CBL/ARRB1/BRCA2/ADAMTS1/NTRK1/FSTL3/LRP2/WNT4/ZFPM2/SFRP2/PTX3/ESR1/RXFP2/REN/CYP19A1/NKX2-1	32
BP	GO:0002064	epithelial cell development	31/1158	207/18862	3.66798e-06	3.66666e-05	2.13948e-05	VIM/ICAM1/SFN/PTPRS/TNFRSF1A/SDC1/COL15A1/BMP4/PDGFB/FLNA/S1PR2/SOD1/IHH/B4GALT1/CXCR4/PROC/ROS1/CDKN1A/IL6ST/FOSL2/CLDN1/F2RL1/CLDN5/NTRK1/SLC4A7/HNF4A/BFSP2/TNF/WNT7A/KLF5/ESR1	31
BP	GO:0051924	regulation of calcium ion transport	34/1158	238/18862	3.7109e-06	3.70293e-05	2.16064e-05	RGN/TRPV2/ICAM1/LYN/CD33/P2RY6/LGALS3/CCL3/CCR1/PDGFB/CORO1A/CD4/BAK1/ARRB2/SNCA/SELENON/PTPN6/CALCR/CCL2/AHNAK/CXCR4/G6PD/PIK3CG/GJA1/P2RX4/F2/P2RX7/EGF/TRPC6/CCL4/TLR9/P2RY12/F2RL3/CACNG6	34
BP	GO:1903531	negative regulation of secretion by cell	24/1158	139/18862	3.80227e-06	3.78733e-05	2.20989e-05	APOE/FCGR2B/TNFRSF1B/INHBB/TNFRSF1A/UCP2/LIF/SNCA/ANXA1/HMOX1/OSM/HTR1B/PIM3/SFRP1/EDN1/GJA1/ADORA1/P2RY12/ADRA2C/KCNJ11/FFAR4/FOXF1/ENHO/TRH	24
BP	GO:0051051	negative regulation of transport	52/1158	438/18862	3.85817e-06	3.83616e-05	2.23838e-05	APOE/FCGR2B/ICAM1/TLR2/CD33/TNFRSF1B/INHBB/TNFRSF1A/SIRPA/UCP2/LGALS3/PRKCB/CORO1A/LIF/SNCA/ANXA1/HMOX1/OSM/HTR1B/ITGB3/PIM3/SFRP1/EDN1/GJA1/TIFAB/MAP1B/ADORA1/CRYAB/ABCG5/EGF/THBS1/SFRP4/KCNE1/EPHA3/CD74/TNF/SP100/TLR9/RGS2/FABP5/P2RY12/MMP9/ADRA2C/KCNE5/BEST3/KCNJ11/ACTN2/FFAR4/FOXF1/NPY2R/ENHO/TRH	52
BP	GO:0050886	endocrine process	17/1158	78/18862	3.93801e-06	3.90858e-05	2.28064e-05	ACE2/CTSZ/TRPV6/INHBB/MME/POMC/C1QTNF3/SERPINF2/ENPEP/EDN1/GJA1/F2RL1/FOXD1/AGT/EDN3/CMA1/REN	17
BP	GO:0010810	regulation of cell-substrate adhesion	32/1158	218/18862	3.97226e-06	3.92981e-05	2.29302e-05	MMP12/FBLN1/POSTN/FGB/MMP14/CSF1/COL1A1/SERPINE1/PDGFB/RAC2/LRP1/ITGA5/FLNA/LGALS1/FN1/MELTF/SFRP1/COL8A1/FGG/THBS1/EPHA3/WNT4/LIMS1/RAC3/CCL21/PDPN/EDIL3/SPOCK1/CDKN2A/FOXF1/DISC1/NPY2R	32
BP	GO:0002923	regulation of humoral immune response mediated by circulating immunoglobulin	7/1158	13/18862	3.99238e-06	3.92981e-05	2.29302e-05	FCGR2B/FCER2/PTPRC/NOD2/PTPN6/C4BPA/TNF	7
BP	GO:0010755	regulation of plasminogen activation	7/1158	13/18862	3.99238e-06	3.92981e-05	2.29302e-05	CTSZ/RUNX1/SERPINE1/MELTF/SERPINF2/THBS1/CLEC3B	7
BP	GO:1903977	positive regulation of glial cell migration	7/1158	13/18862	3.99238e-06	3.92981e-05	2.29302e-05	CSF1/TIAM1/CCL3/LRP1/CX3CR1/P2RX4/P2RY12	7
BP	GO:0055001	muscle cell development	27/1158	168/18862	3.99462e-06	3.92981e-05	2.29302e-05	MYOF/SDC1/BMP4/MYPN/FLNC/AKAP13/SELENON/IGF1/G6PD/MYH6/EDN1/OBSCN/LOX/CXADR/CSRP2/NFATC2/RYR1/COMP/TNNT2/RGS2/HDAC9/WNT10B/ACTN2/TNNT1/CSRP3/MYF6/KLHL40	27
BP	GO:0042088	T-helper 1 type immune response	12/1158	41/18862	4.05273e-06	3.97995e-05	2.32228e-05	IL18BP/SLC11A1/RELB/ANXA1/IL1RL1/CD80/TLR4/IL18R1/IL1R1/TNFSF4/LEF1/IL23R	12
BP	GO:0030001	metal ion transport	56/1158	486/18862	4.14845e-06	4.06679e-05	2.37295e-05	RGN/TRPV2/ICAM1/KCNN4/LYN/CD33/P2RY6/TRPV6/CCR5/LGALS3/RAMP1/SLC11A1/CCL3/CCR1/PRKCB/PDGFB/CORO1A/CD4/BAK1/ARRB2/SNCA/PTPRC/SELENON/PTPN6/CALCR/CCL2/ANXA2/AHNAK/CXCR4/G6PD/PIK3CG/GJA1/P2RX4/F2/P2RX7/NOL3/EGF/HTR2B/TRPC6/CYSLTR1/KCNE1/CCL4/RYR1/LRP2/TLR9/P2RY12/CCL21/SLC30A2/SLC4A4/F2RL3/KCNE5/CYP27B1/CACNA2D4/CACNG6/GRIN2A/TRPV5	56
BP	GO:0033628	regulation of cell adhesion mediated by integrin	13/1158	48/18862	4.21932e-06	4.12178e-05	2.40504e-05	LYN/SYK/FERMT3/SERPINE1/TGFB2/LIF/PTPN6/PIK3CG/CYP1B1/SFRP2/RAC3/P2RY12/CCL21	13
BP	GO:0045778	positive regulation of ossification	13/1158	48/18862	4.21932e-06	4.12178e-05	2.40504e-05	TGFB1/BMP4/TGFB2/P2RX7/ADRB2/BMP2/WNT4/ALOX5/ZBTB16/FZD9/SOX11/WNT10B/KL	13
BP	GO:0051701	biological process involved in interaction with host	32/1158	219/18862	4.38387e-06	4.27504e-05	2.49446e-05	ACE2/AXL/ICAM1/PVR/MRC1/CCR5/WWP1/CD4/ITGA5/LGALS1/IFITM1/DYNLT1/SCARB2/HAVCR1/NCAM1/ITGB3/NPC1/SCARB1/CXCR4/BCL2L11/CD80/PC/CBL/TNFRSF4/CXADR/CLDN1/CD86/CD74/CR2/CIITA/PTX3/ITGA2	32
BP	GO:0030194	positive regulation of blood coagulation	9/1158	23/18862	4.47707e-06	4.35071e-05	2.53862e-05	ST3GAL4/SERPINE1/SERPINF2/F2/THBS1/APOH/TBXA2R/F7/HPSE	9
BP	GO:1900048	positive regulation of hemostasis	9/1158	23/18862	4.47707e-06	4.35071e-05	2.53862e-05	ST3GAL4/SERPINE1/SERPINF2/F2/THBS1/APOH/TBXA2R/F7/HPSE	9
BP	GO:0016051	carbohydrate biosynthetic process	31/1158	209/18862	4.49479e-06	4.36034e-05	2.54424e-05	RGN/TGFB1/P2RY6/ST3GAL4/SDHAF3/ATF3/SLC25A10/PDGFB/SNCA/PTAFR/SLC37A4/C1QTNF3/B4GALT1/IGF1/ENO2/G6PD/PC/PTH1R/GNMT/B3GNT9/EGF/ST6GALNAC1/PPP1R3C/FBP1/ALDOB/EP300/HRH1/PPP1R3E/MST1/HAS1/RBP4	31
BP	GO:1903317	regulation of protein maturation	15/1158	63/18862	4.54505e-06	4.40144e-05	2.56822e-05	CTSZ/MMP14/ADAM8/RUNX1/SERPINE1/MYH9/MELTF/NLRC4/SERPINF2/NOL3/IL1R2/THBS1/CLEC3B/KLKB1/GAS1	15
BP	GO:0046579	positive regulation of Ras protein signal transduction	16/1158	71/18862	4.75809e-06	4.59976e-05	2.68394e-05	VAV1/LYN/CSF1/DYNLT1/AKAP13/COL3A1/RASGRP4/IGF1/PIK3CG/ARRB1/F2RL1/NTRK1/RASGRP1/ROBO1/F2RL3/AUTS2	16
BP	GO:0006957	complement activation, alternative pathway	8/1158	18/18862	4.95252e-06	4.77118e-05	2.78396e-05	C3/CFH/C7/VSIG4/C5/CR2/CFB/CFD	8
BP	GO:0007597	blood coagulation, intrinsic pathway	8/1158	18/18862	4.95252e-06	4.77118e-05	2.78396e-05	A2M/SERPING1/F2/KLKB1/APOH/SERPINC1/VWF/KNG1	8
BP	GO:1902624	positive regulation of neutrophil migration	10/1158	29/18862	5.00134e-06	4.80991e-05	2.80656e-05	ADAM8/C5AR1/C3AR1/RAC2/EDN1/LBP/THBS4/CD74/IL1R1/CCL21	10
BP	GO:0003231	cardiac ventricle development	21/1158	114/18862	5.30813e-06	5.09617e-05	2.97359e-05	TGFB1/BMP4/TGFB2/RBPJ/TGFBR2/TGFBR1/STRA6/MYH6/MYH7/HEYL/TNNC1/LRP2/SALL4/ROBO1/ZFPM2/SFRP2/TNNT2/MYL3/SOX11/FOXF1/NPY2R	21
BP	GO:1902622	regulation of neutrophil migration	12/1158	42/18862	5.3586e-06	5.13578e-05	2.99671e-05	ADAM8/C5AR1/C3AR1/RAC2/NOD2/EDN1/LBP/THBS4/CD74/IL1R1/C5AR2/CCL21	12
BP	GO:0070231	T cell apoptotic process	13/1158	49/18862	5.42241e-06	5.18802e-05	3.02719e-05	ADAM8/LGALS3/BMP4/BAK1/RIPK3/ST3GAL1/BCL2L11/FAS/IL2RA/CD274/ARG2/GLI3/PDCD1	13
BP	GO:0051271	negative regulation of cellular component movement	44/1158	352/18862	5.71262e-06	5.45634e-05	3.18375e-05	RGN/APOE/WAS/FBLN1/TIMP1/VASH1/MIF/TGFB1/SERPINE1/LRP1/CX3CR1/ACTN1/AIF1/IFITM1/STAP1/HMOX1/COL3A1/SFRP1/CCL2/CYP1B1/GJA1/ADORA1/RAP2A/DCN/THBS1/CLDN5/APOH/TBXA2R/WNT4/ROBO1/CD74/SFRP2/TNF/SP100/DUSP10/C5AR2/CCL21/C5/SULF1/KRT16/PPARG/HAS1/ADORA3/NKX2-1	44
BP	GO:0051346	negative regulation of hydrolase activity	53/1158	456/18862	5.81798e-06	5.54747e-05	3.23692e-05	RGN/A2M/TIMP1/ELFN1/TIMP2/SFN/CD44/LGALS3/C3/SERPINE1/TGFB2/PLAUR/LRP1/ARRB2/SNCA/ANXA1/C4B/COL4A3/MICAL1/PAK2/PCSK1N/SERPINF2/AQP1/ANXA2/SERPING1/C4A/PPP1R1A/ARRB1/NOL3/CRYAB/THBS1/SERPINC1/TFPI2/ITIH1/SFRP2/TNF/TNNT2/SERPINB12/RGS2/SLPI/PZP/MMP9/CD109/AGT/C5/ANGPTL4/HDAC9/SPOCK1/SPP2/KNG1/PTX3/SERPINA1/SERPINA6	53
BP	GO:0015748	organophosphate ester transport	23/1158	133/18862	5.85331e-06	5.57163e-05	3.25102e-05	APOE/SLC25A24/KCNN4/ABCA1/ATP8B2/SCARB2/ABCC6/ATP8B4/ABCG1/SLC37A4/SLC25A33/ATP8A1/SCARB1/PRKCD/ATP10D/SLC4A1/GJA1/ABCC1/P2RX7/ABCA4/ABCC5/ATP8B3/APOA4	23
BP	GO:0001990	regulation of systemic arterial blood pressure by hormone	11/1158	36/18862	6.43476e-06	6.10426e-05	3.56181e-05	ACE2/CTSZ/MME/SERPINF2/ENPEP/EDN1/F2RL1/AGT/EDN3/CMA1/REN	11
BP	GO:0045066	regulatory T cell differentiation	11/1158	36/18862	6.43476e-06	6.10426e-05	3.56181e-05	VSIR/IRF1/LILRB4/RUNX1/PLA2G2D/FOXP3/IL2RA/NFATC2/TNFSF4/DUSP10/CTLA4	11
BP	GO:0008584	male gonad development	23/1158	134/18862	6.66227e-06	6.30937e-05	3.68149e-05	ICAM1/MMP14/SDC1/TGFB2/FLNA/SGPL1/GATA6/TGFBR1/SFRP1/TNFSF10/BCL2L11/WNT2B/CBL/NTRK1/FSTL3/LRP2/WNT4/ZFPM2/SFRP2/ESR1/RXFP2/REN/NKX2-1	23
BP	GO:0050820	positive regulation of coagulation	9/1158	24/18862	6.77355e-06	6.39304e-05	3.73031e-05	ST3GAL4/SERPINE1/SERPINF2/F2/THBS1/APOH/TBXA2R/F7/HPSE	9
BP	GO:0098581	detection of external biotic stimulus	9/1158	24/18862	6.77355e-06	6.39304e-05	3.73031e-05	CLEC7A/TLR2/C4B/NLRC4/NOD2/TLR6/SCARB1/LBP/TLR4	9
BP	GO:0034204	lipid translocation	13/1158	50/18862	6.91871e-06	6.50802e-05	3.7974e-05	KCNN4/ABCA1/ATP8B2/ATP8B4/ABCG1/ATP8A1/PRKCD/ATP10D/SLC4A1/ABCC1/P2RX7/ABCA4/ATP8B3	13
BP	GO:0048260	positive regulation of receptor-mediated endocytosis	13/1158	50/18862	6.91871e-06	6.50802e-05	3.7974e-05	SYK/CLU/PPT1/C3/SERPINE1/ARRB2/ANXA2/HFE/CBL/ARRB1/EGF/SFRP4/CCL21	13
BP	GO:0007411	axon guidance	37/1158	277/18862	6.94516e-06	6.5219e-05	3.8055e-05	EGR2/EPHB6/CSF1R/PIK3CD/NRP2/RAC2/LAMC2/LRP1/MYPN/PLXNA1/PDLIM7/PLXNC1/NCAM1/RELN/KIF5C/PLXND1/CXCR4/TUBB3/VASP/GLI3/SPTBN4/GAB2/DOK5/NRCAM/NTRK1/EPHA3/ROBO1/KIF5A/DAB1/FOXD1/GLI2/LAMA1/PLXNA4/LRTM2/TNR/NKX2-1/BDNF	37
BP	GO:0003151	outflow tract morphogenesis	16/1158	73/18862	6.97599e-06	6.53984e-05	3.81597e-05	BMP4/NRP2/TGFB2/RBPJ/TGFBR2/GATA6/PLXND1/CLDN5/HEYL/RYR1/LRP2/ROBO1/ZFPM2/SFRP2/SOX11/NPY2R	16
BP	GO:0043300	regulation of leukocyte degranulation	12/1158	43/18862	7.02011e-06	6.57016e-05	3.83366e-05	FCGR2B/ITGAM/LYN/SYK/ITGB2/RAC2/FGR/HMOX1/PTAFR/GAB2/F2RL1/FOXF1	12
BP	GO:0000302	response to reactive oxygen species	32/1158	224/18862	7.09555e-06	6.62964e-05	3.86836e-05	AXL/APOE/SIRPA/UCP2/SDC1/MMP2/TNFAIP3/COL1A1/CAT/BAK1/RIPK3/NCF1/ANXA1/BTK/SOD1/HMOX1/DHFR/AQP1/PRKCD/EDN1/CYP1B1/IL10/CRYAB/TRPC6/GCH1/MMP9/FOSL1/ARG1/MYB/IL6/NR4A3/APOA4	32
BP	GO:0014074	response to purine-containing compound	24/1158	144/18862	7.14711e-06	6.66666e-05	3.88996e-05	MMP19/P2RY6/SDC1/P2RY2/COL1A1/SOD1/PTAFR/AQP1/PKLR/PIK3CG/P2RX4/CASP1/P2RX7/KCNE1/RYR1/AQP8/P2RY12/FOSL1/AQP9/WNT10B/KCNJ11/FOSB/REN/PPARG	24
BP	GO:0000187	activation of MAPK activity	25/1158	154/18862	7.49901e-06	6.98322e-05	4.07468e-05	SYK/C5AR1/S1PR2/PTPRC/SOD1/IQGAP3/NOD2/IGF1/CXCR4/IGFBP6/MAPK10/ARRB1/EGF/TLR4/THBS1/BMP2/GHR/CD74/TNF/ADORA2B/AGT/CXCL17/ITGA1/C5/TDGF1	25
BP	GO:0097485	neuron projection guidance	37/1158	278/18862	7.54868e-06	7.01557e-05	4.09355e-05	EGR2/EPHB6/CSF1R/PIK3CD/NRP2/RAC2/LAMC2/LRP1/MYPN/PLXNA1/PDLIM7/PLXNC1/NCAM1/RELN/KIF5C/PLXND1/CXCR4/TUBB3/VASP/GLI3/SPTBN4/GAB2/DOK5/NRCAM/NTRK1/EPHA3/ROBO1/KIF5A/DAB1/FOXD1/GLI2/LAMA1/PLXNA4/LRTM2/TNR/NKX2-1/BDNF	37
BP	GO:0051917	regulation of fibrinolysis	7/1158	14/18862	7.5605e-06	7.01557e-05	4.09355e-05	SERPINE1/SERPINF2/F2/THBS1/KLKB1/APOH/FAP	7
BP	GO:0046546	development of primary male sexual characteristics	23/1158	135/18862	7.57148e-06	7.01557e-05	4.09355e-05	ICAM1/MMP14/SDC1/TGFB2/FLNA/SGPL1/GATA6/TGFBR1/SFRP1/TNFSF10/BCL2L11/WNT2B/CBL/NTRK1/FSTL3/LRP2/WNT4/ZFPM2/SFRP2/ESR1/RXFP2/REN/NKX2-1	23
BP	GO:0003015	heart process	38/1158	289/18862	7.60428e-06	7.03427e-05	4.10447e-05	ACE2/TGFB2/FLNA/SOD1/S100A1/AKAP13/DES/CXCR4/PIK3CG/MYH6/HBEGF/EDN1/POPDC2/GJA1/KCND1/P2RX4/MYH7/ADORA1/CXADR/SPTBN4/KCNE1/RYR1/TNNC1/GCH1/TNNT2/RGS2/CELF2/MYL3/AGT/TNNI1/EDN3/KCNE5/KCNJ11/CACNA2D4/CACNG6/ADORA3/SCN1A/CSRP3	38
BP	GO:0019216	regulation of lipid metabolic process	48/1158	402/18862	7.72604e-06	7.13508e-05	4.16328e-05	RGN/APOE/TGFB1/LPCAT1/LYN/TNFRSF1A/ABCA1/C3/ACADM/PDGFB/FGR/ANXA1/SOD1/ABCG1/NOD2/SCARB1/PIK3CG/PRKCD/PLIN2/RUBCNL/F2/ADORA1/DKK3/DHCR7/PTGS2/HTR2B/BMP2/HNF4A/WNT4/ACACA/CD74/TNF/FABP5/P2RY12/FLT3/AGT/CCL21/RARRES2/ANGPTL4/CGA/CYP1A1/CYP27B1/GRHL1/SCD/NR4A3/PPARG/ENHO/APOA4	48
BP	GO:2000146	negative regulation of cell motility	43/1158	345/18862	7.82606e-06	7.21549e-05	4.21021e-05	RGN/APOE/WAS/FBLN1/TIMP1/VASH1/MIF/TGFB1/SERPINE1/LRP1/CX3CR1/AIF1/IFITM1/STAP1/HMOX1/COL3A1/SFRP1/CCL2/CYP1B1/GJA1/ADORA1/RAP2A/DCN/THBS1/CLDN5/APOH/TBXA2R/WNT4/ROBO1/CD74/SFRP2/TNF/SP100/DUSP10/C5AR2/CCL21/C5/SULF1/KRT16/PPARG/HAS1/ADORA3/NKX2-1	43
BP	GO:0002763	positive regulation of myeloid leukocyte differentiation	14/1158	58/18862	7.93198e-06	7.28571e-05	4.25118e-05	TGFB1/HCLS1/CSF1/RUNX1/CCR1/CD4/LIF/PF4/CD74/TNF/GPR68/IL20/LEF1/IL23R	14
BP	GO:0010574	regulation of vascular endothelial growth factor production	14/1158	58/18862	7.93198e-06	7.28571e-05	4.25118e-05	TGFB1/C5AR1/C3AR1/C3/SULF2/CYP1B1/IL6ST/PTGS2/CXCL17/C5/SULF1/IL1A/HPSE/IL6	14
BP	GO:0002702	positive regulation of production of molecular mediator of immune response	19/1158	99/18862	7.94139e-06	7.28571e-05	4.25118e-05	CLEC7A/TGFB1/PTPRC/NOD2/NLRP3/IL10/TNFRSF4/TLR4/F2RL1/IL18R1/CD74/IL1R1/TNFSF4/TLR9/CD40/FFAR2/IL6/NR4A3/RBP4	19
BP	GO:0002708	positive regulation of lymphocyte mediated immunity	20/1158	108/18862	8.13132e-06	7.4477e-05	4.3457e-05	TGFB1/VAV1/PVR/AZGP1/C3/FCER2/PTPRC/BTK/NOD2/NLRP3/FOXP3/IL18R1/RASGRP1/TNF/IL1R1/TNFSF4/CD40/NCR3/IL6/IL23R	20
BP	GO:0060047	heart contraction	37/1158	279/18862	8.20016e-06	7.49844e-05	4.37531e-05	ACE2/TGFB2/FLNA/SOD1/S100A1/DES/CXCR4/PIK3CG/MYH6/HBEGF/EDN1/POPDC2/GJA1/KCND1/P2RX4/MYH7/ADORA1/CXADR/SPTBN4/KCNE1/RYR1/TNNC1/GCH1/TNNT2/RGS2/CELF2/MYL3/AGT/TNNI1/EDN3/KCNE5/KCNJ11/CACNA2D4/CACNG6/ADORA3/SCN1A/CSRP3	37
BP	GO:0046850	regulation of bone remodeling	13/1158	51/18862	8.7677e-06	8.00429e-05	4.67047e-05	CSF1R/SYK/ADAM8/CD38/TNFAIP3/INPP5D/ITGB3/SFRP1/TNFRSF11A/P2RX7/SPP1/IAPP/IL6	13
BP	GO:0007178	transmembrane receptor protein serine/threonine kinase signaling pathway	44/1158	358/18862	8.82537e-06	8.04378e-05	4.69351e-05	VIM/TGFB1/INHBB/BMP4/TGFB2/ARRB2/LTBP2/RUNX2/RBPJ/TGFBR2/COL3A1/TGFBR1/SFRP1/FBN1/LRRC32/HFE/LOX/CBL/DKK3/SFRP5/THBS1/CLDN5/CDKN2B/GDF1/SFRP4/BMP2/GREM2/LRG1/FSTL3/HNF4A/COMP/LRP2/SFRP2/EP300/FOXD1/CD109/SULF1/TMPRSS6/ASPN/LEF1/SOX11/PPARG/NKX2-1/TDGF1	44
BP	GO:2000343	positive regulation of chemokine (C-X-C motif) ligand 2 production	6/1158	10/18862	8.96141e-06	8.15445e-05	4.75808e-05	POSTN/LRP1/LPL/TLR4/CD74/TNF	6
BP	GO:0045124	regulation of bone resorption	12/1158	44/18862	9.1168e-06	8.26887e-05	4.82484e-05	CSF1R/SYK/ADAM8/CD38/TNFAIP3/INPP5D/ITGB3/TNFRSF11A/P2RX7/SPP1/IAPP/IL6	12
BP	GO:0048546	digestive tract morphogenesis	12/1158	44/18862	9.1168e-06	8.26887e-05	4.82484e-05	BMP4/IHH/SFRP1/STRA6/GLI3/SFRP5/SFRP2/GLI1/DACT1/GLI2/SOX11/FOXF1	12
BP	GO:0003014	renal system process	21/1158	118/18862	9.29707e-06	8.41868e-05	4.91226e-05	BMP4/SLC15A2/PDGFB/UMOD/SERPINF2/CLDN4/AQP1/SULF2/EDN1/SLC4A1/GJA1/ADORA1/ATP6V1B1/F2RL1/PRKAR1B/SLC22A6/AGT/SULF1/ADCY8/REN/TRPV5	21
BP	GO:1902041	regulation of extrinsic apoptotic signaling pathway via death domain receptors	14/1158	59/18862	9.81738e-06	8.87542e-05	5.17877e-05	FGB/ICAM1/LGALS3/TNFAIP3/SERPINE1/ATF3/HMOX1/SFRP1/TNFSF10/FAS/FGG/THBS1/SFRP2/SP100	14
BP	GO:0048566	embryonic digestive tract development	10/1158	31/18862	9.89304e-06	8.92935e-05	5.21023e-05	TGFB2/IHH/STRA6/GLI3/ALDH1A2/TNF/GLI2/RARRES2/SOX11/FOXF1	10
BP	GO:1900120	regulation of receptor binding	9/1158	25/18862	1.00082e-05	9.01867e-05	5.26235e-05	ANXA2/PLCL2/HFE/LOX/IL10/GREM2/MMP9/LEF1/BDNF	9
BP	GO:2000514	regulation of CD4-positive, alpha-beta T cell activation	15/1158	67/18862	1.02097e-05	9.18542e-05	5.35965e-05	CD83/VSIR/RUNX1/ANXA1/NLRP3/TGFBR2/FOXP3/CD80/CD274/ARG2/CD86/TNFSF4/MYB/RUNX3/IL23R	15
BP	GO:0045667	regulation of osteoblast differentiation	22/1158	128/18862	1.02637e-05	9.21916e-05	5.37934e-05	IL6R/BMP4/PDLIM7/IFITM1/RUNX2/TCIRG1/SFRP1/IGF1/IL6ST/GLI3/BMP2/WNT4/CTHRC1/SFRP2/AXIN2/TNF/GLI1/SOX11/WNT10B/IL6/FFAR4/PPARG	22
BP	GO:0043523	regulation of neuron apoptotic process	29/1158	197/18862	1.0489e-05	9.40639e-05	5.48859e-05	AXL/APOE/ITGAM/GCLM/ADAM8/C5AR1/CCL3/PPT1/CORO1A/TGFB2/LRP1/CX3CR1/ARRB2/SOD1/HMOX1/GRN/CRLF1/CCL2/G6PD/BCL2L11/PTPRZ1/IL10/ARRB1/NTRK1/TNF/ITGA1/FZD9/MYB/BDNF	29
BP	GO:0043433	negative regulation of DNA-binding transcription factor activity	27/1158	177/18862	1.08099e-05	9.678e-05	5.64707e-05	TNFAIP3/TMSB4X/CAT/SIGIRR/IRAK3/ARRB2/PIM1/FLNA/HMOX1/NOD2/NLRP3/CMKLR1/FOXP3/CYP1B1/NLRC5/IL10/TNFRSF4/ARRB1/SFRP5/HEYL/SFRP4/TNFSF4/SP100/TLR9/CDKN2A/ESR1/ADORA3	27
BP	GO:0051341	regulation of oxidoreductase activity	20/1158	110/18862	1.08266e-05	9.678e-05	5.64707e-05	RGN/APOE/FCER2/RIPK3/SNCA/CNR2/S100A1/NOD2/DHFR/SCARB1/EDN1/SLC4A1/CYGB/HTR2B/GCH1/TNF/AGT/EDN3/IL1A/CYP27B1	20
BP	GO:0046394	carboxylic acid biosynthetic process	41/1158	327/18862	1.09411e-05	9.76468e-05	5.69764e-05	RGN/MIF/SYK/ASPA/TBXAS1/BCAT1/OAT/PSAT1/ALOX5AP/ANXA1/CBS/THNSL2/GAMT/HSD3B7/ALOX12/DHFR/GGT1/PKLR/KYNU/HOGA1/EDN1/LPL/SLC27A2/PTGS2/NAGS/ACOX2/FA2H/ALDH1A2/ALDH18A1/PTGS1/ACACA/BAAT/CD74/ALOX5/MTHFD1L/CYP8B1/FABP5/CYP1A1/SCD/FOLH1/APOA4	41
BP	GO:0001889	liver development	23/1158	138/18862	1.10151e-05	9.79941e-05	5.71791e-05	RGN/UCP2/TNFAIP3/ANXA1/HMOX1/IHH/GATA6/SULF2/HFE/IL10/GLI3/CLDN1/ALDH1A2/HNF4A/WNT4/BAAT/GLI1/DNAAF1/ARG1/IL6/ITGA2/CYP1A1/CCDC40	23
BP	GO:0098754	detoxification	23/1158	138/18862	1.10151e-05	9.79941e-05	5.71791e-05	APOE/GSTA1/AKR7A3/GSTT1/PXDN/SLC15A2/CAT/SLC22A18/PIM1/ALOX5AP/SOD1/DHFR/ABCG2/CYGB/S100A9/PTGS2/PDZK1/PTGS1/LPO/GCH1/IPCEF1/APOA4/TPO	23
BP	GO:0048738	cardiac muscle tissue development	30/1158	208/18862	1.12178e-05	9.96388e-05	5.81388e-05	TGFB1/RUNX1/BMP4/TGFB2/ARRB2/PIM1/RBPJ/AKAP13/TGFBR2/GATA6/TGFBR1/IGF1/G6PD/MYH6/EDN1/GJA1/MYH7/CXADR/BMP2/ALDH1A2/TNNC1/LRP2/ZFPM2/TNNT2/GLI1/RGS2/MYL3/ACTN2/RBP4/CSRP3	30
BP	GO:0022604	regulation of cell morphogenesis	39/1158	305/18862	1.1259e-05	9.98453e-05	5.82593e-05	FBLN1/POSTN/FGB/ICAM1/CSF1R/ITGB2/CD44/TIAM1/CCL3/HCK/MYH9/CORO1A/RAC2/FGR/FBLIM1/FLNA/PLXNA1/ANXA1/FN1/MELTF/PLXNC1/PARVB/RELN/CLDN4/CCL2/PLXND1/CXCR4/LRP8/F2/FGG/SLC23A2/ARC/LIMS1/MPL/CCL7/STRIP2/RAC3/PDPN/PLXNA4	39
BP	GO:0009595	detection of biotic stimulus	11/1158	38/18862	1.15044e-05	0.000101537	5.92465e-05	CLEC7A/TLR2/C4B/NLRC4/NOD2/NLRP3/TLR6/SCARB1/LBP/TLR4/FAP	11
BP	GO:0045429	positive regulation of nitric oxide biosynthetic process	11/1158	38/18862	1.15044e-05	0.000101537	5.92465e-05	CLEC7A/ICAM1/ITGB2/CLU/TLR6/EDN1/P2RX4/PTGS2/TLR4/TNF/PTX3	11
BP	GO:0097242	amyloid-beta clearance	11/1158	38/18862	1.15044e-05	0.000101537	5.92465e-05	APOE/ITGAM/ITGB2/CLU/C5AR1/MME/C3/LRP1/MSR1/LRP2/TNF	11
BP	GO:0050714	positive regulation of protein secretion	22/1158	129/18862	1.16682e-05	0.00010282	5.9995e-05	FGB/KCNN4/TGFB1/TLR2/CD33/ADAM8/CD38/TGFB2/LRP1/ABCG1/C1QTNF3/IGF1/GJA1/FGG/TLR4/F2RL1/CLTRN/GPR68/IL1A/ADCY8/RBP4/TRH	22
BP	GO:0042692	muscle cell differentiation	44/1158	362/18862	1.17025e-05	0.00010296	6.00767e-05	TGFB1/MMP14/MYOF/PLD3/SDC1/BMP4/PDGFB/MYH9/NFATC1/MYPN/ARRB2/RBPJ/FLNC/AKAP13/SELENON/GATA6/IGF1/G6PD/MYH6/EDN1/POPDC2/OBSCN/LOX/CXADR/CSRP2/NFATC2/BMP2/RYR1/COMP/WNT4/ADAM12/TNNT2/RGS2/HDAC9/WNT10B/KLF5/ACTN2/CTNNA2/FOXF1/TNNT1/BDNF/CSRP3/MYF6/KLHL40	44
BP	GO:0001960	negative regulation of cytokine-mediated signaling pathway	16/1158	76/18862	1.20421e-05	0.000105615	6.16256e-05	MMP12/IL1RN/PXDN/SIGIRR/IRAK3/PTPRC/STAP1/SAMHD1/NLRC5/NOL3/IL1R2/F2RL1/ROBO1/ARG1/IL6/PPARG	16
BP	GO:0030500	regulation of bone mineralization	16/1158	76/18862	1.20421e-05	0.000105615	6.16256e-05	TGFB1/CCL3/BMP4/CCR1/ANKH/MGP/P2RX7/ADRB2/BMP2/COMP/WNT4/ALOX5/FZD9/WNT10B/CYP27B1/KL	16
BP	GO:0098657	import into cell	32/1158	230/18862	1.23431e-05	0.000108084	6.30667e-05	ACE2/FOLR2/TRPV2/TRPV6/SLC22A2/IL10RA/SLC15A2/SNCA/SLC7A2/ITGB3/SLC2A5/CALCR/HFE/SLC7A11/SLC6A20/SLC27A2/ITGA4/SLC6A6/THBS1/SLC9A3/ARC/LRP2/CLTRN/SLC2A3/RGS2/SLC34A1/SLC36A1/KCNJ13/SNAP25/KCNJ11/RAB3B/TRPV5	32
BP	GO:0045685	regulation of glial cell differentiation	15/1158	68/18862	1.23634e-05	0.000108093	6.30716e-05	EGR2/TGFB1/ASPA/TLR2/TNFRSF1B/LIF/CXCR4/PTPRZ1/F2/IL6ST/BMP2/DAB1/DUSP10/IL6/PPARG	15
BP	GO:0045639	positive regulation of myeloid cell differentiation	19/1158	102/18862	1.24541e-05	0.000108555	6.33415e-05	TGFB1/HCLS1/RAB7B/CSF1/RUNX1/CCR1/CD4/LIF/PF4/INPP5D/RCOR1/CD74/TNF/MPL/CSF3/GPR68/IL20/LEF1/IL23R	19
BP	GO:0031623	receptor internalization	20/1158	111/18862	1.24553e-05	0.000108555	6.33415e-05	SYK/FCER1G/ITGB2/RAMP1/LILRB4/LRP1/ARRB2/SNCA/RAB31/HTR1B/ITGB3/ARRB1/EGF/HTR2B/RSPO1/SFRP4/ARC/CXCR2/SNAP25/CXCR1	20
BP	GO:0006525	arginine metabolic process	8/1158	20/18862	1.27639e-05	0.000110727	6.46085e-05	OAT/FAH/AGMAT/NOS2/ARG2/NAGS/ARG1/SLC7A7	8
BP	GO:0051767	nitric-oxide synthase biosynthetic process	8/1158	20/18862	1.27639e-05	0.000110727	6.46085e-05	TLR2/FCER2/NOD2/CCL2/EDN1/AKAP12/TLR4/TLR9	8
BP	GO:0051769	regulation of nitric-oxide synthase biosynthetic process	8/1158	20/18862	1.27639e-05	0.000110727	6.46085e-05	TLR2/FCER2/NOD2/CCL2/EDN1/AKAP12/TLR4/TLR9	8
BP	GO:0046683	response to organophosphorus	22/1158	130/18862	1.3244e-05	0.000114713	6.69343e-05	MMP19/P2RY6/SDC1/P2RY2/COL1A1/SOD1/PTAFR/AQP1/PKLR/PIK3CG/P2RX4/CASP1/P2RX7/KCNE1/AQP8/P2RY12/FOSL1/AQP9/WNT10B/KCNJ11/FOSB/REN	22
BP	GO:0051960	regulation of nervous system development	49/1158	422/18862	1.33265e-05	0.000115205	6.72215e-05	TRPV2/EGR2/TGFB1/LYN/ASPA/TLR2/TNFRSF1B/PTPRS/TIAM1/MME/LRP1/CX3CR1/LIF/PLXNA1/FN1/DYNLT1/PLXNC1/RELN/PLXND1/CXCR4/LIMK1/LRP8/PTPRZ1/MAP1B/F2/IL6ST/GLI3/TRPC6/HEYL/NTRK1/BMP2/LRP2/ROBO1/TNF/DAB1/TPBG/TG/DUSP10/SPP1/WNT7A/MYB/PLXNA4/LRTM2/SOX11/IL6/TNR/PPARG/DISC1/BDNF	49
BP	GO:0019915	lipid storage	17/1158	85/18862	1.33421e-05	0.000115205	6.72215e-05	APOE/GM2A/ABCA1/C3/SOAT1/ABCG1/ITGB3/SCARB1/PLIN2/LPL/MSR1/TNF/VSTM2A/FFAR2/CRP/IL6/PPARG	17
BP	GO:0051770	positive regulation of nitric-oxide synthase biosynthetic process	7/1158	15/18862	1.34234e-05	0.000115727	6.75264e-05	TLR2/FCER2/NOD2/CCL2/AKAP12/TLR4/TLR9	7
BP	GO:0090022	regulation of neutrophil chemotaxis	10/1158	32/18862	1.36013e-05	0.000117081	6.8316e-05	C5AR1/C3AR1/RAC2/NOD2/EDN1/LBP/THBS4/CD74/C5AR2/CCL21	10
BP	GO:0061008	hepaticobiliary system development	23/1158	140/18862	1.40413e-05	0.000120682	7.04172e-05	RGN/UCP2/TNFAIP3/ANXA1/HMOX1/IHH/GATA6/SULF2/HFE/IL10/GLI3/CLDN1/ALDH1A2/HNF4A/WNT4/BAAT/GLI1/DNAAF1/ARG1/IL6/ITGA2/CYP1A1/CCDC40	23
BP	GO:0070167	regulation of biomineral tissue development	18/1158	94/18862	1.41115e-05	0.000121099	7.06605e-05	TGFB1/CCL3/BMP4/CCR1/ANKH/MGP/P2RX7/MMP20/ADRB2/BMP2/COMP/WNT4/ALOX5/ASPN/FZD9/WNT10B/CYP27B1/KL	18
BP	GO:0019229	regulation of vasoconstriction	14/1158	61/18862	1.48114e-05	0.000126714	7.39372e-05	ACE2/FGB/ICAM1/CD38/PTAFR/EDN1/GJA1/FGG/TBXA2R/AGT/EDN3/HRH1/ADRA2C/HTR1A	14
BP	GO:1905330	regulation of morphogenesis of an epithelium	14/1158	61/18862	1.48114e-05	0.000126714	7.39372e-05	PIK3CD/BMP4/LIF/ALOX12/SFRP1/WNT2B/GJA1/ADAMTS12/EGF/WNT4/TNF/AGT/SULF1/ESR1	14
BP	GO:0048146	positive regulation of fibroblast proliferation	12/1158	46/18862	1.50052e-05	0.000128176	7.47904e-05	MIF/PDGFB/FN1/IGF1/AQP1/MYC/CDKN1A/FOSL2/CD74/AGT/MYB/ESR1	12
BP	GO:0002701	negative regulation of production of molecular mediator of immune response	11/1158	39/18862	1.51402e-05	0.000128542	7.50034e-05	FCGR2B/TGFB1/LILRB4/TGFB2/IRAK3/HMOX1/FOXP3/HFE/IL10/TNF/ARG1	11
BP	GO:0030049	muscle filament sliding	11/1158	39/18862	1.51402e-05	0.000128542	7.50034e-05	VIM/TPM4/DES/MYH6/MYH7/TNNC1/TNNT2/MYL3/TNNI1/ACTN2/TNNT1	11
BP	GO:0033275	actin-myosin filament sliding	11/1158	39/18862	1.51402e-05	0.000128542	7.50034e-05	VIM/TPM4/DES/MYH6/MYH7/TNNC1/TNNT2/MYL3/TNNI1/ACTN2/TNNT1	11
BP	GO:1904407	positive regulation of nitric oxide metabolic process	11/1158	39/18862	1.51402e-05	0.000128542	7.50034e-05	CLEC7A/ICAM1/ITGB2/CLU/TLR6/EDN1/P2RX4/PTGS2/TLR4/TNF/PTX3	11
BP	GO:0034103	regulation of tissue remodeling	17/1158	86/18862	1.56902e-05	0.000133009	7.76101e-05	GPNMB/TGFB1/CSF1R/SYK/ADAM8/CD38/TNFAIP3/RUNX1/INPP5D/ITGB3/SFRP1/TNFRSF11A/P2RX7/THBS4/SPP1/IAPP/IL6	17
BP	GO:1904064	positive regulation of cation transmembrane transport	23/1158	141/18862	1.58201e-05	0.000133907	7.81341e-05	ACE2/RGN/CTSS/P2RY6/TMSB4X/FLNA/SNCA/GLRX/RELN/CALCR/CCL2/G6PD/F2/ADRB2/KCNE1/ARC/PDZK1/CLTRN/EDN3/F2RL3/KCNE5/KCNJ11/ACTN2	23
BP	GO:0060840	artery development	18/1158	95/18862	1.64248e-05	0.000138815	8.09977e-05	APOE/BMP4/TGFB2/LRP1/RBPJ/TGFBR1/LOXL1/PLXND1/FKBP10/STRA6/AKT3/LOX/GLI3/COMP/LRP2/ROBO1/PRRX1/FOXF1	18
BP	GO:0034599	cellular response to oxidative stress	38/1158	299/18862	1.66988e-05	0.000140916	8.2224e-05	AXL/SLC25A24/CYBB/CYCS/SIRPA/NCF4/MMP2/TNFAIP3/CAT/RIPK3/SNCA/AIF1/NCF1/ANXA1/BTK/SOD1/HMOX1/GJB2/MSRA/TLR6/DHFR/AQP1/G6PD/PRKCD/CYP1B1/IL10/SLC7A11/NOL3/TLR4/TRPC6/ALOX5/GCH1/MMP9/ARG1/MYB/IL6/NR4A3/APOA4	38
BP	GO:0019730	antimicrobial humoral response	23/1158	142/18862	1.78e-05	0.000149983	8.75142e-05	FGB/LCN2/CLU/SLC11A1/PF4/NOD2/GATA6/CXCL1/CXCL2/F2/REG3G/S100A9/CXCL3/CXCL14/CXCL6/S100A8/DEFB1/SLPI/PLA2G2A/BPIFB1/RARRES2/CAMP/BPI	23
BP	GO:0010517	regulation of phospholipase activity	15/1158	70/18862	1.79118e-05	0.000150697	8.79309e-05	P2RY6/C5AR1/LRP1/SNCA/ANXA1/PLCB2/PTAFR/EDNRA/RASGRP4/HTR2B/CD86/RGS2/P2RY12/ESR1/BDNF	15
BP	GO:0006690	icosanoid metabolic process	21/1158	123/18862	1.79901e-05	0.000151128	8.81823e-05	MIF/SYK/TLR2/GSTA1/TBXAS1/TNFRSF1A/ALOX5AP/ANXA1/ALOX12/GGT1/EDN1/CYP1B1/ABCC1/PTGS2/ATP6V1B1/PTGS1/CD74/ALOX5/FABP5/PLA2G2F/CYP1A1	21
BP	GO:0043123	positive regulation of I-kappaB kinase/NF-kappaB signaling	27/1158	182/18862	1.81333e-05	0.000152102	8.87507e-05	BIRC3/TNFRSF1A/PRKCB/CD4/FLNA/LGALS1/TGM2/S100A4/HMOX1/TIFA/AKAP13/NOD2/TLR6/TNFSF10/GJA1/CASP1/NEK6/TLR4/F2RL1/HTR2B/EDA/CD74/CARD9/TNF/TLR9/CD40/CCL21	27
BP	GO:0060402	calcium ion transport into cytosol	24/1158	152/18862	1.82875e-05	0.000153114	8.93415e-05	TRPV2/LYN/P2RY6/TRPV6/CCR5/CCL3/CORO1A/CD4/BAK1/SNCA/PTPRC/SELENON/PTPN6/CALCR/P2RX4/F2/P2RX7/NOL3/HTR2B/RYR1/CCL21/F2RL3/GRIN2A/TRPV5	24
BP	GO:0030900	forebrain development	43/1158	357/18862	1.83243e-05	0.000153114	8.93415e-05	AXL/ITGAM/CSF1R/PTPRS/CNP/ANXA3/BMP4/NRP2/LRP1/FLNA/RBPJ/COL3A1/RELN/SATB2/AQP1/CXCR4/TCTN1/LRP8/WNT2B/SLC7A11/GLI3/GHRHR/DCLK1/BMP2/ALDH1A2/LRP2/WNT4/ROBO1/GLI1/DAB1/RAC3/P2RY12/STIL/HSD3B2/GLI2/WNT7A/LEF1/PLXNA4/FOXP2/DNAH5/TNR/DISC1/NKX2-1	43
BP	GO:0032868	response to insulin	36/1158	278/18862	1.83393e-05	0.000153114	8.93415e-05	EGR2/ICAM1/LYN/TLR2/SOCS3/INHBB/UCP2/KHK/PRKCB/CAT/PNPLA3/RAB31/KLF15/TCIRG1/RAB15/SLC25A33/PKLR/TNFSF10/PRKCD/SH2B2/GGH/IL10/LPL/GHRHR/ATP6V1B1/ECHDC3/ATP6V1G3/IGFBP1/RARRES2/HDAC9/LPIN1/CPEB1/PPARG/KL/ENHO/CSRP3	36
BP	GO:0002724	regulation of T cell cytokine production	10/1158	33/18862	1.84462e-05	0.000153114	8.93415e-05	TNFRSF1B/LILRB4/NLRP3/FOXP3/HFE/IL18R1/IL1R1/TNFSF4/ARG1/IL6	10
BP	GO:0045589	regulation of regulatory T cell differentiation	10/1158	33/18862	1.84462e-05	0.000153114	8.93415e-05	VSIR/IRF1/LILRB4/RUNX1/FOXP3/IL2RA/NFATC2/TNFSF4/DUSP10/CTLA4	10
BP	GO:0050869	negative regulation of B cell activation	10/1158	33/18862	1.84462e-05	0.000153114	8.93415e-05	FCGR2B/LYN/TNFAIP3/BTK/INPP5D/SFRP1/FOXP3/IL10/SAMSN1/CTLA4	10
BP	GO:0140448	signaling receptor ligand precursor processing	10/1158	33/18862	1.84462e-05	0.000153114	8.93415e-05	ACE2/CTSZ/MME/PCSK1N/ENPEP/CASP1/PCSK2/CMA1/CGA/REN	10
BP	GO:0008228	opsonization	6/1158	11/18862	1.86873e-05	0.000154656	9.02409e-05	C4B/C4BPA/LBP/CRP/SFTPA1/PTX3	6
BP	GO:0098883	synapse pruning	6/1158	11/18862	1.86873e-05	0.000154656	9.02409e-05	ITGAM/C1QB/C1QA/C1QC/C3/CX3CR1	6
BP	GO:0030225	macrophage differentiation	12/1158	47/18862	1.90327e-05	0.000155981	9.10141e-05	TGFB1/CSF1R/HCLS1/TLR2/CSF1/C1QC/SPI1/BMP4/CD4/LIF/PF4/MMP9	12
BP	GO:0045332	phospholipid translocation	12/1158	47/18862	1.90327e-05	0.000155981	9.10141e-05	KCNN4/ABCA1/ATP8B2/ATP8B4/ATP8A1/PRKCD/ATP10D/SLC4A1/ABCC1/P2RX7/ABCA4/ATP8B3	12
BP	GO:0045581	negative regulation of T cell differentiation	12/1158	47/18862	1.90327e-05	0.000155981	9.10141e-05	IRF1/LILRB4/RUNX1/BMP4/ANXA1/IHH/FOXP3/GLI3/CD74/TNFSF4/CTLA4/RUNX3	12
BP	GO:0097028	dendritic cell differentiation	12/1158	47/18862	1.90327e-05	0.000155981	9.10141e-05	AXL/FCGR2B/LYN/TMEM176B/SPI1/RELB/TMEM176A/RBPJ/TGFBR2/F2RL1/FLT3/BATF2	12
BP	GO:1903053	regulation of extracellular matrix organization	12/1158	47/18862	1.90327e-05	0.000155981	9.10141e-05	TGFB1/TNFRSF1B/TNFRSF1A/RUNX1/LRP1/MELTF/ANTXR1/BMP2/FAP/AGT/PDPN/IL6	12
BP	GO:1904707	positive regulation of vascular associated smooth muscle cell proliferation	12/1158	47/18862	1.90327e-05	0.000155981	9.10141e-05	P2RY6/MMP2/PDGFB/HTR1B/IGF1/EDN1/GJA1/IL10/ADAMTS1/TNF/MMP9/NR4A3	12
BP	GO:0003300	cardiac muscle hypertrophy	18/1158	96/18862	1.90712e-05	0.000155981	9.10141e-05	TNFRSF1B/TNFRSF1A/TIAM1/KLF15/AKAP13/GATA6/IGF1/G6PD/MYH6/EDN1/P2RX4/MYH7/IL6ST/HTR2B/RGS2/AGT/NR4A3/CSRP3	18
BP	GO:0110149	regulation of biomineralization	18/1158	96/18862	1.90712e-05	0.000155981	9.10141e-05	TGFB1/CCL3/BMP4/CCR1/ANKH/MGP/P2RX7/MMP20/ADRB2/BMP2/COMP/WNT4/ALOX5/ASPN/FZD9/WNT10B/CYP27B1/KL	18
BP	GO:0033630	positive regulation of cell adhesion mediated by integrin	8/1158	21/18862	1.95103e-05	0.000159321	9.29631e-05	SYK/TGFB2/LIF/PTPN6/SFRP2/RAC3/P2RY12/CCL21	8
BP	GO:0016053	organic acid biosynthetic process	41/1158	335/18862	1.95367e-05	0.000159321	9.29631e-05	RGN/MIF/SYK/ASPA/TBXAS1/BCAT1/OAT/PSAT1/ALOX5AP/ANXA1/CBS/THNSL2/GAMT/HSD3B7/ALOX12/DHFR/GGT1/PKLR/KYNU/HOGA1/EDN1/LPL/SLC27A2/PTGS2/NAGS/ACOX2/FA2H/ALDH1A2/ALDH18A1/PTGS1/ACACA/BAAT/CD74/ALOX5/MTHFD1L/CYP8B1/FABP5/CYP1A1/SCD/FOLH1/APOA4	41
BP	GO:0032735	positive regulation of interleukin-12 production	11/1158	40/18862	1.97317e-05	0.000160676	9.37538e-05	CLEC7A/SYK/TLR2/IRF1/IRF5/NOD2/TLR4/TNFSF4/TLR9/CD40/IL23R	11
BP	GO:0071559	response to transforming growth factor beta	34/1158	257/18862	1.98034e-05	0.000161025	9.39573e-05	POSTN/TGFB1/COL1A1/TGFB2/CX3CR1/ARRB2/LTBP2/TGFBR2/COL3A1/TGFBR1/SFRP1/FBN1/LRRC32/EDN1/COL4A2/LOX/CBL/DKK3/THBS1/CLDN1/CLEC3B/CLDN5/CDKN2B/LRG1/WNT4/LIMS1/EP300/CD109/WNT7A/ARG1/ASPN/SOX11/RUNX3/NKX2-1	34
BP	GO:0030104	water homeostasis	16/1158	79/18862	2.01528e-05	0.000163628	9.54759e-05	SFN/SCTR/UMOD/ALOX12/CLDN4/AQP1/UGCG/GHRHR/ATP6V1B1/CLDN1/FA2H/PRKAR1B/AQP9/ADCY8/KRT16/GRHL1	16
BP	GO:0046887	positive regulation of hormone secretion	21/1158	124/18862	2.04254e-05	0.0001656	9.66267e-05	FGB/INHBB/CD38/LRP1/C1QTNF3/HFE/EDN1/GJA1/FGG/GHRHR/CLTRN/SPP1/EDN3/GPR68/MYB/SOX11/ADCY8/FFAR4/CYP19A1/RBP4/TRH	21
BP	GO:0009615	response to virus	43/1158	359/18862	2.10015e-05	0.000170024	9.92082e-05	MMP12/UNC93B1/BIRC3/IRF1/STING1/CLU/TLR8/TNFAIP3/ODC1/IFNGR2/FGR/IRAK3/RIPK3/TKFC/FLNA/IFNAR1/PTPRC/IFITM1/IRF5/RNASEL/HMGA1/SAMHD1/CXCR4/FOXP3/IL2RA/TLR7/NLRC5/VWCE/IFNLR1/F2RL1/DCLK1/CCL4/CARD9/TNF/OAS2/TNFSF4/TLR9/CD40/FOSL1/CCL22/IL6/CYP1A1/IL23R	43
BP	GO:0001836	release of cytochrome c from mitochondria	13/1158	55/18862	2.12398e-05	0.000171456	0.000100043	SFN/GGCT/CLU/PLAUR/BAK1/ARRB2/IGF1/TNFSF10/BCL2L11/NOL3/MMP9/FZD9/CCK	13
BP	GO:0045620	negative regulation of lymphocyte differentiation	13/1158	55/18862	2.12398e-05	0.000171456	0.000100043	IRF1/LILRB4/RUNX1/BMP4/ANXA1/IHH/SFRP1/FOXP3/GLI3/CD74/TNFSF4/CTLA4/RUNX3	13
BP	GO:0010232	vascular transport	17/1158	88/18862	2.1518e-05	0.00017345	0.000101207	APOE/SLC22A2/SLC15A2/LRP1/SLC7A2/ATP8A1/SLC16A1/GJA1/ABCC1/ABCG2/SLC6A20/SLC6A6/LRP2/SLC2A3/ABCC5/FABP5/SLC4A4	17
BP	GO:0045670	regulation of osteoclast differentiation	14/1158	63/18862	2.19229e-05	0.000176204	0.000102814	CSF1/CCL3/LILRB4/CCR1/INPP5D/SFRP1/FBN1/TLR4/FSTL3/TNF/LRRC17/GPR68/IL20/IL23R	14
BP	GO:0071677	positive regulation of mononuclear cell migration	14/1158	63/18862	2.19229e-05	0.000176204	0.000102814	PLA2G7/ADAM8/LGALS3/CCL3/CCR1/SERPINE1/AIF1/ITGA4/CXCL14/CCL4/TNF/CCL7/CXCL17/CCL21	14
BP	GO:0070302	regulation of stress-activated protein kinase signaling cascade	27/1158	184/18862	2.2153e-05	0.000177798	0.000103744	CLEC7A/FCGR2B/LYN/SIRPA/SPI1/TGFB2/NCF1/NOD2/SERPINF2/XDH/SFRP1/TRAF1/FAS/MYC/RAP2A/TLR4/F2RL1/BMP2/RASGRP1/CARD9/SFRP2/TNF/TLR9/DUSP10/DACT1/WNT7A/CCL21	27
BP	GO:1905039	carboxylic acid transmembrane transport	24/1158	154/18862	2.28411e-05	0.000183057	0.000106813	ACE2/FOLR2/SLC22A2/SLC3A1/SLC25A10/SLC7A2/SLC25A38/SLC16A1/STRA6/SLC13A2/ABCC1/SLC7A11/SLC6A20/SLC23A2/SLC6A6/THBS1/LRP2/ACACA/CLTRN/RGS2/SLC36A1/AQP9/PDPN/SLC7A7	24
BP	GO:0002762	negative regulation of myeloid leukocyte differentiation	12/1158	48/18862	2.39705e-05	0.000191558	0.000111773	LYN/CCL3/C1QC/LILRB4/INPP5D/SFRP1/FBN1/MYC/TLR4/FSTL3/LRRC17/GPR68	12
BP	GO:0042398	cellular modified amino acid biosynthetic process	12/1158	48/18862	2.39705e-05	0.000191558	0.000111773	GCLC/GCLM/GGCT/ACADM/GSS/GAMT/DHFR/GGT1/SLC7A11/GCH1/MTHFD1L/CKM	12
BP	GO:0042542	response to hydrogen peroxide	22/1158	135/18862	2.43927e-05	0.000194653	0.000113579	AXL/SIRPA/SDC1/TNFAIP3/COL1A1/CAT/BAK1/RIPK3/ANXA1/SOD1/HMOX1/AQP1/PRKCD/CYP1B1/IL10/CRYAB/TRPC6/FOSL1/ARG1/MYB/IL6/NR4A3	22
BP	GO:0070555	response to interleukin-1	29/1158	206/18862	2.48502e-05	0.00019802	0.000115544	IL1RN/HNMT/FGB/ICAM1/SIRPA/CD38/CCL3/IRAK3/SNCA/ANXA1/CHI3L1/NOD2/PSMB8/SFRP1/TNFRSF11A/CCL2/EDN1/AKAP12/ADAMTS12/IL1R2/CCL4/IL1R1/ADAMTS7/CCL7/CD40/CCL22/CCL21/IL1A/IL6	29
BP	GO:0002251	organ or tissue specific immune response	11/1158	41/18862	2.54806e-05	0.000201041	0.000117306	IL6R/UMOD/NOD2/NOS2/IFNLR1/DEFB1/BPIFB1/FFAR2/CAMP/IL6/APOA4	11
BP	GO:0033003	regulation of mast cell activation	11/1158	41/18862	2.54806e-05	0.000201041	0.000117306	LYN/SYK/RAC2/FGR/CNR2/HAVCR1/HMOX1/GAB2/MILR1/NR4A3/FOXF1	11
BP	GO:0046636	negative regulation of alpha-beta T cell activation	11/1158	41/18862	2.54806e-05	0.000201041	0.000117306	VSIR/RUNX1/ANXA1/IHH/FOXP3/HFE/CD274/ARG2/GLI3/TNFSF4/RUNX3	11
BP	GO:0051180	vitamin transport	11/1158	41/18862	2.54806e-05	0.000201041	0.000117306	FOLR2/SLC52A3/SLC2A6/SCARB1/STRA6/ABCC1/ABCG2/SLC23A2/LRP2/SLC2A2/GC	11
BP	GO:1904646	cellular response to amyloid-beta	11/1158	41/18862	2.54806e-05	0.000201041	0.000117306	FCGR2B/ICAM1/LRP1/TLR6/IGF1/BCL2L11/GJA1/ABCC1/ITGA4/TLR4/ADRB2	11
BP	GO:1905314	semi-lunar valve development	11/1158	41/18862	2.54806e-05	0.000201041	0.000117306	TGFB1/TNFRSF1B/TNFRSF1A/BMP4/TGFB2/NFATC1/RBPJ/STRA6/HEYL/BMP2/ROBO1	11
BP	GO:1903825	organic acid transmembrane transport	24/1158	155/18862	2.54815e-05	0.000201041	0.000117306	ACE2/FOLR2/SLC22A2/SLC3A1/SLC25A10/SLC7A2/SLC25A38/SLC16A1/STRA6/SLC13A2/ABCC1/SLC7A11/SLC6A20/SLC23A2/SLC6A6/THBS1/LRP2/ACACA/CLTRN/RGS2/SLC36A1/AQP9/PDPN/SLC7A7	24
BP	GO:0048708	astrocyte differentiation	15/1158	72/18862	2.55569e-05	0.000201351	0.000117487	VIM/C1QA/C5AR1/LRP1/LIF/GRN/F2/IL6ST/S100A9/TLR4/BMP2/S100A8/TNF/DAB1/IL6	15
BP	GO:0034284	response to monosaccharide	28/1158	196/18862	2.59853e-05	0.000204437	0.000119288	ICAM1/GCLM/COL6A2/UCP2/TIAM1/KHK/CAT/LRP1/LGALS1/COL4A3/TGFBR2/PIM3/SLC2A5/PKLR/GJA1/LPL/GHRHR/THBS1/HNF4A/CLTRN/GCKR/GPR68/ADCY8/CMA1/KCNJ11/SARM1/ITGA2/TRH	28
BP	GO:0010883	regulation of lipid storage	13/1158	56/18862	2.61211e-05	0.000204927	0.000119574	ABCA1/C3/ABCG1/ITGB3/SCARB1/PLIN2/LPL/MSR1/TNF/VSTM2A/CRP/IL6/PPARG	13
BP	GO:0097035	regulation of membrane lipid distribution	13/1158	56/18862	2.61211e-05	0.000204927	0.000119574	KCNN4/ABCA1/ATP8B2/ATP8B4/ABCG1/ATP8A1/PRKCD/ATP10D/SLC4A1/ABCC1/P2RX7/ABCA4/ATP8B3	13
BP	GO:0002429	immune response-activating cell surface receptor signaling pathway	53/1158	481/18862	2.62195e-05	0.000205122	0.000119688	WAS/FCGR2B/KCNN4/VAV1/LYN/SYK/FCGR1A/FCER1G/LAT2/FCGR2A/C5AR1/CLEC4A/LGALS3/CD38/C3AR1/PIK3CD/LILRB4/RUNX1/HCK/PRKCB/FGR/CD4/RELB/PTPRC/BTK/STAP1/PAK2/INPP5D/KLHL6/PSMB8/PTPN6/RAB29/MYO1G/CMKLR1/PLCL2/LIMK1/FOXP3/PRKCD/SH2B2/NFATC2/CLEC4E/MUC5B/VTCN1/CARD9/EP300/C5AR2/MUC4/CR2/FFAR2/NCR3/CTLA4/NR4A3/BTNL2	53
BP	GO:0002757	immune response-activating signal transduction	53/1158	481/18862	2.62195e-05	0.000205122	0.000119688	WAS/FCGR2B/KCNN4/VAV1/LYN/SYK/FCGR1A/FCER1G/LAT2/FCGR2A/C5AR1/CLEC4A/LGALS3/CD38/C3AR1/PIK3CD/LILRB4/RUNX1/HCK/PRKCB/FGR/CD4/RELB/PTPRC/BTK/STAP1/PAK2/INPP5D/KLHL6/PSMB8/PTPN6/RAB29/MYO1G/CMKLR1/PLCL2/LIMK1/FOXP3/PRKCD/SH2B2/NFATC2/CLEC4E/MUC5B/VTCN1/CARD9/EP300/C5AR2/MUC4/CR2/FFAR2/NCR3/CTLA4/NR4A3/BTNL2	53
BP	GO:0042093	T-helper cell differentiation	14/1158	64/18862	2.64926e-05	0.000206968	0.000120765	IL6R/RELB/ANXA1/NLRP3/FOXP3/CD80/GPR183/IL18R1/CD86/TNFSF4/LEF1/MYB/IL6/IL23R	14
BP	GO:0060761	negative regulation of response to cytokine stimulus	16/1158	81/18862	2.7958e-05	0.000218111	0.000127267	MMP12/IL1RN/PXDN/SIGIRR/IRAK3/PTPRC/STAP1/SAMHD1/NLRC5/NOL3/IL1R2/F2RL1/ROBO1/ARG1/IL6/PPARG	16
BP	GO:0001938	positive regulation of endothelial cell proliferation	19/1158	108/18862	2.88921e-05	0.000225084	0.000131335	PIK3CD/BMP4/NRP2/PDGFB/HMOX1/TGFBR1/ITGB3/EGR3/AKT3/IL10/ITGA4/EGF/THBS4/HTR2B/BMP2/LRG1/CCR3/ARG1/FGFBP1	19
BP	GO:0014897	striated muscle hypertrophy	18/1158	99/18862	2.94403e-05	0.000228716	0.000133455	TNFRSF1B/TNFRSF1A/TIAM1/KLF15/AKAP13/GATA6/IGF1/G6PD/MYH6/EDN1/P2RX4/MYH7/IL6ST/HTR2B/RGS2/AGT/NR4A3/CSRP3	18
BP	GO:0022600	digestive system process	18/1158	99/18862	2.94403e-05	0.000228716	0.000133455	KCNN4/TFF3/SLC26A7/NOD2/SLC2A5/SNX10/AQP1/SCARB1/TIFAB/UGCG/ABCG5/TLR4/SLC2A2/TLR9/CYP8B1/MUC4/RBP4/APOA4	18
BP	GO:0071560	cellular response to transforming growth factor beta stimulus	33/1158	251/18862	2.96334e-05	0.000229896	0.000134143	POSTN/TGFB1/COL1A1/TGFB2/CX3CR1/ARRB2/LTBP2/TGFBR2/COL3A1/TGFBR1/SFRP1/FBN1/LRRC32/EDN1/COL4A2/LOX/CBL/DKK3/THBS1/CLDN1/CLEC3B/CLDN5/CDKN2B/LRG1/WNT4/LIMS1/EP300/CD109/WNT7A/ARG1/ASPN/SOX11/NKX2-1	33
BP	GO:0002292	T cell differentiation involved in immune response	15/1158	73/18862	3.03623e-05	0.000235223	0.000137252	FCER1G/IL6R/RELB/ANXA1/NLRP3/FOXP3/CD80/GPR183/IL18R1/CD86/TNFSF4/LEF1/MYB/IL6/IL23R	15
BP	GO:0030336	negative regulation of cell migration	40/1158	330/18862	3.0687e-05	0.000237409	0.000138527	APOE/TIMP1/VASH1/MIF/TGFB1/SERPINE1/LRP1/CX3CR1/AIF1/IFITM1/STAP1/HMOX1/COL3A1/SFRP1/CCL2/CYP1B1/GJA1/ADORA1/RAP2A/DCN/THBS1/CLDN5/APOH/TBXA2R/WNT4/ROBO1/CD74/SFRP2/TNF/SP100/DUSP10/C5AR2/CCL21/C5/SULF1/KRT16/PPARG/HAS1/ADORA3/NKX2-1	40
BP	GO:0051928	positive regulation of calcium ion transport	20/1158	118/18862	3.15194e-05	0.000243511	0.000142088	RGN/TRPV2/P2RY6/LGALS3/CCL3/CCR1/PDGFB/CD4/BAK1/ARRB2/SNCA/CALCR/CCL2/G6PD/P2RX4/F2/P2RX7/TRPC6/CCL4/F2RL3	20
BP	GO:0050795	regulation of behavior	14/1158	65/18862	3.18781e-05	0.000245942	0.000143506	APOE/CCL3/HTR1B/RELN/STRA6/GJA1/ADORA1/GHRHR/HTR2B/CCK/NR4A3/NPY2R/HTR1A/TRH	14
BP	GO:0031670	cellular response to nutrient	11/1158	42/18862	3.26207e-05	0.000250977	0.000146444	FOLR2/POSTN/COL1A1/PIM1/TNC/HMOX1/SFRP1/LPL/CDKN2B/CYP27B1/PPARG	11
BP	GO:0045687	positive regulation of glial cell differentiation	11/1158	42/18862	3.26207e-05	0.000250977	0.000146444	EGR2/TGFB1/ASPA/TLR2/TNFRSF1B/LIF/CXCR4/PTPRZ1/IL6ST/BMP2/PPARG	11
BP	GO:0018149	peptide cross-linking	10/1158	35/18862	3.26904e-05	0.000251167	0.000146555	ANXA1/FN1/TGM2/F13A1/COL3A1/BGN/TGM1/DCN/THBS1/TGM3	10
BP	GO:0034329	cell junction assembly	48/1158	425/18862	3.33607e-05	0.000255964	0.000149354	ACE2/MMP14/TLR2/PTPRS/RUNX1/GJB1/LAMC2/LRP1/ACTN1/FBLIM1/ITGA5/FLNA/SNCA/FN1/FLNC/PAK2/MICALL2/GJB2/RAB29/CLDN4/SFRP1/PLXND1/GJA1/MAP1B/VASP/GABRA1/THBS1/CLDN1/NRCAM/CLDN5/CTNND2/CLDN10/ITGB4/NTRK1/EPHA3/SDK2/WNT4/LAMB3/LIMS1/TNF/PKP1/TPBG/AGT/WNT7A/LRTM2/ITGA2/ACTN2/BDNF	48
BP	GO:0062012	regulation of small molecule metabolic process	49/1158	437/18862	3.34357e-05	0.000256188	0.000149484	RGN/APOE/PDZD3/P2RY6/SDHAF3/TMSB4X/ODC1/KHK/SNCA/ANXA1/SOD1/ABCG1/PTAFR/POMC/C1QTNF3/PSMB8/SLC2A6/IGF1/NOS2/PTH1R/SLC4A1/GNMT/RUBCNL/SLC7A11/P2RX7/DKK3/DHCR7/PTGS2/PPP1R3C/BMP2/FBP1/WNT4/ACACA/CD74/TNF/EP300/FABP5/GCKR/GUCA1B/HRH1/PPP1R3E/SLC4A4/MST1/CYP27B1/SCD/NR4A3/PPARG/APOA4/SLC7A7	49
BP	GO:0006956	complement activation	26/1158	178/18862	3.38344e-05	0.000257811	0.000150432	A2M/C1QB/C1QA/CLU/C5AR1/C3AR1/C1QC/C3/C4B/CFI/CFH/C7/SERPING1/C4BPA/F2/C4A/C1S/CD5L/VSIG4/MFAP4/C5AR2/C5/CR2/CRP/CFB/CFD	26
BP	GO:0050796	regulation of insulin secretion	26/1158	178/18862	3.38344e-05	0.000257811	0.000150432	INHBB/UCP2/CD38/TIAM1/LRP1/ABCC8/TCIRG1/PIM3/SFRP1/SLC16A1/NOS2/GJA1/HNF4A/ALOX5/CLTRN/TNF/SLC2A2/ADRA2C/GPR68/SNAP25/ADCY8/KCNJ11/IL6/RBP4/ENHO/TRH	26
BP	GO:0006939	smooth muscle contraction	18/1158	100/18862	3.38729e-05	0.000257811	0.000150432	CD38/SOD1/PTAFR/EDNRA/SULF2/EDN1/TIFAB/ADORA1/ADRB2/HTR2B/TBXA2R/COMP/RGS2/EDN3/SULF1/ADRA2C/ITGA2/NPY2R	18
BP	GO:0010717	regulation of epithelial to mesenchymal transition	18/1158	100/18862	3.38729e-05	0.000257811	0.000150432	TGFB1/LOXL2/TIAM1/BMP4/COL1A1/TGFB2/TGFBR2/TGFBR1/SFRP1/GLIPR2/BMP2/EPHA3/SFRP2/AXIN2/PDPN/LEF1/IL6/NKX2-1	18
BP	GO:0060333	interferon-gamma-mediated signaling pathway	17/1158	91/18862	3.38787e-05	0.000257811	0.000150432	ICAM1/FCGR1A/SOCS3/IRF1/CD44/HCK/IFNGR2/IRF5/PTAFR/NCAM1/PRKCD/NLRC5/OAS2/SP100/ARG1/CIITA/PPARG	17
BP	GO:0048762	mesenchymal cell differentiation	31/1158	231/18862	3.43079e-05	0.000260722	0.00015213	TGFB1/LOXL2/TIAM1/BMP4/COL1A1/NRP2/TGFB2/FLNA/FN1/S100A4/RBPJ/EDNRA/TGFBR2/TGFBR1/SFRP1/EDN1/GLIPR2/HTR2B/HEYL/BMP2/EPHA3/ALDH1A2/WNT4/SFRP2/AXIN2/EDN3/PDPN/LEF1/SOX11/IL6/NKX2-1	31
BP	GO:0002002	regulation of angiotensin levels in blood	6/1158	12/18862	3.54285e-05	0.000267416	0.000156036	ACE2/CTSZ/MME/ENPEP/CMA1/REN	6
BP	GO:0002003	angiotensin maturation	6/1158	12/18862	3.54285e-05	0.000267416	0.000156036	ACE2/CTSZ/MME/ENPEP/CMA1/REN	6
BP	GO:0032494	response to peptidoglycan	6/1158	12/18862	3.54285e-05	0.000267416	0.000156036	C5AR1/IRAK3/IRF5/NOD2/CARD9/IL6	6
BP	GO:0035672	oligopeptide transmembrane transport	6/1158	12/18862	3.54285e-05	0.000267416	0.000156036	SLC15A2/CDH17/GJA1/ABCC1/SLC7A11/ABCC5	6
BP	GO:0038063	collagen-activated tyrosine kinase receptor signaling pathway	6/1158	12/18862	3.54285e-05	0.000267416	0.000156036	SYK/COL1A1/COL4A3/COL4A1/COL4A2/COL4A6	6
BP	GO:0032418	lysosome localization	15/1158	74/18862	3.59462e-05	0.000270957	0.000158102	LYN/SYK/LAT2/PIK3CD/MYH9/RAC2/FGR/BTK/HMOX1/PIK3CG/CBL/GAB2/MILR1/NR4A3/FOXF1	15
BP	GO:0072567	chemokine (C-X-C motif) ligand 2 production	7/1158	17/18862	3.63811e-05	0.000273128	0.000159369	POSTN/LRP1/LPL/TLR4/F2RL1/CD74/TNF	7
BP	GO:1902358	sulfate transmembrane transport	7/1158	17/18862	3.63811e-05	0.000273128	0.000159369	SLC25A10/SLC26A7/SLC26A9/SLC26A10/SLC26A4/SLC13A4/SLC26A2	7
BP	GO:2000341	regulation of chemokine (C-X-C motif) ligand 2 production	7/1158	17/18862	3.63811e-05	0.000273128	0.000159369	POSTN/LRP1/LPL/TLR4/F2RL1/CD74/TNF	7
BP	GO:0060485	mesenchyme development	36/1158	287/18862	3.65617e-05	0.000274114	0.000159944	TGFB1/LOXL2/TIAM1/BMP4/COL1A1/NRP2/TGFB2/FLNA/FN1/S100A4/RBPJ/EDNRA/TGFBR2/TGFBR1/SFRP1/EDN1/MYC/GLIPR2/HTR2B/HEYL/BMP2/EPHA3/ALDH1A2/WNT4/ROBO1/ZFPM2/SFRP2/AXIN2/FOXD1/EDN3/PDPN/LEF1/SOX11/IL6/FOXF1/NKX2-1	36
BP	GO:0002294	CD4-positive, alpha-beta T cell differentiation involved in immune response	14/1158	66/18862	3.82003e-05	0.000285631	0.000166665	IL6R/RELB/ANXA1/NLRP3/FOXP3/CD80/GPR183/IL18R1/CD86/TNFSF4/LEF1/MYB/IL6/IL23R	14
BP	GO:0072678	T cell migration	14/1158	66/18862	3.82003e-05	0.000285631	0.000166665	ICAM1/ADAM8/CCL3/PIK3CD/RIPK3/ITGAL/AIF1/CXCL16/CCL2/MYO1G/PIK3CG/ITGA4/GPR183/CCL21	14
BP	GO:0014896	muscle hypertrophy	18/1158	101/18862	3.88888e-05	0.00029039	0.000169441	TNFRSF1B/TNFRSF1A/TIAM1/KLF15/AKAP13/GATA6/IGF1/G6PD/MYH6/EDN1/P2RX4/MYH7/IL6ST/HTR2B/RGS2/AGT/NR4A3/CSRP3	18
BP	GO:1901216	positive regulation of neuron death	17/1158	92/18862	3.92145e-05	0.000291482	0.000170078	FCGR2B/ITGAM/C1QA/ITGB2/CLU/CCL3/TGFB2/SNCA/GRN/TLR6/BCL2L11/ADORA1/TLR4/TNF/ITGA1/MYB/SARM1	17
BP	GO:0036336	dendritic cell migration	9/1158	29/18862	3.9244e-05	0.000291482	0.000170078	CCR5/CCR1/CXCR4/PIK3CG/GPR183/ALOX5/CXCR2/CCL21/CXCR1	9
BP	GO:0070723	response to cholesterol	9/1158	29/18862	3.9244e-05	0.000291482	0.000170078	TGFB1/CCR5/CCL3/MLC1/TGFBR2/TGFBR1/LRP8/F7/CYP8B1	9
BP	GO:0072337	modified amino acid transport	9/1158	29/18862	3.9244e-05	0.000291482	0.000170078	FOLR2/SLC3A1/GJA1/ABCC1/SLC7A11/SLC6A20/PDZK1/LRP2/ABCC5	9
BP	GO:0043122	regulation of I-kappaB kinase/NF-kappaB signaling	32/1158	244/18862	4.08522e-05	0.000303023	0.000176813	BIRC3/TNFRSF1A/TNFAIP3/LILRB4/PRKCB/CD4/FLNA/LGALS1/TGM2/S100A4/HMOX1/TIFA/AKAP13/NOD2/TLR6/NLRP6/TRAF1/TNFSF10/GJA1/CASP1/NEK6/TLR4/F2RL1/HTR2B/EDA/CD74/CARD9/TNF/TLR9/CD40/CCL21/ESR1	32
BP	GO:0060561	apoptotic process involved in morphogenesis	8/1158	23/18862	4.20974e-05	0.000311432	0.000181719	TNFRSF1B/TNFRSF1A/SPI1/TGFB2/BAK1/BCL2L11/CRYAB/LEF1	8
BP	GO:0072677	eosinophil migration	8/1158	23/18862	4.20974e-05	0.000311432	0.000181719	ADAM8/LGALS3/CCL3/CCL2/CCL4/CCL7/CCL21/HRH1	8
BP	GO:0051099	positive regulation of binding	25/1158	170/18862	4.24083e-05	0.000312531	0.000182361	APOE/TGFB1/STING1/TIAM1/RAMP1/BMP4/PLAUR/LRP1/IGF1/PLXND1/ANXA2/PLCL2/HFE/EGF/MFNG/CLDN5/BMP2/CTHRC1/EP300/MMP9/DACT1/CSF3/ITGA2/PPARG/BDNF	25
BP	GO:0009064	glutamine family amino acid metabolic process	15/1158	75/18862	4.24142e-05	0.000312531	0.000182361	GCLC/GCLM/OAT/FAH/ADHFE1/FTCD/AGMAT/GGT1/NOS2/SLC7A11/ARG2/NAGS/ALDH18A1/ARG1/SLC7A7	15
BP	GO:1902930	regulation of alcohol biosynthetic process	15/1158	75/18862	4.24142e-05	0.000312531	0.000182361	APOE/P2RY6/SNCA/SOD1/ABCG1/PTAFR/PTH1R/DKK3/DHCR7/BMP2/WNT4/ACACA/HRH1/CYP27B1/SCD	15
BP	GO:0002369	T cell cytokine production	10/1158	36/18862	4.27887e-05	0.000314047	0.000183245	TNFRSF1B/LILRB4/NLRP3/FOXP3/HFE/IL18R1/IL1R1/TNFSF4/ARG1/IL6	10
BP	GO:0030224	monocyte differentiation	10/1158	36/18862	4.27887e-05	0.000314047	0.000183245	CSF1R/CSF1/BMP4/MYH9/CD4/INPP5D/MYC/CD74/GPR68/PPARG	10
BP	GO:0042092	type 2 immune response	10/1158	36/18862	4.27887e-05	0.000314047	0.000183245	ANXA1/NOD2/NLRP3/IL10/ARG2/CD86/CD74/TNFSF4/ARG1/IL6	10
BP	GO:0015908	fatty acid transport	23/1158	150/18862	4.36371e-05	0.000319852	0.000186632	APOE/SYK/ANXA1/PLA2G2D/TNFRSF11A/EDN1/PLIN2/GJA1/P2RX4/SLC7A11/ADORA1/SLC27A2/THBS1/ACACA/FABP5/PLA2G2A/FABP4/SNAP25/PLA2G2F/CCK/PPARG/TRH/PLA2G2E	23
BP	GO:0008016	regulation of heart contraction	32/1158	245/18862	4.42867e-05	0.000324188	0.000189162	ACE2/TGFB2/FLNA/S100A1/DES/PIK3CG/MYH6/HBEGF/EDN1/POPDC2/GJA1/KCND1/P2RX4/MYH7/ADORA1/CXADR/SPTBN4/KCNE1/RYR1/GCH1/TNNT2/RGS2/CELF2/MYL3/AGT/EDN3/KCNE5/KCNJ11/CACNA2D4/CACNG6/ADORA3/CSRP3	32
BP	GO:0062197	cellular response to chemical stress	41/1158	347/18862	4.43848e-05	0.00032448	0.000189333	AXL/SLC25A24/CYBB/CYCS/SIRPA/NCF4/MMP2/TNFAIP3/CAT/RIPK3/RELB/SNCA/AIF1/NCF1/ANXA1/BTK/SOD1/HMOX1/GJB2/MSRA/TLR6/DHFR/AQP1/G6PD/FAS/PRKCD/CYP1B1/IL10/SLC7A11/NOL3/TLR4/TRPC6/ALOX5/GCH1/MMP9/ARG1/MYB/IL6/NR4A3/PPARG/APOA4	41
BP	GO:0046620	regulation of organ growth	18/1158	102/18862	4.45534e-05	0.000325286	0.000189803	RUNX1/PIM1/SOD1/RBPJ/TGFBR2/GATA6/TGFBR1/IGF1/G6PD/BCL2L11/MYH6/EDN1/GJA1/IL7/ZFPM2/GLI1/RGS2/RBP4	18
BP	GO:0008625	extrinsic apoptotic signaling pathway via death domain receptors	16/1158	84/18862	4.46824e-05	0.000325802	0.000190104	FGB/ICAM1/TNFRSF1A/LGALS3/TNFAIP3/SERPINE1/ATF3/HMOX1/SFRP1/TNFSF10/FAS/FGG/THBS1/SFRP2/TNF/SP100	16
BP	GO:0032872	regulation of stress-activated MAPK cascade	26/1158	181/18862	4.52719e-05	0.000329669	0.000192361	CLEC7A/FCGR2B/SIRPA/SPI1/TGFB2/NCF1/NOD2/SERPINF2/XDH/SFRP1/TRAF1/FAS/MYC/RAP2A/TLR4/F2RL1/BMP2/RASGRP1/CARD9/SFRP2/TNF/TLR9/DUSP10/DACT1/WNT7A/CCL21	26
BP	GO:0002287	alpha-beta T cell activation involved in immune response	14/1158	67/18862	4.5594e-05	0.00033115	0.000193225	IL6R/RELB/ANXA1/NLRP3/FOXP3/CD80/GPR183/IL18R1/CD86/TNFSF4/LEF1/MYB/IL6/IL23R	14
BP	GO:0002293	alpha-beta T cell differentiation involved in immune response	14/1158	67/18862	4.5594e-05	0.00033115	0.000193225	IL6R/RELB/ANXA1/NLRP3/FOXP3/CD80/GPR183/IL18R1/CD86/TNFSF4/LEF1/MYB/IL6/IL23R	14
BP	GO:0043277	apoptotic cell clearance	12/1158	51/18862	4.60406e-05	0.000333093	0.000194358	AXL/C3/RAC2/LRP1/ANXA1/C4B/TGM2/ITGB3/CCL2/SCARB1/C4A/THBS1	12
BP	GO:0071715	icosanoid transport	12/1158	51/18862	4.60406e-05	0.000333093	0.000194358	SYK/ANXA1/ABCC6/PLA2G2D/TNFRSF11A/NOS2/EDN1/ABCC1/P2RX4/PLA2G2A/PLA2G2F/PLA2G2E	12
BP	GO:1902893	regulation of pri-miRNA transcription by RNA polymerase II	12/1158	51/18862	4.60406e-05	0.000333093	0.000194358	TGFB1/SPI1/LILRB4/BMP4/PDGFB/TGFB2/IL10/BMP2/TNF/FOSL1/KLF5/PPARG	12
BP	GO:0048705	skeletal system morphogenesis	29/1158	213/18862	4.6498e-05	0.000335966	0.000196035	MMP14/BMP1/MMP2/BMP4/COL1A1/FGR/SGPL1/MGP/IHH/TGFBR2/TGFBR1/SFRP1/SATB2/ALPL/TIFAB/GLI3/SFRP4/FOXN3/COMP/SFRP2/AXIN2/MTHFD1L/THBS3/PRRX1/COL2A1/WNT7A/SOX11/WNT10B/MMP16	29
BP	GO:0001659	temperature homeostasis	25/1158	171/18862	4.68308e-05	0.000337933	0.000197182	TRPV2/LCN2/SYK/UCP2/PRLR/RBPJ/TNFRSF11A/CMKLR1/PLCL2/CXCR4/GJA1/STAT6/ADORA1/PTGS2/TLR4/ADRB2/IL18R1/TNF/FABP5/FABP4/IL1A/WNT10B/LPIN1/FFAR4/SCD	25
BP	GO:0031668	cellular response to extracellular stimulus	31/1158	235/18862	4.78635e-05	0.000344939	0.00020127	AXL/CD68/FOLR2/POSTN/ICAM1/LYN/INHBB/UCP2/COL1A1/ATF3/PIM1/PTPRC/CBS/TNC/HMOX1/SFRP1/FAS/HFE/WNT2B/CDKN1A/CBL/LPL/ASGR1/ITGA4/AOC1/CDKN2B/WNT4/SFRP2/FOSL1/CYP27B1/PPARG	31
BP	GO:0098739	import across plasma membrane	24/1158	161/18862	4.79611e-05	0.000345041	0.00020133	ACE2/FOLR2/TRPV2/TRPV6/SLC22A2/SLC15A2/SLC7A2/SLC2A5/CALCR/HFE/SLC7A11/SLC6A20/SLC6A6/THBS1/SLC9A3/LRP2/CLTRN/SLC2A3/RGS2/SLC34A1/SLC36A1/KCNJ13/KCNJ11/TRPV5	24
BP	GO:0071375	cellular response to peptide hormone stimulus	39/1158	325/18862	4.80015e-05	0.000345041	0.00020133	LYN/SOCS3/INHBB/UCP2/PRLR/PRKCB/PNPLA3/RAB31/TCIRG1/GJB2/RAB15/SLC25A33/FBN1/PKLR/PRKCD/SH2B2/EDN1/STAT6/MAP1B/LPL/GHRHR/ATP6V1B1/ECHDC3/GHR/ATP6V1G3/PRKAR1B/IGFBP1/ARG1/RARRES2/HDAC9/LPIN1/ADCY8/CPEB1/ACTN2/NR4A3/PPARG/KL/ENHO/CSRP3	39
BP	GO:0062013	positive regulation of small molecule metabolic process	22/1158	141/18862	4.84483e-05	0.000347805	0.000202943	RGN/P2RY6/TMSB4X/SNCA/ANXA1/ABCG1/PTAFR/IGF1/NOS2/PTH1R/P2RX7/PTGS2/WNT4/CD74/TNF/GUCA1B/HRH1/PPP1R3E/SLC4A4/NR4A3/PPARG/APOA4	22
BP	GO:0008360	regulation of cell shape	23/1158	151/18862	4.85431e-05	0.000348038	0.000203079	ICAM1/CSF1R/ITGB2/CCL3/HCK/MYH9/CORO1A/RAC2/FGR/FBLIM1/PLXNA1/ANXA1/FN1/PLXNC1/PARVB/CCL2/PLXND1/F2/CCL7/STRIP2/RAC3/PDPN/PLXNA4	23
BP	GO:0060560	developmental growth involved in morphogenesis	30/1158	225/18862	5.15318e-05	0.000368738	0.000215157	APOE/TRPV2/POSTN/PTPRS/CSF1/TIAM1/BMP4/NRP2/LRP1/PLXNA1/FN1/TNC/TGFBR2/SFRP1/CXCR4/LIMK1/MAP1B/SLC23A2/ITGA4/NRCAM/DCLK1/SFRP2/KIF26B/SPP1/PLXNA4/AUTS2/ESR1/TNR/DISC1/BDNF	30
BP	GO:0035270	endocrine system development	20/1158	122/18862	5.15702e-05	0.000368738	0.000215157	IL6R/BMP4/BAK1/ANXA1/RBPJ/GATA6/TGFBR1/STRA6/DKK3/GHRHR/BMP2/ALDH1A2/FSTL3/HNF4A/WNT4/GLI1/TG/GLI2/IL6/NKX2-1	20
BP	GO:0002833	positive regulation of response to biotic stimulus	33/1158	258/18862	5.16286e-05	0.000368738	0.000215157	MMP12/VAV1/LYN/SYK/PVR/FCER1G/ADAM8/LY86/STING1/TLR8/CLEC4A/HCK/RELB/NLRC4/GRN/PAK2/NOD2/PSMB8/PRKCD/LBP/NLRC5/CD274/TLR4/F2RL1/CLEC4E/MUC5B/RASGRP1/CARD9/EP300/MUC4/ARG1/FFAR2/NCR3	33
BP	GO:0015914	phospholipid transport	17/1158	94/18862	5.21624e-05	0.000370369	0.000216108	APOE/KCNN4/ABCA1/ATP8B2/SCARB2/ATP8B4/ABCG1/ATP8A1/SCARB1/PRKCD/ATP10D/SLC4A1/ABCC1/P2RX7/ABCA4/ATP8B3/APOA4	17
BP	GO:0010863	positive regulation of phospholipase C activity	11/1158	44/18862	5.21889e-05	0.000370369	0.000216108	P2RY6/C5AR1/PLCB2/PTAFR/EDNRA/RASGRP4/HTR2B/CD86/P2RY12/ESR1/BDNF	11
BP	GO:0046427	positive regulation of receptor signaling pathway via JAK-STAT	11/1158	44/18862	5.21889e-05	0.000370369	0.000216108	PRLR/IL6R/IL10RA/CYP1B1/F2/IL10/GHR/TNF/AGT/IL6/IL23R	11
BP	GO:0055010	ventricular cardiac muscle tissue morphogenesis	11/1158	44/18862	5.21889e-05	0.000370369	0.000216108	TGFB1/TGFB2/RBPJ/TGFBR1/MYH6/MYH7/TNNC1/LRP2/ZFPM2/TNNT2/MYL3	11
BP	GO:0150076	neuroinflammatory response	11/1158	44/18862	5.21889e-05	0.000370369	0.000216108	TNFRSF1B/CCL3/PTPRC/STAP1/GRN/IGF1/PTGS2/TNF/MMP9/ADCY8/IL6	11
BP	GO:0002828	regulation of type 2 immune response	9/1158	30/18862	5.30241e-05	0.000374865	0.000218732	ANXA1/NOD2/NLRP3/ARG2/CD86/CD74/TNFSF4/ARG1/IL6	9
BP	GO:0032743	positive regulation of interleukin-2 production	9/1158	30/18862	5.30241e-05	0.000374865	0.000218732	CLEC7A/CD83/RUNX1/CD4/ANXA1/PTPRC/CD80/CD86/IL1A	9
BP	GO:0045577	regulation of B cell differentiation	9/1158	30/18862	5.30241e-05	0.000374865	0.000218732	MMP14/SYK/BTK/INPP5D/PTPN6/SFRP1/IL10/IL7/TLR9	9
BP	GO:1904994	regulation of leukocyte adhesion to vascular endothelial cell	10/1158	37/18862	5.54321e-05	0.000391393	0.000228376	ICAM1/ITGB2/ST3GAL4/PTAFR/SELP/ITGA4/ALOX5/TNF/CCL21/IL6	10
BP	GO:0001991	regulation of systemic arterial blood pressure by circulatory renin-angiotensin	7/1158	18/18862	5.63811e-05	0.000395549	0.000230801	ACE2/CTSZ/MME/ENPEP/F2RL1/CMA1/REN	7
BP	GO:0008272	sulfate transport	7/1158	18/18862	5.63811e-05	0.000395549	0.000230801	SLC25A10/SLC26A7/SLC26A9/SLC26A10/SLC26A4/SLC13A4/SLC26A2	7
BP	GO:0032695	negative regulation of interleukin-12 production	7/1158	18/18862	5.63811e-05	0.000395549	0.000230801	TLR8/IRAK3/ARRB2/NOD2/CMKLR1/IL10/THBS1	7
BP	GO:0046851	negative regulation of bone remodeling	7/1158	18/18862	5.63811e-05	0.000395549	0.000230801	CD38/TNFAIP3/INPP5D/SFRP1/P2RX7/IAPP/IL6	7
BP	GO:0002820	negative regulation of adaptive immune response	12/1158	52/18862	5.65412e-05	0.000395549	0.000230801	FCGR2B/LILRB4/PTPRC/NOD2/PTPN6/IL1RL1/FOXP3/HFE/C4BPA/TNFSF4/SAMSN1/ARG1	12
BP	GO:0061614	pri-miRNA transcription by RNA polymerase II	12/1158	52/18862	5.65412e-05	0.000395549	0.000230801	TGFB1/SPI1/LILRB4/BMP4/PDGFB/TGFB2/IL10/BMP2/TNF/FOSL1/KLF5/PPARG	12
BP	GO:0071827	plasma lipoprotein particle organization	12/1158	52/18862	5.65412e-05	0.000395549	0.000230801	APOE/PLA2G7/BMP1/ABCA1/SOAT1/ABCG1/SCARB1/LPL/PLA2G2A/AGT/APOA4/PLA2G2E	12
BP	GO:0007588	excretion	13/1158	60/18862	5.68007e-05	0.000395549	0.000230801	SLC22A18/HMOX1/UMOD/GRHPR/EDN1/CLCNKB/ABCG2/ADORA1/ABCG5/ATP6V1B1/ADORA2B/AGT/AQP9	13
BP	GO:0032890	regulation of organic acid transport	13/1158	60/18862	5.68007e-05	0.000395549	0.000230801	ACE2/SYK/HTR1B/TNFRSF11A/EDN1/P2RX4/ADORA1/THBS1/CLTRN/RGS2/ARG1/CCK/TRH	13
BP	GO:0034113	heterotypic cell-cell adhesion	13/1158	60/18862	5.68007e-05	0.000395549	0.000230801	IL1RN/FGB/ITGB2/CD44/SIRPA/ITGA5/PTPRC/ITGB3/IL10/CXADR/FGG/ITGA4/TNF	13
BP	GO:0061098	positive regulation of protein tyrosine kinase activity	13/1158	60/18862	5.68007e-05	0.000395549	0.000230801	CSF1R/FCGR1A/PDGFB/NCF1/STAP1/PAK2/RELN/LRP8/HBEGF/ADORA1/EGF/AGT/BDNF	13
BP	GO:0060420	regulation of heart growth	15/1158	77/18862	5.84807e-05	0.00040674	0.000237331	RUNX1/PIM1/RBPJ/TGFBR2/GATA6/TGFBR1/IGF1/G6PD/MYH6/EDN1/GJA1/ZFPM2/GLI1/RGS2/RBP4	15
BP	GO:0002407	dendritic cell chemotaxis	8/1158	24/18862	5.97594e-05	0.000413257	0.000241133	CCR5/CCR1/CXCR4/PIK3CG/GPR183/CXCR2/CCL21/CXCR1	8
BP	GO:0051000	positive regulation of nitric-oxide synthase activity	8/1158	24/18862	5.97594e-05	0.000413257	0.000241133	APOE/FCER2/S100A1/DHFR/SCARB1/HTR2B/GCH1/TNF	8
BP	GO:0061436	establishment of skin barrier	8/1158	24/18862	5.97594e-05	0.000413257	0.000241133	SFN/ALOX12/CLDN4/UGCG/CLDN1/FA2H/KRT16/GRHL1	8
BP	GO:0090023	positive regulation of neutrophil chemotaxis	8/1158	24/18862	5.97594e-05	0.000413257	0.000241133	C5AR1/C3AR1/RAC2/EDN1/LBP/THBS4/CD74/CCL21	8
BP	GO:0001837	epithelial to mesenchymal transition	23/1158	153/18862	5.98622e-05	0.000413257	0.000241133	TGFB1/LOXL2/TIAM1/BMP4/COL1A1/TGFB2/FLNA/S100A4/RBPJ/TGFBR2/TGFBR1/SFRP1/GLIPR2/HEYL/BMP2/EPHA3/WNT4/SFRP2/AXIN2/PDPN/LEF1/IL6/NKX2-1	23
BP	GO:0046661	male sex differentiation	23/1158	153/18862	5.98622e-05	0.000413257	0.000241133	ICAM1/MMP14/SDC1/TGFB2/FLNA/SGPL1/GATA6/TGFBR1/SFRP1/TNFSF10/BCL2L11/WNT2B/CBL/NTRK1/FSTL3/LRP2/WNT4/ZFPM2/SFRP2/ESR1/RXFP2/REN/NKX2-1	23
BP	GO:0002679	respiratory burst involved in defense response	6/1158	13/18862	6.23738e-05	0.000427947	0.000249705	PIK3CD/HCK/GRN/PIK3CG/LBP/DUSP10	6
BP	GO:0002921	negative regulation of humoral immune response	6/1158	13/18862	6.23738e-05	0.000427947	0.000249705	A2M/FCGR2B/PTPN6/SERPING1/C4BPA/VSIG4	6
BP	GO:0006857	oligopeptide transport	6/1158	13/18862	6.23738e-05	0.000427947	0.000249705	SLC15A2/CDH17/GJA1/ABCC1/SLC7A11/ABCC5	6
BP	GO:0060100	positive regulation of phagocytosis, engulfment	6/1158	13/18862	6.23738e-05	0.000427947	0.000249705	C3/RAB31/STAP1/F2RL1/ITGA2/PPARG	6
BP	GO:1905155	positive regulation of membrane invagination	6/1158	13/18862	6.23738e-05	0.000427947	0.000249705	C3/RAB31/STAP1/F2RL1/ITGA2/PPARG	6
BP	GO:0033209	tumor necrosis factor-mediated signaling pathway	25/1158	174/18862	6.26937e-05	0.000429614	0.000250678	BIRC3/SYK/TNFRSF1B/TNFRSF1A/TNFAIP3/TMSB4X/TNFRSF9/UMOD/PSMB8/TNFSF9/TRAF1/TNFRSF11A/FAS/CASP1/TNFRSF4/NOL3/F2RL1/CD70/TNFSF13B/TNFRSF8/EDA/LIMS1/TNF/TNFSF4/CD40	25
BP	GO:0008202	steroid metabolic process	39/1158	329/18862	6.28402e-05	0.000430089	0.000250955	APOE/ABCA1/PRLR/CAT/LIPA/SGPL1/SOD1/SOAT1/ABCG1/HSD3B7/NPC1/SCARB1/G6PD/CYP1B1/SRD5A3/DKK3/DHCR7/SLC27A2/ACOX2/BMP2/LRP2/WNT4/ACACA/BAAT/TNF/CYP8B1/GC/SPP1/HSD3B2/AGT/CYP26A1/CGA/CYP1A1/CYP27B1/ESR1/SCD/CYP19A1/SERPINA6/APOA4	39
BP	GO:0030100	regulation of endocytosis	28/1158	206/18862	6.42944e-05	0.000439502	0.000256448	AXL/APOE/CD14/SYK/CLU/LGALS3/PPT1/C3/SERPINE1/LRP1/ARRB2/SNCA/RAB31/STAP1/ITGB3/ANXA2/HFE/CBL/ARRB1/EGF/F2RL1/RSPO1/SFRP4/ARC/EPHA3/CCL21/ITGA2/PPARG	28
BP	GO:0030509	BMP signaling pathway	23/1158	154/18862	6.63621e-05	0.000453082	0.000264371	TGFB1/BMP4/TGFB2/RUNX2/RBPJ/SFRP1/FBN1/HFE/SFRP5/GDF1/SFRP4/BMP2/GREM2/FSTL3/COMP/LRP2/SFRP2/FOXD1/SULF1/TMPRSS6/LEF1/SOX11/PPARG	23
BP	GO:0040013	negative regulation of locomotion	43/1158	377/18862	6.71152e-05	0.000457663	0.000267044	RGN/APOE/WAS/FBLN1/TIMP1/VASH1/MIF/TGFB1/SERPINE1/LRP1/CX3CR1/AIF1/IFITM1/STAP1/HMOX1/COL3A1/SFRP1/CCL2/CYP1B1/GJA1/ADORA1/RAP2A/DCN/THBS1/CLDN5/APOH/TBXA2R/WNT4/ROBO1/CD74/SFRP2/TNF/SP100/DUSP10/C5AR2/CCL21/C5/SULF1/KRT16/PPARG/HAS1/ADORA3/NKX2-1	43
BP	GO:0048645	animal organ formation	13/1158	61/18862	6.81729e-05	0.000464308	0.000270922	BMP4/PIM1/RBPJ/TGFBR2/GATA6/WNT2B/GLI3/BMP2/LRP2/ROBO1/AXIN2/GLI2/SULF1	13
BP	GO:0043255	regulation of carbohydrate biosynthetic process	17/1158	96/18862	6.87484e-05	0.000467657	0.000272876	TGFB1/P2RY6/SDHAF3/PDGFB/SNCA/PTAFR/C1QTNF3/IGF1/PTH1R/GNMT/EGF/PPP1R3C/FBP1/EP300/HRH1/PPP1R3E/MST1	17
BP	GO:0002704	negative regulation of leukocyte mediated immunity	12/1158	53/18862	6.90477e-05	0.000467981	0.000273065	FCGR2B/LILRB4/ARRB2/PTPRC/HMOX1/NOD2/PTPN6/FOXP3/HFE/C4BPA/ARG1/FOXF1	12
BP	GO:0002720	positive regulation of cytokine production involved in immune response	12/1158	53/18862	6.90477e-05	0.000467981	0.000273065	CLEC7A/NOD2/NLRP3/TLR4/F2RL1/IL18R1/CD74/IL1R1/TNFSF4/FFAR2/IL6/NR4A3	12
BP	GO:0048747	muscle fiber development	12/1158	53/18862	6.90477e-05	0.000467981	0.000273065	BMP4/FLNC/SELENON/MYH6/LOX/CXADR/RYR1/COMP/HDAC9/WNT10B/MYF6/KLHL40	12
BP	GO:0150104	transport across blood-brain barrier	16/1158	87/18862	6.96659e-05	0.000471598	0.000275175	APOE/SLC22A2/SLC15A2/LRP1/SLC7A2/ATP8A1/SLC16A1/ABCC1/ABCG2/SLC6A20/SLC6A6/LRP2/SLC2A3/ABCC5/FABP5/SLC4A4	16
BP	GO:0030073	insulin secretion	28/1158	207/18862	7.00907e-05	0.000473898	0.000276517	IL1RN/INHBB/UCP2/CD38/TIAM1/LRP1/ABCC8/ANXA1/TCIRG1/PIM3/SFRP1/SLC16A1/NOS2/GJA1/HNF4A/ALOX5/CLTRN/TNF/SLC2A2/ADRA2C/GPR68/SNAP25/ADCY8/KCNJ11/IL6/RBP4/ENHO/TRH	28
BP	GO:1903510	mucopolysaccharide metabolic process	19/1158	115/18862	7.0619e-05	0.0004755	0.000277452	TGFB1/LUM/ST3GAL4/CD44/GUSB/PDGFB/PIM1/ST3GAL1/GALNS/B4GALT1/BGN/CHST2/EGF/DCN/ITIH1/VCAN/ABCC5/XYLT1/HAS1	19
BP	GO:1990748	cellular detoxification	19/1158	115/18862	7.0619e-05	0.0004755	0.000277452	APOE/GSTA1/GSTT1/PXDN/CAT/PIM1/ALOX5AP/SOD1/DHFR/ABCG2/CYGB/S100A9/PTGS2/PTGS1/LPO/GCH1/IPCEF1/APOA4/TPO	19
BP	GO:0002335	mature B cell differentiation	9/1158	31/18862	7.06686e-05	0.0004755	0.000277452	FCGR2B/LGALS1/ST3GAL1/CDH17/PLCL2/IL10/GPR183/MFNG/IL6	9
BP	GO:0045907	positive regulation of vasoconstriction	9/1158	31/18862	7.06686e-05	0.0004755	0.000277452	FGB/ICAM1/CD38/PTAFR/GJA1/FGG/TBXA2R/HRH1/ADRA2C	9
BP	GO:0090092	regulation of transmembrane receptor protein serine/threonine kinase signaling pathway	32/1158	251/18862	7.0988e-05	0.000476243	0.000277886	TGFB1/INHBB/BMP4/TGFB2/RBPJ/TGFBR2/TGFBR1/SFRP1/FBN1/HFE/LOX/DKK3/SFRP5/THBS1/CDKN2B/GDF1/SFRP4/BMP2/GREM2/LRG1/FSTL3/LRP2/SFRP2/EP300/FOXD1/CD109/SULF1/TMPRSS6/ASPN/SOX11/PPARG/NKX2-1	32
BP	GO:1901617	organic hydroxy compound biosynthetic process	32/1158	251/18862	7.0988e-05	0.000476243	0.000277886	APOE/P2RY6/TGFB2/PSAT1/SNCA/SOD1/ZEB2/ABCG1/PTAFR/HSD3B7/ALOX12/DHFR/G6PD/PTH1R/SRD5A3/SLC7A11/DKK3/DHCR7/SLC27A2/ACOX2/BMP2/WNT4/ACACA/BAAT/GCH1/TNF/CYP8B1/HRH1/CYP27B1/SCD/APOA4/PNMT	32
BP	GO:0032733	positive regulation of interleukin-10 production	10/1158	38/18862	7.11206e-05	0.000476243	0.000277886	CLEC7A/CD83/SYK/TLR2/NOD2/CD274/TLR4/TNFSF4/TLR9/IL6	10
BP	GO:0045214	sarcomere organization	10/1158	38/18862	7.11206e-05	0.000476243	0.000277886	MYPN/AKAP13/MYH6/EDN1/OBSCN/CSRP2/TNNT2/ACTN2/TNNT1/CSRP3	10
BP	GO:0006790	sulfur compound metabolic process	43/1158	378/18862	7.13531e-05	0.000477227	0.00027846	GCLC/GCLM/LUM/GSTA1/ST3GAL4/GSTT1/GGCT/PPT1/SLC25A10/MCCC1/GSS/SOD1/ST3GAL1/CBS/MICAL1/GALNS/GCDH/MSRA/GGT1/B4GALT1/G6PD/KYNU/BGN/AHCY/PC/CHST2/GNMT/ETHE1/SLC7A11/GLYAT/DCN/MAT2A/GSTA4/GHR/ACACA/BAAT/LPO/VCAN/SLC26A2/XYLT1/TDO2/MAT1A/SCD	43
BP	GO:0002262	myeloid cell homeostasis	22/1158	145/18862	7.45797e-05	0.000497856	0.000290497	AXL/DNASE2/HCLS1/LYN/IKZF1/PIK3CD/SPI1/BMP4/BAK1/ANXA1/SOD1/SLC25A38/HMOX1/INPP5D/G6PD/FOXP3/BCL2L11/SLC4A1/SLC7A11/RCOR1/MPL/IL6	22
BP	GO:0043524	negative regulation of neuron apoptotic process	21/1158	135/18862	7.46159e-05	0.000497856	0.000290497	AXL/APOE/GCLM/ADAM8/C5AR1/PPT1/CORO1A/LRP1/CX3CR1/ARRB2/SOD1/HMOX1/GRN/CRLF1/CCL2/PTPRZ1/IL10/ARRB1/NTRK1/FZD9/BDNF	21
BP	GO:0009063	cellular amino acid catabolic process	18/1158	106/18862	7.52192e-05	0.000501282	0.000292496	HNMT/ASPA/OAT/FAH/MCCC1/ADHFE1/HGD/CBS/FTCD/GCDH/KYNU/HOGA1/AHCY/NOS2/ARG2/ARG1/TDO2/MAT1A	18
BP	GO:0055021	regulation of cardiac muscle tissue growth	14/1158	70/18862	7.57878e-05	0.000504469	0.000294355	RUNX1/PIM1/RBPJ/TGFBR2/GATA6/TGFBR1/IGF1/G6PD/EDN1/GJA1/ZFPM2/GLI1/RGS2/RBP4	14
BP	GO:0051402	neuron apoptotic process	30/1158	230/18862	7.76339e-05	0.000516141	0.000301166	AXL/APOE/ITGAM/GCLM/ADAM8/C5AR1/CCL3/PPT1/CORO1A/TGFB2/LRP1/CX3CR1/ARRB2/SOD1/HMOX1/GRN/CRLF1/CCL2/G6PD/BCL2L11/FAS/PTPRZ1/IL10/ARRB1/NTRK1/TNF/ITGA1/FZD9/MYB/BDNF	30
BP	GO:0002312	B cell activation involved in immune response	15/1158	79/18862	7.96461e-05	0.00052844	0.000308342	FCGR2B/TGFB1/LGALS1/PTPRC/ST3GAL1/CDH17/PLCL2/FOXP3/IL10/GPR183/TLR4/MFNG/TNFSF4/CD40/IL6	15
BP	GO:1904019	epithelial cell apoptotic process	19/1158	116/18862	7.96733e-05	0.00052844	0.000308342	FGB/ICAM1/TNFAIP3/SERPINE1/ARRB2/COL4A3/HMOX1/TGFBR2/CCL2/PIK3CG/IL10/FGG/ITGA4/THBS1/SFRP4/TNF/CD40/ANGPTL4/IL6	19
BP	GO:1901606	alpha-amino acid catabolic process	16/1158	88/18862	8.03655e-05	0.000532397	0.000310651	ASPA/OAT/FAH/ADHFE1/HGD/CBS/GCDH/THNSL2/KYNU/HOGA1/AHCY/NOS2/ARG2/ARG1/TDO2/MAT1A	16
BP	GO:1900274	regulation of phospholipase C activity	11/1158	46/18862	8.10736e-05	0.000536451	0.000313017	P2RY6/C5AR1/PLCB2/PTAFR/EDNRA/RASGRP4/HTR2B/CD86/P2RY12/ESR1/BDNF	11
BP	GO:0003148	outflow tract septum morphogenesis	8/1158	25/18862	8.31717e-05	0.000549032	0.000320357	BMP4/NRP2/TGFB2/TGFBR2/GATA6/LRP2/ROBO1/ZFPM2	8
BP	GO:0032682	negative regulation of chemokine production	8/1158	25/18862	8.31717e-05	0.000549032	0.000320357	SIRPA/LILRB4/SIGIRR/C1QTNF3/IL10/ARG2/F2RL1/IL6	8
BP	GO:0061756	leukocyte adhesion to vascular endothelial cell	12/1158	54/18862	8.38682e-05	0.000552322	0.000322277	ICAM1/ITGB2/ST3GAL4/CX3CR1/PTAFR/SELP/ITGA4/ALOX5/TNF/SELL/CCL21/IL6	12
BP	GO:0070228	regulation of lymphocyte apoptotic process	12/1158	54/18862	8.38682e-05	0.000552322	0.000322277	LYN/ADAM8/LGALS3/BMP4/RIPK3/BTK/ST3GAL1/CD274/IL10/ARG2/PDCD1/CD74	12
BP	GO:0048245	eosinophil chemotaxis	7/1158	19/18862	8.45487e-05	0.000555492	0.000324127	LGALS3/CCL3/CCL2/CCL4/CCL7/CCL21/HRH1	7
BP	GO:2001185	regulation of CD8-positive, alpha-beta T cell activation	7/1158	19/18862	8.45487e-05	0.000555492	0.000324127	VSIR/IRF1/LILRB4/RUNX1/HFE/CD274/RUNX3	7
BP	GO:0043627	response to estrogen	14/1158	71/18862	8.91376e-05	0.000584953	0.000341317	MMP14/HMOX1/TGFBR2/GATA6/SFRP1/SLC34A2/GLI3/GHRHR/F7/EP300/WNT7A/CYP27B1/ESR1/PPARG	14
BP	GO:0090257	regulation of muscle system process	31/1158	243/18862	9.03822e-05	0.000589925	0.000344218	ACE2/TNFRSF1B/TNFRSF1A/SOD1/PTAFR/FBXO32/IGF1/G6PD/PIK3CG/EDN1/TIFAB/P2RX4/MYH7/ADORA1/IL6ST/NOL3/MYBPH/ADRB2/TBXA2R/TNNC1/TNNT2/RGS2/MYL3/AGT/TNNI1/ADRA2C/SCN4A/ITGA2/NR4A3/NPY2R/TNNT1	31
BP	GO:0006006	glucose metabolic process	28/1158	210/18862	9.04056e-05	0.000589925	0.000344218	RGN/SDHAF3/KHK/ATF3/SLC25A10/POMC/SLC37A4/DCXR/C1QTNF3/HK2/IGF1/PKLR/ENO2/G6PD/PC/GNMT/RUBCNL/PPP1R3C/FBP1/ALDOB/TNF/EP300/FABP5/GCKR/PPP1R3E/KCNJ11/MST1/RBP4	28
BP	GO:0030501	positive regulation of bone mineralization	10/1158	39/18862	9.04241e-05	0.000589925	0.000344218	TGFB1/BMP4/P2RX7/ADRB2/BMP2/WNT4/ALOX5/FZD9/WNT10B/KL	10
BP	GO:0032660	regulation of interleukin-17 production	10/1158	39/18862	9.04241e-05	0.000589925	0.000344218	TGFB1/VSIR/OSM/NOD2/FOXP3/ARG2/TLR4/TNFSF4/IL6/IL23R	10
BP	GO:2000516	positive regulation of CD4-positive, alpha-beta T cell activation	10/1158	39/18862	9.04241e-05	0.000589925	0.000344218	CD83/ANXA1/NLRP3/TGFBR2/FOXP3/CD80/CD86/TNFSF4/MYB/IL23R	10
BP	GO:0007202	activation of phospholipase C activity	9/1158	32/18862	9.29993e-05	0.0006039	0.000352373	P2RY6/C5AR1/PLCB2/EDNRA/RASGRP4/HTR2B/CD86/P2RY12/BDNF	9
BP	GO:0016486	peptide hormone processing	9/1158	32/18862	9.29993e-05	0.0006039	0.000352373	ACE2/CTSZ/MME/PCSK1N/ENPEP/PCSK2/CMA1/CGA/REN	9
BP	GO:0035590	purinergic nucleotide receptor signaling pathway	9/1158	32/18862	9.29993e-05	0.0006039	0.000352373	P2RY6/P2RY2/PTAFR/P2RX4/ADORA1/P2RX7/P2RY12/ADORA2B/ADORA3	9
BP	GO:0043372	positive regulation of CD4-positive, alpha-beta T cell differentiation	9/1158	32/18862	9.29993e-05	0.0006039	0.000352373	CD83/ANXA1/NLRP3/FOXP3/CD80/CD86/TNFSF4/MYB/IL23R	9
BP	GO:0043112	receptor metabolic process	24/1158	168/18862	9.5549e-05	0.000619735	0.000361613	APOE/TGFB1/SYK/FCER1G/ITGB2/RAMP1/LILRB4/LRP1/ARRB2/SNCA/RAB31/HTR1B/RAB29/ITGB3/ANXA2/ARRB1/EGF/HTR2B/RSPO1/SFRP4/ARC/CXCR2/SNAP25/CXCR1	24
BP	GO:0034446	substrate adhesion-dependent cell spreading	18/1158	108/18862	9.66145e-05	0.000625919	0.000365221	AXL/FBLN1/POSTN/FGB/FERMT3/FLNA/FN1/MELTF/PARVB/MICALL2/ITGB3/ANTXR1/FGG/ITGA4/LAMB3/LIMS1/RAC3/PDPN	18
BP	GO:0006081	cellular aldehyde metabolic process	13/1158	63/18862	9.69495e-05	0.00062736	0.000366062	AKR7A3/KHK/AKR7A2/TKFC/HOGA1/GRHPR/HYI/CYP1B1/DKK3/BMP2/ALDH1A2/ALDOB/WNT4	13
BP	GO:0002823	negative regulation of adaptive immune response based on somatic recombination of immune receptors built from immunoglobulin superfamily domains	11/1158	47/18862	0.00010003	0.000646547	0.000377257	FCGR2B/LILRB4/PTPRC/NOD2/PTPN6/IL1RL1/FOXP3/HFE/C4BPA/TNFSF4/ARG1	11
BP	GO:0043500	muscle adaptation	19/1158	118/18862	0.000100913	0.000649992	0.000379267	TNFRSF1B/TNFRSF1A/KLF15/HMOX1/GATA6/FBXO32/IGF1/G6PD/MYH6/EDN1/P2RX4/MYH7/IL6ST/NOL3/TNNC1/RGS2/AGT/NR4A3/TNNT1	19
BP	GO:0070304	positive regulation of stress-activated protein kinase signaling cascade	19/1158	118/18862	0.000100913	0.000649992	0.000379267	CLEC7A/FCGR2B/LYN/SPI1/TGFB2/NCF1/NOD2/SERPINF2/XDH/TRAF1/TLR4/F2RL1/BMP2/RASGRP1/CARD9/TNF/TLR9/WNT7A/CCL21	19
BP	GO:0072676	lymphocyte migration	19/1158	118/18862	0.000100913	0.000649992	0.000379267	ICAM1/ADAM8/CCL3/PIK3CD/RIPK3/ITGAL/AIF1/CXCL16/HSD3B7/CCL2/MYO1G/PIK3CG/ITGA4/GPR183/CXCL14/CCL4/CCL7/CCL22/CCL21	19
BP	GO:0001912	positive regulation of leukocyte mediated cytotoxicity	12/1158	55/18862	0.000101346	0.000652027	0.000380455	ITGAM/VAV1/PVR/AZGP1/PTPRC/STAP1/NOS2/F2RL1/RASGRP1/ARG1/NCR3/IL23R	12
BP	GO:2000181	negative regulation of blood vessel morphogenesis	22/1158	148/18862	0.000101757	0.000653915	0.000381557	VASH1/SERPINE1/TGFB2/COL4A3/PF4/COL4A2/HHEX/CCN6/DCN/ADAMTS1/THBS1/THBS4/CLDN5/APOH/WNT4/ALOX5/THBS2/CREB3L1/TNF/AGO1/SULF1/PPARG	22
BP	GO:0009746	response to hexose	26/1158	190/18862	0.000103351	0.000663397	0.000387089	ICAM1/GCLM/COL6A2/UCP2/TIAM1/KHK/LRP1/LGALS1/COL4A3/TGFBR2/PIM3/SLC2A5/PKLR/GJA1/LPL/GHRHR/THBS1/HNF4A/CLTRN/GCKR/GPR68/ADCY8/CMA1/KCNJ11/SARM1/TRH	26
BP	GO:0001780	neutrophil homeostasis	6/1158	14/18862	0.000103484	0.000663485	0.000387141	AXL/PIK3CD/ANXA1/SLC7A11/MPL/IL6	6
BP	GO:0015909	long-chain fatty acid transport	14/1158	72/18862	0.000104485	0.000668367	0.000389989	APOE/SYK/ANXA1/PLA2G2D/PLIN2/SLC27A2/THBS1/ACACA/FABP5/PLA2G2A/FABP4/PLA2G2F/PPARG/PLA2G2E	14
BP	GO:0043154	negative regulation of cysteine-type endopeptidase activity involved in apoptotic process	14/1158	72/18862	0.000104485	0.000668367	0.000389989	SFN/CD44/PLAUR/ARRB2/SNCA/MICAL1/PAK2/AQP1/NOL3/CRYAB/THBS1/SFRP2/TNF/MMP9	14
BP	GO:0060349	bone morphogenesis	16/1158	90/18862	0.000106162	0.000678316	0.000395794	MMP14/BMP4/COL1A1/IHH/TGFBR2/ALPL/TIFAB/GLI3/SFRP4/FOXN3/COMP/SFRP2/AXIN2/THBS3/COL2A1/MMP16	16
BP	GO:0140353	lipid export from cell	15/1158	81/18862	0.000107218	0.000684278	0.000399273	POMC/TNFRSF11A/NOS2/EDN1/GJA1/P2RX4/ADORA1/SPP1/AGT/MYB/SNAP25/CCK/REN/CYP19A1/TRH	15
BP	GO:1901343	negative regulation of vasculature development	22/1158	149/18862	0.000112597	0.000717788	0.000418826	VASH1/SERPINE1/TGFB2/COL4A3/PF4/COL4A2/HHEX/CCN6/DCN/ADAMTS1/THBS1/THBS4/CLDN5/APOH/WNT4/ALOX5/THBS2/CREB3L1/TNF/AGO1/SULF1/PPARG	22
BP	GO:0002313	mature B cell differentiation involved in immune response	8/1158	26/18862	0.000113704	0.000720076	0.000420161	FCGR2B/LGALS1/ST3GAL1/CDH17/IL10/GPR183/MFNG/IL6	8
BP	GO:0033561	regulation of water loss via skin	8/1158	26/18862	0.000113704	0.000720076	0.000420161	SFN/ALOX12/CLDN4/UGCG/CLDN1/FA2H/KRT16/GRHL1	8
BP	GO:2000108	positive regulation of leukocyte apoptotic process	8/1158	26/18862	0.000113704	0.000720076	0.000420161	LYN/ADAM8/PIK3CD/ANXA1/CD274/IL10/PDCD1/CDKN2A	8
BP	GO:0055090	acylglycerol homeostasis	10/1158	40/18862	0.000113988	0.000720076	0.000420161	APOE/C1QTNF3/SCARB1/ADORA1/LPL/ABCG5/HNF4A/GCKR/ANGPTL4/APOA4	10
BP	GO:0070328	triglyceride homeostasis	10/1158	40/18862	0.000113988	0.000720076	0.000420161	APOE/C1QTNF3/SCARB1/ADORA1/LPL/ABCG5/HNF4A/GCKR/ANGPTL4/APOA4	10
BP	GO:0071634	regulation of transforming growth factor beta production	10/1158	40/18862	0.000113988	0.000720076	0.000420161	LUM/TGFB2/FN1/GATA6/SERPINF2/LRRC32/FOXP3/PTGS2/THBS1/MYB	10
BP	GO:0150077	regulation of neuroinflammatory response	10/1158	40/18862	0.000113988	0.000720076	0.000420161	TNFRSF1B/CCL3/PTPRC/STAP1/GRN/IGF1/PTGS2/TNF/MMP9/IL6	10
BP	GO:1902895	positive regulation of pri-miRNA transcription by RNA polymerase II	10/1158	40/18862	0.000113988	0.000720076	0.000420161	TGFB1/SPI1/PDGFB/TGFB2/IL10/BMP2/TNF/FOSL1/KLF5/PPARG	10
BP	GO:0048247	lymphocyte chemotaxis	13/1158	64/18862	0.000114909	0.000724252	0.000422598	ADAM8/CCL3/PIK3CD/CXCL16/HSD3B7/CCL2/PIK3CG/GPR183/CXCL14/CCL4/CCL7/CCL22/CCL21	13
BP	GO:0072577	endothelial cell apoptotic process	13/1158	64/18862	0.000114909	0.000724252	0.000422598	FGB/ICAM1/TNFAIP3/SERPINE1/COL4A3/CCL2/IL10/FGG/ITGA4/THBS1/TNF/CD40/ANGPTL4	13
BP	GO:0002832	negative regulation of response to biotic stimulus	17/1158	100/18862	0.000116352	0.000731693	0.000426939	MMP12/A2M/TNFAIP3/SIGIRR/IRAK3/ARRB2/TKFC/GRN/SAMHD1/IL2RA/SERPING1/NLRC5/ARG2/VSIG4/DUSP10/ARG1/PPARG	17
BP	GO:0060419	heart growth	17/1158	100/18862	0.000116352	0.000731693	0.000426939	RUNX1/TGFB2/PIM1/RBPJ/AKAP13/TGFBR2/GATA6/TGFBR1/IGF1/G6PD/MYH6/EDN1/GJA1/ZFPM2/GLI1/RGS2/RBP4	17
BP	GO:0043409	negative regulation of MAPK cascade	25/1158	181/18862	0.000119849	0.000752836	0.000439277	APOE/FBLN1/LYN/SIRPA/LILRB4/BMP4/ATF3/IRAK3/LIF/PTPRC/PTPN6/NLRP6/SFRP1/PRKCD/MYC/P2RX7/ARRB1/TLR4/F2RL1/UCHL1/SFRP2/RGS2/DUSP10/DACT1/AGT	25
BP	GO:0006536	glutamate metabolic process	9/1158	33/18862	0.000120957	0.000755539	0.000440853	GCLC/GCLM/OAT/ADHFE1/FTCD/GGT1/SLC7A11/NAGS/ALDH18A1	9
BP	GO:0032770	positive regulation of monooxygenase activity	9/1158	33/18862	0.000120957	0.000755539	0.000440853	APOE/FCER2/S100A1/DHFR/SCARB1/HTR2B/GCH1/TNF/CYP27B1	9
BP	GO:0034368	protein-lipid complex remodeling	9/1158	33/18862	0.000120957	0.000755539	0.000440853	APOE/PLA2G7/ABCG1/SCARB1/LPL/PLA2G2A/AGT/APOA4/PLA2G2E	9
BP	GO:0034369	plasma lipoprotein particle remodeling	9/1158	33/18862	0.000120957	0.000755539	0.000440853	APOE/PLA2G7/ABCG1/SCARB1/LPL/PLA2G2A/AGT/APOA4/PLA2G2E	9
BP	GO:1905332	positive regulation of morphogenesis of an epithelium	9/1158	33/18862	0.000120957	0.000755539	0.000440853	PIK3CD/BMP4/LIF/ALOX12/WNT2B/GJA1/EGF/WNT4/AGT	9
BP	GO:0001823	mesonephros development	16/1158	91/18862	0.000121582	0.000756954	0.000441679	SDC1/BMP4/CAT/SFRP1/CRLF1/WNT2B/MYC/ARG2/GLI3/BMP2/WNT4/ZBTB16/KIF26B/FOXD1/AGT/REN	16
BP	GO:0032731	positive regulation of interleukin-1 beta production	12/1158	56/18862	0.000121862	0.000756954	0.000441679	CLEC7A/TLR8/CCL3/NLRC4/NOD2/NLRP3/CASP1/LPL/P2RX7/TLR4/TNF/IL6	12
BP	GO:0046456	icosanoid biosynthetic process	12/1158	56/18862	0.000121862	0.000756954	0.000441679	MIF/SYK/TBXAS1/ALOX5AP/ANXA1/GGT1/EDN1/PTGS2/PTGS1/CD74/ALOX5/FABP5	12
BP	GO:0060760	positive regulation of response to cytokine stimulus	12/1158	56/18862	0.000121862	0.000756954	0.000441679	MMP12/AXL/TLR2/CSF1/CXCR4/EDN1/CASP1/NLRC5/TLR4/IL7/CD74/IL1R1	12
BP	GO:0071825	protein-lipid complex subunit organization	12/1158	56/18862	0.000121862	0.000756954	0.000441679	APOE/PLA2G7/BMP1/ABCA1/SOAT1/ABCG1/SCARB1/LPL/PLA2G2A/AGT/APOA4/PLA2G2E	12
BP	GO:0048644	muscle organ morphogenesis	14/1158	73/18862	0.000122073	0.000757424	0.000441953	TGFB1/TGFB2/LIF/RBPJ/TGFBR1/MYH6/MYH7/BMP2/TNNC1/LRP2/ZFPM2/TNNT2/MYL3/MYF6	14
BP	GO:0006692	prostanoid metabolic process	11/1158	48/18862	0.000122643	0.000757686	0.000442106	MIF/GSTA1/TBXAS1/TNFRSF1A/ANXA1/EDN1/PTGS2/ATP6V1B1/PTGS1/CD74/FABP5	11
BP	GO:0006693	prostaglandin metabolic process	11/1158	48/18862	0.000122643	0.000757686	0.000442106	MIF/GSTA1/TBXAS1/TNFRSF1A/ANXA1/EDN1/PTGS2/ATP6V1B1/PTGS1/CD74/FABP5	11
BP	GO:1904894	positive regulation of receptor signaling pathway via STAT	11/1158	48/18862	0.000122643	0.000757686	0.000442106	PRLR/IL6R/IL10RA/CYP1B1/F2/IL10/GHR/TNF/AGT/IL6/IL23R	11
BP	GO:0090288	negative regulation of cellular response to growth factor stimulus	18/1158	110/18862	0.000123196	0.000757686	0.000442106	XDH/SFRP1/FBN1/SULF2/HHEX/ADAMTS12/DCN/THBS1/GREM2/FSTL3/LRP2/WNT4/SFRP2/CREB3L1/AGT/SULF1/TMPRSS6/PPARG	18
BP	GO:0007252	I-kappaB phosphorylation	7/1158	20/18862	0.000123202	0.000757686	0.000442106	TLR2/SIRPA/CX3CR1/TLR7/TLR4/TNF/TLR9	7
BP	GO:0010878	cholesterol storage	7/1158	20/18862	0.000123202	0.000757686	0.000442106	ABCA1/SOAT1/ABCG1/SCARB1/LPL/MSR1/PPARG	7
BP	GO:0034104	negative regulation of tissue remodeling	7/1158	20/18862	0.000123202	0.000757686	0.000442106	CD38/TNFAIP3/INPP5D/SFRP1/P2RX7/IAPP/IL6	7
BP	GO:0150146	cell junction disassembly	7/1158	20/18862	0.000123202	0.000757686	0.000442106	ITGAM/C1QB/C1QA/C1QC/C3/CX3CR1/TGFBR1	7
BP	GO:0030048	actin filament-based movement	22/1158	150/18862	0.000124449	0.000763671	0.000445598	WAS/VIM/TPM4/MYH9/FLNA/EPDR1/MYO1G/DES/MYH6/GJA1/MYH7/ADORA1/KCNE1/TNNC1/TNNT2/MYL3/TNNI1/PDPN/KCNE5/ACTN2/SCN1A/TNNT1	22
BP	GO:0050871	positive regulation of B cell activation	22/1158	150/18862	0.000124449	0.000763671	0.000445598	MIF/TGFB1/MMP14/SYK/CD38/PTPRC/BTK/NOD2/INPP5D/CDKN1A/IL10/TNFRSF4/GPR183/TLR4/NFATC2/TNFSF13B/IL7/CD74/TNFSF4/TLR9/CD40/IL6	22
BP	GO:0070252	actin-mediated cell contraction	19/1158	120/18862	0.000127001	0.000777618	0.000453736	VIM/TPM4/FLNA/EPDR1/DES/MYH6/GJA1/MYH7/ADORA1/KCNE1/TNNC1/TNNT2/MYL3/TNNI1/PDPN/KCNE5/ACTN2/SCN1A/TNNT1	19
BP	GO:0098661	inorganic anion transmembrane transport	19/1158	120/18862	0.000127001	0.000777618	0.000453736	SLC25A10/ANKH/SLC26A7/PTAFR/SLC37A4/CLDN4/SLC4A1/CLCNKB/ANO2/SLC26A9/GABRA1/BSND/SLC26A10/SLC34A1/SLC26A4/SLC13A4/SLC26A2/CLCA4/BEST3	19
BP	GO:1904062	regulation of cation transmembrane transport	39/1158	340/18862	0.000127554	0.000780147	0.000455212	ACE2/RGN/CTSS/FXYD5/LYN/P2RY6/TMSB4X/CORO1A/PM20D1/FLNA/SNCA/GLRX/TCIRG1/KCNAB2/SELENON/PTPN6/RELN/CALCR/CCL2/AHNAK/G6PD/PIK3CG/F2/ADRB2/KCNE1/ARC/PDZK1/DPP6/CLTRN/TLR9/RGS2/MMP9/EDN3/F2RL3/KCNE5/KCNJ11/ACTN2/CACNG6/GRIN2A	39
BP	GO:0006766	vitamin metabolic process	20/1158	130/18862	0.000128181	0.000783127	0.000456951	RGN/FOLR2/PSAT1/MCCC1/SLC52A3/DHFR/PC/ABCC1/SLC23A2/ALDH1A2/LRP2/TNF/MTHFD1L/SLC2A3/GC/CTRC/CYP26A1/CYP1A1/CYP27B1/LRAT	20
BP	GO:0097006	regulation of plasma lipoprotein particle levels	17/1158	101/18862	0.000132029	0.000805753	0.000470153	APOE/PLA2G7/BMP1/ABCA1/LIPA/SOAT1/ABCG1/HMOX1/NPC1/ANXA2/SCARB1/LPL/MSR1/PLA2G2A/AGT/APOA4/PLA2G2E	17
BP	GO:0044272	sulfur compound biosynthetic process	26/1158	193/18862	0.00013404	0.000817132	0.000476793	GCLC/GCLM/LUM/GSTA1/ST3GAL4/GSTT1/GGCT/PPT1/GSS/ST3GAL1/CBS/GCDH/GGT1/B4GALT1/BGN/CHST2/SLC7A11/DCN/MAT2A/GSTA4/ACACA/VCAN/SLC26A2/XYLT1/MAT1A/SCD	26
BP	GO:0032729	positive regulation of interferon-gamma production	13/1158	65/18862	0.000135667	0.000824346	0.000481002	CLEC7A/CD14/TLR8/SLC11A1/TLR7/TLR4/IL18R1/RASGRP1/TNF/IL1R1/TNFSF4/TLR9/IL23R	13
BP	GO:0032768	regulation of monooxygenase activity	13/1158	65/18862	0.000135667	0.000824346	0.000481002	APOE/FCER2/SNCA/CNR2/S100A1/DHFR/SCARB1/CYGB/HTR2B/GCH1/TNF/IL1A/CYP27B1	13
BP	GO:0045824	negative regulation of innate immune response	13/1158	65/18862	0.000135667	0.000824346	0.000481002	MMP12/A2M/TNFAIP3/IRAK3/ARRB2/GRN/SAMHD1/SERPING1/NLRC5/VSIG4/DUSP10/ARG1/PPARG	13
BP	GO:0006022	aminoglycan metabolic process	24/1158	172/18862	0.000138618	0.000840466	0.000490408	TGFB1/LUM/ST3GAL4/CD44/SDC1/GUSB/PDGFB/PIM1/ST3GAL1/CHI3L1/B3GAT1/GALNS/B4GALT1/BGN/CHST2/B3GNT9/EGF/DCN/ITIH1/VCAN/ABCC5/XYLT1/HPSE/HAS1	24
BP	GO:1903959	regulation of anion transmembrane transport	18/1158	111/18862	0.000138748	0.000840466	0.000490408	ACE2/C3/PRKCB/RNASEL/KLF15/PTAFR/EDNRA/HK2/IGF1/EDN1/THBS1/CLTRN/TNF/RGS2/SLC34A1/FABP5/FFAR4/NR4A3	18
BP	GO:0032088	negative regulation of NF-kappaB transcription factor activity	16/1158	92/18862	0.000138923	0.000840466	0.000490408	TNFAIP3/TMSB4X/CAT/IRAK3/ARRB2/NOD2/NLRP3/CMKLR1/FOXP3/CYP1B1/NLRC5/IL10/ARRB1/TLR9/CDKN2A/ADORA3	16
BP	GO:0055017	cardiac muscle tissue growth	16/1158	92/18862	0.000138923	0.000840466	0.000490408	RUNX1/TGFB2/PIM1/RBPJ/AKAP13/TGFBR2/GATA6/TGFBR1/IGF1/G6PD/EDN1/GJA1/ZFPM2/GLI1/RGS2/RBP4	16
BP	GO:0032689	negative regulation of interferon-gamma production	10/1158	41/18862	0.000142539	0.000860851	0.000502302	AXL/VSIR/LILRB4/NOD2/IL1RL1/FOXP3/CD274/IL10/TLR4/TNFSF4	10
BP	GO:1904705	regulation of vascular associated smooth muscle cell proliferation	15/1158	83/18862	0.000142755	0.000860851	0.000502302	P2RY6/MMP2/PDGFB/HMOX1/HTR1B/IGF1/EDN1/GJA1/CDKN1A/IL10/ADAMTS1/TNF/MMP9/NR4A3/PPARG	15
BP	GO:1990874	vascular associated smooth muscle cell proliferation	15/1158	83/18862	0.000142755	0.000860851	0.000502302	P2RY6/MMP2/PDGFB/HMOX1/HTR1B/IGF1/EDN1/GJA1/CDKN1A/IL10/ADAMTS1/TNF/MMP9/NR4A3/PPARG	15
BP	GO:0002260	lymphocyte homeostasis	12/1158	57/18862	0.000145837	0.000877538	0.000512039	LYN/TNFAIP3/CORO1A/BAK1/RIPK3/TCIRG1/FOXP3/BCL2L11/FAS/IL2RA/TNFSF13B/CD74	12
BP	GO:0055008	cardiac muscle tissue morphogenesis	12/1158	57/18862	0.000145837	0.000877538	0.000512039	TGFB1/TGFB2/RBPJ/TGFBR1/MYH6/MYH7/BMP2/TNNC1/LRP2/ZFPM2/TNNT2/MYL3	12
BP	GO:0098869	cellular oxidant detoxification	17/1158	102/18862	0.000149524	0.000898757	0.00052442	APOE/GSTA1/GSTT1/PXDN/CAT/ALOX5AP/SOD1/DHFR/CYGB/S100A9/PTGS2/PTGS1/LPO/GCH1/IPCEF1/APOA4/TPO	17
BP	GO:0060401	cytosolic calcium ion transport	24/1158	173/18862	0.000151774	0.000911299	0.000531738	TRPV2/LYN/P2RY6/TRPV6/CCR5/CCL3/CORO1A/CD4/BAK1/SNCA/PTPRC/SELENON/PTPN6/CALCR/P2RX4/F2/P2RX7/NOL3/HTR2B/RYR1/CCL21/F2RL3/GRIN2A/TRPV5	24
BP	GO:0002825	regulation of T-helper 1 type immune response	8/1158	27/18862	0.000152933	0.000913343	0.000532932	SLC11A1/ANXA1/IL1RL1/CD80/IL18R1/IL1R1/TNFSF4/IL23R	8
BP	GO:0036037	CD8-positive, alpha-beta T cell activation	8/1158	27/18862	0.000152933	0.000913343	0.000532932	VSIR/IRF1/CLEC4A/LILRB4/RUNX1/HFE/CD274/RUNX3	8
BP	GO:0045671	negative regulation of osteoclast differentiation	8/1158	27/18862	0.000152933	0.000913343	0.000532932	CCL3/LILRB4/INPP5D/SFRP1/FBN1/TLR4/FSTL3/LRRC17	8
BP	GO:0051883	killing of cells in other organism involved in symbiotic interaction	8/1158	27/18862	0.000152933	0.000913343	0.000532932	PF4/BCL2L11/F2/REG3G/F2RL1/CXCL6/ARG1/CAMP	8
BP	GO:0071624	positive regulation of granulocyte chemotaxis	8/1158	27/18862	0.000152933	0.000913343	0.000532932	C5AR1/C3AR1/RAC2/EDN1/LBP/THBS4/CD74/CCL21	8
BP	GO:0002691	regulation of cellular extravasation	9/1158	34/18862	0.000155608	0.000927333	0.000541095	ICAM1/ST3GAL4/ADAM8/RIPK3/PTAFR/SELP/ITGA4/IL1R1/CCL21	9
BP	GO:0036314	response to sterol	9/1158	34/18862	0.000155608	0.000927333	0.000541095	TGFB1/CCR5/CCL3/MLC1/TGFBR2/TGFBR1/LRP8/F7/CYP8B1	9
BP	GO:0021782	glial cell development	18/1158	112/18862	0.000155997	0.000928657	0.000541867	VIM/LYN/ASPA/TLR2/C1QA/CLU/C5AR1/LRP1/SOD1/GRN/S100A9/TLR4/FA2H/ITGB4/S100A8/TNF/SOX11/IL6	18
BP	GO:0010975	regulation of neuron projection development	46/1158	428/18862	0.000157258	0.000935163	0.000545663	APOE/TRPV2/VIM/LYN/PTPRS/CD38/TIAM1/LRP1/FLNA/PLXNA1/LGALS1/FN1/DYNLT1/PLXNC1/SCARB2/GRN/PAK2/RAB29/RELN/SFRP1/PLXND1/LIMK1/LRP8/MAP1B/RAP2A/S100A9/TRPC6/NTRK1/ARC/EPHA3/ROBO1/SFRP2/EP300/DAB1/PRRX1/RGS2/SPP1/WNT7A/PLXNA4/SNAP25/SPOCK1/SARM1/CTNNA2/TNR/DISC1/BDNF	46
BP	GO:0006835	dicarboxylic acid transport	16/1158	93/18862	0.000158381	0.000939837	0.00054839	FOLR2/SLC25A10/SLC26A7/SLC13A2/GJA1/SLC26A9/SLC7A11/ADORA1/LRP2/SLC26A10/SLC26A4/SLC22A6/SLC26A2/SNAP25/CCK/TRH	16
BP	GO:0008585	female gonad development	16/1158	93/18862	0.000158381	0.000939837	0.00054839	MMP19/ICAM1/MMP14/INHBB/ARRB2/SGPL1/SOD1/SFRP1/ARRB1/BRCA2/ADAMTS1/WNT4/ZFPM2/PTX3/ESR1/CYP19A1	16
BP	GO:0097237	cellular response to toxic substance	19/1158	122/18862	0.000158851	0.000941626	0.000549434	APOE/GSTA1/GSTT1/PXDN/CAT/PIM1/ALOX5AP/SOD1/DHFR/ABCG2/CYGB/S100A9/PTGS2/PTGS1/LPO/GCH1/IPCEF1/APOA4/TPO	19
BP	GO:0045600	positive regulation of fat cell differentiation	13/1158	66/18862	0.000159574	0.000944907	0.000551349	PIM1/SFRP1/CMKLR1/LPL/PTGS2/BMP2/SFRP2/ZBTB16/VSTM2A/RARRES2/KLF5/FFAR4/PPARG	13
BP	GO:0006109	regulation of carbohydrate metabolic process	27/1158	206/18862	0.000159905	0.000945867	0.000551909	RGN/TGFB1/P2RY6/SDHAF3/KHK/PDGFB/SNCA/SCARB2/PTAFR/POMC/C1QTNF3/SLC2A6/IGF1/PTH1R/SLC4A1/GNMT/RUBCNL/P2RX7/EGF/PPP1R3C/FBP1/EP300/GCKR/HRH1/PPP1R3E/SLC4A4/MST1	27
BP	GO:0045579	positive regulation of B cell differentiation	6/1158	15/18862	0.000163524	0.000965224	0.000563204	MMP14/SYK/BTK/INPP5D/IL10/IL7	6
BP	GO:0060099	regulation of phagocytosis, engulfment	6/1158	15/18862	0.000163524	0.000965224	0.000563204	C3/RAB31/STAP1/F2RL1/ITGA2/PPARG	6
BP	GO:0060249	anatomical structure homeostasis	49/1158	466/18862	0.000165541	0.000976098	0.000569549	CSF1R/LPCAT1/SYK/ADAM8/TFF3/CSF1/AZGP1/CD38/TNFAIP3/CORO1A/RAC2/LIPA/SOD1/TCIRG1/IHH/NOD2/INPP5D/HTR1B/ITGB3/SNX10/TNFRSF11A/PIF1/PTH1R/GJA1/MYC/AKT3/LOX/P2RX4/ADORA1/CXADR/P2RX7/BRCA2/TLR4/CLDN1/ADRB2/CLDN5/ABCA4/IL7/ACACA/SP100/TLR9/RAC3/COL2A1/SPP1/MUC4/IAPP/IL6/CCNE1/RBP4	49
BP	GO:1990845	adaptive thermogenesis	22/1158	153/18862	0.00016691	0.000983131	0.000573653	TRPV2/LCN2/SYK/UCP2/PRLR/PM20D1/SCTR/RBPJ/CMKLR1/PLCL2/CXCR4/GJA1/STAT6/TLR4/ADRB2/IL18R1/FABP5/FABP4/WNT10B/LPIN1/FFAR4/SCD	22
BP	GO:0019532	oxalate transport	5/1158	10/18862	0.000167984	0.000985294	0.000574914	SLC26A7/SLC26A9/SLC26A10/SLC26A4/SLC26A2	5
BP	GO:0051918	negative regulation of fibrinolysis	5/1158	10/18862	0.000167984	0.000985294	0.000574914	SERPINE1/SERPINF2/F2/THBS1/APOH	5
BP	GO:0060068	vagina development	5/1158	10/18862	0.000167984	0.000985294	0.000574914	AXL/BAK1/LRP2/ESR1/RBP4	5
BP	GO:0070942	neutrophil mediated cytotoxicity	5/1158	10/18862	0.000167984	0.000985294	0.000574914	F2/F2RL1/DNASE1/CXCL6/ARG1	5
BP	GO:0006576	cellular biogenic amine metabolic process	17/1158	103/18862	0.000169012	0.000990284	0.000577826	HNMT/ITGAM/ITGB2/ODC1/TGFB2/SNCA/GCDH/AGMAT/KYNU/DMGDH/AOC1/GCH1/TDO2/GRIN2A/HTR1A/TRH/PNMT	17
BP	GO:0071636	positive regulation of transforming growth factor beta production	7/1158	21/18862	0.000175048	0.00102457	0.000597833	LUM/GATA6/SERPINF2/FOXP3/PTGS2/THBS1/MYB	7
BP	GO:0006509	membrane protein ectodomain proteolysis	10/1158	42/18862	0.000176889	0.00103102	0.000601595	APOE/TIMP1/TIMP2/TNFRSF1B/ADAM8/MYH9/ADAM19/MMP7/IL10/TNF	10
BP	GO:0014002	astrocyte development	10/1158	42/18862	0.000176889	0.00103102	0.000601595	VIM/C1QA/C5AR1/LRP1/GRN/S100A9/TLR4/S100A8/TNF/IL6	10
BP	GO:0014075	response to amine	10/1158	42/18862	0.000176889	0.00103102	0.000601595	HNMT/ICAM1/CNR2/SOD1/ADAMTS13/RGS2/ARG1/HDAC9/ITGA2/GRIN2A	10
BP	GO:0071604	transforming growth factor beta production	10/1158	42/18862	0.000176889	0.00103102	0.000601595	LUM/TGFB2/FN1/GATA6/SERPINF2/LRRC32/FOXP3/PTGS2/THBS1/MYB	10
BP	GO:0015837	amine transport	16/1158	94/18862	0.000180169	0.00104795	0.000611473	ACE2/SLC22A2/SNCA/KCNA2/HTR1B/ADORA1/CLTRN/RGS2/P2RY12/AQP9/ARG1/ADRA2C/RAB3B/CCK/NPY2R/TRH	16
BP	GO:0061097	regulation of protein tyrosine kinase activity	16/1158	94/18862	0.000180169	0.00104795	0.000611473	CSF1R/FCGR1A/LILRB4/PDGFB/NCF1/PTPRC/STAP1/PAK2/RELN/LRP8/HBEGF/CBL/ADORA1/EGF/AGT/BDNF	16
BP	GO:0002931	response to ischemia	11/1158	50/18862	0.000181109	0.00105013	0.000612747	CSF1R/CSF1/CX3CR1/GJB2/HK2/GJA1/P2RX4/P2RX7/NOL3/EIF4EBP1/KCNJ11	11
BP	GO:0003229	ventricular cardiac muscle tissue development	11/1158	50/18862	0.000181109	0.00105013	0.000612747	TGFB1/TGFB2/RBPJ/TGFBR1/MYH6/MYH7/TNNC1/LRP2/ZFPM2/TNNT2/MYL3	11
BP	GO:0007566	embryo implantation	11/1158	50/18862	0.000181109	0.00105013	0.000612747	TIMP1/PRLR/MMP2/LIF/SOD1/TGFBR2/GJA1/AGO2/ITGB4/SPP1/MMP9	11
BP	GO:0031640	killing of cells of other organism	13/1158	67/18862	0.000187013	0.00108212	0.00063141	CLEC7A/SYK/FCER2/PF4/BCL2L11/NOS2/F2/P2RX7/REG3G/F2RL1/CXCL6/ARG1/CAMP	13
BP	GO:0060415	muscle tissue morphogenesis	13/1158	67/18862	0.000187013	0.00108212	0.00063141	TGFB1/TGFB2/RBPJ/TGFBR1/MYH6/MYH7/BMP2/TNNC1/LRP2/ZFPM2/TNNT2/MYL3/MYF6	13
BP	GO:0032370	positive regulation of lipid transport	15/1158	85/18862	0.000188102	0.00108729	0.000634427	APOE/ABCA1/LRP1/ATP8A1/TNFRSF11A/ANXA2/PRKCD/EDN1/P2RX4/CYP8B1/SPP1/MYB/CCK/LRAT/CYP19A1	15
BP	GO:0042326	negative regulation of phosphorylation	44/1158	407/18862	0.000190121	0.00109782	0.000640575	RGN/APOE/FBLN1/TGFB1/LYN/SFN/SOCS3/SIRPA/TNFAIP3/LILRB4/BMP4/BAK1/IRAK3/ARRB2/SNCA/TTC36/PTPRC/STAP1/MICAL1/PAK2/PTPN6/XDH/SFRP1/PRKCD/SLC4A1/HHEX/CDKN1A/CBL/NIBAN1/ARRB1/CDKN2B/UCHL1/FBP1/PRKAR1B/PLK1/SFRP2/RGS2/SAMSN1/DUSP10/CD109/AGT/GCKR/FABP4/CDKN2A	44
BP	GO:0050890	cognition	33/1158	276/18862	0.000190395	0.00109795	0.000640649	APOE/EGR2/GM2A/TLR2/ST3GAL4/C5AR1/MME/CX3CR1/ITGA5/TTC36/ATP8A1/STRA6/TIFAB/PTPRZ1/SLC7A11/ADORA1/CLDN5/NTRK1/ARC/PRKAR1B/TNF/EP300/TPBG/FOSL1/HRH1/FZD9/SNAP25/ADCY8/CCK/TNR/NPTX2/GRIN2A/BDNF	33
BP	GO:0010675	regulation of cellular carbohydrate metabolic process	21/1158	144/18862	0.000190537	0.00109795	0.000640649	RGN/P2RY6/SDHAF3/KHK/SNCA/SCARB2/PTAFR/POMC/C1QTNF3/IGF1/PTH1R/SLC4A1/GNMT/RUBCNL/PPP1R3C/FBP1/EP300/GCKR/HRH1/PPP1R3E/MST1	21
BP	GO:0097553	calcium ion transmembrane import into cytosol	20/1158	134/18862	0.000195373	0.00112466	0.000656232	TRPV2/LYN/P2RY6/TRPV6/CCR5/CCL3/CORO1A/SNCA/PTPRC/SELENON/PTPN6/CALCR/F2/NOL3/HTR2B/RYR1/CCL21/F2RL3/GRIN2A/TRPV5	20
BP	GO:0034367	protein-containing complex remodeling	9/1158	35/18862	0.000198157	0.0011395	0.000664896	APOE/PLA2G7/ABCG1/SCARB1/LPL/PLA2G2A/AGT/APOA4/PLA2G2E	9
BP	GO:0032607	interferon-alpha production	8/1158	28/18862	0.00020266	0.001163	0.000678606	MMP12/PTPRS/TLR8/IRF5/TLR7/IL10/TLR4/TLR9	8
BP	GO:0032647	regulation of interferon-alpha production	8/1158	28/18862	0.00020266	0.001163	0.000678606	MMP12/PTPRS/TLR8/IRF5/TLR7/IL10/TLR4/TLR9	8
BP	GO:0051222	positive regulation of protein transport	36/1158	312/18862	0.000203066	0.00116359	0.000678952	ITGAM/FGB/KCNN4/TGFB1/HCLS1/SFN/TLR2/CD33/ITGB2/ADAM8/CD38/RAC2/TGFB2/LRP1/FLNA/ABCG1/SLC51B/MICALL2/C1QTNF3/RAB29/IGF1/PRKCD/GJA1/FGG/GLI3/TLR4/F2RL1/CHP2/PDZK1/CLTRN/TNF/GPR68/IL1A/ADCY8/RBP4/TRH	36
BP	GO:0045216	cell-cell junction organization	27/1158	209/18862	0.000203389	0.00116359	0.000678952	ACE2/TGFB1/CSF1R/PVR/RUNX1/GJB1/TGFB2/FLNA/CDH17/PAK2/MICALL2/GJB2/TGFBR1/CLDN4/GJA1/CXADR/CLDN1/F2RL1/CLDN5/CTNND2/CLDN10/SDK2/LIMS1/TNF/PKP1/AGT/GRHL1	27
BP	GO:0051651	maintenance of location in cell	27/1158	209/18862	0.000203389	0.00116359	0.000678952	APOE/LCN2/LYN/P2RY6/CCR5/CCL3/TMSB4X/CHCHD10/CORO1A/CD4/SNCA/PTPRC/SELENON/PTPN6/HK2/TMSB10/GJA1/F2/NOL3/S100A9/HTR2B/RYR1/S100A8/SP100/CCL21/SLC30A2/F2RL3	27
BP	GO:0035265	organ growth	23/1158	166/18862	0.00021037	0.0012023	0.000701536	RUNX1/TGFB2/PIM1/SOD1/RBPJ/AKAP13/TGFBR2/GATA6/TGFBR1/IGF1/G6PD/BCL2L11/MYH6/EDN1/GJA1/IL7/COMP/ZFPM2/THBS3/GLI1/RGS2/ESR1/RBP4	23
BP	GO:0007589	body fluid secretion	15/1158	86/18862	0.000215115	0.00122691	0.000715894	KCNN4/SLC22A2/PRLR/P2RY2/XDH/NLRP6/HK2/AQP1/EDN1/TIFAB/ADORA1/GHRHR/SERPINC1/OAS2/GUCA1B	15
BP	GO:0055072	iron ion homeostasis	15/1158	86/18862	0.000215115	0.00122691	0.000715894	LCN2/SLC11A1/HEPH/MELTF/SOD1/HMOX1/STEAP3/HFE/CP/MYC/STEAP1/CYBRD1/ABCG2/SCARA5/TMPRSS6	15
BP	GO:0009069	serine family amino acid metabolic process	10/1158	43/18862	0.00021794	0.00123418	0.000720138	GCLC/GCLM/PSAT1/CBS/THNSL2/DHFR/GGT1/SLC7A11/GLYAT/BAAT	10
BP	GO:0015701	bicarbonate transport	10/1158	43/18862	0.00021794	0.00123418	0.000720138	SLC26A7/AQP1/SLC4A1/SLC26A9/SLC4A7/SLC26A10/SLC26A4/SLC4A9/SLC26A2/SLC4A4	10
BP	GO:0032309	icosanoid secretion	10/1158	43/18862	0.00021794	0.00123418	0.000720138	SYK/ANXA1/PLA2G2D/TNFRSF11A/NOS2/EDN1/P2RX4/PLA2G2A/PLA2G2F/PLA2G2E	10
BP	GO:0032620	interleukin-17 production	10/1158	43/18862	0.00021794	0.00123418	0.000720138	TGFB1/VSIR/OSM/NOD2/FOXP3/ARG2/TLR4/TNFSF4/IL6/IL23R	10
BP	GO:0034142	toll-like receptor 4 signaling pathway	10/1158	43/18862	0.00021794	0.00123418	0.000720138	ITGAM/CD14/LYN/ITGB2/RAB7B/TNFAIP3/LBP/TLR4/F2RL1/BPIFB1	10
BP	GO:0046006	regulation of activated T cell proliferation	10/1158	43/18862	0.00021794	0.00123418	0.000720138	LILRB4/RIPK3/TNFSF9/IGF1/LRRC32/FOXP3/IL2RA/CD274/ARG1/IL23R	10
BP	GO:0061383	trabecula morphogenesis	10/1158	43/18862	0.00021794	0.00123418	0.000720138	MMP2/COL1A1/TGFB2/RBPJ/TGFBR1/SFRP1/ADAMTS1/THBS3/WNT10B/RBP4	10
BP	GO:0043370	regulation of CD4-positive, alpha-beta T cell differentiation	11/1158	51/18862	0.000218253	0.0012343	0.000720208	CD83/RUNX1/ANXA1/NLRP3/FOXP3/CD80/CD86/TNFSF4/MYB/RUNX3/IL23R	11
BP	GO:1900015	regulation of cytokine production involved in inflammatory response	13/1158	68/18862	0.000218403	0.0012343	0.000720208	CLEC7A/SIRPA/PLD3/LILRB4/NOD2/TLR6/NOS2/F2/IL1R2/TLR4/ALOX5/TNF/IL6	13
BP	GO:0030856	regulation of epithelial cell differentiation	22/1158	156/18862	0.000221696	0.00125164	0.000730326	CTSK/SFN/TNFRSF1A/RUNX1/BMP4/SERPINE1/LIF/S1PR2/XDH/PROC/NCOA3/REG3G/CLDN5/SFRP4/MYCL/TNF/MMP9/CD109/IL20/WNT10B/CYP27B1/GRHL1	22
BP	GO:0016525	negative regulation of angiogenesis	21/1158	146/18862	0.000231571	0.00130531	0.000761643	VASH1/SERPINE1/TGFB2/COL4A3/PF4/COL4A2/HHEX/CCN6/DCN/ADAMTS1/THBS1/THBS4/CLDN5/APOH/ALOX5/THBS2/CREB3L1/TNF/AGO1/SULF1/PPARG	21
BP	GO:0043648	dicarboxylic acid metabolic process	16/1158	96/18862	0.00023167	0.00130531	0.000761643	GCLC/FOLR2/GCLM/ASPA/SDHAF3/OAT/ADHFE1/FTCD/DHFR/GGT1/KYNU/HOGA1/SLC7A11/NAGS/ALDH18A1/MTHFD1L	16
BP	GO:0003002	regionalization	37/1158	326/18862	0.000232168	0.0013068	0.000762509	EGR2/ITGAM/C1QA/BMP4/C3/NRP2/RBPJ/TGFBR1/RELN/SFRP1/TCTN1/EDN1/HHEX/WNT2B/TIFAB/GLI3/HEYL/BMP2/ARC/ALDH1A2/LRP2/ROBO1/SFRP2/AXIN2/ZBTB16/EP300/GLI1/FOXD1/DNAAF1/GLI2/WNT7A/LEF1/CDX2/FOXF1/NKX2-1/MYF6/TDGF1	37
BP	GO:0001933	negative regulation of protein phosphorylation	40/1158	362/18862	0.000232724	0.0013086	0.000763563	RGN/APOE/FBLN1/TGFB1/LYN/SFN/SOCS3/SIRPA/TNFAIP3/LILRB4/BMP4/BAK1/IRAK3/ARRB2/SNCA/TTC36/PTPRC/MICAL1/PAK2/PTPN6/XDH/SFRP1/PRKCD/HHEX/CDKN1A/CBL/NIBAN1/ARRB1/CDKN2B/UCHL1/PRKAR1B/PLK1/SFRP2/RGS2/SAMSN1/DUSP10/CD109/AGT/FABP4/CDKN2A	40
BP	GO:0048588	developmental cell growth	28/1158	222/18862	0.000234948	0.00131978	0.000770086	APOE/TRPV2/POSTN/PTPRS/TIAM1/NRP2/LRP1/PLXNA1/FN1/AKAP13/TGFBR2/IGF1/CXCR4/G6PD/LIMK1/EDN1/MAP1B/SLC23A2/ITGA4/NRCAM/DCLK1/RGS2/SPP1/PLXNA4/AUTS2/TNR/DISC1/BDNF	28
BP	GO:0015718	monocarboxylic acid transport	24/1158	178/18862	0.000235627	0.00132226	0.000771534	SYK/SLC16A4/ANXA1/SLC51B/PLA2G2D/TNFRSF11A/SLC16A1/STRA6/NOS2/EDN1/GJA1/ABCG2/P2RX4/SLC7A11/ADORA1/SLC10A6/PLA2G2A/AQP9/SNAP25/PLA2G2F/CCK/SLC10A2/TRH/PLA2G2E	24
BP	GO:0045598	regulation of fat cell differentiation	20/1158	136/18862	0.000239331	0.00134169	0.000782872	TGFB1/PIM1/SFRP1/CMKLR1/LPL/PTGS2/BMP2/ZFPM2/ALOX5/SFRP2/TNF/ZBTB16/VSTM2A/DUSP10/RARRES2/WNT10B/KLF5/IL6/FFAR4/PPARG	20
BP	GO:0002710	negative regulation of T cell mediated immunity	7/1158	22/18862	0.000243198	0.00135216	0.000788979	FCGR2B/LILRB4/PTPRC/NOD2/FOXP3/HFE/ARG1	7
BP	GO:0010888	negative regulation of lipid storage	7/1158	22/18862	0.000243198	0.00135216	0.000788979	ABCA1/ABCG1/ITGB3/TNF/CRP/IL6/PPARG	7
BP	GO:0045624	positive regulation of T-helper cell differentiation	7/1158	22/18862	0.000243198	0.00135216	0.000788979	ANXA1/NLRP3/CD80/CD86/TNFSF4/MYB/IL23R	7
BP	GO:0045932	negative regulation of muscle contraction	7/1158	22/18862	0.000243198	0.00135216	0.000788979	SOD1/PIK3CG/ADORA1/ADRB2/RGS2/ADRA2C/TNNT1	7
BP	GO:0055093	response to hyperoxia	7/1158	22/18862	0.000243198	0.00135216	0.000788979	COL1A1/CAT/FAS/CDKN1A/PDPN/CYP1A1/PPARG	7
BP	GO:0060343	trabecula formation	7/1158	22/18862	0.000243198	0.00135216	0.000788979	MMP2/COL1A1/SFRP1/ADAMTS1/THBS3/WNT10B/RBP4	7
BP	GO:0071404	cellular response to low-density lipoprotein particle stimulus	7/1158	22/18862	0.000243198	0.00135216	0.000788979	SYK/FCER1G/ITGB2/ABCA1/NPC1/LPL/PPARG	7
BP	GO:0046888	negative regulation of hormone secretion	12/1158	60/18862	0.000243379	0.00135216	0.000788979	INHBB/UCP2/LIF/OSM/PIM3/SFRP1/EDN1/GJA1/ADORA1/KCNJ11/FFAR4/ENHO	12
BP	GO:0140115	export across plasma membrane	12/1158	60/18862	0.000243379	0.00135216	0.000788979	ABCA1/SLC22A2/SLC15A2/SLC22A18/GJA1/ABCC1/ABCG2/KCNE1/PDZK1/ABCC5/SLC4A4/KCNE5	12
BP	GO:0032874	positive regulation of stress-activated MAPK cascade	18/1158	116/18862	0.000245201	0.00136077	0.000794005	CLEC7A/FCGR2B/SPI1/TGFB2/NCF1/NOD2/SERPINF2/XDH/TRAF1/TLR4/F2RL1/BMP2/RASGRP1/CARD9/TNF/TLR9/WNT7A/CCL21	18
BP	GO:0006919	activation of cysteine-type endopeptidase activity involved in apoptotic process	15/1158	87/18862	0.000245417	0.00136077	0.000794005	CYCS/SLC22A2/BAK1/SNCA/NLRC4/COL4A3/XDH/TNFSF10/FAS/S100A9/ROBO1/S100A8/TNF/CCK/PPARG	15
BP	GO:0002830	positive regulation of type 2 immune response	6/1158	16/18862	0.000248079	0.00136738	0.000797859	NOD2/NLRP3/CD86/CD74/TNFSF4/IL6	6
BP	GO:0030540	female genitalia development	6/1158	16/18862	0.000248079	0.00136738	0.000797859	AXL/BAK1/STRA6/LRP2/ESR1/RBP4	6
BP	GO:0045779	negative regulation of bone resorption	6/1158	16/18862	0.000248079	0.00136738	0.000797859	CD38/TNFAIP3/INPP5D/P2RX7/IAPP/IL6	6
BP	GO:0060263	regulation of respiratory burst	6/1158	16/18862	0.000248079	0.00136738	0.000797859	CLEC7A/RAC2/GRN/LBP/DUSP10/NOXO1	6
BP	GO:0090594	inflammatory response to wounding	6/1158	16/18862	0.000248079	0.00136738	0.000797859	TIMP1/TGFB1/HMOX1/GRN/ALOX5/IL1A	6
BP	GO:1905153	regulation of membrane invagination	6/1158	16/18862	0.000248079	0.00136738	0.000797859	C3/RAB31/STAP1/F2RL1/ITGA2/PPARG	6
BP	GO:0050808	synapse organization	44/1158	412/18862	0.000249095	0.00137162	0.000800335	APOE/FCGR2B/ITGAM/C1QB/ELFN1/TLR2/C1QA/PTPRS/C5AR1/TIAM1/C1QC/IL10RA/C3/NRP2/CHCHD10/CX3CR1/ACTN1/FLNA/SNCA/TNC/SEPTIN11/RAB29/RELN/PLXND1/COL4A1/LRP8/MAP1B/IL10/SLC7A11/GABRA1/NRCAM/CTNND2/NTRK1/ARC/SDK2/TNF/TPBG/WNT7A/FZD9/LRTM2/CTNNA2/TNR/DISC1/BDNF	44
BP	GO:0003176	aortic valve development	9/1158	36/18862	0.000249946	0.00137225	0.000800699	TGFB1/TNFRSF1B/TNFRSF1A/BMP4/NFATC1/RBPJ/HEYL/BMP2/ROBO1	9
BP	GO:0042311	vasodilation	9/1158	36/18862	0.000249946	0.00137225	0.000800699	APOE/SOD1/ADORA1/ADRB2/F2RL1/GCH1/RGS2/ITGA1/KNG1	9
BP	GO:0051930	regulation of sensory perception of pain	9/1158	36/18862	0.000249946	0.00137225	0.000800699	CCL3/PTAFR/EDN1/IL10/ADORA1/FABP5/ADRA2C/CCK/NPY2R	9
BP	GO:0045089	positive regulation of innate immune response	28/1158	223/18862	0.000253318	0.00138939	0.0008107	MMP12/VAV1/LYN/SYK/PVR/FCER1G/ADAM8/STING1/TLR8/CLEC4A/HCK/RELB/NLRC4/PAK2/NOD2/PSMB8/PRKCD/LBP/NLRC5/TLR4/CLEC4E/MUC5B/RASGRP1/CARD9/EP300/MUC4/FFAR2/NCR3	28
BP	GO:0002534	cytokine production involved in inflammatory response	13/1158	69/18862	0.000254198	0.00139148	0.00081192	CLEC7A/SIRPA/PLD3/LILRB4/NOD2/TLR6/NOS2/F2/IL1R2/TLR4/ALOX5/TNF/IL6	13
BP	GO:0014823	response to activity	13/1158	69/18862	0.000254198	0.00139148	0.00081192	POSTN/GCLM/CAT/CXCR4/EDN1/COL4A2/CBL/IL10/ABCG5/AGT/RARRES2/IL6/ITGA2	13
BP	GO:0006694	steroid biosynthetic process	25/1158	190/18862	0.000259059	0.00141669	0.000826635	APOE/PRLR/SOD1/ABCG1/HSD3B7/SCARB1/G6PD/SRD5A3/DKK3/DHCR7/SLC27A2/ACOX2/BMP2/WNT4/ACACA/BAAT/TNF/CYP8B1/HSD3B2/CGA/CYP1A1/CYP27B1/SCD/CYP19A1/APOA4	25
BP	GO:0032608	interferon-beta production	11/1158	52/18862	0.000261639	0.00142661	0.000832418	TLR2/IRF1/PTPRS/SIRPA/STING1/TLR8/RELB/IRF5/TLR7/TLR4/TLR9	11
BP	GO:0050999	regulation of nitric-oxide synthase activity	11/1158	52/18862	0.000261639	0.00142661	0.000832418	APOE/FCER2/CNR2/S100A1/DHFR/SCARB1/CYGB/HTR2B/GCH1/TNF/IL1A	11
BP	GO:0060350	endochondral bone morphogenesis	11/1158	52/18862	0.000261639	0.00142661	0.000832418	MMP14/BMP4/COL1A1/IHH/TGFBR2/ALPL/COMP/AXIN2/THBS3/COL2A1/MMP16	11
BP	GO:0046545	development of primary female sexual characteristics	16/1158	97/18862	0.000261894	0.00142661	0.000832418	MMP19/ICAM1/MMP14/INHBB/ARRB2/SGPL1/SOD1/SFRP1/ARRB1/BRCA2/ADAMTS1/WNT4/ZFPM2/PTX3/ESR1/CYP19A1	16
BP	GO:0016042	lipid catabolic process	38/1158	340/18862	0.000262598	0.00142905	0.000833842	APOE/PLA2G7/GM2A/PPT1/ACADM/PNPLA3/LRP1/LIPA/SGPL1/PLCB2/PLA2G2D/GCDH/PLA1A/SCARB1/PIK3CG/PRKCD/CYP1B1/SRD5A3/PLCD1/ADORA1/LPL/SLC27A2/ACOX2/TNF/FABP12/FABP5/SPP1/PLA2G2A/FABP4/RARRES2/PLA2G2F/CYP26A1/LPIN1/LIPK/CYP27B1/CYP19A1/APOA4/PLA2G2E	38
BP	GO:0007435	salivary gland morphogenesis	8/1158	29/18862	0.000264914	0.00143744	0.00083874	TGFB1/TGFB2/PLXNA1/TGM2/PLXND1/EDA/TNF/LAMA1	8
BP	GO:0043032	positive regulation of macrophage activation	8/1158	29/18862	0.000264914	0.00143744	0.00083874	CCL3/STAP1/TLR6/IL1RL1/LBP/IL10/TLR4/THBS1	8
BP	GO:0060055	angiogenesis involved in wound healing	8/1158	29/18862	0.000264914	0.00143744	0.00083874	TNFAIP3/SERPINE1/ITGB3/B4GALT1/CXCR4/ALOX5/TNF/HPSE	8
BP	GO:0030203	glycosaminoglycan metabolic process	22/1158	158/18862	0.000266493	0.0014446	0.000842919	TGFB1/LUM/ST3GAL4/CD44/SDC1/GUSB/PDGFB/PIM1/ST3GAL1/B3GAT1/GALNS/B4GALT1/BGN/CHST2/EGF/DCN/ITIH1/VCAN/ABCC5/XYLT1/HPSE/HAS1	22
BP	GO:0007611	learning or memory	29/1158	235/18862	0.000266843	0.0014451	0.000843208	APOE/EGR2/GM2A/TLR2/MME/CX3CR1/ITGA5/TTC36/ATP8A1/STRA6/TIFAB/PTPRZ1/SLC7A11/CLDN5/NTRK1/ARC/PRKAR1B/EP300/TPBG/FOSL1/HRH1/FZD9/SNAP25/ADCY8/CCK/TNR/NPTX2/GRIN2A/BDNF	29
BP	GO:0007389	pattern specification process	45/1158	426/18862	0.000271797	0.0014705	0.000858027	EGR2/ITGAM/C1QA/BMP4/C3/NRP2/GALNT11/RBPJ/IHH/TGFBR2/TGFBR1/RELN/SFRP1/SATB2/TCTN1/EDN1/HHEX/WNT2B/TIFAB/GLI3/MFNG/HEYL/BMP2/ARC/ALDH1A2/LRP2/ROBO1/SFRP2/AXIN2/ZBTB16/EP300/GLI1/FOXD1/STIL/DNAAF1/GLI2/WNT7A/LEF1/CDX2/DNAH5/CCDC40/FOXF1/NKX2-1/MYF6/TDGF1	45
BP	GO:0030111	regulation of Wnt signaling pathway	40/1158	365/18862	0.000276148	0.00149259	0.000870919	APOE/TGFB1/TLR2/TIAM1/TNFAIP3/RUNX1/COL1A1/LRP1/NFATC1/KLF15/RBPJ/PSMB8/SFRP1/SULF2/FOXP3/IGFBP6/HHEX/DKK3/GLI3/SFRP5/EGF/CTNND2/RNF213/RSPO1/SFRP4/BMP2/DCDC2/EDA/CTHRC1/SFRP2/AXIN2/GLI1/IGFBP1/DACT1/SULF1/FZD9/LEF1/WNT10B/ESR1/DISC1	40
BP	GO:0071347	cellular response to interleukin-1	24/1158	180/18862	0.000279247	0.00150788	0.000879841	IL1RN/FGB/ICAM1/SIRPA/CCL3/IRAK3/CHI3L1/NOD2/PSMB8/SFRP1/CCL2/EDN1/AKAP12/ADAMTS12/IL1R2/CCL4/IL1R1/ADAMTS7/CCL7/CD40/CCL22/CCL21/IL1A/IL6	24
BP	GO:0003170	heart valve development	12/1158	61/18862	0.000286287	0.00154291	0.000900278	TGFB1/TNFRSF1B/TNFRSF1A/BMP4/TGFB2/NFATC1/RBPJ/TGFBR2/STRA6/HEYL/BMP2/ROBO1	12
BP	GO:0033619	membrane protein proteolysis	12/1158	61/18862	0.000286287	0.00154291	0.000900278	APOE/TIMP1/TGFB1/TIMP2/TNFRSF1B/ADAM8/MYH9/ADAM19/MMP7/IL10/TNF/TMPRSS6	12
BP	GO:0048145	regulation of fibroblast proliferation	14/1158	79/18862	0.000291345	0.00156076	0.000910696	MIF/PDGFB/FN1/SFRP1/IGF1/AQP1/MYC/CDKN1A/FOSL2/CD74/AGT/MYB/ESR1/PPARG	14
BP	GO:0007586	digestion	20/1158	138/18862	0.000291722	0.00156076	0.000910696	KCNN4/TFF3/SLC26A7/NOD2/MGAM/SLC2A5/SNX10/AQP1/SCARB1/TIFAB/UGCG/ABCG5/TLR4/SLC2A2/TLR9/CYP8B1/MUC4/CCK/RBP4/APOA4	20
BP	GO:0034614	cellular response to reactive oxygen species	22/1158	159/18862	0.000291737	0.00156076	0.000910696	AXL/SIRPA/MMP2/TNFAIP3/RIPK3/NCF1/ANXA1/BTK/SOD1/DHFR/AQP1/PRKCD/CYP1B1/IL10/TRPC6/GCH1/MMP9/ARG1/MYB/IL6/NR4A3/APOA4	22
BP	GO:0002645	positive regulation of tolerance induction	5/1158	11/18862	0.000292398	0.00156076	0.000910696	LILRB4/IRAK3/TGFBR2/FOXP3/CD274	5
BP	GO:0006527	arginine catabolic process	5/1158	11/18862	0.000292398	0.00156076	0.000910696	OAT/FAH/NOS2/ARG2/ARG1	5
BP	GO:0010739	positive regulation of protein kinase A signaling	5/1158	11/18862	0.000292398	0.00156076	0.000910696	MIF/CALCR/AKAP12/ADRB2/IAPP	5
BP	GO:0033079	immature T cell proliferation	5/1158	11/18862	0.000292398	0.00156076	0.000910696	BMP4/IHH/FOXP3/WNT4/IL1A	5
BP	GO:0046643	regulation of gamma-delta T cell activation	5/1158	11/18862	0.000292398	0.00156076	0.000910696	SYK/PTPRC/NOD2/EGR3/LEF1	5
BP	GO:0051798	positive regulation of hair follicle development	5/1158	11/18862	0.000292398	0.00156076	0.000910696	TGFB2/TNF/KRT17/WNT10B/HPSE	5
BP	GO:0070673	response to interleukin-18	5/1158	11/18862	0.000292398	0.00156076	0.000910696	IL18BP/PDGFB/CLDN1/IL18R1/ALOX5	5
BP	GO:0048844	artery morphogenesis	13/1158	70/18862	0.000294888	0.00157255	0.000917573	APOE/BMP4/TGFB2/LRP1/RBPJ/TGFBR1/FKBP10/STRA6/AKT3/COMP/LRP2/PRRX1/FOXF1	13
BP	GO:0032479	regulation of type I interferon production	19/1158	128/18862	0.000300208	0.00159939	0.000933236	MMP12/CD14/SYK/TLR2/IRF1/PTPRS/SIRPA/STING1/TLR8/TNFAIP3/RELB/IRF5/TLR7/STAT6/NLRC5/IL10/TLR4/EP300/TLR9	19
BP	GO:0046890	regulation of lipid biosynthetic process	26/1158	203/18862	0.000303247	0.00161404	0.000941785	RGN/APOE/LPCAT1/TNFRSF1A/C3/PDGFB/ANXA1/SOD1/ABCG1/SCARB1/PRKCD/DKK3/DHCR7/PTGS2/HTR2B/BMP2/WNT4/ACACA/CD74/TNF/FABP5/CGA/CYP27B1/SCD/ENHO/APOA4	26
BP	GO:0009620	response to fungus	11/1158	53/18862	0.00031208	0.00165365	0.000964899	CLEC7A/SYK/BAK1/BTK/S100A9/TLR4/S100A8/CARD9/ARG1/RARRES2/PTX3	11
BP	GO:0021885	forebrain cell migration	11/1158	53/18862	0.00031208	0.00165365	0.000964899	AXL/RELN/CXCR4/LRP8/GLI3/ROBO1/DAB1/P2RY12/TNR/DISC1/NKX2-1	11
BP	GO:0000096	sulfur amino acid metabolic process	9/1158	37/18862	0.000312469	0.00165365	0.000964899	GCLC/GCLM/CBS/MSRA/GGT1/AHCY/GNMT/SLC7A11/MAT1A	9
BP	GO:0051931	regulation of sensory perception	9/1158	37/18862	0.000312469	0.00165365	0.000964899	CCL3/PTAFR/EDN1/IL10/ADORA1/FABP5/ADRA2C/CCK/NPY2R	9
BP	GO:0060412	ventricular septum morphogenesis	9/1158	37/18862	0.000312469	0.00165365	0.000964899	BMP4/TGFB2/RBPJ/TGFBR2/TGFBR1/HEYL/ROBO1/ZFPM2/SOX11	9
BP	GO:0090218	positive regulation of lipid kinase activity	9/1158	37/18862	0.000312469	0.00165365	0.000964899	TGFB1/LYN/PDGFB/FGR/NOD2/F2/P2RY12/FLT3/CCL21	9
BP	GO:0005996	monosaccharide metabolic process	32/1158	272/18862	0.000316633	0.0016741	0.000976832	RGN/SDHAF3/KHK/ATF3/SLC25A10/TKFC/POMC/SLC37A4/DCXR/C1QTNF3/B4GALT1/HK2/IGF1/PKLR/ENO2/G6PD/PC/GNMT/RUBCNL/SLC23A2/PPP1R3C/FBP1/ALDOB/TNF/SLC2A3/EP300/FABP5/GCKR/PPP1R3E/KCNJ11/MST1/RBP4	32
BP	GO:0001974	blood vessel remodeling	10/1158	45/18862	0.000324237	0.00170945	0.000997454	AXL/TGFB1/BAK1/LIF/FLNA/TGM2/RBPJ/BGN/NOL3/AGT	10
BP	GO:0002707	negative regulation of lymphocyte mediated immunity	10/1158	45/18862	0.000324237	0.00170945	0.000997454	FCGR2B/LILRB4/ARRB2/PTPRC/NOD2/PTPN6/FOXP3/HFE/C4BPA/ARG1	10
BP	GO:0085029	extracellular matrix assembly	10/1158	45/18862	0.000324237	0.00170945	0.000997454	TGFB1/PXDN/IHH/FKBP10/ANTXR1/LOX/LAMB3/MFAP4/AGT/HAS1	10
BP	GO:0003071	renal system process involved in regulation of systemic arterial blood pressure	7/1158	23/18862	0.000331179	0.00173947	0.00101497	PDGFB/SERPINF2/GJA1/ADORA1/F2RL1/AGT/REN	7
BP	GO:0043302	positive regulation of leukocyte degranulation	7/1158	23/18862	0.000331179	0.00173947	0.00101497	ITGAM/SYK/ITGB2/FGR/PTAFR/GAB2/F2RL1	7
BP	GO:0051043	regulation of membrane protein ectodomain proteolysis	7/1158	23/18862	0.000331179	0.00173947	0.00101497	APOE/TIMP1/TIMP2/TNFRSF1B/ADAM8/IL10/TNF	7
BP	GO:1902932	positive regulation of alcohol biosynthetic process	7/1158	23/18862	0.000331179	0.00173947	0.00101497	P2RY6/SNCA/ABCG1/PTAFR/PTH1R/WNT4/HRH1	7
BP	GO:0032606	type I interferon production	19/1158	129/18862	0.000332203	0.00174157	0.0010162	MMP12/CD14/SYK/TLR2/IRF1/PTPRS/SIRPA/STING1/TLR8/TNFAIP3/RELB/IRF5/TLR7/STAT6/NLRC5/IL10/TLR4/EP300/TLR9	19
BP	GO:0046328	regulation of JNK cascade	19/1158	129/18862	0.000332203	0.00174157	0.0010162	FCGR2B/SIRPA/NCF1/NOD2/SERPINF2/SFRP1/TRAF1/RAP2A/TLR4/F2RL1/RASGRP1/CARD9/SFRP2/TNF/TLR9/DUSP10/DACT1/WNT7A/CCL21	19
BP	GO:0048144	fibroblast proliferation	14/1158	80/18862	0.000333516	0.00174517	0.0010183	MIF/PDGFB/FN1/SFRP1/IGF1/AQP1/MYC/CDKN1A/FOSL2/CD74/AGT/MYB/ESR1/PPARG	14
BP	GO:2000117	negative regulation of cysteine-type endopeptidase activity	14/1158	80/18862	0.000333516	0.00174517	0.0010183	SFN/CD44/PLAUR/ARRB2/SNCA/MICAL1/PAK2/AQP1/NOL3/CRYAB/THBS1/SFRP2/TNF/MMP9	14
BP	GO:0045604	regulation of epidermal cell differentiation	12/1158	62/18862	0.000335443	0.00175361	0.00102322	CTSK/SFN/RUNX1/BMP4/NCOA3/REG3G/SFRP4/MYCL/CD109/IL20/CYP27B1/GRHL1	12
BP	GO:0098742	cell-cell adhesion via plasma-membrane adhesion molecules	32/1158	273/18862	0.000338101	0.00176585	0.00103037	IL1RN/ITGAM/ICAM1/FXYD5/PVR/ITGB2/PTPRS/TGFB2/MYPN/ITGA5/ITGAL/CDH17/UMOD/TGFBR2/SELP/CLDN4/IL10/CXADR/CLDN1/CLDN5/CLDN10/PCDHA4/BMP2/SDK2/ROBO1/DAB1/SELL/CELSR3/DSC3/MILR1/PCDHGA8/MPZ	32
BP	GO:0001101	response to acid chemical	18/1158	119/18862	0.000338606	0.00176684	0.00103094	COL6A1/CYBB/ICAM1/GCLM/LYN/MMP2/COL1A1/PNPLA3/GSS/UMOD/COL4A1/EDN1/COL5A2/NTRK1/F7/TNF/ARG1/CPEB1	18
BP	GO:0008209	androgen metabolic process	8/1158	30/18862	0.000341965	0.00177605	0.00103632	SGPL1/SCARB1/SRD5A3/WNT4/SPP1/HSD3B2/ESR1/CYP19A1	8
BP	GO:0034694	response to prostaglandin	8/1158	30/18862	0.000341965	0.00177605	0.00103632	PTGER2/TNC/SFRP1/EDN1/ACACA/TNFSF4/CCL21/PPARG	8
BP	GO:0050850	positive regulation of calcium-mediated signaling	8/1158	30/18862	0.000341965	0.00177605	0.00103632	SYK/CCL3/CD4/IGF1/P2RX4/CHP2/CCL4/TNF	8
BP	GO:0050901	leukocyte tethering or rolling	8/1158	30/18862	0.000341965	0.00177605	0.00103632	ST3GAL4/CX3CR1/PTAFR/SELP/ITGA4/TNF/SELL/CCL21	8
BP	GO:0071295	cellular response to vitamin	8/1158	30/18862	0.000341965	0.00177605	0.00103632	FOLR2/POSTN/COL1A1/PIM1/TNC/SFRP1/CYP27B1/PPARG	8
BP	GO:0019318	hexose metabolic process	30/1158	250/18862	0.000342966	0.00177959	0.00103838	RGN/SDHAF3/KHK/ATF3/SLC25A10/TKFC/POMC/SLC37A4/DCXR/C1QTNF3/B4GALT1/HK2/IGF1/PKLR/ENO2/G6PD/PC/GNMT/RUBCNL/PPP1R3C/FBP1/ALDOB/TNF/EP300/FABP5/GCKR/PPP1R3E/KCNJ11/MST1/RBP4	30
BP	GO:0003184	pulmonary valve morphogenesis	6/1158	17/18862	0.000363551	0.00187075	0.00109157	BMP4/TGFB2/NFATC1/STRA6/HEYL/ROBO1	6
BP	GO:0006750	glutathione biosynthetic process	6/1158	17/18862	0.000363551	0.00187075	0.00109157	GCLC/GCLM/GGCT/GSS/GGT1/SLC7A11	6
BP	GO:0010715	regulation of extracellular matrix disassembly	6/1158	17/18862	0.000363551	0.00187075	0.00109157	TGFB1/LRP1/MELTF/FAP/PDPN/IL6	6
BP	GO:0030889	negative regulation of B cell proliferation	6/1158	17/18862	0.000363551	0.00187075	0.00109157	FCGR2B/LYN/BTK/INPP5D/IL10/CTLA4	6
BP	GO:0034134	toll-like receptor 2 signaling pathway	6/1158	17/18862	0.000363551	0.00187075	0.00109157	LYN/TLR2/TNFAIP3/NOD2/TLR6/F2RL1	6
BP	GO:0034374	low-density lipoprotein particle remodeling	6/1158	17/18862	0.000363551	0.00187075	0.00109157	APOE/PLA2G7/ABCG1/PLA2G2A/AGT/PLA2G2E	6
BP	GO:0035461	vitamin transmembrane transport	6/1158	17/18862	0.000363551	0.00187075	0.00109157	FOLR2/SCARB1/STRA6/SLC23A2/LRP2/GC	6
BP	GO:0045342	MHC class II biosynthetic process	6/1158	17/18862	0.000363551	0.00187075	0.00109157	SLC11A1/SPI1/PF4/IL10/TLR4/CIITA	6
BP	GO:0097094	craniofacial suture morphogenesis	6/1158	17/18862	0.000363551	0.00187075	0.00109157	MMP14/BMP4/TIFAB/GLI3/FOXN3/MMP16	6
BP	GO:0032535	regulation of cellular component size	40/1158	370/18862	0.000364842	0.00187566	0.00109444	APOE/WAS/TRPV2/ICAM1/KCNN4/VAV1/HCLS1/PTPRS/TMSB4X/HCK/CORO1A/LRP1/FN1/SCTR/IQGAP3/AQP1/TMSB10/LIMK1/PRKCD/EDN1/AKT3/MAP1B/VASP/P2RX7/SPTBN4/NRCAM/F2RL1/KANK4/SPP1/WNT7A/CCL21/CSF3/PLXNA4/RAB3B/ACTN2/CTNNA2/TNR/ARHGAP40/DISC1/BDNF	40
BP	GO:0009266	response to temperature stimulus	28/1158	228/18862	0.000365645	0.00187806	0.00109584	GCLC/TRPV2/CD14/LYN/UCP2/ARRB2/SOD1/SLC52A3/HMOX1/PCSK1N/HTR1B/IGF1/PKLR/CXCR4/CDKN1A/ADORA1/LPL/CRYAB/THBS1/ADRB2/HTR2B/NTRK1/SCARA5/EP300/IL1A/SAXO1/PPARG/TRH	28
BP	GO:1903792	negative regulation of anion transport	27/1158	217/18862	0.00037479	0.00192326	0.00112221	APOE/INHBB/UCP2/PRKCB/SNCA/ANXA1/HTR1B/ITGB3/PIM3/SFRP1/ADORA1/ABCG5/EGF/THBS1/SFRP4/KCNE1/CD74/TNF/SP100/RGS2/FABP5/P2RY12/ADRA2C/KCNJ11/FFAR4/ENHO/TRH	27
BP	GO:0002714	positive regulation of B cell mediated immunity	9/1158	38/18862	0.00038737	0.00198416	0.00115775	TGFB1/C3/FCER2/PTPRC/BTK/NOD2/TNF/TNFSF4/CD40	9
BP	GO:0002891	positive regulation of immunoglobulin mediated immune response	9/1158	38/18862	0.00038737	0.00198416	0.00115775	TGFB1/C3/FCER2/PTPRC/BTK/NOD2/TNF/TNFSF4/CD40	9
BP	GO:0050798	activated T cell proliferation	10/1158	46/18862	0.000391782	0.00200492	0.00116986	LILRB4/RIPK3/TNFSF9/IGF1/LRRC32/FOXP3/IL2RA/CD274/ARG1/IL23R	10
BP	GO:0050891	multicellular organismal water homeostasis	13/1158	72/18862	0.000393118	0.00200991	0.00117277	SFN/UMOD/ALOX12/CLDN4/AQP1/UGCG/ATP6V1B1/CLDN1/FA2H/PRKAR1B/ADCY8/KRT16/GRHL1	13
BP	GO:0006865	amino acid transport	21/1158	152/18862	0.000404811	0.0020678	0.00120655	ACE2/SLC22A2/SLC11A1/SLC3A1/SLC7A2/SLC25A38/HTR1B/GJA1/SLC7A11/ADORA1/SLC6A20/SLC6A6/CLTRN/RGS2/SLC36A1/PDPN/ARG1/SNAP25/CCK/TRH/SLC7A7	21
BP	GO:0030510	regulation of BMP signaling pathway	15/1158	91/18862	0.000406358	0.0020738	0.00121005	BMP4/RBPJ/SFRP1/FBN1/SFRP5/SFRP4/GREM2/FSTL3/LRP2/SFRP2/FOXD1/SULF1/TMPRSS6/SOX11/PPARG	15
BP	GO:0031098	stress-activated protein kinase signaling cascade	32/1158	276/18862	0.000410467	0.00209286	0.00122117	CLEC7A/FCGR2B/LYN/SYK/SIRPA/SPI1/TGFB2/NCF1/PAK2/NOD2/SERPINF2/XDH/SFRP1/TRAF1/FAS/MAPK10/MYC/RAP2A/CRYAB/TLR4/F2RL1/BMP2/RASGRP1/CARD9/SFRP2/TNF/TLR9/DUSP10/DACT1/ADORA2B/WNT7A/CCL21	32
BP	GO:0009308	amine metabolic process	22/1158	163/18862	0.000414924	0.00211365	0.0012333	HNMT/ITGAM/ITGB2/ODC1/TGFB2/SNCA/GCDH/AGMAT/PSMB8/KYNU/INMT/DMGDH/SLC7A11/AOC1/GCH1/TDO2/CYP1A1/GRIN2A/HTR1A/TRH/SLC7A7/PNMT	22
BP	GO:0019058	viral life cycle	38/1158	348/18862	0.00041624	0.00211842	0.00123609	ACE2/AXL/APOE/ICAM1/PVR/MRC1/CCR5/WWP1/CD4/ITGA5/LGALS1/IFITM1/DYNLT1/SCARB2/HAVCR1/RNASEL/NCAM1/RAB29/ITGB3/NPC1/CCL2/SCARB1/CXCR4/CD80/PC/TNFRSF4/CXADR/CLDN1/CD86/CD74/TNF/OAS2/SLPI/CXCR6/CR2/CIITA/PTX3/ITGA2	38
BP	GO:0046425	regulation of receptor signaling pathway via JAK-STAT	16/1158	101/18862	0.000419443	0.00213277	0.00124446	SOCS3/PRLR/IL6R/IL10RA/LIF/PTPRC/CYP1B1/F2/IL10/EGF/GHR/TNF/DAB1/AGT/IL6/IL23R	16
BP	GO:0009749	response to glucose	24/1158	185/18862	0.000420817	0.00213781	0.0012474	ICAM1/GCLM/COL6A2/UCP2/TIAM1/KHK/LRP1/LGALS1/COL4A3/TGFBR2/PIM3/PKLR/GJA1/LPL/GHRHR/THBS1/HNF4A/CLTRN/GPR68/ADCY8/CMA1/KCNJ11/SARM1/TRH	24
BP	GO:0001516	prostaglandin biosynthetic process	8/1158	31/18862	0.000436328	0.00220656	0.00128752	MIF/TBXAS1/ANXA1/EDN1/PTGS2/PTGS1/CD74/FABP5	8
BP	GO:0007431	salivary gland development	8/1158	31/18862	0.000436328	0.00220656	0.00128752	TGFB1/TGFB2/PLXNA1/TGM2/PLXND1/EDA/TNF/LAMA1	8
BP	GO:0033198	response to ATP	8/1158	31/18862	0.000436328	0.00220656	0.00128752	P2RY2/SOD1/PKLR/P2RX4/CASP1/P2RX7/P2RY12/KCNJ11	8
BP	GO:0046457	prostanoid biosynthetic process	8/1158	31/18862	0.000436328	0.00220656	0.00128752	MIF/TBXAS1/ANXA1/EDN1/PTGS2/PTGS1/CD74/FABP5	8
BP	GO:0051955	regulation of amino acid transport	8/1158	31/18862	0.000436328	0.00220656	0.00128752	ACE2/HTR1B/ADORA1/CLTRN/RGS2/ARG1/CCK/TRH	8
BP	GO:1903428	positive regulation of reactive oxygen species biosynthetic process	11/1158	55/18862	0.000437738	0.00221169	0.00129051	CLEC7A/ICAM1/ITGB2/CLU/TLR6/EDN1/P2RX4/PTGS2/TLR4/TNF/PTX3	11
BP	GO:0003094	glomerular filtration	7/1158	24/18862	0.000442941	0.00222989	0.00130113	PDGFB/UMOD/SULF2/GJA1/ADORA1/F2RL1/SULF1	7
BP	GO:0003272	endocardial cushion formation	7/1158	24/18862	0.000442941	0.00222989	0.00130113	TGFB2/RBPJ/TGFBR2/TGFBR1/HEYL/BMP2/ROBO1	7
BP	GO:0006929	substrate-dependent cell migration	7/1158	24/18862	0.000442941	0.00222989	0.00130113	ADAM8/FN1/PTPRC/ROBO1/ITGA11/P2RY12/ITGA2	7
BP	GO:0010954	positive regulation of protein processing	7/1158	24/18862	0.000442941	0.00222989	0.00130113	MMP14/ADAM8/MYH9/MELTF/NLRC4/CLEC3B/KLKB1	7
BP	GO:0017157	regulation of exocytosis	25/1158	197/18862	0.000451389	0.00226654	0.00132251	FCGR2B/ITGAM/FGB/LYN/SYK/ITGB2/TRPV6/SDC1/PRKCB/RAC2/FGR/SNCA/ANXA1/MICAL1/HMOX1/PTAFR/HTR1B/RAB15/FGG/GAB2/F2RL1/CLTRN/WNT7A/RAB3B/FOXF1	25
BP	GO:0033077	T cell differentiation in thymus	13/1158	73/18862	0.000451845	0.00226654	0.00132251	ADAM8/BMP4/RIPK3/PTPRC/SOD1/IHH/EGR3/FOXP3/GLI3/WNT4/CD74/GLI2/IL1A	13
BP	GO:0042246	tissue regeneration	13/1158	73/18862	0.000451845	0.00226654	0.00132251	POSTN/RUNX1/ANXA1/TGFBR2/IGF1/CDKN1A/DUSP10/IGFBP1/WNT7A/FZD9/WNT10B/KLF5/MYF6	13
BP	GO:0060193	positive regulation of lipase activity	13/1158	73/18862	0.000451845	0.00226654	0.00132251	P2RY6/C5AR1/PLCB2/PTAFR/EDNRA/RASGRP4/HTR2B/APOH/CD86/P2RY12/ESR1/APOA4/BDNF	13
BP	GO:0003281	ventricular septum development	12/1158	64/18862	0.000455402	0.00227619	0.00132815	BMP4/TGFB2/RBPJ/TGFBR2/TGFBR1/STRA6/HEYL/LRP2/SALL4/ROBO1/ZFPM2/SOX11	12
BP	GO:0006749	glutathione metabolic process	12/1158	64/18862	0.000455402	0.00227619	0.00132815	GCLC/GCLM/GSTA1/GSTT1/GGCT/GSS/SOD1/GGT1/G6PD/ETHE1/SLC7A11/GSTA4	12
BP	GO:0032732	positive regulation of interleukin-1 production	12/1158	64/18862	0.000455402	0.00227619	0.00132815	CLEC7A/TLR8/CCL3/NLRC4/NOD2/NLRP3/CASP1/LPL/P2RX7/TLR4/TNF/IL6	12
BP	GO:0060411	cardiac septum morphogenesis	12/1158	64/18862	0.000455402	0.00227619	0.00132815	BMP4/NRP2/TGFB2/RBPJ/TGFBR2/GATA6/TGFBR1/HEYL/LRP2/ROBO1/ZFPM2/SOX11	12
BP	GO:0043534	blood vessel endothelial cell migration	23/1158	175/18862	0.000456141	0.00227785	0.00132911	APOE/VASH1/TGFB1/TMSB4X/PDGFB/MYH9/ANXA1/HMOX1/ALOX12/EGR3/SCARB1/AKT3/P2RX4/PTGS2/THBS1/TBXA2R/ROBO1/TNF/CD40/HDAC9/FGFBP1/PPARG/TDGF1	23
BP	GO:0043200	response to amino acid	16/1158	102/18862	0.00046966	0.00234326	0.00136728	COL6A1/CYBB/ICAM1/GCLM/LYN/MMP2/COL1A1/PNPLA3/GSS/COL4A1/EDN1/COL5A2/F7/TNF/ARG1/CPEB1	16
BP	GO:0070169	positive regulation of biomineral tissue development	10/1158	47/18862	0.000470634	0.00234602	0.00136889	TGFB1/BMP4/P2RX7/ADRB2/BMP2/WNT4/ALOX5/FZD9/WNT10B/KL	10
BP	GO:0006534	cysteine metabolic process	5/1158	12/18862	0.000475947	0.00236195	0.00137819	GCLC/GCLM/CBS/GGT1/SLC7A11	5
BP	GO:0034135	regulation of toll-like receptor 2 signaling pathway	5/1158	12/18862	0.000475947	0.00236195	0.00137819	LYN/TNFAIP3/NOD2/TLR6/F2RL1	5
BP	GO:0036005	response to macrophage colony-stimulating factor	5/1158	12/18862	0.000475947	0.00236195	0.00137819	CSF1R/TLR2/CSF1/STAP1/TLR4	5
BP	GO:0036006	cellular response to macrophage colony-stimulating factor stimulus	5/1158	12/18862	0.000475947	0.00236195	0.00137819	CSF1R/TLR2/CSF1/STAP1/TLR4	5
BP	GO:0061430	bone trabecula morphogenesis	5/1158	12/18862	0.000475947	0.00236195	0.00137819	MMP2/COL1A1/SFRP1/THBS3/WNT10B	5
BP	GO:0030212	hyaluronan metabolic process	9/1158	39/18862	0.000476454	0.00236236	0.00137843	TGFB1/CD44/GUSB/PDGFB/PIM1/EGF/ITIH1/ABCC5/HAS1	9
BP	GO:0006941	striated muscle contraction	23/1158	176/18862	0.000494926	0.00245177	0.0014306	ACE2/FLNA/CXCR4/PIK3CG/MYH6/GJA1/P2RX4/MYH7/ADORA1/ARG2/MYBPH/KCNE1/TNNC1/TNNT2/RGS2/MYL3/TNNI1/KCNE5/SCN4A/CCDC78/SCN1A/TNNT1/CSRP3	23
BP	GO:0106106	cold-induced thermogenesis	20/1158	144/18862	0.000513545	0.0025395	0.00148179	TRPV2/LCN2/SYK/UCP2/PRLR/RBPJ/CMKLR1/PLCL2/CXCR4/GJA1/STAT6/TLR4/ADRB2/IL18R1/FABP5/FABP4/WNT10B/LPIN1/FFAR4/SCD	20
BP	GO:0120161	regulation of cold-induced thermogenesis	20/1158	144/18862	0.000513545	0.0025395	0.00148179	TRPV2/LCN2/SYK/UCP2/PRLR/RBPJ/CMKLR1/PLCL2/CXCR4/GJA1/STAT6/TLR4/ADRB2/IL18R1/FABP5/FABP4/WNT10B/LPIN1/FFAR4/SCD	20
BP	GO:0060135	maternal process involved in female pregnancy	11/1158	56/18862	0.000514952	0.00254373	0.00148425	LIF/MMP7/IHH/GJB2/GJA1/WNT4/RGS2/SPP1/ARG1/CYP27B1/ESR1	11
BP	GO:0002643	regulation of tolerance induction	6/1158	18/18862	0.000517136	0.00254373	0.00148425	LILRB4/IRAK3/TGFBR2/FOXP3/IL2RA/CD274	6
BP	GO:0003128	heart field specification	6/1158	18/18862	0.000517136	0.00254373	0.00148425	BMP4/RBPJ/BMP2/LRP2/ROBO1/AXIN2	6
BP	GO:0010885	regulation of cholesterol storage	6/1158	18/18862	0.000517136	0.00254373	0.00148425	ABCA1/ABCG1/SCARB1/LPL/MSR1/PPARG	6
BP	GO:0015802	basic amino acid transport	6/1158	18/18862	0.000517136	0.00254373	0.00148425	SLC22A2/SLC11A1/SLC3A1/SLC7A2/ARG1/SLC7A7	6
BP	GO:0045063	T-helper 1 cell differentiation	6/1158	18/18862	0.000517136	0.00254373	0.00148425	RELB/ANXA1/CD80/IL18R1/TNFSF4/LEF1	6
BP	GO:0031532	actin cytoskeleton reorganization	16/1158	103/18862	0.000524952	0.00257763	0.00150403	CSF1R/HCLS1/HCK/MYH9/FLNA/ANXA1/S1PR2/PARVB/STAP1/MICALL2/ANTXR1/CXADR/RAP2A/EFS/CSF3/AUTS2	16
BP	GO:0032526	response to retinoic acid	16/1158	103/18862	0.000524952	0.00257763	0.00150403	LYN/CD38/COL1A1/TNC/GJB2/GATA6/AQP1/GJA1/EPHA3/ALDH1A2/MYB/CYP26A1/WNT10B/LRAT/PPARG/RBP4	16
BP	GO:1904951	positive regulation of establishment of protein localization	36/1158	328/18862	0.000529856	0.00259941	0.00151675	ITGAM/FGB/KCNN4/TGFB1/HCLS1/SFN/TLR2/CD33/ITGB2/ADAM8/CD38/RAC2/TGFB2/LRP1/FLNA/ABCG1/SLC51B/MICALL2/C1QTNF3/RAB29/IGF1/PRKCD/GJA1/FGG/GLI3/TLR4/F2RL1/CHP2/PDZK1/CLTRN/TNF/GPR68/IL1A/ADCY8/RBP4/TRH	36
BP	GO:0002861	regulation of inflammatory response to antigenic stimulus	8/1158	32/18862	0.000550771	0.00269019	0.00156972	FCGR2B/C3/BTK/PLA2G2D/NOD2/NLRP6/IL10/TNF	8
BP	GO:0032673	regulation of interleukin-4 production	8/1158	32/18862	0.000550771	0.00269019	0.00156972	CD83/SYK/FCER1G/NLRP3/FOXP3/CD86/TNFSF4/LEF1	8
BP	GO:0048333	mesodermal cell differentiation	8/1158	32/18862	0.000550771	0.00269019	0.00156972	BMP4/EYA2/ITGB3/GJA1/ITGB4/SFRP2/ITGA2/FOXF1	8
BP	GO:0051385	response to mineralocorticoid	8/1158	32/18862	0.000550771	0.00269019	0.00156972	CYBB/HTR1B/EDN1/CDKN1A/HSD3B2/FOSL1/FOSB/TRH	8
BP	GO:2000515	negative regulation of CD4-positive, alpha-beta T cell activation	8/1158	32/18862	0.000550771	0.00269019	0.00156972	VSIR/RUNX1/ANXA1/FOXP3/CD274/ARG2/TNFSF4/RUNX3	8
BP	GO:0042475	odontogenesis of dentin-containing tooth	14/1158	84/18862	0.00055846	0.00272536	0.00159024	CSF1/BMP4/SERPINE1/TNC/TCIRG1/BCL2L11/CSF3R/GLI3/MMP20/BMP2/EDA/SLC34A1/GLI2/LEF1	14
BP	GO:0001764	neuron migration	20/1158	145/18862	0.000562084	0.00272934	0.00159256	AXL/NRP2/NAV1/FLNA/COL3A1/RELN/SATB2/CXCR4/MAP1B/NRCAM/DCLK1/DCDC2/DAB1/AUTS2/SPOCK1/CCK/CTNNA2/DISC1/CCR4/NKX2-1	20
BP	GO:0071901	negative regulation of protein serine/threonine kinase activity	20/1158	145/18862	0.000562084	0.00272934	0.00159256	APOE/LYN/SFN/TNFAIP3/BMP4/IRAK3/PTPN6/SFRP1/PRKCD/HHEX/CDKN1A/CDKN2B/UCHL1/PRKAR1B/PLK1/SFRP2/RGS2/DUSP10/AGT/CDKN2A	20
BP	GO:0043090	amino acid import	10/1158	48/18862	0.000562211	0.00272934	0.00159256	ACE2/SLC22A2/SLC7A2/SLC25A38/SLC7A11/SLC6A20/SLC6A6/CLTRN/RGS2/SLC36A1	10
BP	GO:0060425	lung morphogenesis	10/1158	48/18862	0.000562211	0.00272934	0.00159256	BMP4/LIF/TNC/TGFBR2/WNT2B/TNF/LAMA1/SOX11/FOXF1/NKX2-1	10
BP	GO:0061028	establishment of endothelial barrier	10/1158	48/18862	0.000562211	0.00272934	0.00159256	ICAM1/PTPRS/TNFRSF1A/S1PR2/PROC/CLDN1/F2RL1/CLDN5/TNF/WNT7A	10
BP	GO:0110151	positive regulation of biomineralization	10/1158	48/18862	0.000562211	0.00272934	0.00159256	TGFB1/BMP4/P2RX7/ADRB2/BMP2/WNT4/ALOX5/FZD9/WNT10B/KL	10
BP	GO:0002455	humoral immune response mediated by circulating immunoglobulin	21/1158	156/18862	0.000575292	0.00279041	0.00162819	FCGR2B/C1QB/C1QA/CLU/C1QC/C3/FCER2/C4B/PTPRC/CFI/NOD2/PTPN6/C7/SERPING1/C4BPA/C4A/C1S/TNF/C5/CR2/CRP	21
BP	GO:0015749	monosaccharide transmembrane transport	17/1158	114/18862	0.000579148	0.00280668	0.00163768	C3/PRKCB/RNASEL/KLF15/EDNRA/SLC2A6/SLC2A5/HK2/IGF1/EDN1/SLC23A2/TNF/SLC2A3/SLC2A2/FABP5/FFAR4/NR4A3	17
BP	GO:1904035	regulation of epithelial cell apoptotic process	15/1158	94/18862	0.000579959	0.00280755	0.00163819	FGB/ICAM1/TNFAIP3/SERPINE1/ARRB2/HMOX1/CCL2/FGG/ITGA4/THBS1/SFRP4/TNF/CD40/ANGPTL4/IL6	15
BP	GO:0060443	mammary gland morphogenesis	9/1158	40/18862	0.000581686	0.00280755	0.00163819	CSF1R/CSF1/BMP4/TGFBR2/GLI3/WNT4/GLI2/ARG1/ESR1	9
BP	GO:0001562	response to protozoan	7/1158	25/18862	0.000582851	0.00280755	0.00163819	CLEC7A/SLC11A1/PF4/IL10/CD40/ARG1/BATF2	7
BP	GO:0042832	defense response to protozoan	7/1158	25/18862	0.000582851	0.00280755	0.00163819	CLEC7A/SLC11A1/PF4/IL10/CD40/ARG1/BATF2	7
BP	GO:0051873	killing by host of symbiont cells	7/1158	25/18862	0.000582851	0.00280755	0.00163819	PF4/F2/REG3G/F2RL1/CXCL6/ARG1/CAMP	7
BP	GO:0062009	secondary palate development	7/1158	25/18862	0.000582851	0.00280755	0.00163819	TGFB2/TGFBR2/LRRC32/COL11A2/WNT7A/LEF1/SOX11	7
BP	GO:0097205	renal filtration	7/1158	25/18862	0.000582851	0.00280755	0.00163819	PDGFB/UMOD/SULF2/GJA1/ADORA1/F2RL1/SULF1	7
BP	GO:0001937	negative regulation of endothelial cell proliferation	13/1158	75/18862	0.000591811	0.00284579	0.00166051	APOE/VASH1/COL4A3/XDH/TGFBR1/CCL2/GJA1/THBS1/APOH/ALOX5/TNF/SULF1/PPARG	13
BP	GO:0043536	positive regulation of blood vessel endothelial cell migration	13/1158	75/18862	0.000591811	0.00284579	0.00166051	TGFB1/TMSB4X/PDGFB/ANXA1/HMOX1/ALOX12/AKT3/P2RX4/PTGS2/THBS1/CD40/HDAC9/FGFBP1	13
BP	GO:0050854	regulation of antigen receptor-mediated signaling pathway	12/1158	66/18862	0.000609621	0.00292891	0.00170901	FCGR2B/KCNN4/LYN/LGALS3/LILRB4/RUNX1/PRKCB/PTPRC/STAP1/PTPN6/RAB29/PLCL2	12
BP	GO:0072330	monocarboxylic acid biosynthetic process	27/1158	224/18862	0.000618517	0.00296909	0.00173245	RGN/MIF/TBXAS1/ANXA1/THNSL2/GAMT/HSD3B7/ALOX12/PKLR/HOGA1/EDN1/LPL/SLC27A2/PTGS2/ACOX2/FA2H/ALDH1A2/PTGS1/ACACA/BAAT/CD74/ALOX5/CYP8B1/FABP5/CYP1A1/SCD/APOA4	27
BP	GO:0007193	adenylate cyclase-inhibiting G protein-coupled receptor signaling pathway	14/1158	85/18862	0.000631488	0.00302615	0.00176574	FLNA/EDNRA/HTR1B/EDN1/ADORA1/AKAP12/GNAT3/RGS2/P2RY12/ADCY8/CHRM4/RXFP2/NPY2R/HTR1A	14
BP	GO:0046889	positive regulation of lipid biosynthetic process	14/1158	85/18862	0.000631488	0.00302615	0.00176574	RGN/APOE/TNFRSF1A/ANXA1/ABCG1/SCARB1/PRKCD/PTGS2/HTR2B/WNT4/CD74/TNF/CGA/APOA4	14
BP	GO:0007569	cell aging	17/1158	115/18862	0.000641533	0.00306901	0.00179076	VASH1/MIF/ICAM1/SPI1/MME/SERPINE1/SOD1/HMGA1/PRKCD/AKT3/CDKN1A/ARG2/NEK6/BRCA2/CDKN2B/LIMS1/CDKN2A	17
BP	GO:0033559	unsaturated fatty acid metabolic process	17/1158	115/18862	0.000641533	0.00306901	0.00179076	MIF/GSTA1/TBXAS1/TNFRSF1A/ANXA1/ALOX12/EDN1/CYP1B1/PTGS2/ATP6V1B1/PTGS1/CD74/ALOX5/FABP5/PLA2G2F/CYP1A1/SCD	17
BP	GO:0035282	segmentation	15/1158	95/18862	0.000650355	0.00310855	0.00181382	EGR2/BMP4/NRP2/RBPJ/SFRP1/TIFAB/ALDH1A2/SFRP2/AXIN2/EP300/LEF1/CDX2/FOXF1/MYF6/TDGF1	15
BP	GO:1903305	regulation of regulated secretory pathway	19/1158	136/18862	0.000651371	0.00311074	0.00181511	FCGR2B/ITGAM/LYN/SYK/ITGB2/TRPV6/PRKCB/RAC2/FGR/MICAL1/HMOX1/PTAFR/HTR1B/RAB15/GAB2/F2RL1/CLTRN/WNT7A/FOXF1	19
BP	GO:0031346	positive regulation of cell projection organization	37/1158	344/18862	0.000655107	0.00312591	0.00182395	APOE/TRPV2/LYN/TIAM1/RAC2/LRP1/FLNA/PLXNA1/FN1/DYNLT1/PLXNC1/SCARB2/GRN/TGFBR1/RELN/PLXND1/LIMK1/LRP8/SEPTIN9/MAP1B/P2RX7/S100A9/F2RL1/NTRK1/EPHA3/ROBO1/EP300/RGS2/P2RY12/CCL21/PLXNA4/AUTS2/ANLN/ITGA2/SAXO1/DISC1/BDNF	37
BP	GO:0001961	positive regulation of cytokine-mediated signaling pathway	10/1158	49/18862	0.000668043	0.00317676	0.00185363	MMP12/AXL/CSF1/CXCR4/EDN1/CASP1/NLRC5/IL7/CD74/IL1R1	10
BP	GO:0032692	negative regulation of interleukin-1 production	10/1158	49/18862	0.000668043	0.00317676	0.00185363	CD33/TNFAIP3/LILRB4/CX3CR1/ARRB2/NLRP3/IGF1/IL10/IL1R2/FFAR4	10
BP	GO:0060043	regulation of cardiac muscle cell proliferation	10/1158	49/18862	0.000668043	0.00317676	0.00185363	RUNX1/PIM1/RBPJ/TGFBR2/GATA6/TGFBR1/GJA1/ZFPM2/GLI1/RBP4	10
BP	GO:0072132	mesenchyme morphogenesis	10/1158	49/18862	0.000668043	0.00317676	0.00185363	TGFB2/RBPJ/TGFBR2/TGFBR1/MYC/HEYL/BMP2/ROBO1/LEF1/FOXF1	10
BP	GO:0010922	positive regulation of phosphatase activity	8/1158	33/18862	0.000688312	0.00326203	0.00190338	RGN/CD33/RIPK3/PTPRC/CHP2/BMP2/ITGA1/ITGA2	8
BP	GO:0032633	interleukin-4 production	8/1158	33/18862	0.000688312	0.00326203	0.00190338	CD83/SYK/FCER1G/NLRP3/FOXP3/CD86/TNFSF4/LEF1	8
BP	GO:0043552	positive regulation of phosphatidylinositol 3-kinase activity	8/1158	33/18862	0.000688312	0.00326203	0.00190338	TGFB1/LYN/PDGFB/FGR/NOD2/P2RY12/FLT3/CCL21	8
BP	GO:0060323	head morphogenesis	8/1158	33/18862	0.000688312	0.00326203	0.00190338	MMP2/COL1A1/SGPL1/IHH/STRA6/CLDN5/EP300/LEF1	8
BP	GO:0002637	regulation of immunoglobulin production	12/1158	67/18862	0.000701827	0.00330553	0.00192876	FCGR2B/TGFB1/PTPRC/FOXP3/IL10/TNFRSF4/TNF/TNFSF4/TLR9/CD40/IL6/RBP4	12
BP	GO:0007187	G protein-coupled receptor signaling pathway, coupled to cyclic nucleotide second messenger	12/1158	67/18862	0.000701827	0.00330553	0.00192876	CCR1/ANXA1/CNR2/HTR1B/PTGIR/CCL2/PTH1R/HTR2B/AGT/HRH1/CHRM4/HTR1A	12
BP	GO:0010812	negative regulation of cell-substrate adhesion	12/1158	67/18862	0.000701827	0.00330553	0.00192876	MMP12/FBLN1/POSTN/MMP14/COL1A1/SERPINE1/LRP1/LGALS1/MELTF/THBS1/SPOCK1/CDKN2A	12
BP	GO:0050918	positive chemotaxis	12/1158	67/18862	0.000701827	0.00330553	0.00192876	GPNMB/MIF/LGALS3/CCL3/BMP4/PDGFB/CORO1A/LRP1/F2RL1/F7/ITGA2/CCR4	12
BP	GO:1901224	positive regulation of NIK/NF-kappaB signaling	12/1158	67/18862	0.000701827	0.00330553	0.00192876	CD14/TLR2/NOD2/EDN1/TLR7/TLR4/IL18R1/CD86/LIMS1/TNF/EP300/TLR9	12
BP	GO:1905953	negative regulation of lipid localization	12/1158	67/18862	0.000701827	0.00330553	0.00192876	ABCA1/ABCG1/ITGB3/ADORA1/ABCG5/EGF/THBS1/TNF/CRP/IL6/PPARG/TRH	12
BP	GO:0035306	positive regulation of dephosphorylation	11/1158	58/18862	0.000703736	0.00330553	0.00192876	RGN/TGFB1/CD33/RIPK3/PTPRC/PRKCD/ADORA1/CHP2/BMP2/ITGA1/ITGA2	11
BP	GO:0060038	cardiac muscle cell proliferation	11/1158	58/18862	0.000703736	0.00330553	0.00192876	RUNX1/TGFB2/PIM1/RBPJ/TGFBR2/GATA6/TGFBR1/GJA1/ZFPM2/GLI1/RBP4	11
BP	GO:2000351	regulation of endothelial cell apoptotic process	11/1158	58/18862	0.000703736	0.00330553	0.00192876	FGB/ICAM1/TNFAIP3/SERPINE1/CCL2/FGG/ITGA4/THBS1/TNF/CD40/ANGPTL4	11
BP	GO:0021983	pituitary gland development	9/1158	41/18862	0.000705196	0.00330553	0.00192876	BMP4/RBPJ/GHRHR/BMP2/ALDH1A2/WNT4/GLI1/GLI2/NKX2-1	9
BP	GO:0030850	prostate gland development	9/1158	41/18862	0.000705196	0.00330553	0.00192876	BMP4/ANXA1/TNC/SFRP1/GLI3/GLI1/GLI2/SULF1/ESR1	9
BP	GO:1901186	positive regulation of ERBB signaling pathway	9/1158	41/18862	0.000705196	0.00330553	0.00192876	PLAUR/NCF1/RBPJ/HBEGF/CBL/ADORA1/EGF/MMP9/AGT	9
BP	GO:1902042	negative regulation of extrinsic apoptotic signaling pathway via death domain receptors	9/1158	41/18862	0.000705196	0.00330553	0.00192876	FGB/ICAM1/TNFAIP3/SERPINE1/HMOX1/TNFSF10/FAS/FGG/SFRP2	9
BP	GO:0051403	stress-activated MAPK cascade	30/1158	261/18862	0.000706781	0.00331018	0.00193147	CLEC7A/FCGR2B/SYK/SIRPA/SPI1/TGFB2/NCF1/NOD2/SERPINF2/XDH/SFRP1/TRAF1/FAS/MAPK10/MYC/RAP2A/CRYAB/TLR4/F2RL1/BMP2/RASGRP1/CARD9/SFRP2/TNF/TLR9/DUSP10/DACT1/ADORA2B/WNT7A/CCL21	30
BP	GO:0034219	carbohydrate transmembrane transport	17/1158	116/18862	0.00070959	0.00332055	0.00193752	C3/PRKCB/RNASEL/KLF15/EDNRA/SLC2A6/SLC2A5/HK2/IGF1/EDN1/SLC23A2/TNF/SLC2A3/SLC2A2/FABP5/FFAR4/NR4A3	17
BP	GO:0001657	ureteric bud development	14/1158	86/18862	0.000712449	0.00332556	0.00194045	SDC1/BMP4/CAT/SFRP1/CRLF1/WNT2B/MYC/ARG2/GLI3/BMP2/WNT4/KIF26B/FOXD1/AGT	14
BP	GO:0051952	regulation of amine transport	14/1158	86/18862	0.000712449	0.00332556	0.00194045	ACE2/SNCA/KCNA2/HTR1B/ADORA1/CLTRN/RGS2/P2RY12/ARG1/ADRA2C/RAB3B/CCK/NPY2R/TRH	14
BP	GO:0060021	roof of mouth development	14/1158	86/18862	0.000712449	0.00332556	0.00194045	TGFB2/SGPL1/TGFBR2/TGFBR1/SATB2/LRRC32/GLI3/CLDN5/COL11A2/PRRX1/COL2A1/WNT7A/LEF1/SOX11	14
BP	GO:0003158	endothelium development	19/1158	137/18862	0.000713682	0.00332574	0.00194056	ICAM1/PTPRS/TNFRSF1A/COL15A1/BMP4/S1PR2/RBPJ/XDH/ALOX12/CXCR4/PROC/GJA1/ADAMTS12/CLDN1/F2RL1/CLDN5/TNF/WNT7A/PDPN	19
BP	GO:0031644	regulation of nervous system process	19/1158	137/18862	0.000713682	0.00332574	0.00194056	EGR2/TNFRSF1B/CCL3/S1PR2/NPTXR/PTAFR/RELN/EDN1/IL10/ADORA1/ADRB2/FABP5/WNT7A/ADRA2C/ITGA2/CCK/TNR/NPTX2/NPY2R	19
BP	GO:0010744	positive regulation of macrophage derived foam cell differentiation	6/1158	19/18862	0.000716792	0.00332912	0.00194252	CSF1/PF4/LPL/MSR1/PLA2G2A/AGT	6
BP	GO:0019184	nonribosomal peptide biosynthetic process	6/1158	19/18862	0.000716792	0.00332912	0.00194252	GCLC/GCLM/GGCT/GSS/GGT1/SLC7A11	6
BP	GO:0046629	gamma-delta T cell activation	6/1158	19/18862	0.000716792	0.00332912	0.00194252	SYK/PTPRC/NOD2/EGR3/CXADR/LEF1	6
BP	GO:0098543	detection of other organism	6/1158	19/18862	0.000716792	0.00332912	0.00194252	CLEC7A/TLR2/NLRC4/NOD2/TLR6/TLR4	6
BP	GO:0018958	phenol-containing compound metabolic process	16/1158	106/18862	0.000725499	0.00336116	0.00196122	CTSK/ITGAM/ITGB2/DIO1/FAH/TGFB2/SNCA/ZEB2/SLC7A11/GCH1/TG/CGA/GRIN2A/HTR1A/TPO/PNMT	16
BP	GO:0048259	regulation of receptor-mediated endocytosis	16/1158	106/18862	0.000725499	0.00336116	0.00196122	SYK/CLU/PPT1/C3/SERPINE1/ARRB2/ITGB3/ANXA2/HFE/CBL/ARRB1/EGF/RSPO1/SFRP4/ARC/CCL21	16
BP	GO:1901222	regulation of NIK/NF-kappaB signaling	16/1158	106/18862	0.000725499	0.00336116	0.00196122	CD14/TLR2/TMSB4X/NOD2/NLRP3/C1QTNF3/EDN1/TLR7/NOL3/TLR4/IL18R1/CD86/LIMS1/TNF/EP300/TLR9	16
BP	GO:0003279	cardiac septum development	15/1158	96/18862	0.000727889	0.00336943	0.00196605	BMP4/NRP2/TGFB2/RBPJ/TGFBR2/GATA6/TGFBR1/PLXND1/STRA6/HEYL/LRP2/SALL4/ROBO1/ZFPM2/SOX11	15
BP	GO:0002430	complement receptor mediated signaling pathway	5/1158	13/18862	0.000734431	0.00337173	0.00196739	C5AR1/C3AR1/CMKLR1/C5AR2/CR2	5
BP	GO:0010745	negative regulation of macrophage derived foam cell differentiation	5/1158	13/18862	0.000734431	0.00337173	0.00196739	ABCA1/ABCG1/ITGB3/CRP/PPARG	5
BP	GO:0016264	gap junction assembly	5/1158	13/18862	0.000734431	0.00337173	0.00196739	ACE2/GJB1/GJB2/GJA1/AGT	5
BP	GO:0032725	positive regulation of granulocyte macrophage colony-stimulating factor production	5/1158	13/18862	0.000734431	0.00337173	0.00196739	SYK/CD80/RASGRP1/TLR9/IL23R	5
BP	GO:0060732	positive regulation of inositol phosphate biosynthetic process	5/1158	13/18862	0.000734431	0.00337173	0.00196739	P2RY6/SNCA/PTAFR/PTH1R/HRH1	5
BP	GO:0061043	regulation of vascular wound healing	5/1158	13/18862	0.000734431	0.00337173	0.00196739	TNFAIP3/SERPINE1/CXCR4/ALOX5/TNF	5
BP	GO:0070486	leukocyte aggregation	5/1158	13/18862	0.000734431	0.00337173	0.00196739	CD44/RAC2/S100A9/S100A8/NR4A3	5
BP	GO:1902285	semaphorin-plexin signaling pathway involved in neuron projection guidance	5/1158	13/18862	0.000734431	0.00337173	0.00196739	NRP2/PLXNA1/PLXNC1/PLXND1/PLXNA4	5
BP	GO:1903054	negative regulation of extracellular matrix organization	5/1158	13/18862	0.000734431	0.00337173	0.00196739	TGFB1/TNFRSF1B/TNFRSF1A/ANTXR1/FAP	5
BP	GO:1903236	regulation of leukocyte tethering or rolling	5/1158	13/18862	0.000734431	0.00337173	0.00196739	ST3GAL4/PTAFR/SELP/ITGA4/CCL21	5
BP	GO:0048639	positive regulation of developmental growth	22/1158	170/18862	0.000741619	0.00340193	0.00198501	TRPV2/CSF1/LRP1/PIM1/FN1/RBPJ/TGFBR2/GATA6/IGF1/CXCR4/LIMK1/EDN1/MAP1B/SLC23A2/SPTBN4/GHRHR/IL7/GHR/ZFPM2/GLI1/DISC1/BDNF	22
BP	GO:0006817	phosphate ion transport	7/1158	26/18862	0.000755694	0.00344948	0.00201275	SLC25A10/ANKH/SLC37A4/ROS1/SLC34A2/SFRP4/SLC34A1	7
BP	GO:0046639	negative regulation of alpha-beta T cell differentiation	7/1158	26/18862	0.000755694	0.00344948	0.00201275	RUNX1/ANXA1/IHH/FOXP3/GLI3/TNFSF4/RUNX3	7
BP	GO:0051953	negative regulation of amine transport	7/1158	26/18862	0.000755694	0.00344948	0.00201275	SNCA/HTR1B/ADORA1/RGS2/P2RY12/ADRA2C/TRH	7
BP	GO:0060351	cartilage development involved in endochondral bone morphogenesis	7/1158	26/18862	0.000755694	0.00344948	0.00201275	COL1A1/IHH/TGFBR2/COMP/AXIN2/THBS3/COL2A1	7
BP	GO:0061082	myeloid leukocyte cytokine production	7/1158	26/18862	0.000755694	0.00344948	0.00201275	TGFB1/TGFB2/IRAK3/HMOX1/TLR4/CD74/NR4A3	7
BP	GO:1903319	positive regulation of protein maturation	7/1158	26/18862	0.000755694	0.00344948	0.00201275	MMP14/ADAM8/MYH9/MELTF/NLRC4/CLEC3B/KLKB1	7
BP	GO:0002440	production of molecular mediator of immune response	32/1158	286/18862	0.000760528	0.00346871	0.00202397	CLEC7A/FCGR2B/TGFB1/TNFRSF1B/LILRB4/TGFB2/IRAK3/PTPRC/BTK/HMOX1/NOD2/NLRP3/SAMHD1/FOXP3/HFE/IL10/TNFRSF4/TLR4/F2RL1/IL18R1/CD86/CD74/TNF/IL1R1/TNFSF4/TLR9/CD40/ARG1/FFAR2/IL6/NR4A3/RBP4	32
BP	GO:0032481	positive regulation of type I interferon production	13/1158	77/18862	0.000766715	0.00349406	0.00203877	MMP12/CD14/SYK/TLR2/IRF1/STING1/TLR8/IRF5/TLR7/STAT6/TLR4/EP300/TLR9	13
BP	GO:0072006	nephron development	19/1158	138/18862	0.000781053	0.0035565	0.0020752	IL6R/BMP4/PDGFB/LIF/COL4A3/KLF15/UMOD/ENPEP/SULF2/WNT2B/MYC/GLI3/HEYL/BMP2/WNT4/KIF26B/FOXD1/AGT/SULF1	19
BP	GO:0001701	in utero embryonic development	36/1158	335/18862	0.000782014	0.00355797	0.00207606	VASH1/SOCS3/PDGFB/MYH9/LIF/RBPJ/IHH/EDNRA/TGFBR2/GATA6/TGFBR1/RCN1/IGF1/FKBP10/TCTN1/BCL2L11/MYH6/PTH1R/EDN1/SLC34A2/IL10/GLI3/BRCA2/MFNG/BMP2/SH3PXD2A/SALL4/ZFPM2/STIL/FOSL1/GLI2/C5/LEF1/CDX2/DSC3/FOXF1	36
BP	GO:0048706	embryonic skeletal system development	17/1158	117/18862	0.000783731	0.00356288	0.00207892	MMP14/BMP4/COL1A1/IHH/TGFBR2/TGFBR1/SATB2/SULF2/GLI3/MTHFD1L/PRRX1/COL2A1/SULF1/XYLT1/SOX11/MMP16/RBP4	17
BP	GO:0022029	telencephalon cell migration	10/1158	50/18862	0.000789777	0.00358161	0.00208985	RELN/CXCR4/LRP8/GLI3/ROBO1/DAB1/P2RY12/TNR/DISC1/NKX2-1	10
BP	GO:0032648	regulation of interferon-beta production	10/1158	50/18862	0.000789777	0.00358161	0.00208985	TLR2/IRF1/PTPRS/SIRPA/TLR8/RELB/IRF5/TLR7/TLR4/TLR9	10
BP	GO:2000179	positive regulation of neural precursor cell proliferation	10/1158	50/18862	0.000789777	0.00358161	0.00208985	LYN/CX3CR1/FLNA/GLI3/EGF/LRP2/GLI1/GLI2/FZD9/DISC1	10
BP	GO:0008643	carbohydrate transport	20/1158	149/18862	0.00079812	0.0036165	0.00211021	C3/PRKCB/RNASEL/KLF15/SLC37A4/EDNRA/SLC2A6/SLC2A5/HK2/IGF1/AQP1/EDN1/SLC23A2/TNF/SLC2A3/SLC2A2/FABP5/AQP9/FFAR4/NR4A3	20
BP	GO:0006029	proteoglycan metabolic process	14/1158	87/18862	0.000802017	0.00362532	0.00211536	B3GAT1/IHH/IGF1/EXTL3/SULF2/BGN/ADAMTS12/DCN/BMP2/VCAN/COL2A1/SULF1/XYLT1/HPSE	14
BP	GO:0072163	mesonephric epithelium development	14/1158	87/18862	0.000802017	0.00362532	0.00211536	SDC1/BMP4/CAT/SFRP1/CRLF1/WNT2B/MYC/ARG2/GLI3/BMP2/WNT4/KIF26B/FOXD1/AGT	14
BP	GO:0072164	mesonephric tubule development	14/1158	87/18862	0.000802017	0.00362532	0.00211536	SDC1/BMP4/CAT/SFRP1/CRLF1/WNT2B/MYC/ARG2/GLI3/BMP2/WNT4/KIF26B/FOXD1/AGT	14
BP	GO:0090100	positive regulation of transmembrane receptor protein serine/threonine kinase signaling pathway	16/1158	107/18862	0.000805436	0.00363783	0.00212266	TGFB1/INHBB/BMP4/TGFB2/RBPJ/TGFBR1/HFE/THBS1/CDKN2B/GDF1/BMP2/LRG1/EP300/FOXD1/SULF1/SOX11	16
BP	GO:0043502	regulation of muscle adaptation	15/1158	97/18862	0.000813132	0.00366369	0.00213775	TNFRSF1B/TNFRSF1A/FBXO32/IGF1/G6PD/EDN1/P2RX4/MYH7/IL6ST/NOL3/TNNC1/RGS2/AGT/NR4A3/TNNT1	15
BP	GO:0046364	monosaccharide biosynthetic process	15/1158	97/18862	0.000813132	0.00366369	0.00213775	RGN/SDHAF3/ATF3/SLC25A10/SLC37A4/C1QTNF3/ENO2/G6PD/PC/GNMT/FBP1/ALDOB/EP300/MST1/RBP4	15
BP	GO:0120162	positive regulation of cold-induced thermogenesis	15/1158	97/18862	0.000813132	0.00366369	0.00213775	TRPV2/LCN2/SYK/UCP2/PRLR/CMKLR1/CXCR4/GJA1/STAT6/ADRB2/FABP5/FABP4/LPIN1/FFAR4/SCD	15
BP	GO:0006066	alcohol metabolic process	39/1158	373/18862	0.000821633	0.00369901	0.00215835	APOE/P2RY6/ABCA1/CAT/AKR7A2/TKFC/SNCA/PLCB2/SOD1/SOAT1/ABCG1/PTAFR/INPP5D/DHFR/IGF1/NPC1/SCARB1/G6PD/ALDH1B1/PTH1R/CYP1B1/SRD5A3/PLCD1/DKK3/DHCR7/MIOX/BMP2/ALDH1A2/WNT4/ACACA/GCH1/SLC34A1/HRH1/CYP1A1/CYP27B1/SCD/LRAT/RBP4/APOA4	39
BP	GO:0003197	endocardial cushion development	9/1158	42/18862	0.00084928	0.00380904	0.00222256	BMP4/TGFB2/RBPJ/TGFBR2/TGFBR1/HEYL/BMP2/ROBO1/FOXF1	9
BP	GO:0089718	amino acid import across plasma membrane	9/1158	42/18862	0.00084928	0.00380904	0.00222256	ACE2/SLC22A2/SLC7A2/SLC7A11/SLC6A20/SLC6A6/CLTRN/RGS2/SLC36A1	9
BP	GO:0001569	branching involved in blood vessel morphogenesis	8/1158	34/18862	0.000852221	0.00380904	0.00222256	IHH/EDNRA/TGFBR2/PLXND1/COL4A1/EDN1/SFRP2/LEF1	8
BP	GO:0010092	specification of animal organ identity	8/1158	34/18862	0.000852221	0.00380904	0.00222256	BMP4/RBPJ/WNT2B/GLI3/BMP2/LRP2/ROBO1/AXIN2	8
BP	GO:0014904	myotube cell development	8/1158	34/18862	0.000852221	0.00380904	0.00222256	SELENON/IGF1/NFATC2/RYR1/HDAC9/WNT10B/MYF6/KLHL40	8
BP	GO:0044319	wound healing, spreading of cells	8/1158	34/18862	0.000852221	0.00380904	0.00222256	MMP12/CD44/ITGA5/FLNA/COL5A1/HBEGF/WNT7A/PDPN	8
BP	GO:0046640	regulation of alpha-beta T cell proliferation	8/1158	34/18862	0.000852221	0.00380904	0.00222256	VSIR/SYK/IRF1/PTPRC/TGFBR2/CD274/ARG2/TNFSF4	8
BP	GO:0070232	regulation of T cell apoptotic process	8/1158	34/18862	0.000852221	0.00380904	0.00222256	ADAM8/LGALS3/BMP4/RIPK3/ST3GAL1/CD274/ARG2/PDCD1	8
BP	GO:0090505	epiboly involved in wound healing	8/1158	34/18862	0.000852221	0.00380904	0.00222256	MMP12/CD44/ITGA5/FLNA/COL5A1/HBEGF/WNT7A/PDPN	8
BP	GO:0008637	apoptotic mitochondrial changes	17/1158	118/18862	0.000864389	0.00386034	0.00225249	GCLM/SFN/GGCT/CLU/CHCHD10/PLAUR/BAK1/ARRB2/EYA2/HK2/IGF1/TNFSF10/BCL2L11/NOL3/MMP9/FZD9/CCK	17
BP	GO:0050772	positive regulation of axonogenesis	13/1158	78/18862	0.000869292	0.00387913	0.00226345	TRPV2/TIAM1/LRP1/PLXNA1/FN1/PLXNC1/PLXND1/LIMK1/MAP1B/ROBO1/PLXNA4/DISC1/BDNF	13
BP	GO:0006937	regulation of muscle contraction	21/1158	161/18862	0.000873328	0.00389402	0.00227214	ACE2/SOD1/PTAFR/PIK3CG/EDN1/P2RX4/MYH7/ADORA1/MYBPH/ADRB2/TBXA2R/TNNC1/TNNT2/RGS2/MYL3/TNNI1/ADRA2C/SCN4A/ITGA2/NPY2R/TNNT1	21
BP	GO:0001523	retinoid metabolic process	16/1158	108/18862	0.000892746	0.00397742	0.00232081	APOE/SDC1/LRP1/STRA6/LRP8/CYP1B1/LPL/ABCA4/ALDH1A2/LRP2/RARRES2/CYP26A1/CYP1A1/LRAT/RBP4/APOA4	16
BP	GO:0042446	hormone biosynthetic process	12/1158	69/18862	0.000921463	0.00409882	0.00239164	DIO1/SCARB1/SRD5A3/DKK3/DHCR7/BMP2/WNT4/TG/HSD3B2/CYP27B1/CYP19A1/TPO	12
BP	GO:0045682	regulation of epidermis development	12/1158	69/18862	0.000921463	0.00409882	0.00239164	CTSK/SFN/RUNX1/BMP4/NCOA3/REG3G/SFRP4/MYCL/CD109/IL20/CYP27B1/GRHL1	12
BP	GO:0006636	unsaturated fatty acid biosynthetic process	10/1158	51/18862	0.000929173	0.00412982	0.00240973	MIF/TBXAS1/ANXA1/ALOX12/EDN1/PTGS2/PTGS1/CD74/FABP5/SCD	10
BP	GO:0035148	tube formation	19/1158	140/18862	0.000932322	0.00414052	0.00241597	TGFB1/PIK3CD/BMP4/TGFB2/TGM2/SFRP1/TCTN1/BCL2L11/VASP/EGF/LRP2/WNT4/SALL4/EDA/CTHRC1/SFRP2/MTHFD1L/STIL/SOX11	19
BP	GO:0055088	lipid homeostasis	21/1158	162/18862	0.000946729	0.00419784	0.00244942	APOE/ABCA1/PNPLA3/SOAT1/ABCG1/C1QTNF3/NPC1/SCARB1/ADORA1/LPL/TLCD4/ABCG5/ACOX2/HNF4A/ACACA/GCKR/FABP4/ANGPTL4/HDAC9/PPARG/APOA4	21
BP	GO:0010518	positive regulation of phospholipase activity	11/1158	60/18862	0.000946735	0.00419784	0.00244942	P2RY6/C5AR1/PLCB2/PTAFR/EDNRA/RASGRP4/HTR2B/CD86/P2RY12/ESR1/BDNF	11
BP	GO:0010955	negative regulation of protein processing	7/1158	27/18862	0.000966661	0.00426894	0.00249091	CTSZ/SERPINE1/SERPINF2/NOL3/IL1R2/THBS1/GAS1	7
BP	GO:0034110	regulation of homotypic cell-cell adhesion	7/1158	27/18862	0.000966661	0.00426894	0.00249091	LYN/SYK/PLAUR/LGALS1/ALOX12/PRKCD/PDPN	7
BP	GO:0048799	animal organ maturation	7/1158	27/18862	0.000966661	0.00426894	0.00249091	SNX10/IGF1/BMP2/ALDH1A2/RYR1/THBS3/XYLT1	7
BP	GO:0060441	epithelial tube branching involved in lung morphogenesis	7/1158	27/18862	0.000966661	0.00426894	0.00249091	BMP4/TNC/WNT2B/TNF/LAMA1/FOXF1/NKX2-1	7
BP	GO:1903318	negative regulation of protein maturation	7/1158	27/18862	0.000966661	0.00426894	0.00249091	CTSZ/SERPINE1/SERPINF2/NOL3/IL1R2/THBS1/GAS1	7
BP	GO:0006837	serotonin transport	6/1158	20/18862	0.000971188	0.00426894	0.00249091	SYK/SLC22A2/SNCA/HTR1B/ITGB3/HTR1A	6
BP	GO:0006925	inflammatory cell apoptotic process	6/1158	20/18862	0.000971188	0.00426894	0.00249091	PIK3CD/ANXA1/NOD2/SLC7A11/IL6/CDKN2A	6
BP	GO:0043691	reverse cholesterol transport	6/1158	20/18862	0.000971188	0.00426894	0.00249091	APOE/ABCA1/CLU/ABCG1/SCARB1/APOA4	6
BP	GO:0043931	ossification involved in bone maturation	6/1158	20/18862	0.000971188	0.00426894	0.00249091	SNX10/IGF1/BMP2/RYR1/THBS3/XYLT1	6
BP	GO:0071379	cellular response to prostaglandin stimulus	6/1158	20/18862	0.000971188	0.00426894	0.00249091	PTGER2/TNC/SFRP1/ACACA/TNFSF4/PPARG	6
BP	GO:0090280	positive regulation of calcium ion import	6/1158	20/18862	0.000971188	0.00426894	0.00249091	TRPV2/LGALS3/CCL3/PDGFB/CALCR/CCL2	6
BP	GO:1904659	glucose transmembrane transport	16/1158	109/18862	0.000987963	0.00433926	0.00253194	C3/PRKCB/RNASEL/KLF15/EDNRA/SLC2A6/SLC2A5/HK2/IGF1/EDN1/TNF/SLC2A3/SLC2A2/FABP5/FFAR4/NR4A3	16
BP	GO:0006469	negative regulation of protein kinase activity	28/1158	243/18862	0.0010073	0.00442069	0.00257945	RGN/APOE/LYN/SFN/SOCS3/TNFAIP3/LILRB4/BMP4/IRAK3/SNCA/PTPRC/PAK2/PTPN6/SFRP1/PRKCD/HHEX/CDKN1A/CBL/CDKN2B/UCHL1/PRKAR1B/PLK1/SFRP2/RGS2/DUSP10/AGT/FABP4/CDKN2A	28
BP	GO:0019935	cyclic-nucleotide-mediated signaling	14/1158	89/18862	0.00100986	0.00442846	0.00258398	APOE/PDZD3/CAP1/SCTR/AQP1/GHRHR/THBS1/HTR2B/PRKAR1B/DEFB1/RGS2/FFAR4/RXFP2/NPY2R	14
BP	GO:0043588	skin development	42/1158	415/18862	0.00101582	0.00445108	0.00259719	CTSK/SFN/RUNX1/COL1A1/TGFB2/ANXA1/RBPJ/COL5A1/GATA6/COL3A1/ALOX12/CLDN4/PPL/COL5A3/TGM1/NCOA3/UGCG/FOSL2/REG3G/CLDN1/COL5A2/FA2H/ITGB4/RYR1/COMP/EDA/TNF/PKP1/CD109/GLI2/KRT17/IL20/WNT10B/DSC3/HPSE/TGM3/KRT75/KRT16/ITGA2/LIPK/CYP27B1/GRHL1	42
BP	GO:0090504	epiboly	8/1158	35/18862	0.00104602	0.00457982	0.0026723	MMP12/CD44/ITGA5/FLNA/COL5A1/HBEGF/WNT7A/PDPN	8
BP	GO:0006879	cellular iron ion homeostasis	12/1158	70/18862	0.0010511	0.00459846	0.00268318	LCN2/SLC11A1/HEPH/SOD1/HMOX1/HFE/CP/MYC/CYBRD1/ABCG2/SCARA5/TMPRSS6	12
BP	GO:0002517	T cell tolerance induction	5/1158	14/18862	0.00108496	0.00472435	0.00275663	LILRB4/TGFBR2/FOXP3/IL2RA/ICOS	5
BP	GO:0003214	cardiac left ventricle morphogenesis	5/1158	14/18862	0.00108496	0.00472435	0.00275663	RBPJ/TGFBR2/SFRP2/FOXF1/NPY2R	5
BP	GO:0010935	regulation of macrophage cytokine production	5/1158	14/18862	0.00108496	0.00472435	0.00275663	TGFB1/TGFB2/IRAK3/TLR4/CD74	5
BP	GO:0030213	hyaluronan biosynthetic process	5/1158	14/18862	0.00108496	0.00472435	0.00275663	TGFB1/PDGFB/EGF/ABCC5/HAS1	5
BP	GO:0045651	positive regulation of macrophage differentiation	5/1158	14/18862	0.00108496	0.00472435	0.00275663	TGFB1/HCLS1/CSF1/LIF/PF4	5
BP	GO:0045986	negative regulation of smooth muscle contraction	5/1158	14/18862	0.00108496	0.00472435	0.00275663	SOD1/ADORA1/ADRB2/RGS2/ADRA2C	5
BP	GO:0072073	kidney epithelium development	18/1158	131/18862	0.00108627	0.00472636	0.00275781	SDC1/BMP4/CAT/LIF/KLF15/UMOD/SFRP1/CRLF1/WNT2B/MYC/ARG2/GLI3/HEYL/BMP2/WNT4/KIF26B/FOXD1/AGT	18
BP	GO:0002711	positive regulation of T cell mediated immunity	10/1158	52/18862	0.00108811	0.00473069	0.00276033	PVR/AZGP1/PTPRC/NLRP3/FOXP3/IL18R1/IL1R1/TNFSF4/IL6/IL23R	10
BP	GO:1904892	regulation of receptor signaling pathway via STAT	16/1158	110/18862	0.00109165	0.00474239	0.00276716	SOCS3/PRLR/IL6R/IL10RA/LIF/PTPRC/CYP1B1/F2/IL10/EGF/GHR/TNF/DAB1/AGT/IL6/IL23R	16
BP	GO:0035567	non-canonical Wnt signaling pathway	20/1158	153/18862	0.00111495	0.00483985	0.00282403	TIAM1/NFATC1/ARRB2/PLCB2/PSMB8/SFRP1/AGO2/SFRP5/RNF213/SFRP4/WNT4/CTHRC1/SFRP2/AGO1/DACT1/WNT7A/FZD9/LEF1/CELSR3/PDE6B	20
BP	GO:0007044	cell-substrate junction assembly	15/1158	100/18862	0.00112129	0.00485979	0.00283566	MMP14/LAMC2/LRP1/ACTN1/ITGA5/FN1/SFRP1/THBS1/ITGB4/EPHA3/WNT4/LAMB3/LIMS1/ITGA2/ACTN2	15
BP	GO:0008630	intrinsic apoptotic signaling pathway in response to DNA damage	15/1158	100/18862	0.00112129	0.00485979	0.00283566	MIF/SFN/TNFRSF1B/CD44/TNFRSF1A/CLU/BAK1/HMOX1/BCL2L11/CDKN1A/BRCA2/CD74/SFRP2/TNF/EP300	15
BP	GO:0070301	cellular response to hydrogen peroxide	14/1158	90/18862	0.00112968	0.00489235	0.00285466	AXL/SIRPA/TNFAIP3/RIPK3/ANXA1/AQP1/PRKCD/CYP1B1/IL10/TRPC6/ARG1/MYB/IL6/NR4A3	14
BP	GO:0010811	positive regulation of cell-substrate adhesion	17/1158	121/18862	0.00115013	0.00497705	0.00290408	FGB/CSF1/PDGFB/ITGA5/FLNA/FN1/SFRP1/COL8A1/FGG/WNT4/LIMS1/RAC3/CCL21/EDIL3/FOXF1/DISC1/NPY2R	17
BP	GO:0071214	cellular response to abiotic stimulus	35/1158	330/18862	0.0011568	0.00499817	0.00291641	TIMP1/IRF1/TNFRSF1A/CNN2/TLR8/MMP2/COL1A1/MME/BAK1/RELB/MMP7/PTAFR/MAP3K1/SFRP1/AQP1/FAS/PRKCD/GJA1/MYC/TLR7/CDKN1A/CASP1/TLR5/CRYAB/TLR4/TNFRSF8/SFRP2/MFAP4/EP300/CD40/MMP9/GUCA1B/GPR68/PDE6B/ITGA2	35
BP	GO:0104004	cellular response to environmental stimulus	35/1158	330/18862	0.0011568	0.00499817	0.00291641	TIMP1/IRF1/TNFRSF1A/CNN2/TLR8/MMP2/COL1A1/MME/BAK1/RELB/MMP7/PTAFR/MAP3K1/SFRP1/AQP1/FAS/PRKCD/GJA1/MYC/TLR7/CDKN1A/CASP1/TLR5/CRYAB/TLR4/TNFRSF8/SFRP2/MFAP4/EP300/CD40/MMP9/GUCA1B/GPR68/PDE6B/ITGA2	35
BP	GO:0042391	regulation of membrane potential	43/1158	431/18862	0.001183	0.00510348	0.00297785	KCNN4/GCLM/UCP2/CHCHD10/BAK1/ARRB2/FLNA/S1PR2/CNR2/SOD1/GLRX/KCNA2/KCNAB2/ALOX12/RELN/SLC25A33/EDN1/POPDC2/GJA1/P2RX4/CASP1/ADORA1/CXADR/P2RX7/GABRA1/CCN6/DCN/CHRNA2/ADRB2/KCNE1/SCN8A/SLC34A1/WNT7A/FZD9/SLC4A4/KCNE5/SCN4A/KCNJ11/ACTN2/CCK/GRIN2A/NPY2R/SCN1A	43
BP	GO:0044282	small molecule catabolic process	43/1158	431/18862	0.001183	0.00510348	0.00297785	APOE/HNMT/ASPA/BCAT1/BCKDHB/OAT/FAH/KHK/ACADM/TKFC/MCCC1/ADHFE1/HGD/CBS/FTCD/UMOD/GCDH/DCXR/THNSL2/XDH/HK2/PKLR/ENO2/SCARB1/KYNU/HOGA1/AHCY/ALDH1B1/NOS2/SRD5A3/ARG2/SLC27A2/ACOX2/MIOX/ALDOB/ARG1/TDO2/CYP26A1/LPIN1/MAT1A/CYP1A1/CYP27B1/NT5C1A	43
BP	GO:0019882	antigen processing and presentation	27/1158	234/18862	0.00120287	0.00518516	0.00302552	CTSS/CD68/WAS/FCGR2B/CYBB/ICAM1/FCGR1A/FCER1G/AZGP1/CLEC4A/SLC11A1/NCF4/RELB/NCF1/CTSD/NOD2/PSMB8/TAP1/HFE/TAP2/THBS1/CD74/KIF5A/KIF4A/KIF2C/CCL21/RAB3B	27
BP	GO:0007189	adenylate cyclase-activating G protein-coupled receptor signaling pathway	19/1158	143/18862	0.00120598	0.00519454	0.00303099	ABCA1/RAMP1/PTGER2/S1PR2/CNR2/PF4/AKAP13/PTGIR/ADGRG2/CALCR/PTH1R/ADGRE5/GHRHR/ADRB2/TBXA2R/ADRA2C/ADCY8/IAPP/RXFP2	19
BP	GO:0002639	positive regulation of immunoglobulin production	9/1158	44/18862	0.00120918	0.00520032	0.00303436	TGFB1/PTPRC/IL10/TNFRSF4/TNFSF4/TLR9/CD40/IL6/RBP4	9
BP	GO:0090199	regulation of release of cytochrome c from mitochondria	9/1158	44/18862	0.00120918	0.00520032	0.00303436	CLU/PLAUR/BAK1/ARRB2/IGF1/TNFSF10/BCL2L11/NOL3/MMP9	9
BP	GO:0001782	B cell homeostasis	7/1158	28/18862	0.00122133	0.00524044	0.00305777	LYN/TNFAIP3/BAK1/FOXP3/BCL2L11/TNFSF13B/CD74	7
BP	GO:0010039	response to iron ion	7/1158	28/18862	0.00122133	0.00524044	0.00305777	C1QA/SNCA/HMOX1/G6PD/HFE/CYBRD1/CYP1A1	7
BP	GO:0033028	myeloid cell apoptotic process	7/1158	28/18862	0.00122133	0.00524044	0.00305777	PIK3CD/ANXA1/NOD2/SLC7A11/APOH/IL6/CDKN2A	7
BP	GO:0043271	negative regulation of ion transport	34/1158	319/18862	0.00124162	0.00532342	0.00310619	APOE/ICAM1/CD33/INHBB/UCP2/PRKCB/SNCA/ANXA1/HTR1B/ITGB3/PIM3/SFRP1/ADORA1/ABCG5/EGF/THBS1/SFRP4/KCNE1/CD74/TNF/SP100/TLR9/RGS2/FABP5/P2RY12/MMP9/ADRA2C/KCNE5/BEST3/KCNJ11/ACTN2/FFAR4/ENHO/TRH	34
BP	GO:0051851	modulation by host of symbiont process	11/1158	62/18862	0.00125522	0.00537758	0.0031378	APOE/CSF1R/CCL3/AQP1/ANXA2/PC/CCL4/EP300/LEF1/CRP/PTX3	11
BP	GO:1902742	apoptotic process involved in development	8/1158	36/18862	0.00127347	0.00545157	0.00318097	TNFRSF1B/TNFRSF1A/SPI1/TGFB2/BAK1/BCL2L11/CRYAB/LEF1	8
BP	GO:0045655	regulation of monocyte differentiation	6/1158	21/18862	0.00128964	0.00551236	0.00321644	CSF1/CD4/INPP5D/MYC/CD74/GPR68	6
BP	GO:0061042	vascular wound healing	6/1158	21/18862	0.00128964	0.00551236	0.00321644	TNFAIP3/SERPINE1/CXCR4/ALOX5/TNF/HPSE	6
BP	GO:0048469	cell maturation	21/1158	166/18862	0.00129588	0.00553477	0.00322951	CLEC7A/AXL/C1QA/C3/BTK/IHH/G6PD/PTH1R/CDKN1A/SPTBN4/BRCA2/GHRHR/NRCAM/BFSP2/DEFB1/BNC1/RAC3/CCL21/RXFP2/REN/PPARG	21
BP	GO:0043254	regulation of protein-containing complex assembly	44/1158	446/18862	0.00130573	0.00557258	0.00325158	CLEC7A/APOE/WAS/ICAM1/TGFB1/HCLS1/LCP1/SYK/ABCA1/CLU/LGALS3/TMSB4X/HCK/CORO1A/FBLIM1/BAK1/SNCA/CDH17/TLR6/SELP/TMSB10/BCL2L11/PRKCD/MAP1B/VASP/CRYAB/SPTBN4/TLR4/KANK4/EIF4EBP1/TUBB4A/CLTRN/TNF/EP300/P2RY12/DACT1/CCL21/CSF3/WNT10B/IAPP/CCK/CTNNA2/ESR1/ARHGAP40	44
BP	GO:0008645	hexose transmembrane transport	16/1158	112/18862	0.00132682	0.00565828	0.00330158	C3/PRKCB/RNASEL/KLF15/EDNRA/SLC2A6/SLC2A5/HK2/IGF1/EDN1/TNF/SLC2A3/SLC2A2/FABP5/FFAR4/NR4A3	16
BP	GO:0071248	cellular response to metal ion	23/1158	189/18862	0.00132965	0.005666	0.00330609	SLC25A24/CYBB/SNCA/ALOX5AP/NCF1/SOD1/HMOX1/AQP1/HFE/EDN1/P2RX4/CLDN1/AOC1/CHP2/FSTL3/RYR1/FBP1/SLC34A1/MMP9/FABP4/ADCY8/CYP1A1/FOSB	23
BP	GO:0009100	glycoprotein metabolic process	42/1158	421/18862	0.00134237	0.00571582	0.00333515	MMP12/ST3GAL4/RAMP1/ST8SIA4/ST3GAL1/SOAT1/GALNT11/B3GAT1/SLC51B/IHH/B4GALT1/IGF1/NPC1/EXTL3/GAL3ST1/SULF2/BGN/TET3/HBEGF/B3GNT9/AGO2/SRD5A3/ASGR1/FBXO2/ADAMTS12/GALNT3/DCN/ST6GALNAC1/MUC5B/BMP2/VCAN/ADAMTS13/SLC34A1/COL2A1/CCL21/SULF1/MUC4/XYLT1/HPSE/GALNT17/PTX3/GXYLT2	42
BP	GO:0051348	negative regulation of transferase activity	32/1158	296/18862	0.00134958	0.00574214	0.00335051	RGN/APOE/LYN/SFN/SOCS3/TNFAIP3/LILRB4/BMP4/IRAK3/SNCA/PTPRC/PAK2/PTPN6/SFRP1/LIMK1/PRKCD/PIF1/HHEX/CDKN1A/CBL/CDKN2B/UCHL1/PRKAR1B/PLK1/SFRP2/RGS2/DUSP10/AGT/GCKR/FABP4/CDKN2A/PPARG	32
BP	GO:0045638	negative regulation of myeloid cell differentiation	14/1158	92/18862	0.00140527	0.00597455	0.00348612	LYN/CCL3/C1QC/LILRB4/PF4/INPP5D/SFRP1/FBN1/MYC/TLR4/FSTL3/ZBTB16/LRRC17/GPR68	14
BP	GO:0046165	alcohol biosynthetic process	20/1158	156/18862	0.00141822	0.00602502	0.00351557	APOE/P2RY6/SNCA/SOD1/ABCG1/PTAFR/DHFR/G6PD/PTH1R/SRD5A3/DKK3/DHCR7/BMP2/WNT4/ACACA/GCH1/HRH1/CYP27B1/SCD/APOA4	20
BP	GO:0014911	positive regulation of smooth muscle cell migration	9/1158	45/18862	0.00143042	0.00606297	0.00353771	POSTN/PDGFB/LRP1/AIF1/IGF1/S100A11/ADAMTS1/ITGA2/NR4A3	9
BP	GO:0032570	response to progesterone	9/1158	45/18862	0.00143042	0.00606297	0.00353771	TGFB1/TLR2/CD38/TGFB2/GJB2/CLDN4/THBS1/FOSL1/FOSB	9
BP	GO:0032881	regulation of polysaccharide metabolic process	9/1158	45/18862	0.00143042	0.00606297	0.00353771	TGFB1/KHK/PDGFB/POMC/IGF1/RUBCNL/EGF/PPP1R3C/PPP1R3E	9
BP	GO:0010669	epithelial structure maintenance	7/1158	29/18862	0.00152564	0.00643724	0.0037561	TFF3/NOD2/CXADR/TLR4/TLR9/MUC4/RBP4	7
BP	GO:0036296	response to increased oxygen levels	7/1158	29/18862	0.00152564	0.00643724	0.0037561	COL1A1/CAT/FAS/CDKN1A/PDPN/CYP1A1/PPARG	7
BP	GO:0043304	regulation of mast cell degranulation	7/1158	29/18862	0.00152564	0.00643724	0.0037561	LYN/SYK/RAC2/FGR/HMOX1/GAB2/FOXF1	7
BP	GO:0045940	positive regulation of steroid metabolic process	7/1158	29/18862	0.00152564	0.00643724	0.0037561	APOE/ABCG1/WNT4/TNF/AGT/CGA/APOA4	7
BP	GO:0060325	face morphogenesis	7/1158	29/18862	0.00152564	0.00643724	0.0037561	MMP2/COL1A1/SGPL1/STRA6/CLDN5/EP300/LEF1	7
BP	GO:0060914	heart formation	7/1158	29/18862	0.00152564	0.00643724	0.0037561	BMP4/PIM1/RBPJ/BMP2/LRP2/ROBO1/AXIN2	7
BP	GO:0032869	cellular response to insulin stimulus	26/1158	226/18862	0.00153123	0.00644859	0.00376272	SOCS3/INHBB/UCP2/PRKCB/PNPLA3/RAB31/TCIRG1/RAB15/SLC25A33/PKLR/PRKCD/SH2B2/LPL/GHRHR/ATP6V1B1/ECHDC3/ATP6V1G3/IGFBP1/RARRES2/HDAC9/LPIN1/CPEB1/PPARG/KL/ENHO/CSRP3	26
BP	GO:0060538	skeletal muscle organ development	20/1158	157/18862	0.00153379	0.00644859	0.00376272	EGR2/TGFB1/HIVEP3/ATF3/SELENON/STRA6/POPDC2/HLF/DCN/HEYL/RYR1/EP300/MYL3/HDAC9/SOX11/WNT10B/KLF5/CSRP3/MYF6/KLHL40	20
BP	GO:0031016	pancreas development	12/1158	73/18862	0.00153388	0.00644859	0.00376272	IL6R/BMP4/BAK1/ANXA1/IHH/GATA6/ALDH1A2/HNF4A/DNAAF1/IL6/CCDC40/FOXF1	12
BP	GO:0002385	mucosal immune response	8/1158	37/18862	0.00153857	0.00644859	0.00376272	NOD2/NOS2/IFNLR1/DEFB1/BPIFB1/FFAR2/CAMP/APOA4	8
BP	GO:0046633	alpha-beta T cell proliferation	8/1158	37/18862	0.00153857	0.00644859	0.00376272	VSIR/SYK/IRF1/PTPRC/TGFBR2/CD274/ARG2/TNFSF4	8
BP	GO:2000403	positive regulation of lymphocyte migration	8/1158	37/18862	0.00153857	0.00644859	0.00376272	ADAM8/CCL3/AIF1/ITGA4/CXCL14/CCL4/CCL7/CCL21	8
BP	GO:0001890	placenta development	18/1158	135/18862	0.00153943	0.00644859	0.00376272	VASH1/SOCS3/MME/PDGFB/ADAM19/LIF/SOD1/RBPJ/GJB2/GJA1/IL10/DCN/SPP1/FOSL1/LEF1/CDX2/CYP27B1/PPARG	18
BP	GO:0060048	cardiac muscle contraction	18/1158	135/18862	0.00153943	0.00644859	0.00376272	ACE2/FLNA/CXCR4/PIK3CG/MYH6/GJA1/P2RX4/MYH7/ADORA1/KCNE1/TNNC1/TNNT2/RGS2/MYL3/TNNI1/KCNE5/SCN1A/CSRP3	18
BP	GO:0010919	regulation of inositol phosphate biosynthetic process	5/1158	15/18862	0.00154567	0.00644859	0.00376272	P2RY6/SNCA/PTAFR/PTH1R/HRH1	5
BP	GO:0010934	macrophage cytokine production	5/1158	15/18862	0.00154567	0.00644859	0.00376272	TGFB1/TGFB2/IRAK3/TLR4/CD74	5
BP	GO:0030852	regulation of granulocyte differentiation	5/1158	15/18862	0.00154567	0.00644859	0.00376272	HCLS1/C1QC/RUNX1/INPP5D/LEF1	5
BP	GO:0032645	regulation of granulocyte macrophage colony-stimulating factor production	5/1158	15/18862	0.00154567	0.00644859	0.00376272	SYK/CD80/RASGRP1/TLR9/IL23R	5
BP	GO:0042976	activation of Janus kinase activity	5/1158	15/18862	0.00154567	0.00644859	0.00376272	PRLR/IL6R/GHR/AGT/IL23R	5
BP	GO:0046007	negative regulation of activated T cell proliferation	5/1158	15/18862	0.00154567	0.00644859	0.00376272	LILRB4/LRRC32/FOXP3/CD274/ARG1	5
BP	GO:0071380	cellular response to prostaglandin E stimulus	5/1158	15/18862	0.00154567	0.00644859	0.00376272	PTGER2/SFRP1/ACACA/TNFSF4/PPARG	5
BP	GO:0048709	oligodendrocyte differentiation	14/1158	93/18862	0.00156284	0.00651045	0.00379882	LYN/ASPA/TLR2/TNFRSF1B/CNP/CLU/CXCR4/PTPRZ1/GLI3/FA2H/DUSP10/SOX11/PPARG/NKX2-1	14
BP	GO:0051591	response to cAMP	14/1158	93/18862	0.00156284	0.00651045	0.00379882	MMP19/SDC1/COL1A1/PTAFR/AQP1/PKLR/PIK3CG/KCNE1/AQP8/FOSL1/AQP9/WNT10B/FOSB/REN	14
BP	GO:0048568	embryonic organ development	41/1158	412/18862	0.00159436	0.0066368	0.00387254	VASH1/TGFB1/MMP14/SOCS3/BMP4/PDGFB/TGFB2/LIF/SOD1/RBPJ/IHH/TGFBR2/TGFBR1/FBN1/SATB2/STRA6/EDN1/TIFAB/IL10/GLI3/ATP6V1B1/ALDH1A2/ZFPM2/CTHRC1/TNF/MTHFD1L/GLI1/PRRX1/COL2A1/STIL/DNAAF1/GLI2/RARRES2/LEF1/SOX11/CDX2/MMP16/CCDC40/FOXF1/RBP4/TPO	41
BP	GO:0006023	aminoglycan biosynthetic process	16/1158	114/18862	0.00160331	0.00666415	0.0038885	TGFB1/LUM/ST3GAL4/SDC1/PDGFB/ST3GAL1/B4GALT1/BGN/CHST2/B3GNT9/EGF/DCN/VCAN/ABCC5/XYLT1/HAS1	16
BP	GO:0016101	diterpenoid metabolic process	16/1158	114/18862	0.00160331	0.00666415	0.0038885	APOE/SDC1/LRP1/STRA6/LRP8/CYP1B1/LPL/ABCA4/ALDH1A2/LRP2/RARRES2/CYP26A1/CYP1A1/LRAT/RBP4/APOA4	16
BP	GO:0045165	cell fate commitment	28/1158	251/18862	0.00164608	0.00683681	0.00398925	IL6R/BMP4/EYA2/PRDM1/RBPJ/IHH/GATA6/TGFBR1/SFRP1/SATB2/FOXP3/WNT2B/GLI3/BMP2/IL7/WNT4/SFRP2/PRRX1/GLI2/WNT7A/PDPN/WNT10B/GAS1/IL6/PPARG/NKX2-1/MYF6/IL23R	28
BP	GO:0044106	cellular amine metabolic process	20/1158	158/18862	0.00165727	0.00687818	0.00401339	HNMT/ITGAM/ITGB2/ODC1/TGFB2/SNCA/GCDH/AGMAT/PSMB8/KYNU/DMGDH/SLC7A11/AOC1/GCH1/TDO2/GRIN2A/HTR1A/TRH/SLC7A7/PNMT	20
BP	GO:0007519	skeletal muscle tissue development	19/1158	147/18862	0.00167507	0.0069336	0.00404573	EGR2/TGFB1/HIVEP3/ATF3/SELENON/POPDC2/HLF/DCN/HEYL/RYR1/EP300/MYL3/HDAC9/SOX11/WNT10B/KLF5/CSRP3/MYF6/KLHL40	19
BP	GO:0002922	positive regulation of humoral immune response	6/1158	22/18862	0.00168206	0.0069336	0.00404573	FCGR2B/C3/FCER2/PTPRC/NOD2/TNF	6
BP	GO:0030277	maintenance of gastrointestinal epithelium	6/1158	22/18862	0.00168206	0.0069336	0.00404573	TFF3/NOD2/TLR4/TLR9/MUC4/RBP4	6
BP	GO:0032727	positive regulation of interferon-alpha production	6/1158	22/18862	0.00168206	0.0069336	0.00404573	MMP12/TLR8/IRF5/TLR7/TLR4/TLR9	6
BP	GO:0033081	regulation of T cell differentiation in thymus	6/1158	22/18862	0.00168206	0.0069336	0.00404573	ADAM8/BMP4/SOD1/IHH/EGR3/GLI2	6
BP	GO:0045649	regulation of macrophage differentiation	6/1158	22/18862	0.00168206	0.0069336	0.00404573	TGFB1/HCLS1/CSF1/C1QC/LIF/PF4	6
BP	GO:0048714	positive regulation of oligodendrocyte differentiation	6/1158	22/18862	0.00168206	0.0069336	0.00404573	ASPA/TLR2/TNFRSF1B/CXCR4/PTPRZ1/PPARG	6
BP	GO:0051882	mitochondrial depolarization	6/1158	22/18862	0.00168206	0.0069336	0.00404573	GCLM/ALOX12/CASP1/DCN/FZD9/CCK	6
BP	GO:0010171	body morphogenesis	9/1158	46/18862	0.00168306	0.0069336	0.00404573	MMP2/COL1A1/SGPL1/IHH/STRA6/CLDN5/GREM2/EP300/LEF1	9
BP	GO:0050873	brown fat cell differentiation	9/1158	46/18862	0.00168306	0.0069336	0.00404573	PIM1/PTGS2/ADRB2/LRG1/VSTM2A/RGS2/DUSP10/FABP4/FFAR4	9
BP	GO:0044262	cellular carbohydrate metabolic process	31/1158	288/18862	0.00170391	0.00701433	0.00409283	RGN/P2RY6/SDHAF3/GUSB/KHK/TKFC/SNCA/SCARB2/PTAFR/POMC/MGAM/C1QTNF3/B4GALT1/HK2/IGF1/PTH1R/SLC4A1/GNMT/B3GNT9/RUBCNL/IL6ST/PPP1R1A/PPP1R3C/MIOX/FBP1/EP300/GCKR/HRH1/PPP1R3E/MST1/HAS1	31
BP	GO:0007422	peripheral nervous system development	12/1158	74/18862	0.00173053	0.00711864	0.0041537	EGR2/RUNX1/PMP22/SOD1/EGR3/CLDN1/FA2H/ITGB4/SCN8A/PLXNA4/RUNX3/BDNF	12
BP	GO:0030101	natural killer cell activation	13/1158	84/18862	0.00175612	0.00720799	0.00420583	AXL/ITGB2/PIK3CD/CORO1A/FGR/BLOC1S3/PTPRC/PRDM1/IL18R1/RASGRP1/NCR3/SLAMF7/IL23R	13
BP	GO:0046330	positive regulation of JNK cascade	13/1158	84/18862	0.00175612	0.00720799	0.00420583	FCGR2B/NCF1/NOD2/SERPINF2/TRAF1/TLR4/F2RL1/RASGRP1/CARD9/TNF/TLR9/WNT7A/CCL21	13
BP	GO:0061053	somite development	13/1158	84/18862	0.00175612	0.00720799	0.00420583	RBPJ/IHH/SFRP1/ALDH1A2/WNT4/SFRP2/AXIN2/EP300/LEF1/SOX11/CDX2/FOXF1/MYF6	13
BP	GO:2001235	positive regulation of apoptotic signaling pathway	17/1158	126/18862	0.0018036	0.00739742	0.00431636	INHBB/ATF3/RIPK3/PTPRC/SOD1/PAK2/TGFBR1/SFRP1/TNFSF10/BCL2L11/FAS/PRKCD/S100A9/THBS1/S100A8/TNF/AGT	17
BP	GO:0032717	negative regulation of interleukin-8 production	8/1158	38/18862	0.00184556	0.00754972	0.00440522	CD33/TMSB4X/ANXA1/TLR6/IL10/ARRB1/TLR9/BPI	8
BP	GO:0048286	lung alveolus development	8/1158	38/18862	0.00184556	0.00754972	0.00440522	MMP12/BMP4/LIF/GATA6/STRA6/SLC7A11/FOXF1/NKX2-1	8
BP	GO:0071548	response to dexamethasone	8/1158	38/18862	0.00184556	0.00754972	0.00440522	ICAM1/PTAFR/GJB2/FBXO32/AQP1/EDN1/CLDN1/ARG1	8
BP	GO:0042593	glucose homeostasis	26/1158	229/18862	0.0018475	0.00754972	0.00440522	ICAM1/GCLM/UCP2/TIAM1/LRP1/LGALS1/KLF15/POMC/PIM3/HK2/SLC16A1/GHRHR/HNF4A/ALOX5/CLTRN/FABP5/GCKR/GPR68/FFAR2/ADCY8/CMA1/KCNJ11/IL6/PPARG/RBP4/CSRP3	26
BP	GO:0051259	protein complex oligomerization	26/1158	229/18862	0.0018475	0.00754972	0.00440522	MIF/STING1/SNCA/ALOX5AP/CRYZ/NLRC4/TIFA/KCNA2/SAMHD1/GNMT/KCND1/VASP/NOL3/CLDN1/RNF213/MAT2A/ARC/SCARA5/ALDH1A2/RYR1/ACACA/CD74/TDO2/ADCY8/MAT1A/TRPV5	26
BP	GO:1904888	cranial skeletal system development	11/1158	65/18862	0.00186877	0.00763104	0.00445267	MMP14/BMP4/TGFB2/TGFBR2/TGFBR1/TIFAB/GLI3/FOXN3/MTHFD1L/PRRX1/MMP16	11
BP	GO:0033006	regulation of mast cell activation involved in immune response	7/1158	30/18862	0.00188589	0.00768407	0.00448362	LYN/SYK/RAC2/FGR/HMOX1/GAB2/FOXF1	7
BP	GO:0070633	transepithelial transport	7/1158	30/18862	0.00188589	0.00768407	0.00448362	AQP1/EDN1/ABCC1/ABCG2/CXADR/RHBG/SLC23A2	7
BP	GO:0110110	positive regulation of animal organ morphogenesis	7/1158	30/18862	0.00188589	0.00768407	0.00448362	CSF1/BMP4/EDN1/WNT2B/BMP2/WNT4/ROBO1	7
BP	GO:0045921	positive regulation of exocytosis	13/1158	85/18862	0.00195918	0.00797221	0.00465175	ITGAM/FGB/SYK/ITGB2/SDC1/FGR/SNCA/PTAFR/RAB15/FGG/GAB2/F2RL1/CLTRN	13
BP	GO:0042743	hydrogen peroxide metabolic process	10/1158	56/18862	0.0019609	0.00797221	0.00465175	PXDN/CAT/RAC2/SNCA/SOD1/LPO/NOXO1/CYP1A1/APOA4/TPO	10
BP	GO:0051289	protein homotetramerization	10/1158	56/18862	0.0019609	0.00797221	0.00465175	CRYZ/SAMHD1/GNMT/VASP/ALDH1A2/RYR1/ACACA/TDO2/MAT1A/TRPV5	10
BP	GO:0031334	positive regulation of protein-containing complex assembly	28/1158	254/18862	0.00196284	0.00797431	0.00465297	CLEC7A/WAS/ICAM1/TGFB1/LCP1/SYK/ABCA1/CLU/LGALS3/HCK/CORO1A/BAK1/SNCA/CDH17/TLR6/BCL2L11/MAP1B/VASP/TLR4/CLTRN/TNF/P2RY12/CCL21/CSF3/WNT10B/CCK/CTNNA2/ESR1	28
BP	GO:0033500	carbohydrate homeostasis	26/1158	230/18862	0.00196467	0.00797592	0.00465391	ICAM1/GCLM/UCP2/TIAM1/LRP1/LGALS1/KLF15/POMC/PIM3/HK2/SLC16A1/GHRHR/HNF4A/ALOX5/CLTRN/FABP5/GCKR/GPR68/FFAR2/ADCY8/CMA1/KCNJ11/IL6/PPARG/RBP4/CSRP3	26
BP	GO:0150115	cell-substrate junction organization	15/1158	106/18862	0.00203722	0.00826446	0.00482227	MMP14/LAMC2/LRP1/ACTN1/ITGA5/FN1/SFRP1/THBS1/ITGB4/EPHA3/WNT4/LAMB3/LIMS1/ITGA2/ACTN2	15
BP	GO:0033673	negative regulation of kinase activity	29/1158	267/18862	0.0020616	0.00835727	0.00487643	RGN/APOE/LYN/SFN/SOCS3/TNFAIP3/LILRB4/BMP4/IRAK3/SNCA/PTPRC/PAK2/PTPN6/SFRP1/PRKCD/HHEX/CDKN1A/CBL/CDKN2B/UCHL1/PRKAR1B/PLK1/SFRP2/RGS2/DUSP10/AGT/GCKR/FABP4/CDKN2A	29
BP	GO:0070588	calcium ion transmembrane transport	32/1158	304/18862	0.00207435	0.00840284	0.00490302	RGN/TRPV2/LYN/P2RY6/TRPV6/CCR5/CCL3/CORO1A/SNCA/PTPRC/SELENON/PTPN6/CALCR/ANXA2/AHNAK/G6PD/PIK3CG/P2RX4/F2/P2RX7/NOL3/HTR2B/TRPC6/RYR1/TLR9/P2RY12/CCL21/F2RL3/CACNA2D4/CACNG6/GRIN2A/TRPV5	32
BP	GO:0021537	telencephalon development	26/1158	231/18862	0.00208814	0.00845255	0.00493203	CSF1R/PTPRS/ANXA3/BMP4/LRP1/FLNA/COL3A1/RELN/AQP1/CXCR4/TCTN1/LRP8/SLC7A11/GLI3/BMP2/ROBO1/DAB1/P2RY12/HSD3B2/LEF1/PLXNA4/FOXP2/DNAH5/TNR/DISC1/NKX2-1	26
BP	GO:0001885	endothelial cell development	11/1158	66/18862	0.0021206	0.00855912	0.00499421	ICAM1/PTPRS/TNFRSF1A/COL15A1/S1PR2/PROC/CLDN1/F2RL1/CLDN5/TNF/WNT7A	11
BP	GO:0015807	L-amino acid transport	11/1158	66/18862	0.0021206	0.00855912	0.00499421	ACE2/SLC22A2/SLC11A1/SLC3A1/SLC7A2/SLC7A11/SLC6A20/CLTRN/SLC36A1/ARG1/SLC7A7	11
BP	GO:0050805	negative regulation of synaptic transmission	11/1158	66/18862	0.0021206	0.00855912	0.00499421	CD38/SORCS2/S1PR2/CNR2/HTR1B/ADORA1/ARC/GRID2IP/ADCY8/TNR/NPY2R	11
BP	GO:0061035	regulation of cartilage development	11/1158	66/18862	0.0021206	0.00855912	0.00499421	LOXL2/BMP1/BMP4/TGFBR1/GLI3/ADAMTS12/BMP2/AXIN2/ZBTB16/ADAMTS7/GLI2	11
BP	GO:0032091	negative regulation of protein binding	14/1158	96/18862	0.0021262	0.00856961	0.00500033	CTSZ/PDGFB/ARRB2/TTC36/PRKCD/HFE/CDKN1A/IL10/ITGA4/ADRB2/SLPI/DACT1/LEF1/DISC1	14
BP	GO:0003198	epithelial to mesenchymal transition involved in endocardial cushion formation	5/1158	16/18862	0.00213549	0.00856961	0.00500033	TGFB2/RBPJ/TGFBR2/TGFBR1/HEYL	5
BP	GO:0031649	heat generation	5/1158	16/18862	0.00213549	0.00856961	0.00500033	TNFRSF11A/PTGS2/ADRB2/TNF/IL1A	5
BP	GO:0032604	granulocyte macrophage colony-stimulating factor production	5/1158	16/18862	0.00213549	0.00856961	0.00500033	SYK/CD80/RASGRP1/TLR9/IL23R	5
BP	GO:0034116	positive regulation of heterotypic cell-cell adhesion	5/1158	16/18862	0.00213549	0.00856961	0.00500033	FGB/CD44/IL10/FGG/TNF	5
BP	GO:0045346	regulation of MHC class II biosynthetic process	5/1158	16/18862	0.00213549	0.00856961	0.00500033	SPI1/PF4/IL10/TLR4/CIITA	5
BP	GO:0070242	thymocyte apoptotic process	5/1158	16/18862	0.00213549	0.00856961	0.00500033	ADAM8/BMP4/BAK1/BCL2L11/GLI3	5
BP	GO:1902931	negative regulation of alcohol biosynthetic process	5/1158	16/18862	0.00213549	0.00856961	0.00500033	APOE/SOD1/DKK3/BMP2/CYP27B1	5
BP	GO:0055076	transition metal ion homeostasis	18/1158	139/18862	0.00214314	0.00859413	0.00501463	LCN2/SLC11A1/HEPH/MELTF/SOD1/HMOX1/STEAP3/HFE/CP/MYC/STEAP1/CYBRD1/ABCG2/S100A9/SCARA5/S100A8/TMPRSS6/SLC30A2	18
BP	GO:0002438	acute inflammatory response to antigenic stimulus	6/1158	23/18862	0.00215884	0.0086076	0.00502249	FCGR2B/ICAM1/C3/BTK/PLA2G2D/SERPINC1	6
BP	GO:0010640	regulation of platelet-derived growth factor receptor signaling pathway	6/1158	23/18862	0.00215884	0.0086076	0.00502249	LRP1/SNCA/PTGIR/LOX/CBL/F7	6
BP	GO:0010738	regulation of protein kinase A signaling	6/1158	23/18862	0.00215884	0.0086076	0.00502249	MIF/CALCR/AKAP12/ADRB2/PRKAR1B/IAPP	6
BP	GO:0032693	negative regulation of interleukin-10 production	6/1158	23/18862	0.00215884	0.0086076	0.00502249	FCGR2B/VSIR/LILRB4/FOXP3/CD274/IL23R	6
BP	GO:0033032	regulation of myeloid cell apoptotic process	6/1158	23/18862	0.00215884	0.0086076	0.00502249	PIK3CD/ANXA1/NOD2/SLC7A11/APOH/CDKN2A	6
BP	GO:0034695	response to prostaglandin E	6/1158	23/18862	0.00215884	0.0086076	0.00502249	PTGER2/SFRP1/ACACA/TNFSF4/CCL21/PPARG	6
BP	GO:0070977	bone maturation	6/1158	23/18862	0.00215884	0.0086076	0.00502249	SNX10/IGF1/BMP2/RYR1/THBS3/XYLT1	6
BP	GO:1903055	positive regulation of extracellular matrix organization	6/1158	23/18862	0.00215884	0.0086076	0.00502249	TGFB1/RUNX1/MELTF/BMP2/PDPN/IL6	6
BP	GO:0099177	regulation of trans-synaptic signaling	40/1158	406/18862	0.00216588	0.0086295	0.00503527	APOE/EGR2/PTPRS/CD38/MME/PRKCB/CX3CR1/ARRB2/SORCS2/S1PR2/CNR2/NPTXR/SCTR/HTR1B/RELN/CCL2/PLCL2/LRP8/EDN1/MAP1B/SLC7A11/ADORA1/AKAP12/ADRB2/NTRK1/ARC/PRKAR1B/TNF/GRID2IP/FABP5/WNT7A/HRH1/SNAP25/ADCY8/TNR/NPTX2/GRIN2A/DISC1/NPY2R/BDNF	40
BP	GO:0008361	regulation of cell size	21/1158	173/18862	0.00217312	0.00864978	0.0050471	APOE/TRPV2/KCNN4/VAV1/PTPRS/LRP1/FN1/SCTR/IQGAP3/AQP1/LIMK1/EDN1/AKT3/MAP1B/P2RX7/NRCAM/SPP1/PLXNA4/TNR/DISC1/BDNF	21
BP	GO:0007190	activation of adenylate cyclase activity	8/1158	39/18862	0.00219887	0.00864978	0.0050471	CAP1/EDNRA/GHRHR/ADRB2/ADORA2B/ADCY8/RXFP2/ADORA3	8
BP	GO:0021795	cerebral cortex cell migration	8/1158	39/18862	0.00219887	0.00864978	0.0050471	RELN/LRP8/GLI3/ROBO1/DAB1/P2RY12/DISC1/NKX2-1	8
BP	GO:0045622	regulation of T-helper cell differentiation	8/1158	39/18862	0.00219887	0.00864978	0.0050471	ANXA1/NLRP3/FOXP3/CD80/CD86/TNFSF4/MYB/IL23R	8
BP	GO:0045742	positive regulation of epidermal growth factor receptor signaling pathway	8/1158	39/18862	0.00219887	0.00864978	0.0050471	PLAUR/NCF1/HBEGF/CBL/ADORA1/EGF/MMP9/AGT	8
BP	GO:1901998	toxin transport	8/1158	39/18862	0.00219887	0.00864978	0.0050471	MEP1B/SLC22A2/ABCG1/RAB29/ANTXR2/ANTXR1/CASP1/CD274	8
BP	GO:0001660	fever generation	4/1158	10/18862	0.00220044	0.00864978	0.0050471	TNFRSF11A/PTGS2/TNF/IL1A	4
BP	GO:0002725	negative regulation of T cell cytokine production	4/1158	10/18862	0.00220044	0.00864978	0.0050471	LILRB4/FOXP3/HFE/ARG1	4
BP	GO:0003093	regulation of glomerular filtration	4/1158	10/18862	0.00220044	0.00864978	0.0050471	PDGFB/GJA1/ADORA1/F2RL1	4
BP	GO:0015824	proline transport	4/1158	10/18862	0.00220044	0.00864978	0.0050471	ACE2/SLC6A20/CLTRN/SLC36A1	4
BP	GO:0031340	positive regulation of vesicle fusion	4/1158	10/18862	0.00220044	0.00864978	0.0050471	SNCA/ANXA1/ANXA2/CLTRN	4
BP	GO:0032060	bleb assembly	4/1158	10/18862	0.00220044	0.00864978	0.0050471	PMP22/EMP1/P2RX7/ANLN	4
BP	GO:0032351	negative regulation of hormone metabolic process	4/1158	10/18862	0.00220044	0.00864978	0.0050471	DKK3/BMP2/WNT4/CYP27B1	4
BP	GO:0032661	regulation of interleukin-18 production	4/1158	10/18862	0.00220044	0.00864978	0.0050471	TLR2/NOD2/IL10/TLR9	4
BP	GO:0033083	regulation of immature T cell proliferation	4/1158	10/18862	0.00220044	0.00864978	0.0050471	BMP4/IHH/FOXP3/IL1A	4
BP	GO:0035524	proline transmembrane transport	4/1158	10/18862	0.00220044	0.00864978	0.0050471	ACE2/SLC6A20/CLTRN/SLC36A1	4
BP	GO:0070391	response to lipoteichoic acid	4/1158	10/18862	0.00220044	0.00864978	0.0050471	CD14/TLR2/LBP/TLR4	4
BP	GO:0071223	cellular response to lipoteichoic acid	4/1158	10/18862	0.00220044	0.00864978	0.0050471	CD14/TLR2/LBP/TLR4	4
BP	GO:2000659	regulation of interleukin-1-mediated signaling pathway	4/1158	10/18862	0.00220044	0.00864978	0.0050471	IL1RN/IL1R2/IL1R1/IL6	4
BP	GO:0006024	glycosaminoglycan biosynthetic process	15/1158	107/18862	0.00223806	0.00879147	0.00512978	TGFB1/LUM/ST3GAL4/SDC1/PDGFB/ST3GAL1/B4GALT1/BGN/CHST2/EGF/DCN/VCAN/ABCC5/XYLT1/HAS1	15
BP	GO:0038061	NIK/NF-kappaB signaling	22/1158	185/18862	0.00224496	0.00881238	0.00514198	CD14/BIRC3/TLR2/TMSB4X/RIPK3/RELB/CHI3L1/NOD2/NLRP3/TLR6/C1QTNF3/PSMB8/EDN1/TLR7/NOL3/TLR4/IL18R1/CD86/LIMS1/TNF/EP300/TLR9	22
BP	GO:0048008	platelet-derived growth factor receptor signaling pathway	10/1158	57/18862	0.00224976	0.00882502	0.00514936	PDGFB/LRP1/SNCA/SGPL1/PTGIR/LOX/CBL/F7/NR4A3/PDGFRL	10
BP	GO:0050770	regulation of axonogenesis	19/1158	151/18862	0.00229022	0.00897742	0.00523828	TRPV2/PTPRS/TIAM1/LRP1/PLXNA1/FN1/PLXNC1/PAK2/PLXND1/LIMK1/MAP1B/ROBO1/DAB1/SPP1/WNT7A/PLXNA4/TNR/DISC1/BDNF	19
BP	GO:0045058	T cell selection	9/1158	48/18862	0.00229513	0.00899035	0.00524583	SYK/IL6R/CD4/PTPRC/FOXP3/GLI3/CD74/IL6/IL23R	9
BP	GO:0019835	cytolysis	7/1158	31/18862	0.00230868	0.0090244	0.00526569	TGFB1/C7/F2/LBP/REG3G/PLA2G2A/C5	7
BP	GO:0034390	smooth muscle cell apoptotic process	7/1158	31/18862	0.00230868	0.0090244	0.00526569	ARRB2/IGF1/EDN1/ARRB1/APOH/CDKN2A/PPARG	7
BP	GO:0034391	regulation of smooth muscle cell apoptotic process	7/1158	31/18862	0.00230868	0.0090244	0.00526569	ARRB2/IGF1/EDN1/ARRB1/APOH/CDKN2A/PPARG	7
BP	GO:0016331	morphogenesis of embryonic epithelium	18/1158	140/18862	0.00232179	0.00906927	0.00529188	TGFB1/BMP4/TGFB2/SFRP1/TCTN1/WNT2B/VASP/ALDH1A2/LRP2/WNT4/SALL4/CTHRC1/SFRP2/MTHFD1L/STIL/GLI2/SULF1/SOX11	18
BP	GO:0048511	rhythmic process	31/1158	294/18862	0.00235098	0.00917687	0.00535466	AXL/EGR2/MMP19/SERPINE1/TGFB2/ARRB2/RELB/SGPL1/MMP7/EGR3/CLDN4/TNFRSF11A/AHCY/NOS2/MAPK10/HLF/ADORA1/ARRB1/GHRHR/ADAMTS1/NTRK1/F7/HNF4A/EP300/DTL/PDE6B/PTX3/ESR1/PPARG/NPY2R/NKX2-1	31
BP	GO:0033555	multicellular organismal response to stress	11/1158	67/18862	0.00239929	0.00935236	0.00545706	APOE/RELN/GJA1/P2RX4/THBS1/THBS4/NTRK1/GCH1/CCK/NPY2R/HTR1A	11
BP	GO:0050848	regulation of calcium-mediated signaling	11/1158	67/18862	0.00239929	0.00935236	0.00545706	RGN/SYK/CCL3/CD4/IGF1/CMKLR1/P2RX4/CHP2/CCL4/TNF/GPR143	11
BP	GO:0007219	Notch signaling pathway	22/1158	186/18862	0.00240248	0.00935828	0.00546051	POSTN/MMP14/FCER2/TGFB2/GALNT11/RBPJ/NOD2/TGFBR2/PLXND1/IL2RA/MYC/IL6ST/ARRB1/EGF/MFNG/DLGAP5/HEYL/BMP2/ROBO1/EP300/ENHO/CFD	22
BP	GO:0010827	regulation of glucose transmembrane transport	12/1158	77/18862	0.00244814	0.00952282	0.00555652	C3/PRKCB/RNASEL/KLF15/EDNRA/HK2/IGF1/EDN1/TNF/FABP5/FFAR4/NR4A3	12
BP	GO:0043407	negative regulation of MAP kinase activity	12/1158	77/18862	0.00244814	0.00952282	0.00555652	APOE/LYN/BMP4/IRAK3/PTPN6/SFRP1/PRKCD/UCHL1/SFRP2/RGS2/DUSP10/AGT	12
BP	GO:0045446	endothelial cell differentiation	16/1158	119/18862	0.00251251	0.0097664	0.00569865	ICAM1/PTPRS/TNFRSF1A/COL15A1/BMP4/S1PR2/RBPJ/XDH/CXCR4/PROC/CLDN1/F2RL1/CLDN5/TNF/WNT7A/PDPN	16
BP	GO:0032409	regulation of transporter activity	30/1158	283/18862	0.00252721	0.00981672	0.00572801	ACE2/RGN/CTSS/FXYD5/P2RY6/TMSB4X/PM20D1/PIM1/SNCA/GLRX/PTAFR/SELENON/RELN/CCL2/AHNAK/PRKCD/GJA1/ADRB2/TRPC6/KCNE1/ARC/PDZK1/CLTRN/TLR9/MMP9/KCNE5/KCNJ11/ACTN2/GRIN2A/PPARG	30
BP	GO:0018209	peptidyl-serine modification	34/1158	333/18862	0.00253643	0.00984566	0.0057449	MIF/TGFB1/HCLS1/SYK/CD44/PRKCB/PDGFB/BAK1/LIF/ARRB2/SNCA/PAK2/OSM/RPS6KA2/TGFBR2/TGFBR1/CALCR/PLCL2/BGN/PRKCD/AKT3/NEK6/SPTBN4/GALNT3/DCN/DCLK1/PLK1/SFRP2/TNF/CSF3/IL6/MST1/BDNF/TDGF1	34
BP	GO:0002011	morphogenesis of an epithelial sheet	10/1158	58/18862	0.00257185	0.00996928	0.00581703	MMP12/CD44/ITGA5/FLNA/COL5A1/HBEGF/WNT7A/LAMA1/PDPN/SOX11	10
BP	GO:0031102	neuron projection regeneration	10/1158	58/18862	0.00257185	0.00996928	0.00581703	PTPRS/LRP1/FLNA/TNC/GRN/DHFR/MAP1B/PRRX1/SPP1/TNR	10
BP	GO:0050830	defense response to Gram-positive bacterium	14/1158	98/18862	0.00258785	0.0100229	0.00584834	TLR2/C5AR1/FGR/NOD2/LBP/REG3G/CARD9/TNF/DEFB1/PLA2G2A/RARRES2/CAMP/CRP/IL6	14
BP	GO:1990138	neuron projection extension	20/1158	164/18862	0.00258929	0.0100229	0.00584834	APOE/TRPV2/POSTN/PTPRS/TIAM1/NRP2/LRP1/PLXNA1/FN1/CXCR4/LIMK1/MAP1B/SLC23A2/ITGA4/NRCAM/DCLK1/PLXNA4/AUTS2/TNR/DISC1	20
BP	GO:0006730	one-carbon metabolic process	8/1158	40/18862	0.00260317	0.0100697	0.00587561	FTCD/DHFR/AHCY/GNMT/MAT2A/CA8/MTHFD1L/MAT1A	8
BP	GO:0032330	regulation of chondrocyte differentiation	9/1158	49/18862	0.00266123	0.01028	0.00599834	LOXL2/BMP4/TGFBR1/GLI3/ADAMTS12/AXIN2/ZBTB16/ADAMTS7/GLI2	9
BP	GO:0071349	cellular response to interleukin-12	9/1158	49/18862	0.00266123	0.01028	0.00599834	MIF/LCP1/SIRPA/CNN2/SOD1/PAK2/LMNB1/ANXA2/IL10	9
BP	GO:0006094	gluconeogenesis	13/1158	88/18862	0.00268741	0.010374	0.00605316	SDHAF3/ATF3/SLC25A10/SLC37A4/C1QTNF3/ENO2/PC/GNMT/FBP1/ALDOB/EP300/MST1/RBP4	13
BP	GO:0006026	aminoglycan catabolic process	11/1158	68/18862	0.00270688	0.0104419	0.00609279	TGFB1/LUM/CD44/SDC1/GUSB/CHI3L1/GALNS/BGN/DCN/VCAN/HPSE	11
BP	GO:0032753	positive regulation of interleukin-4 production	6/1158	24/18862	0.00273081	0.0104907	0.00612126	SYK/FCER1G/NLRP3/FOXP3/CD86/TNFSF4	6
BP	GO:0042430	indole-containing compound metabolic process	6/1158	24/18862	0.00273081	0.0104907	0.00612126	GCDH/KYNU/SLC34A1/TDO2/GRIN2A/HTR1A	6
BP	GO:0044321	response to leptin	6/1158	24/18862	0.00273081	0.0104907	0.00612126	FGB/INHBB/EDN1/UGCG/LRP2/NR4A3	6
BP	GO:0048710	regulation of astrocyte differentiation	6/1158	24/18862	0.00273081	0.0104907	0.00612126	LIF/F2/IL6ST/BMP2/DAB1/IL6	6
BP	GO:0062149	detection of stimulus involved in sensory perception of pain	6/1158	24/18862	0.00273081	0.0104907	0.00612126	ARRB2/CXCR4/ADORA1/NTRK1/ITGA2/SCN1A	6
BP	GO:1900017	positive regulation of cytokine production involved in inflammatory response	6/1158	24/18862	0.00273081	0.0104907	0.00612126	CLEC7A/NOD2/TLR6/TLR4/TNF/IL6	6
BP	GO:0045913	positive regulation of carbohydrate metabolic process	12/1158	78/18862	0.0027352	0.0104931	0.00612267	RGN/P2RY6/PDGFB/SNCA/PTAFR/IGF1/PTH1R/P2RX7/EGF/HRH1/PPP1R3E/SLC4A4	12
BP	GO:0061844	antimicrobial humoral immune response mediated by antimicrobial peptide	12/1158	78/18862	0.0027352	0.0104931	0.00612267	PF4/NOD2/CXCL1/CXCL2/F2/REG3G/S100A9/CXCL3/CXCL14/CXCL6/DEFB1/CAMP	12
BP	GO:0006805	xenobiotic metabolic process	16/1158	120/18862	0.00273796	0.0104964	0.00612463	GSTA1/AKR7A3/AKR7A2/CMBL/CRYZ/GGT1/CYP1B1/BPHL/GLYAT/AOC1/GSTA4/HNF4A/PTGS1/LPO/CYP26A1/CYP1A1	16
BP	GO:0009410	response to xenobiotic stimulus	17/1158	131/18862	0.00274419	0.0105131	0.00613435	GSTA1/AKR7A3/AKR7A2/CMBL/CRYZ/GSS/GGT1/CYP1B1/BPHL/GLYAT/AOC1/GSTA4/HNF4A/PTGS1/LPO/CYP26A1/CYP1A1	17
BP	GO:0070570	regulation of neuron projection regeneration	7/1158	32/18862	0.00280089	0.0107156	0.00625252	PTPRS/LRP1/FLNA/GRN/PRRX1/SPP1/TNR	7
BP	GO:0071353	cellular response to interleukin-4	7/1158	32/18862	0.00280089	0.0107156	0.00625252	MRC1/CORO1A/IL2RG/STAT6/ADAMTS13/ARG1/LEF1	7
BP	GO:0010544	negative regulation of platelet activation	5/1158	17/18862	0.0028738	0.0109495	0.00638897	APOE/PDGFB/ALOX12/PRKCD/F2	5
BP	GO:0051797	regulation of hair follicle development	5/1158	17/18862	0.0028738	0.0109495	0.00638897	TGFB2/TNF/KRT17/WNT10B/HPSE	5
BP	GO:0060438	trachea development	5/1158	17/18862	0.0028738	0.0109495	0.00638897	BMP4/TGFBR2/EDA/LEF1/FOXF1	5
BP	GO:0071318	cellular response to ATP	5/1158	17/18862	0.0028738	0.0109495	0.00638897	P2RY2/SOD1/P2RX4/P2RX7/P2RY12	5
BP	GO:1901550	regulation of endothelial cell development	5/1158	17/18862	0.0028738	0.0109495	0.00638897	TNFRSF1A/S1PR2/PROC/CLDN5/TNF	5
BP	GO:1903140	regulation of establishment of endothelial barrier	5/1158	17/18862	0.0028738	0.0109495	0.00638897	TNFRSF1A/S1PR2/PROC/CLDN5/TNF	5
BP	GO:0006940	regulation of smooth muscle contraction	10/1158	59/18862	0.00292982	0.0111477	0.00650464	SOD1/PTAFR/EDN1/ADORA1/ADRB2/TBXA2R/RGS2/ADRA2C/ITGA2/NPY2R	10
BP	GO:0030239	myofibril assembly	10/1158	59/18862	0.00292982	0.0111477	0.00650464	MYPN/AKAP13/MYH6/EDN1/OBSCN/CSRP2/TNNT2/ACTN2/TNNT1/CSRP3	10
BP	GO:0007254	JNK cascade	22/1158	189/18862	0.00293224	0.0111493	0.00650557	FCGR2B/SYK/SIRPA/NCF1/NOD2/SERPINF2/SFRP1/TRAF1/MAPK10/RAP2A/TLR4/F2RL1/RASGRP1/CARD9/SFRP2/TNF/TLR9/DUSP10/DACT1/ADORA2B/WNT7A/CCL21	22
BP	GO:0097306	cellular response to alcohol	13/1158	89/18862	0.00297436	0.0113018	0.00659452	CYBB/SPI1/MLC1/PTGER2/TNC/SFRP1/LRP8/SLC23A2/ACACA/TNFSF4/CCL7/ADCY8/PPARG	13
BP	GO:0021675	nerve development	11/1158	69/18862	0.00304549	0.0115641	0.00674763	EGR2/NRP2/TCIRG1/SULF2/TIFAB/GLI3/ITGA4/NTRK1/SULF1/PLXNA4/BDNF	11
BP	GO:0032691	negative regulation of interleukin-1 beta production	8/1158	41/18862	0.00306328	0.0116159	0.00677783	CD33/TNFAIP3/LILRB4/CX3CR1/ARRB2/NLRP3/IGF1/FFAR4	8
BP	GO:0035272	exocrine system development	8/1158	41/18862	0.00306328	0.0116159	0.00677783	TGFB1/TGFB2/PLXNA1/TGM2/PLXND1/EDA/TNF/LAMA1	8
BP	GO:0070671	response to interleukin-12	9/1158	50/18862	0.00307204	0.0116333	0.00678797	MIF/LCP1/SIRPA/CNN2/SOD1/PAK2/LMNB1/ANXA2/IL10	9
BP	GO:0070741	response to interleukin-6	9/1158	50/18862	0.00307204	0.0116333	0.00678797	ICAM1/SOCS3/SPI1/IL6R/CHI3L1/CBL/IL6ST/IL6/TDGF1	9
BP	GO:0010927	cellular component assembly involved in morphogenesis	14/1158	100/18862	0.00312893	0.0118342	0.0069052	TLR2/PMP22/MYPN/IHH/AKAP13/MYH6/EDN1/OBSCN/CSRP2/ITGB4/TNNT2/ACTN2/TNNT1/CSRP3	14
BP	GO:0046578	regulation of Ras protein signal transduction	22/1158	190/18862	0.00312934	0.0118342	0.0069052	APOE/VAV1/LYN/TIMP2/CSF1/ABCA1/TGFB2/DYNLT1/AKAP13/COL3A1/RASGRP4/IGF1/PIK3CG/CBL/ARRB1/F2RL1/NTRK1/FBP1/RASGRP1/ROBO1/F2RL3/AUTS2	22
BP	GO:0032970	regulation of actin filament-based process	38/1158	389/18862	0.00318526	0.0120375	0.00702385	WAS/ICAM1/CSF1R/HCLS1/CNN2/TMSB4X/HCK/MYH9/CORO1A/RAC2/LRP1/FLNA/STAP1/IQGAP3/PAK2/AKAP13/SERPINF2/TGFBR1/SFRP1/TMSB10/LIMK1/PRKCD/EDN1/VASP/ADORA1/SPTBN4/F2RL1/KANK4/EPHA3/TNNC1/WNT4/RAC3/CCL21/PDPN/CSF3/ACTN2/CTNNA2/ARHGAP40	38
BP	GO:0050954	sensory perception of mechanical stimulus	20/1158	167/18862	0.00320015	0.0120856	0.00705189	ICAM1/COL1A1/SOD1/SLC52A3/COL4A3/GJB2/CXCR4/ESPN/P2RX4/SPTBN4/ATP6V1B1/COL11A2/KCNE1/NTRK1/DCDC2/LRP2/SLC26A4/COL2A1/ITGA2/SCN1A	20
BP	GO:0014902	myotube differentiation	15/1158	111/18862	0.00321279	0.0121251	0.00707496	MMP14/MYOF/PLD3/MYH9/SELENON/IGF1/NFATC2/RYR1/ADAM12/HDAC9/WNT10B/KLF5/BDNF/MYF6/KLHL40	15
BP	GO:0007265	Ras protein signal transduction	34/1158	338/18862	0.0032212	0.0121487	0.00708868	APOE/WAS/VAV1/LYN/TIMP2/CSF1/ABCA1/TIAM1/RAC2/TGFB2/AIF1/DYNLT1/IQGAP3/AKAP13/COL3A1/RAB15/RASGRP4/IGF1/PIK3CG/LIMK1/CDKN1A/CBL/RAP2A/ARRB1/F2RL1/NTRK1/FBP1/RASGRP1/ROBO1/ERAS/PDPN/F2RL3/AUTS2/CDKN2A	34
BP	GO:0030177	positive regulation of Wnt signaling pathway	21/1158	179/18862	0.00328305	0.0123276	0.00719309	TGFB1/TLR2/TNFAIP3/COL1A1/RBPJ/PSMB8/SFRP1/SULF2/HHEX/EGF/RSPO1/SFRP4/BMP2/EDA/SFRP2/AXIN2/DACT1/SULF1/FZD9/WNT10B/DISC1	21
BP	GO:0061326	renal tubule development	13/1158	90/18862	0.0032858	0.0123276	0.00719309	BMP4/LIF/UMOD/COL4A1/WNT2B/MYC/GLI3/HEYL/BMP2/WNT4/KIF26B/FOXD1/AGT	13
BP	GO:0003139	secondary heart field specification	4/1158	11/18862	0.00329074	0.0123276	0.00719309	BMP4/RBPJ/LRP2/AXIN2	4
BP	GO:0006702	androgen biosynthetic process	4/1158	11/18862	0.00329074	0.0123276	0.00719309	SCARB1/SRD5A3/WNT4/HSD3B2	4
BP	GO:0032621	interleukin-18 production	4/1158	11/18862	0.00329074	0.0123276	0.00719309	TLR2/NOD2/IL10/TLR9	4
BP	GO:0033197	response to vitamin E	4/1158	11/18862	0.00329074	0.0123276	0.00719309	COL1A1/CAT/ARG1/PPARG	4
BP	GO:0045628	regulation of T-helper 2 cell differentiation	4/1158	11/18862	0.00329074	0.0123276	0.00719309	ANXA1/NLRP3/CD86/TNFSF4	4
BP	GO:0060009	Sertoli cell development	4/1158	11/18862	0.00329074	0.0123276	0.00719309	ICAM1/SDC1/FLNA/NTRK1	4
BP	GO:0071492	cellular response to UV-A	4/1158	11/18862	0.00329074	0.0123276	0.00719309	TIMP1/MMP2/MME/MMP9	4
BP	GO:1902287	semaphorin-plexin signaling pathway involved in axon guidance	4/1158	11/18862	0.00329074	0.0123276	0.00719309	PLXNA1/PLXNC1/PLXND1/PLXNA4	4
BP	GO:0003203	endocardial cushion morphogenesis	7/1158	33/18862	0.00336967	0.0125979	0.00735079	TGFB2/RBPJ/TGFBR2/TGFBR1/HEYL/BMP2/ROBO1	7
BP	GO:0030851	granulocyte differentiation	7/1158	33/18862	0.00336967	0.0125979	0.00735079	HCLS1/C1QC/SPI1/RUNX1/INPP5D/CSF3/LEF1	7
BP	GO:0032728	positive regulation of interferon-beta production	7/1158	33/18862	0.00336967	0.0125979	0.00735079	TLR2/IRF1/TLR8/IRF5/TLR7/TLR4/TLR9	7
BP	GO:0001783	B cell apoptotic process	6/1158	25/18862	0.00340911	0.0127028	0.007412	LYN/BAK1/BTK/BCL2L11/IL10/CD74	6
BP	GO:0033622	integrin activation	6/1158	25/18862	0.00340911	0.0127028	0.007412	FERMT3/FBLIM1/FN1/CDH17/SELP/P2RY12	6
BP	GO:0048143	astrocyte activation	6/1158	25/18862	0.00340911	0.0127028	0.007412	C1QA/C5AR1/LRP1/GRN/TNF/IL6	6
BP	GO:0060740	prostate gland epithelium morphogenesis	6/1158	25/18862	0.00340911	0.0127028	0.007412	BMP4/TNC/SFRP1/GLI2/SULF1/ESR1	6
BP	GO:2000050	regulation of non-canonical Wnt signaling pathway	6/1158	25/18862	0.00340911	0.0127028	0.007412	TIAM1/SFRP1/RNF213/SFRP4/SFRP2/DACT1	6
BP	GO:0014812	muscle cell migration	14/1158	101/18862	0.0034323	0.0127806	0.00745744	POSTN/SERPINE1/PDGFB/LRP1/AIF1/PLXNA1/ANXA1/ITGB3/IGF1/S100A11/ADAMTS1/THBS4/ITGA2/NR4A3	14
BP	GO:0050853	B cell receptor signaling pathway	17/1158	134/18862	0.00348284	0.0129601	0.00756218	FCGR2B/LYN/SYK/LAT2/CD38/PIK3CD/RUNX1/PRKCB/PTPRC/BTK/STAP1/KLHL6/PTPN6/PLCL2/SH2B2/NFATC2/CTLA4	17
BP	GO:0032411	positive regulation of transporter activity	15/1158	112/18862	0.00350444	0.0130232	0.00759895	RGN/CTSS/P2RY6/TMSB4X/GLRX/PTAFR/RELN/CCL2/PRKCD/ADRB2/TRPC6/ARC/PDZK1/KCNJ11/ACTN2	15
BP	GO:0051209	release of sequestered calcium ion into cytosol	15/1158	112/18862	0.00350444	0.0130232	0.00759895	LYN/P2RY6/CCR5/CCL3/CORO1A/SNCA/PTPRC/SELENON/PTPN6/F2/NOL3/HTR2B/RYR1/CCL21/F2RL3	15
BP	GO:1903307	positive regulation of regulated secretory pathway	9/1158	51/18862	0.00353122	0.013114	0.00765193	ITGAM/SYK/ITGB2/FGR/PTAFR/RAB15/GAB2/F2RL1/CLTRN	9
BP	GO:0071241	cellular response to inorganic substance	24/1158	216/18862	0.00358182	0.0132843	0.0077513	SLC25A24/CYBB/SNCA/ALOX5AP/NCF1/SOD1/HMOX1/AQP1/HFE/EDN1/P2RX4/CLDN1/AOC1/CHP2/FSTL3/RYR1/FBP1/SLC34A1/MMP9/FABP4/ADCY8/ADCY10/CYP1A1/FOSB	24
BP	GO:0045616	regulation of keratinocyte differentiation	8/1158	42/18862	0.00358423	0.0132843	0.0077513	CTSK/RUNX1/NCOA3/REG3G/CD109/IL20/CYP27B1/GRHL1	8
BP	GO:0046688	response to copper ion	8/1158	42/18862	0.00358423	0.0132843	0.0077513	ICAM1/LOXL2/SNCA/SOD1/AQP1/AOC1/IL1A/CYP1A1	8
BP	GO:0019319	hexose biosynthetic process	13/1158	91/18862	0.00362323	0.0134198	0.00783041	SDHAF3/ATF3/SLC25A10/SLC37A4/C1QTNF3/ENO2/PC/GNMT/FBP1/ALDOB/EP300/MST1/RBP4	13
BP	GO:0006631	fatty acid metabolic process	38/1158	392/18862	0.00362611	0.0134198	0.00783041	RGN/MIF/GSTA1/TBXAS1/TNFRSF1A/C3/ACADM/PNPLA3/PM20D1/ALOX5AP/SGPL1/ANXA1/GCDH/THNSL2/ALOX12/GGT1/EDN1/CYP1B1/LPL/SLC27A2/PTGS2/ATP6V1B1/ECHDC3/ACOX2/FA2H/PTGS1/ACACA/BAAT/CD74/ALOX5/FABP5/PLA2G2F/LPIN1/CYP1A1/SCD/NR4A3/PPARG/APOA4	38
BP	GO:0050804	modulation of chemical synaptic transmission	39/1158	405/18862	0.00362802	0.0134198	0.00783041	APOE/EGR2/PTPRS/CD38/MME/PRKCB/CX3CR1/ARRB2/SORCS2/S1PR2/CNR2/NPTXR/SCTR/HTR1B/RELN/CCL2/PLCL2/LRP8/EDN1/MAP1B/SLC7A11/ADORA1/AKAP12/ADRB2/NTRK1/ARC/PRKAR1B/TNF/GRID2IP/WNT7A/HRH1/SNAP25/ADCY8/TNR/NPTX2/GRIN2A/DISC1/NPY2R/BDNF	39
BP	GO:0046686	response to cadmium ion	10/1158	61/18862	0.00376456	0.0138815	0.00809978	CYBB/CAT/NCF1/GSS/SOD1/HMOX1/NPC1/SLC34A1/MMP9/ARG1	10
BP	GO:0071230	cellular response to amino acid stimulus	10/1158	61/18862	0.00376456	0.0138815	0.00809978	COL6A1/CYBB/GCLM/MMP2/COL1A1/PNPLA3/COL4A1/COL5A2/TNF/CPEB1	10
BP	GO:0007221	positive regulation of transcription of Notch receptor target	5/1158	18/18862	0.0037802	0.0138815	0.00809978	RBPJ/PLXND1/DLGAP5/HEYL/EP300	5
BP	GO:0032026	response to magnesium ion	5/1158	18/18862	0.0037802	0.0138815	0.00809978	CD14/SNCA/THBS1/FBP1/SLC34A1	5
BP	GO:0032740	positive regulation of interleukin-17 production	5/1158	18/18862	0.0037802	0.0138815	0.00809978	TGFB1/OSM/NOD2/IL6/IL23R	5
BP	GO:0034433	steroid esterification	5/1158	18/18862	0.0037802	0.0138815	0.00809978	APOE/SOAT1/ABCG1/AGT/APOA4	5
BP	GO:0034434	sterol esterification	5/1158	18/18862	0.0037802	0.0138815	0.00809978	APOE/SOAT1/ABCG1/AGT/APOA4	5
BP	GO:0034435	cholesterol esterification	5/1158	18/18862	0.0037802	0.0138815	0.00809978	APOE/SOAT1/ABCG1/AGT/APOA4	5
BP	GO:0035743	CD4-positive, alpha-beta T cell cytokine production	5/1158	18/18862	0.0037802	0.0138815	0.00809978	NLRP3/IL18R1/IL1R1/ARG1/IL6	5
BP	GO:0036148	phosphatidylglycerol acyl-chain remodeling	5/1158	18/18862	0.0037802	0.0138815	0.00809978	LPCAT1/PLA2G2D/PLA2G2A/PLA2G2F/PLA2G2E	5
BP	GO:0060065	uterus development	5/1158	18/18862	0.0037802	0.0138815	0.00809978	TGFB2/STRA6/WNT7A/ESR1/RBP4	5
BP	GO:0006721	terpenoid metabolic process	16/1158	124/18862	0.00381397	0.0139905	0.00816342	APOE/SDC1/LRP1/STRA6/LRP8/CYP1B1/LPL/ABCA4/ALDH1A2/LRP2/RARRES2/CYP26A1/CYP1A1/LRAT/RBP4/APOA4	16
BP	GO:0005976	polysaccharide metabolic process	15/1158	113/18862	0.00381743	0.0139905	0.00816342	TGFB1/KHK/PDGFB/POMC/MGAM/IGF1/GNMT/B3GNT9/RUBCNL/IL6ST/PPP1R1A/EGF/PPP1R3C/PPP1R3E/HAS1	15
BP	GO:0051283	negative regulation of sequestering of calcium ion	15/1158	113/18862	0.00381743	0.0139905	0.00816342	LYN/P2RY6/CCR5/CCL3/CORO1A/SNCA/PTPRC/SELENON/PTPN6/F2/NOL3/HTR2B/RYR1/CCL21/F2RL3	15
BP	GO:0051881	regulation of mitochondrial membrane potential	11/1158	71/18862	0.00382465	0.0140078	0.0081735	GCLM/UCP2/BAK1/SOD1/ALOX12/SLC25A33/CASP1/CCN6/DCN/FZD9/CCK	11
BP	GO:1901655	cellular response to ketone	13/1158	92/18862	0.00398821	0.0145973	0.00851744	ICAM1/PTGER2/TNC/GJB2/FBXO32/SFRP1/AQP1/ACACA/TNFSF4/SPP1/ARG1/ADCY8/PPARG	13
BP	GO:0033280	response to vitamin D	7/1158	34/18862	0.00402234	0.0147125	0.00858469	CD4/PIM1/TNC/SFRP1/ALPL/SPP1/CYP27B1	7
BP	GO:0031103	axon regeneration	9/1158	52/18862	0.00404257	0.0147768	0.00862222	PTPRS/LRP1/FLNA/TNC/GRN/DHFR/MAP1B/SPP1/TNR	9
BP	GO:0051100	negative regulation of binding	19/1158	159/18862	0.00409785	0.0149691	0.00873439	CTSZ/TMSB4X/PDGFB/ARRB2/TTC36/HMOX1/PRKCD/HFE/CDKN1A/IL10/ITGA4/ADRB2/SP100/SLPI/DACT1/LEF1/SOX11/DISC1/ENHO	19
BP	GO:0032414	positive regulation of ion transmembrane transporter activity	14/1158	103/18862	0.00411112	0.0150077	0.00875695	RGN/CTSS/P2RY6/TMSB4X/GLRX/PTAFR/RELN/CCL2/ADRB2/TRPC6/ARC/PDZK1/KCNJ11/ACTN2	14
BP	GO:0071466	cellular response to xenobiotic stimulus	16/1158	125/18862	0.00413125	0.0150615	0.00878833	GSTA1/AKR7A3/AKR7A2/CMBL/CRYZ/GGT1/CYP1B1/BPHL/GLYAT/AOC1/GSTA4/HNF4A/PTGS1/LPO/CYP26A1/CYP1A1	16
BP	GO:0072175	epithelial tube formation	16/1158	125/18862	0.00413125	0.0150615	0.00878833	TGFB1/PIK3CD/BMP4/TGFB2/SFRP1/TCTN1/VASP/EGF/LRP2/WNT4/SALL4/CTHRC1/SFRP2/MTHFD1L/STIL/SOX11	16
BP	GO:0055007	cardiac muscle cell differentiation	15/1158	114/18862	0.0041529	0.0151279	0.00882706	TGFB1/BMP4/ARRB2/RBPJ/AKAP13/GATA6/IGF1/G6PD/MYH6/EDN1/CXADR/BMP2/RGS2/ACTN2/CSRP3	15
BP	GO:0002065	columnar/cuboidal epithelial cell differentiation	12/1158	82/18862	0.00416894	0.0151279	0.00882706	BMP4/SERPINE1/GATA6/ROS1/CDKN1A/IL6ST/BMP2/HNF4A/WNT4/SOX11/CDX2/KLF5	12
BP	GO:1901264	carbohydrate derivative transport	12/1158	82/18862	0.00416894	0.0151279	0.00882706	SLC25A24/P2RY2/SLC15A2/ABCC6/ABCG1/SLC37A4/SLC28A1/NLRP6/SCARB1/GJA1/LBP/ADORA1	12
BP	GO:0022602	ovulation cycle process	8/1158	43/18862	0.00417116	0.0151279	0.00882706	MMP19/TGFB2/ARRB2/SGPL1/ARRB1/ADAMTS1/PTX3/ESR1	8
BP	GO:0035094	response to nicotine	8/1158	43/18862	0.00417116	0.0151279	0.00882706	HMOX1/EDN1/SLC7A11/CHRNA2/NTRK1/GNAT3/TNF/KCNJ11	8
BP	GO:0045454	cell redox homeostasis	8/1158	43/18862	0.00417116	0.0151279	0.00882706	GCLC/CYBB/SLC11A1/NCF4/RAC2/NCF1/NOS2/LPO	8
BP	GO:0045840	positive regulation of mitotic nuclear division	8/1158	43/18862	0.00417116	0.0151279	0.00882706	PDGFB/IGF1/EDN1/EGF/DLGAP5/EDN3/ESPL1/IL1A	8
BP	GO:0046677	response to antibiotic	8/1158	43/18862	0.00417116	0.0151279	0.00882706	SOD1/GJB2/ALPL/CBL/AOC1/CIITA/CYP1A1/CCR4	8
BP	GO:0010464	regulation of mesenchymal cell proliferation	6/1158	26/18862	0.00420514	0.0151624	0.00884721	BMP4/IHH/TGFBR2/MYC/PRRX1/FOXF1	6
BP	GO:0010894	negative regulation of steroid biosynthetic process	6/1158	26/18862	0.00420514	0.0151624	0.00884721	APOE/SOD1/DKK3/BMP2/WNT4/CYP27B1	6
BP	GO:0034114	regulation of heterotypic cell-cell adhesion	6/1158	26/18862	0.00420514	0.0151624	0.00884721	IL1RN/FGB/CD44/IL10/FGG/TNF	6
BP	GO:0034143	regulation of toll-like receptor 4 signaling pathway	6/1158	26/18862	0.00420514	0.0151624	0.00884721	LYN/RAB7B/TNFAIP3/LBP/F2RL1/BPIFB1	6
BP	GO:0034162	toll-like receptor 9 signaling pathway	6/1158	26/18862	0.00420514	0.0151624	0.00884721	UNC93B1/RAB7B/PTPRS/TLR8/TLR7/TLR9	6
BP	GO:0042634	regulation of hair cycle	6/1158	26/18862	0.00420514	0.0151624	0.00884721	TGFB2/FA2H/TNF/KRT17/WNT10B/HPSE	6
BP	GO:0048520	positive regulation of behavior	6/1158	26/18862	0.00420514	0.0151624	0.00884721	STRA6/GJA1/GHRHR/CCK/NR4A3/NPY2R	6
BP	GO:0048873	homeostasis of number of cells within a tissue	6/1158	26/18862	0.00420514	0.0151624	0.00884721	CSF1/CORO1A/LIPA/AKT3/IL7/RAC3	6
BP	GO:1901623	regulation of lymphocyte chemotaxis	6/1158	26/18862	0.00420514	0.0151624	0.00884721	CCL3/CCL2/CXCL14/CCL4/CCL7/CCL21	6
BP	GO:0022898	regulation of transmembrane transporter activity	28/1158	268/18862	0.00422419	0.0152213	0.00888155	ACE2/RGN/CTSS/FXYD5/P2RY6/TMSB4X/PM20D1/PIM1/SNCA/GLRX/PTAFR/SELENON/RELN/CCL2/AHNAK/GJA1/ADRB2/TRPC6/KCNE1/ARC/PDZK1/CLTRN/TLR9/MMP9/KCNE5/KCNJ11/ACTN2/GRIN2A	28
BP	GO:0006027	glycosaminoglycan catabolic process	10/1158	62/18862	0.00424713	0.0152788	0.00891508	TGFB1/LUM/CD44/SDC1/GUSB/GALNS/BGN/DCN/VCAN/HPSE	10
BP	GO:0042698	ovulation cycle	10/1158	62/18862	0.00424713	0.0152788	0.00891508	AXL/MMP19/TGFB2/ARRB2/SGPL1/MMP7/ARRB1/ADAMTS1/PTX3/ESR1	10
BP	GO:0002218	activation of innate immune response	18/1158	148/18862	0.0042511	0.0152788	0.00891508	LYN/SYK/FCER1G/STING1/CLEC4A/HCK/RELB/NLRC4/PAK2/PSMB8/PRKCD/TLR4/CLEC4E/MUC5B/CARD9/EP300/MUC4/FFAR2	18
BP	GO:0071774	response to fibroblast growth factor	18/1158	148/18862	0.0042511	0.0152788	0.00891508	POSTN/GCLM/CD44/COL1A1/TNC/EGR3/SFRP1/CCL2/SULF2/CBL/GALNT3/THBS1/WNT4/CREB3L1/SULF1/FGFBP1/KL/TDGF1	18
BP	GO:0014855	striated muscle cell proliferation	11/1158	72/18862	0.00426982	0.0153362	0.00894857	RUNX1/TGFB2/PIM1/RBPJ/TGFBR2/GATA6/TGFBR1/GJA1/ZFPM2/GLI1/RBP4	11
BP	GO:1901888	regulation of cell junction assembly	22/1158	195/18862	0.00428957	0.0153972	0.00898419	ACE2/MMP14/TLR2/PTPRS/RUNX1/LRP1/SNCA/SFRP1/GJA1/THBS1/CLDN1/CLDN5/NTRK1/EPHA3/WNT4/LIMS1/TNF/TPBG/AGT/WNT7A/LRTM2/BDNF	22
BP	GO:0006911	phagocytosis, engulfment	16/1158	126/18862	0.00446982	0.0160339	0.00935568	FCGR2B/ITGAM/FCGR1A/ITGB2/C3/MYH9/RAC2/AIF1/RAB31/STAP1/HAVCR1/MSR1/THBS1/F2RL1/ITGA2/PPARG	16
BP	GO:0007009	plasma membrane organization	15/1158	115/18862	0.00451202	0.0161645	0.00943189	MYOF/CLU/MYH9/TGFB2/PTPRC/SOD1/COL5A1/CXCR4/PRKCD/SLC4A1/UGCG/P2RX7/S100A9/FA2H/CSRP3	15
BP	GO:0051282	regulation of sequestering of calcium ion	15/1158	115/18862	0.00451202	0.0161645	0.00943189	LYN/P2RY6/CCR5/CCL3/CORO1A/SNCA/PTPRC/SELENON/PTPN6/F2/NOL3/HTR2B/RYR1/CCL21/F2RL3	15
BP	GO:0001541	ovarian follicle development	9/1158	53/18862	0.00460998	0.0164836	0.00961812	MMP19/ICAM1/MMP14/INHBB/ARRB2/SOD1/ARRB1/PTX3/ESR1	9
BP	GO:0003179	heart valve morphogenesis	9/1158	53/18862	0.00460998	0.0164836	0.00961812	TGFB1/BMP4/TGFB2/NFATC1/TGFBR2/STRA6/HEYL/BMP2/ROBO1	9
BP	GO:0010524	positive regulation of calcium ion transport into cytosol	9/1158	53/18862	0.00460998	0.0164836	0.00961812	P2RY6/CD4/BAK1/SNCA/CALCR/P2RX4/F2/P2RX7/F2RL3	9
BP	GO:0001973	G protein-coupled adenosine receptor signaling pathway	4/1158	12/18862	0.00469814	0.0165862	0.00967798	ADORA1/P2RY12/ADORA2B/ADORA3	4
BP	GO:0002664	regulation of T cell tolerance induction	4/1158	12/18862	0.00469814	0.0165862	0.00967798	LILRB4/TGFBR2/FOXP3/IL2RA	4
BP	GO:0002713	negative regulation of B cell mediated immunity	4/1158	12/18862	0.00469814	0.0165862	0.00967798	FCGR2B/PTPN6/FOXP3/C4BPA	4
BP	GO:0002890	negative regulation of immunoglobulin mediated immune response	4/1158	12/18862	0.00469814	0.0165862	0.00967798	FCGR2B/PTPN6/FOXP3/C4BPA	4
BP	GO:0007077	mitotic nuclear envelope disassembly	4/1158	12/18862	0.00469814	0.0165862	0.00967798	PRKCB/NEK6/PLK1/LPIN1	4
BP	GO:0014831	gastro-intestinal system smooth muscle contraction	4/1158	12/18862	0.00469814	0.0165862	0.00967798	PTAFR/SULF2/HTR2B/SULF1	4
BP	GO:0015809	arginine transport	4/1158	12/18862	0.00469814	0.0165862	0.00967798	SLC22A2/SLC11A1/SLC7A2/ARG1	4
BP	GO:0032908	regulation of transforming growth factor beta1 production	4/1158	12/18862	0.00469814	0.0165862	0.00967798	LUM/GATA6/FOXP3/THBS1	4
BP	GO:0033004	negative regulation of mast cell activation	4/1158	12/18862	0.00469814	0.0165862	0.00967798	CNR2/HMOX1/MILR1/FOXF1	4
BP	GO:0034392	negative regulation of smooth muscle cell apoptotic process	4/1158	12/18862	0.00469814	0.0165862	0.00967798	ARRB2/IGF1/EDN1/APOH	4
BP	GO:0035588	G protein-coupled purinergic receptor signaling pathway	4/1158	12/18862	0.00469814	0.0165862	0.00967798	ADORA1/P2RY12/ADORA2B/ADORA3	4
BP	GO:0035739	CD4-positive, alpha-beta T cell proliferation	4/1158	12/18862	0.00469814	0.0165862	0.00967798	VSIR/TGFBR2/CD274/ARG2	4
BP	GO:0042492	gamma-delta T cell differentiation	4/1158	12/18862	0.00469814	0.0165862	0.00967798	SYK/PTPRC/EGR3/LEF1	4
BP	GO:0048266	behavioral response to pain	4/1158	12/18862	0.00469814	0.0165862	0.00967798	P2RX4/THBS1/THBS4/NTRK1	4
BP	GO:0051340	regulation of ligase activity	4/1158	12/18862	0.00469814	0.0165862	0.00967798	RGN/GCLM/TMSB4X/RIPK3	4
BP	GO:0051956	negative regulation of amino acid transport	4/1158	12/18862	0.00469814	0.0165862	0.00967798	HTR1B/ADORA1/RGS2/TRH	4
BP	GO:0070278	extracellular matrix constituent secretion	4/1158	12/18862	0.00469814	0.0165862	0.00967798	TNFRSF1B/TNFRSF1A/BMP2/CREB3L1	4
BP	GO:0071107	response to parathyroid hormone	4/1158	12/18862	0.00469814	0.0165862	0.00967798	GJA1/SLC34A1/WNT10B/ITGA2	4
BP	GO:1905907	negative regulation of amyloid fibril formation	4/1158	12/18862	0.00469814	0.0165862	0.00967798	APOE/CLU/CRYAB/IAPP	4
BP	GO:2000561	regulation of CD4-positive, alpha-beta T cell proliferation	4/1158	12/18862	0.00469814	0.0165862	0.00967798	VSIR/TGFBR2/CD274/ARG2	4
BP	GO:0070670	response to interleukin-4	7/1158	35/18862	0.00476642	0.0168166	0.00981242	MRC1/CORO1A/IL2RG/STAT6/ADAMTS13/ARG1/LEF1	7
BP	GO:0061180	mammary gland epithelium development	10/1158	63/18862	0.00477717	0.0168333	0.00982212	CSF1R/CSF1/IQGAP3/BRCA2/WNT4/ROBO1/GLI2/MST1/ESR1/FOXF1	10
BP	GO:2000401	regulation of lymphocyte migration	10/1158	63/18862	0.00477717	0.0168333	0.00982212	ADAM8/CCL3/RIPK3/AIF1/CCL2/ITGA4/CXCL14/CCL4/CCL7/CCL21	10
BP	GO:0016054	organic acid catabolic process	27/1158	258/18862	0.00479489	0.0168851	0.00985235	HNMT/ASPA/BCAT1/BCKDHB/OAT/FAH/ACADM/MCCC1/ADHFE1/HGD/CBS/FTCD/GCDH/DCXR/THNSL2/KYNU/HOGA1/AHCY/NOS2/ARG2/SLC27A2/ACOX2/ARG1/TDO2/CYP26A1/LPIN1/MAT1A	27
BP	GO:0010769	regulation of cell morphogenesis involved in differentiation	13/1158	94/18862	0.00480724	0.0169179	0.00987149	FBLN1/POSTN/FGB/TIAM1/FLNA/MELTF/RELN/LRP8/FGG/LIMS1/MPL/RAC3/PDPN	13
BP	GO:0015804	neutral amino acid transport	8/1158	44/18862	0.00482937	0.0169743	0.00990444	ACE2/SLC3A1/SLC25A38/SLC6A20/SLC6A6/CLTRN/RGS2/SLC36A1	8
BP	GO:0060324	face development	8/1158	44/18862	0.00482937	0.0169743	0.00990444	MMP2/COL1A1/SGPL1/STRA6/CLDN5/ALDH1A2/EP300/LEF1	8
BP	GO:0002689	negative regulation of leukocyte chemotaxis	5/1158	19/18862	0.00487428	0.0170462	0.00994639	MIF/STAP1/CCL2/C5AR2/C5	5
BP	GO:0003159	morphogenesis of an endothelium	5/1158	19/18862	0.00487428	0.0170462	0.00994639	BMP4/RBPJ/ALOX12/CXCR4/ADAMTS12	5
BP	GO:0033005	positive regulation of mast cell activation	5/1158	19/18862	0.00487428	0.0170462	0.00994639	SYK/FGR/HAVCR1/GAB2/NR4A3	5
BP	GO:0035313	wound healing, spreading of epidermal cells	5/1158	19/18862	0.00487428	0.0170462	0.00994639	MMP12/ITGA5/COL5A1/HBEGF/WNT7A	5
BP	GO:0043031	negative regulation of macrophage activation	5/1158	19/18862	0.00487428	0.0170462	0.00994639	FCGR2B/PTPRC/GRN/VSIG4/BPI	5
BP	GO:0051900	regulation of mitochondrial depolarization	5/1158	19/18862	0.00487428	0.0170462	0.00994639	GCLM/ALOX12/DCN/FZD9/CCK	5
BP	GO:0061154	endothelial tube morphogenesis	5/1158	19/18862	0.00487428	0.0170462	0.00994639	BMP4/RBPJ/ALOX12/CXCR4/ADAMTS12	5
BP	GO:0090330	regulation of platelet aggregation	5/1158	19/18862	0.00487428	0.0170462	0.00994639	LYN/SYK/ALOX12/PRKCD/PDPN	5
BP	GO:0043535	regulation of blood vessel endothelial cell migration	18/1158	150/18862	0.00489893	0.0171217	0.00999043	APOE/VASH1/TGFB1/TMSB4X/PDGFB/ANXA1/HMOX1/ALOX12/AKT3/P2RX4/PTGS2/THBS1/TBXA2R/TNF/CD40/HDAC9/FGFBP1/PPARG	18
BP	GO:0006767	water-soluble vitamin metabolic process	12/1158	84/18862	0.00508339	0.0177553	0.0103601	RGN/FOLR2/PSAT1/MCCC1/SLC52A3/DHFR/PC/ABCC1/SLC23A2/MTHFD1L/SLC2A3/CTRC	12
BP	GO:0031669	cellular response to nutrient levels	23/1158	210/18862	0.00511557	0.017808	0.0103909	CD68/FOLR2/POSTN/ICAM1/INHBB/UCP2/COL1A1/ATF3/PIM1/TNC/HMOX1/SFRP1/FAS/HFE/WNT2B/CDKN1A/CBL/LPL/AOC1/CDKN2B/WNT4/CYP27B1/PPARG	23
BP	GO:0002227	innate immune response in mucosa	6/1158	27/18862	0.00513042	0.017808	0.0103909	NOD2/NOS2/DEFB1/BPIFB1/CAMP/APOA4	6
BP	GO:0006760	folic acid-containing compound metabolic process	6/1158	27/18862	0.00513042	0.017808	0.0103909	FOLR2/FTCD/DHFR/GGH/GCH1/MTHFD1L	6
BP	GO:0009065	glutamine family amino acid catabolic process	6/1158	27/18862	0.00513042	0.017808	0.0103909	OAT/FAH/ADHFE1/NOS2/ARG2/ARG1	6
BP	GO:0010818	T cell chemotaxis	6/1158	27/18862	0.00513042	0.017808	0.0103909	CCL3/PIK3CD/CXCL16/PIK3CG/GPR183/CCL21	6
BP	GO:0045606	positive regulation of epidermal cell differentiation	6/1158	27/18862	0.00513042	0.017808	0.0103909	SFN/BMP4/NCOA3/SFRP4/IL20/CYP27B1	6
BP	GO:0045672	positive regulation of osteoclast differentiation	6/1158	27/18862	0.00513042	0.017808	0.0103909	CSF1/CCR1/TNF/GPR68/IL20/IL23R	6
BP	GO:0048265	response to pain	6/1158	27/18862	0.00513042	0.017808	0.0103909	RELN/P2RX4/THBS1/THBS4/NTRK1/GCH1	6
BP	GO:0060512	prostate gland morphogenesis	6/1158	27/18862	0.00513042	0.017808	0.0103909	BMP4/TNC/SFRP1/GLI2/SULF1/ESR1	6
BP	GO:0090025	regulation of monocyte chemotaxis	6/1158	27/18862	0.00513042	0.017808	0.0103909	PLA2G7/LYN/CCR1/SERPINE1/AIF1/CXCL17	6
BP	GO:0018105	peptidyl-serine phosphorylation	31/1158	310/18862	0.00518691	0.0179929	0.0104988	MIF/TGFB1/HCLS1/SYK/CD44/PRKCB/PDGFB/BAK1/LIF/ARRB2/SNCA/PAK2/OSM/RPS6KA2/TGFBR2/TGFBR1/CALCR/PLCL2/PRKCD/AKT3/NEK6/SPTBN4/DCLK1/PLK1/SFRP2/TNF/CSF3/IL6/MST1/BDNF/TDGF1	31
BP	GO:0010522	regulation of calcium ion transport into cytosol	13/1158	95/18862	0.00526462	0.0182284	0.0106362	LYN/P2RY6/CORO1A/CD4/BAK1/SNCA/SELENON/PTPN6/CALCR/P2RX4/F2/P2RX7/F2RL3	13
BP	GO:0060337	type I interferon signaling pathway	13/1158	95/18862	0.00526462	0.0182284	0.0106362	MMP12/IRF1/IFNAR1/IFITM1/IRF5/RNASEL/PSMB8/PTPN6/SAMHD1/NLRC5/USP18/OAS2/SP100	13
BP	GO:0090277	positive regulation of peptide hormone secretion	13/1158	95/18862	0.00526462	0.0182284	0.0106362	FGB/CD38/LRP1/HFE/GJA1/FGG/GHRHR/CLTRN/GPR68/ADCY8/FFAR4/RBP4/TRH	13
BP	GO:0033344	cholesterol efflux	10/1158	64/18862	0.00535778	0.018528	0.010811	APOE/ABCA1/LRP1/SOAT1/ABCG1/NPC1/SCARB1/ABCG5/EGF/APOA4	10
BP	GO:0072089	stem cell proliferation	10/1158	64/18862	0.00535778	0.018528	0.010811	FBLN1/RUNX1/PIM1/PTPRC/WNT2B/GJA1/SFRP2/SOX11/WNT10B/CCNE1	10
BP	GO:0150063	visual system development	35/1158	363/18862	0.00554043	0.0191478	0.0111726	ITGAM/VIM/LPCAT1/C1QA/BMP4/C3/TGFB2/BAK1/BLOC1S3/TCIRG1/IHH/COL5A1/TGFBR2/TGFBR1/RCN1/FBN1/COL4A1/COL8A1/STRA6/WNT2B/CYP1B1/SLC7A11/CRYAB/GLI3/COL5A2/ALDH1A2/SDK2/BFSP2/P2RY12/WNT7A/LAMA1/SOX11/PDE6B/CYP1A1/RBP4	35
BP	GO:0006775	fat-soluble vitamin metabolic process	8/1158	45/18862	0.00556428	0.0191945	0.0111999	ALDH1A2/LRP2/TNF/GC/CYP26A1/CYP1A1/CYP27B1/LRAT	8
BP	GO:0048701	embryonic cranial skeleton morphogenesis	8/1158	45/18862	0.00556428	0.0191945	0.0111999	MMP14/BMP4/TGFBR2/TGFBR1/GLI3/MTHFD1L/PRRX1/MMP16	8
BP	GO:0060986	endocrine hormone secretion	8/1158	45/18862	0.00556428	0.0191945	0.0111999	TRPV6/INHBB/POMC/C1QTNF3/GJA1/FOXD1/AGT/REN	8
BP	GO:0006691	leukotriene metabolic process	7/1158	36/18862	0.00560954	0.0193148	0.0112701	SYK/TLR2/ALOX5AP/ALOX12/GGT1/ABCC1/ALOX5	7
BP	GO:0032892	positive regulation of organic acid transport	7/1158	36/18862	0.00560954	0.0193148	0.0112701	ACE2/TNFRSF11A/EDN1/P2RX4/CLTRN/CCK/TRH	7
BP	GO:0043029	T cell homeostasis	7/1158	36/18862	0.00560954	0.0193148	0.0112701	CORO1A/RIPK3/TCIRG1/FOXP3/BCL2L11/FAS/IL2RA	7
BP	GO:0046916	cellular transition metal ion homeostasis	15/1158	118/18862	0.00574342	0.0197466	0.011522	LCN2/SLC11A1/HEPH/SOD1/HMOX1/HFE/CP/MYC/CYBRD1/ABCG2/S100A9/SCARA5/S100A8/TMPRSS6/SLC30A2	15
BP	GO:0051101	regulation of DNA binding	15/1158	118/18862	0.00574342	0.0197466	0.011522	TGFB1/TMSB4X/PLAUR/LIF/HMOX1/IGF1/EGF/EP300/SP100/MMP9/LEF1/SOX11/ITGA2/PPARG/ENHO	15
BP	GO:0001841	neural tube formation	13/1158	96/18862	0.00575618	0.0197466	0.011522	TGFB1/BMP4/TGFB2/SFRP1/TCTN1/VASP/LRP2/SALL4/CTHRC1/SFRP2/MTHFD1L/STIL/SOX11	13
BP	GO:0003333	amino acid transmembrane transport	13/1158	96/18862	0.00575618	0.0197466	0.011522	ACE2/SLC22A2/SLC3A1/SLC7A2/SLC25A38/SLC7A11/SLC6A20/SLC6A6/CLTRN/RGS2/SLC36A1/PDPN/SLC7A7	13
BP	GO:0071357	cellular response to type I interferon	13/1158	96/18862	0.00575618	0.0197466	0.011522	MMP12/IRF1/IFNAR1/IFITM1/IRF5/RNASEL/PSMB8/PTPN6/SAMHD1/NLRC5/USP18/OAS2/SP100	13
BP	GO:1902476	chloride transmembrane transport	13/1158	96/18862	0.00575618	0.0197466	0.011522	SLC26A7/CLDN4/SLC4A1/CLCNKB/ANO2/SLC26A9/GABRA1/BSND/SLC26A10/SLC26A4/SLC26A2/CLCA4/BEST3	13
BP	GO:0033138	positive regulation of peptidyl-serine phosphorylation	14/1158	107/18862	0.00579537	0.0198688	0.0115934	MIF/TGFB1/HCLS1/CD44/LIF/ARRB2/SNCA/OSM/CALCR/SFRP2/TNF/CSF3/IL6/BDNF	14
BP	GO:0035904	aorta development	9/1158	55/18862	0.00592902	0.0203021	0.0118462	TGFB2/LRP1/RBPJ/LOXL1/PLXND1/FKBP10/LOX/LRP2/ROBO1	9
BP	GO:0071385	cellular response to glucocorticoid stimulus	9/1158	55/18862	0.00592902	0.0203021	0.0118462	ICAM1/ANXA1/GJB2/FBXO32/AQP1/BCL2L11/EDN1/FLT3/ARG1	9
BP	GO:0001756	somitogenesis	10/1158	65/18862	0.00599215	0.0204931	0.0119576	RBPJ/SFRP1/ALDH1A2/SFRP2/AXIN2/EP300/LEF1/CDX2/FOXF1/MYF6	10
BP	GO:0070265	necrotic cell death	10/1158	65/18862	0.00599215	0.0204931	0.0119576	CD14/BIRC3/RIPK3/FAS/CASP1/NOL3/SLC6A6/TLR4/TNF/FZD9	10
BP	GO:0051260	protein homooligomerization	20/1158	177/18862	0.00616717	0.0209143	0.0122034	MIF/ALOX5AP/CRYZ/NLRC4/TIFA/KCNA2/SAMHD1/GNMT/KCND1/VASP/RNF213/ARC/SCARA5/ALDH1A2/RYR1/ACACA/TDO2/ADCY8/MAT1A/TRPV5	20
BP	GO:0002029	desensitization of G protein-coupled receptor signaling pathway	5/1158	20/18862	0.00617531	0.0209143	0.0122034	ARRB2/HTR1B/ARRB1/ADRB2/HTR2B	5
BP	GO:0002726	positive regulation of T cell cytokine production	5/1158	20/18862	0.00617531	0.0209143	0.0122034	NLRP3/IL18R1/IL1R1/TNFSF4/IL6	5
BP	GO:0021871	forebrain regionalization	5/1158	20/18862	0.00617531	0.0209143	0.0122034	BMP4/WNT2B/GLI3/BMP2/NKX2-1	5
BP	GO:0022401	negative adaptation of signaling pathway	5/1158	20/18862	0.00617531	0.0209143	0.0122034	ARRB2/HTR1B/ARRB1/ADRB2/HTR2B	5
BP	GO:0030220	platelet formation	5/1158	20/18862	0.00617531	0.0209143	0.0122034	MYH9/ACTN1/PTPN6/MPL/EP300	5
BP	GO:0032495	response to muramyl dipeptide	5/1158	20/18862	0.00617531	0.0209143	0.0122034	VIM/TNFAIP3/IRF5/NOD2/CARD9	5
BP	GO:0032891	negative regulation of organic acid transport	5/1158	20/18862	0.00617531	0.0209143	0.0122034	HTR1B/ADORA1/THBS1/RGS2/TRH	5
BP	GO:0043011	myeloid dendritic cell differentiation	5/1158	20/18862	0.00617531	0.0209143	0.0122034	SPI1/RELB/RBPJ/TGFBR2/BATF2	5
BP	GO:0046697	decidualization	5/1158	20/18862	0.00617531	0.0209143	0.0122034	LIF/GJB2/GJA1/SPP1/CYP27B1	5
BP	GO:0051412	response to corticosterone	5/1158	20/18862	0.00617531	0.0209143	0.0122034	CDKN1A/HSD3B2/FOSL1/FOSB/TRH	5
BP	GO:0060445	branching involved in salivary gland morphogenesis	5/1158	20/18862	0.00617531	0.0209143	0.0122034	PLXNA1/TGM2/PLXND1/TNF/LAMA1	5
BP	GO:0090026	positive regulation of monocyte chemotaxis	5/1158	20/18862	0.00617531	0.0209143	0.0122034	PLA2G7/CCR1/SERPINE1/AIF1/CXCL17	5
BP	GO:0097709	connective tissue replacement	5/1158	20/18862	0.00617531	0.0209143	0.0122034	TIMP1/TGFB1/RUNX1/UMOD/IL1A	5
BP	GO:0140131	positive regulation of lymphocyte chemotaxis	5/1158	20/18862	0.00617531	0.0209143	0.0122034	CCL3/CXCL14/CCL4/CCL7/CCL21	5
BP	GO:1903978	regulation of microglial cell activation	5/1158	20/18862	0.00617531	0.0209143	0.0122034	CCL3/PTPRC/STAP1/GRN/IL6	5
BP	GO:0001958	endochondral ossification	6/1158	28/18862	0.00619654	0.0209227	0.0122083	MMP14/BMP4/COL1A1/ALPL/COL2A1/MMP16	6
BP	GO:0010884	positive regulation of lipid storage	6/1158	28/18862	0.00619654	0.0209227	0.0122083	C3/SCARB1/PLIN2/LPL/MSR1/VSTM2A	6
BP	GO:0032703	negative regulation of interleukin-2 production	6/1158	28/18862	0.00619654	0.0209227	0.0122083	TNFAIP3/LILRB4/PTPRC/NOD2/FOXP3/VSIG4	6
BP	GO:0036075	replacement ossification	6/1158	28/18862	0.00619654	0.0209227	0.0122083	MMP14/BMP4/COL1A1/ALPL/COL2A1/MMP16	6
BP	GO:0050855	regulation of B cell receptor signaling pathway	6/1158	28/18862	0.00619654	0.0209227	0.0122083	FCGR2B/LYN/RUNX1/PRKCB/STAP1/PLCL2	6
BP	GO:0002758	innate immune response-activating signal transduction	15/1158	119/18862	0.00620942	0.0209408	0.0122189	LYN/SYK/FCER1G/CLEC4A/HCK/RELB/PAK2/PSMB8/PRKCD/CLEC4E/MUC5B/CARD9/EP300/MUC4/FFAR2	15
BP	GO:0051208	sequestering of calcium ion	15/1158	119/18862	0.00620942	0.0209408	0.0122189	LYN/P2RY6/CCR5/CCL3/CORO1A/SNCA/PTPRC/SELENON/PTPN6/F2/NOL3/HTR2B/RYR1/CCL21/F2RL3	15
BP	GO:0044344	cellular response to fibroblast growth factor stimulus	17/1158	142/18862	0.00628571	0.0211853	0.0123615	POSTN/GCLM/CD44/COL1A1/EGR3/SFRP1/CCL2/SULF2/CBL/GALNT3/THBS1/WNT4/CREB3L1/SULF1/FGFBP1/KL/TDGF1	17
BP	GO:0006641	triglyceride metabolic process	14/1158	108/18862	0.00629287	0.0211966	0.0123681	RGN/APOE/C3/CAT/PNPLA3/SCARB1/PIK3CG/LPL/APOH/FABP12/FABP5/FABP4/LPIN1/APOA4	14
BP	GO:0002686	negative regulation of leukocyte migration	8/1158	46/18862	0.00638138	0.0214559	0.0125194	MIF/STAP1/HMOX1/CCL2/ADORA1/C5AR2/CCL21/C5	8
BP	GO:0071354	cellular response to interleukin-6	8/1158	46/18862	0.00638138	0.0214559	0.0125194	ICAM1/SOCS3/SPI1/IL6R/CBL/IL6ST/IL6/TDGF1	8
BP	GO:2000107	negative regulation of leukocyte apoptotic process	8/1158	46/18862	0.00638138	0.0214559	0.0125194	AXL/HCLS1/BMP4/ST3GAL1/NOD2/ARG2/CD74/CCL21	8
BP	GO:0050803	regulation of synapse structure or activity	23/1158	214/18862	0.00641537	0.0215121	0.0125522	APOE/FCGR2B/TLR2/PTPRS/TIAM1/PPT1/IL10RA/NRP2/SNCA/SEPTIN11/RELN/LRP8/IL10/SLC7A11/NTRK1/ARC/TNF/TPBG/WNT7A/LRTM2/CTNNA2/DISC1/BDNF	23
BP	GO:0002674	negative regulation of acute inflammatory response	4/1158	13/18862	0.00645979	0.0215121	0.0125522	FCGR2B/NLRP3/ADORA1/PPARG	4
BP	GO:0006705	mineralocorticoid biosynthetic process	4/1158	13/18862	0.00645979	0.0215121	0.0125522	DKK3/BMP2/WNT4/HSD3B2	4
BP	GO:0008212	mineralocorticoid metabolic process	4/1158	13/18862	0.00645979	0.0215121	0.0125522	DKK3/BMP2/WNT4/HSD3B2	4
BP	GO:0015816	glycine transport	4/1158	13/18862	0.00645979	0.0215121	0.0125522	SLC25A38/SLC6A20/RGS2/SLC36A1	4
BP	GO:0031392	regulation of prostaglandin biosynthetic process	4/1158	13/18862	0.00645979	0.0215121	0.0125522	ANXA1/PTGS2/CD74/FABP5	4
BP	GO:0032905	transforming growth factor beta1 production	4/1158	13/18862	0.00645979	0.0215121	0.0125522	LUM/GATA6/FOXP3/THBS1	4
BP	GO:0033700	phospholipid efflux	4/1158	13/18862	0.00645979	0.0215121	0.0125522	APOE/ABCA1/ABCG1/APOA4	4
BP	GO:0034144	negative regulation of toll-like receptor 4 signaling pathway	4/1158	13/18862	0.00645979	0.0215121	0.0125522	LYN/RAB7B/TNFAIP3/BPIFB1	4
BP	GO:0045741	positive regulation of epidermal growth factor-activated receptor activity	4/1158	13/18862	0.00645979	0.0215121	0.0125522	NCF1/HBEGF/ADORA1/EGF	4
BP	GO:0048070	regulation of developmental pigmentation	4/1158	13/18862	0.00645979	0.0215121	0.0125522	ZEB2/IHH/BCL2L11/EDN3	4
BP	GO:0050872	white fat cell differentiation	4/1158	13/18862	0.00645979	0.0215121	0.0125522	PNPLA3/FABP4/FFAR4/PPARG	4
BP	GO:0055062	phosphate ion homeostasis	4/1158	13/18862	0.00645979	0.0215121	0.0125522	UMOD/SLC34A2/SFRP4/SLC34A1	4
BP	GO:0070424	regulation of nucleotide-binding oligomerization domain containing signaling pathway	4/1158	13/18862	0.00645979	0.0215121	0.0125522	BIRC3/TNFAIP3/SLC15A2/TLR4	4
BP	GO:0072506	trivalent inorganic anion homeostasis	4/1158	13/18862	0.00645979	0.0215121	0.0125522	UMOD/SLC34A2/SFRP4/SLC34A1	4
BP	GO:0072683	T cell extravasation	4/1158	13/18862	0.00645979	0.0215121	0.0125522	ICAM1/RIPK3/ITGAL/CCL2	4
BP	GO:0006814	sodium ion transport	25/1158	239/18862	0.00651375	0.0216788	0.0126495	FXYD5/GLRX/UMOD/SLC13A2/SLC34A2/P2RX4/P2RX7/SLC6A20/SLC23A2/SPTBN4/ATP6V1B1/SLC6A6/SLC9A3/ADRB2/SLC4A7/SCN8A/SLC10A6/SLC34A1/SLC13A4/SLC4A9/SLC4A4/ASIC5/SCN4A/SLC10A2/SCN1A	25
BP	GO:0021953	central nervous system neuron differentiation	20/1158	178/18862	0.00655914	0.0217789	0.0127079	EPHB6/CSF1R/NRP2/TTC36/SFRP1/SATB2/TCTN1/GLI3/SPTBN4/DCLK1/ROBO1/SFRP2/RAC3/GLI2/WNT7A/PLXNA4/SPOCK1/MDGA2/DISC1/NKX2-1	20
BP	GO:0010737	protein kinase A signaling	7/1158	37/18862	0.00655944	0.0217789	0.0127079	MIF/LCP1/CALCR/AKAP12/ADRB2/PRKAR1B/IAPP	7
BP	GO:0043403	skeletal muscle tissue regeneration	7/1158	37/18862	0.00655944	0.0217789	0.0127079	ANXA1/TGFBR2/IGF1/WNT7A/WNT10B/KLF5/MYF6	7
BP	GO:0048713	regulation of oligodendrocyte differentiation	7/1158	37/18862	0.00655944	0.0217789	0.0127079	ASPA/TLR2/TNFRSF1B/CXCR4/PTPRZ1/DUSP10/PPARG	7
BP	GO:0044273	sulfur compound catabolic process	9/1158	56/18862	0.00668887	0.0221954	0.0129509	LUM/CBS/GALNS/GGT1/BGN/AHCY/DCN/VCAN/MAT1A	9
BP	GO:0006720	isoprenoid metabolic process	17/1158	143/18862	0.0067379	0.0223316	0.0130304	APOE/SDC1/LRP1/STRA6/LRP8/CYP1B1/SRD5A3/LPL/ABCA4/ALDH1A2/LRP2/RARRES2/CYP26A1/CYP1A1/LRAT/RBP4/APOA4	17
BP	GO:0033135	regulation of peptidyl-serine phosphorylation	17/1158	143/18862	0.0067379	0.0223316	0.0130304	MIF/TGFB1/HCLS1/CD44/BAK1/LIF/ARRB2/SNCA/OSM/CALCR/PLCL2/SPTBN4/SFRP2/TNF/CSF3/IL6/BDNF	17
BP	GO:0051899	membrane depolarization	12/1158	87/18862	0.00674724	0.0223492	0.0130407	GCLM/ALOX12/EDN1/P2RX4/CASP1/P2RX7/DCN/SCN8A/FZD9/SCN4A/CCK/SCN1A	12
BP	GO:0006821	chloride transport	14/1158	109/18862	0.00682394	0.0225765	0.0131733	SLC26A7/PTAFR/CLDN4/SLC4A1/CLCNKB/ANO2/SLC26A9/GABRA1/BSND/SLC26A10/SLC26A4/SLC26A2/CLCA4/BEST3	14
BP	GO:0030301	cholesterol transport	14/1158	109/18862	0.00682394	0.0225765	0.0131733	APOE/ABCA1/CLU/LRP1/SOAT1/ABCG1/NPC1/ANXA2/SCARB1/MSR1/ABCG5/EGF/CYP8B1/APOA4	14
BP	GO:0051817	modulation of process of other organism involved in symbiotic interaction	13/1158	98/18862	0.00684893	0.0226457	0.0132137	APOE/CSF1R/CCL3/CD4/AQP1/ANXA2/BCL2L11/PC/CCL4/EP300/LEF1/CRP/PTX3	13
BP	GO:0009952	anterior/posterior pattern specification	22/1158	203/18862	0.00687715	0.0227255	0.0132603	BMP4/RBPJ/TGFBR1/SFRP1/HHEX/WNT2B/TIFAB/GLI3/HEYL/BMP2/ARC/ALDH1A2/SFRP2/AXIN2/ZBTB16/EP300/GLI2/LEF1/CDX2/FOXF1/MYF6/TDGF1	22
BP	GO:0031032	actomyosin structure organization	21/1158	191/18862	0.00694334	0.0229307	0.01338	WAS/CNN2/MYH9/MYPN/PAK2/AKAP13/SERPINF2/TGFBR1/SFRP1/LIMK1/MYH6/EDN1/OBSCN/ARRB1/CSRP2/WNT4/TNNT2/ANLN/ACTN2/TNNT1/CSRP3	21
BP	GO:0048736	appendage development	19/1158	167/18862	0.00695271	0.0229345	0.0133822	BMP4/TGFB2/BAK1/IHH/BCL2L11/SLC7A11/GLI3/ITGB4/ALDH1A2/COMP/SALL4/SFRP2/ZBTB16/PRRX1/COL2A1/GLI2/WNT7A/LEF1/SOX11	19
BP	GO:0060173	limb development	19/1158	167/18862	0.00695271	0.0229345	0.0133822	BMP4/TGFB2/BAK1/IHH/BCL2L11/SLC7A11/GLI3/ITGB4/ALDH1A2/COMP/SALL4/SFRP2/ZBTB16/PRRX1/COL2A1/GLI2/WNT7A/LEF1/SOX11	19
BP	GO:0048880	sensory system development	35/1158	369/18862	0.00711054	0.0234413	0.0136779	ITGAM/VIM/LPCAT1/C1QA/BMP4/C3/TGFB2/BAK1/BLOC1S3/TCIRG1/IHH/COL5A1/TGFBR2/TGFBR1/RCN1/FBN1/COL4A1/COL8A1/STRA6/WNT2B/CYP1B1/SLC7A11/CRYAB/GLI3/COL5A2/ALDH1A2/SDK2/BFSP2/P2RY12/WNT7A/LAMA1/SOX11/PDE6B/CYP1A1/RBP4	35
BP	GO:0050807	regulation of synapse organization	22/1158	204/18862	0.00727564	0.0239714	0.0139872	APOE/FCGR2B/TLR2/PTPRS/TIAM1/IL10RA/NRP2/SNCA/SEPTIN11/RELN/LRP8/IL10/SLC7A11/NTRK1/ARC/TNF/TPBG/WNT7A/LRTM2/CTNNA2/DISC1/BDNF	22
BP	GO:0035722	interleukin-12-mediated signaling pathway	8/1158	47/18862	0.00728624	0.0239921	0.0139993	MIF/LCP1/CNN2/SOD1/PAK2/LMNB1/ANXA2/IL10	8
BP	GO:0014909	smooth muscle cell migration	12/1158	88/18862	0.00738827	0.0242587	0.0141548	POSTN/SERPINE1/PDGFB/LRP1/AIF1/PLXNA1/ITGB3/IGF1/S100A11/ADAMTS1/ITGA2/NR4A3	12
BP	GO:0072080	nephron tubule development	12/1158	88/18862	0.00738827	0.0242587	0.0141548	BMP4/LIF/UMOD/WNT2B/MYC/GLI3/HEYL/BMP2/WNT4/KIF26B/FOXD1/AGT	12
BP	GO:0008544	epidermis development	42/1158	463/18862	0.00739775	0.0242587	0.0141548	WAS/CTSK/SFN/RUNX1/BMP4/EMP1/TGFB2/LAMC2/ANXA1/SOD1/RBPJ/GATA6/PPL/TGM1/NCOA3/UGCG/FOSL2/REG3G/SFRP4/FA2H/SLC4A7/EDA/MYCL/LAMB3/TNF/BNC1/PKP1/GLI1/FABP5/CD109/GLI2/KRT17/IL20/WNT10B/DSC3/HPSE/TGM3/KRT75/KRT16/LIPK/CYP27B1/GRHL1	42
BP	GO:0001773	myeloid dendritic cell activation	6/1158	29/18862	0.00741503	0.0242587	0.0141548	SPI1/RELB/RBPJ/TGFBR2/IL10/BATF2	6
BP	GO:0002063	chondrocyte development	6/1158	29/18862	0.00741503	0.0242587	0.0141548	TGFBR2/SULF2/COMP/SFRP2/AXIN2/SULF1	6
BP	GO:0045939	negative regulation of steroid metabolic process	6/1158	29/18862	0.00741503	0.0242587	0.0141548	APOE/SOD1/DKK3/BMP2/WNT4/CYP27B1	6
BP	GO:0048679	regulation of axon regeneration	6/1158	29/18862	0.00741503	0.0242587	0.0141548	PTPRS/LRP1/FLNA/GRN/SPP1/TNR	6
BP	GO:0050482	arachidonic acid secretion	6/1158	29/18862	0.00741503	0.0242587	0.0141548	SYK/ANXA1/PLA2G2D/PLA2G2A/PLA2G2F/PLA2G2E	6
BP	GO:0061036	positive regulation of cartilage development	6/1158	29/18862	0.00741503	0.0242587	0.0141548	LOXL2/BMP1/BMP4/GLI3/BMP2/ZBTB16	6
BP	GO:0061311	cell surface receptor signaling pathway involved in heart development	6/1158	29/18862	0.00741503	0.0242587	0.0141548	TGFB1/BMP4/GALNT11/RBPJ/HEYL/BMP2	6
BP	GO:1903963	arachidonate transport	6/1158	29/18862	0.00741503	0.0242587	0.0141548	SYK/ANXA1/PLA2G2D/PLA2G2A/PLA2G2F/PLA2G2E	6
BP	GO:0043551	regulation of phosphatidylinositol 3-kinase activity	9/1158	57/18862	0.0075212	0.0245484	0.0143239	TGFB1/LYN/SOCS3/PDGFB/FGR/NOD2/P2RY12/FLT3/CCL21	9
BP	GO:0051785	positive regulation of nuclear division	9/1158	57/18862	0.0075212	0.0245484	0.0143239	PDGFB/IGF1/EDN1/EGF/DLGAP5/WNT4/EDN3/ESPL1/IL1A	9
BP	GO:1900024	regulation of substrate adhesion-dependent cell spreading	9/1158	57/18862	0.0075212	0.0245484	0.0143239	FBLN1/POSTN/FGB/FLNA/MELTF/FGG/LIMS1/RAC3/PDPN	9
BP	GO:2000242	negative regulation of reproductive process	9/1158	57/18862	0.0075212	0.0245484	0.0143239	RGN/TIMP1/BMP4/LIF/IGF1/GJA1/WNT4/ZFPM2/SULF1	9
BP	GO:0010463	mesenchymal cell proliferation	7/1158	38/18862	0.00762386	0.0248254	0.0144855	BMP4/IHH/TGFBR2/MYC/BMP2/PRRX1/FOXF1	7
BP	GO:0019433	triglyceride catabolic process	7/1158	38/18862	0.00762386	0.0248254	0.0144855	PNPLA3/PIK3CG/LPL/FABP12/FABP5/FABP4/APOA4	7
BP	GO:0042417	dopamine metabolic process	7/1158	38/18862	0.00762386	0.0248254	0.0144855	ITGAM/ITGB2/TGFB2/SNCA/GCH1/GRIN2A/HTR1A	7
BP	GO:0045923	positive regulation of fatty acid metabolic process	7/1158	38/18862	0.00762386	0.0248254	0.0144855	RGN/ANXA1/PTGS2/CD74/NR4A3/PPARG/APOA4	7
BP	GO:0002053	positive regulation of mesenchymal cell proliferation	5/1158	21/18862	0.00770208	0.024978	0.0145746	IHH/TGFBR2/MYC/PRRX1/FOXF1	5
BP	GO:0006590	thyroid hormone generation	5/1158	21/18862	0.00770208	0.024978	0.0145746	CTSK/DIO1/TG/CGA/TPO	5
BP	GO:0023058	adaptation of signaling pathway	5/1158	21/18862	0.00770208	0.024978	0.0145746	ARRB2/HTR1B/ARRB1/ADRB2/HTR2B	5
BP	GO:0036344	platelet morphogenesis	5/1158	21/18862	0.00770208	0.024978	0.0145746	MYH9/ACTN1/PTPN6/MPL/EP300	5
BP	GO:0060965	negative regulation of gene silencing by miRNA	5/1158	21/18862	0.00770208	0.024978	0.0145746	TGFB1/TNF/IL6/ESR1/PPARG	5
BP	GO:0072111	cell proliferation involved in kidney development	5/1158	21/18862	0.00770208	0.024978	0.0145746	IL6R/BMP4/PDGFB/MYC/BMP2	5
BP	GO:1905209	positive regulation of cardiocyte differentiation	5/1158	21/18862	0.00770208	0.024978	0.0145746	TGFB1/BMP4/TGFB2/ARRB2/GATA6	5
BP	GO:0021915	neural tube development	17/1158	145/18862	0.00772113	0.0250252	0.0146021	TGFB1/BMP4/TGFB2/SFRP1/TCTN1/VASP/GLI3/ALDH1A2/LRP2/SALL4/CTHRC1/SFRP2/MTHFD1L/STIL/DACT1/GLI2/SOX11	17
BP	GO:0051056	regulation of small GTPase mediated signal transduction	31/1158	319/18862	0.00777945	0.0251996	0.0147039	APOE/A2M/VAV1/LYN/TIMP2/CSF1/ABCA1/TIAM1/ARHGAP9/RAC2/TGFB2/DYNLT1/AKAP13/COL3A1/RELN/RASGRP4/IGF1/ARHGAP31/PIK3CG/OBSCN/CBL/ARRB1/F2RL1/NTRK1/FBP1/RASGRP1/ROBO1/RAC3/F2RL3/AUTS2/ARHGAP40	31
BP	GO:0035107	appendage morphogenesis	16/1158	134/18862	0.00807435	0.0261245	0.0152435	BMP4/TGFB2/BAK1/IHH/BCL2L11/GLI3/ALDH1A2/SALL4/SFRP2/ZBTB16/PRRX1/COL2A1/GLI2/WNT7A/LEF1/SOX11	16
BP	GO:0035108	limb morphogenesis	16/1158	134/18862	0.00807435	0.0261245	0.0152435	BMP4/TGFB2/BAK1/IHH/BCL2L11/GLI3/ALDH1A2/SALL4/SFRP2/ZBTB16/PRRX1/COL2A1/GLI2/WNT7A/LEF1/SOX11	16
BP	GO:0060070	canonical Wnt signaling pathway	32/1158	333/18862	0.00812525	0.026274	0.0153307	APOE/TGFB1/SDC1/COL1A1/RBPJ/PSMB8/SFRP1/SULF2/IGFBP6/HHEX/WNT2B/DKK3/GLI3/SFRP5/EGF/CTNND2/RSPO1/SFRP4/BMP2/WNT4/EDA/CTHRC1/SFRP2/AXIN2/GLI1/IGFBP1/DACT1/WNT7A/FZD9/LEF1/WNT10B/DISC1	32
BP	GO:0010611	regulation of cardiac muscle hypertrophy	10/1158	68/18862	0.00825033	0.026663	0.0155577	TNFRSF1B/TNFRSF1A/IGF1/G6PD/EDN1/P2RX4/IL6ST/RGS2/AGT/NR4A3	10
BP	GO:0010656	negative regulation of muscle cell apoptotic process	8/1158	48/18862	0.00828446	0.026696	0.015577	ARRB2/HMOX1/ALOX12/IGF1/EDN1/NOL3/APOH/SFRP2	8
BP	GO:0010862	positive regulation of pathway-restricted SMAD protein phosphorylation	8/1158	48/18862	0.00828446	0.026696	0.015577	TGFB1/INHBB/BMP4/TGFB2/TGFBR1/HFE/GDF1/BMP2	8
BP	GO:0014009	glial cell proliferation	8/1158	48/18862	0.00828446	0.026696	0.015577	CSF1R/LYN/CSF1/CLU/TNF/MYB/SOX11/IL6	8
BP	GO:2000191	regulation of fatty acid transport	8/1158	48/18862	0.00828446	0.026696	0.015577	SYK/TNFRSF11A/EDN1/P2RX4/ADORA1/THBS1/CCK/TRH	8
BP	GO:2001238	positive regulation of extrinsic apoptotic signaling pathway	8/1158	48/18862	0.00828446	0.026696	0.015577	ATF3/PTPRC/PAK2/SFRP1/TNFSF10/THBS1/TNF/AGT	8
BP	GO:0050732	negative regulation of peptidyl-tyrosine phosphorylation	9/1158	58/18862	0.00843026	0.0271345	0.0158328	SOCS3/LILRB4/PTPRC/PTPN6/SFRP1/PRKCD/CBL/SFRP2/SAMSN1	9
BP	GO:0060675	ureteric bud morphogenesis	9/1158	58/18862	0.00843026	0.0271345	0.0158328	BMP4/WNT2B/MYC/GLI3/BMP2/WNT4/KIF26B/FOXD1/AGT	9
BP	GO:0002864	regulation of acute inflammatory response to antigenic stimulus	4/1158	14/18862	0.00860973	0.0274586	0.0160219	FCGR2B/C3/BTK/PLA2G2D	4
BP	GO:0010872	regulation of cholesterol esterification	4/1158	14/18862	0.00860973	0.0274586	0.0160219	APOE/ABCG1/AGT/APOA4	4
BP	GO:0032310	prostaglandin secretion	4/1158	14/18862	0.00860973	0.0274586	0.0160219	TNFRSF11A/NOS2/EDN1/P2RX4	4
BP	GO:0035589	G protein-coupled purinergic nucleotide receptor signaling pathway	4/1158	14/18862	0.00860973	0.0274586	0.0160219	P2RY6/P2RY2/PTAFR/P2RY12	4
BP	GO:0035791	platelet-derived growth factor receptor-beta signaling pathway	4/1158	14/18862	0.00860973	0.0274586	0.0160219	PDGFB/LRP1/LOX/PDGFRL	4
BP	GO:0043374	CD8-positive, alpha-beta T cell differentiation	4/1158	14/18862	0.00860973	0.0274586	0.0160219	IRF1/LILRB4/RUNX1/RUNX3	4
BP	GO:0046415	urate metabolic process	4/1158	14/18862	0.00860973	0.0274586	0.0160219	UMOD/SLC22A12/ABCG2/GCKR	4
BP	GO:0050966	detection of mechanical stimulus involved in sensory perception of pain	4/1158	14/18862	0.00860973	0.0274586	0.0160219	CXCR4/NTRK1/ITGA2/SCN1A	4
BP	GO:0051608	histamine transport	4/1158	14/18862	0.00860973	0.0274586	0.0160219	LYN/SLC22A2/BTK/EDN1	4
BP	GO:0060397	growth hormone receptor signaling pathway via JAK-STAT	4/1158	14/18862	0.00860973	0.0274586	0.0160219	LYN/PRLR/STAT6/GHR	4
BP	GO:0070141	response to UV-A	4/1158	14/18862	0.00860973	0.0274586	0.0160219	TIMP1/MMP2/MME/MMP9	4
BP	GO:0072531	pyrimidine-containing compound transmembrane transport	4/1158	14/18862	0.00860973	0.0274586	0.0160219	SLC22A2/SLC28A1/SLC25A33/AQP9	4
BP	GO:0072672	neutrophil extravasation	4/1158	14/18862	0.00860973	0.0274586	0.0160219	ADAM8/PIK3CD/PIK3CG/IL1R1	4
BP	GO:1901722	regulation of cell proliferation involved in kidney development	4/1158	14/18862	0.00860973	0.0274586	0.0160219	IL6R/BMP4/PDGFB/MYC	4
BP	GO:1903025	regulation of RNA polymerase II regulatory region sequence-specific DNA binding	4/1158	14/18862	0.00860973	0.0274586	0.0160219	TMSB4X/LIF/EP300/ENHO	4
BP	GO:1990822	basic amino acid transmembrane transport	4/1158	14/18862	0.00860973	0.0274586	0.0160219	SLC22A2/SLC3A1/SLC7A2/SLC7A7	4
BP	GO:0099024	plasma membrane invagination	16/1158	135/18862	0.00865405	0.0275551	0.0160783	FCGR2B/ITGAM/FCGR1A/ITGB2/C3/MYH9/RAC2/AIF1/RAB31/STAP1/HAVCR1/MSR1/THBS1/F2RL1/ITGA2/PPARG	16
BP	GO:0006826	iron ion transport	11/1158	79/18862	0.00865481	0.0275551	0.0160783	LCN2/SLC11A1/HEPH/MELTF/TCIRG1/STEAP3/HFE/CP/ATP6V1B1/SCARA5/ATP6V1G3	11
BP	GO:0015844	monoamine transport	11/1158	79/18862	0.00865481	0.0275551	0.0160783	SYK/SLC22A2/SNCA/KCNA2/HTR1B/ITGB3/P2RY12/ADRA2C/RAB3B/NPY2R/HTR1A	11
BP	GO:0034340	response to type I interferon	13/1158	101/18862	0.00878951	0.0279132	0.0162872	MMP12/IRF1/IFNAR1/IFITM1/IRF5/RNASEL/PSMB8/PTPN6/SAMHD1/NLRC5/USP18/OAS2/SP100	13
BP	GO:0001975	response to amphetamine	6/1158	30/18862	0.00879732	0.0279132	0.0162872	ICAM1/CNR2/SOD1/RGS2/HDAC9/GRIN2A	6
BP	GO:0010800	positive regulation of peptidyl-threonine phosphorylation	6/1158	30/18862	0.00879732	0.0279132	0.0162872	TGFB1/S1PR2/CHI3L1/EGF/TRPC6/PLK1	6
BP	GO:0060292	long-term synaptic depression	6/1158	30/18862	0.00879732	0.0279132	0.0162872	CD38/SORCS2/ADORA1/ARC/GRID2IP/ADCY8	6
BP	GO:0070102	interleukin-6-mediated signaling pathway	6/1158	30/18862	0.00879732	0.0279132	0.0162872	SOCS3/SPI1/IL6R/CBL/IL6ST/IL6	6
BP	GO:0090183	regulation of kidney development	6/1158	30/18862	0.00879732	0.0279132	0.0162872	BMP4/WNT2B/MYC/WNT4/FOXD1/AGT	6
BP	GO:0045933	positive regulation of muscle contraction	7/1158	39/18862	0.00881058	0.0279235	0.0162932	ACE2/PTAFR/EDN1/TBXA2R/RGS2/ITGA2/NPY2R	7
BP	GO:0050892	intestinal absorption	7/1158	39/18862	0.00881058	0.0279235	0.0162932	SLC2A5/SCARB1/UGCG/ABCG5/SLC2A2/CYP8B1/APOA4	7
BP	GO:2000241	regulation of reproductive process	18/1158	159/18862	0.0088911	0.0281627	0.0164328	RGN/TIMP1/INHBB/BMP4/LIF/PTAFR/SPATA22/B4GALT1/SFRP1/IGF1/GJA1/AGO2/WNT4/ZFPM2/DEFB1/BNC1/SULF1/ESR1	18
BP	GO:0042552	myelination	15/1158	124/18862	0.00901532	0.02854	0.0166529	EGR2/ASPA/TLR2/TNFRSF1B/CLU/PMP22/SOD1/GAL3ST1/CXCR4/PTPRZ1/FA2H/ITGB4/SCN8A/TG/MPZ	15
BP	GO:0043550	regulation of lipid kinase activity	10/1158	69/18862	0.00913251	0.0288618	0.0168407	TGFB1/LYN/SOCS3/PDGFB/FGR/NOD2/F2/P2RY12/FLT3/CCL21	10
BP	GO:0071229	cellular response to acid chemical	10/1158	69/18862	0.00913251	0.0288618	0.0168407	COL6A1/CYBB/GCLM/MMP2/COL1A1/PNPLA3/COL4A1/COL5A2/TNF/CPEB1	10
BP	GO:0072088	nephron epithelium morphogenesis	10/1158	69/18862	0.00913251	0.0288618	0.0168407	BMP4/LIF/WNT2B/MYC/GLI3/BMP2/WNT4/KIF26B/FOXD1/AGT	10
BP	GO:0034754	cellular hormone metabolic process	16/1158	136/18862	0.00926644	0.0292685	0.017078	SGPL1/SCARB1/CYP1B1/SRD5A3/DKK3/BMP2/ALDH1A2/WNT4/SPP1/HSD3B2/CYP26A1/CYP1A1/ESR1/LRAT/CYP19A1/RBP4	16
BP	GO:0002040	sprouting angiogenesis	20/1158	184/18862	0.00935972	0.0295464	0.0172402	LOXL2/BMP4/ITGA5/ANXA1/S100A1/HMOX1/EGR3/AKT3/IL10/PTGS2/THBS1/RNF213/TBXA2R/ROBO1/ALOX5/CREB3L1/LEF1/HDAC9/FGFBP1/TDGF1	20
BP	GO:0120178	steroid hormone biosynthetic process	8/1158	49/18862	0.00938168	0.029599	0.0172709	SCARB1/SRD5A3/DKK3/DHCR7/BMP2/WNT4/HSD3B2/CYP19A1	8
BP	GO:0048663	neuron fate commitment	9/1158	59/18862	0.00942034	0.0296679	0.0173111	BMP4/RBPJ/IHH/TGFBR1/SATB2/GLI3/PRRX1/GLI2/NKX2-1	9
BP	GO:0051055	negative regulation of lipid biosynthetic process	9/1158	59/18862	0.00942034	0.0296679	0.0173111	APOE/LPCAT1/PDGFB/SOD1/DKK3/BMP2/WNT4/CYP27B1/ENHO	9
BP	GO:0072171	mesonephric tubule morphogenesis	9/1158	59/18862	0.00942034	0.0296679	0.0173111	BMP4/WNT2B/MYC/GLI3/BMP2/WNT4/KIF26B/FOXD1/AGT	9
BP	GO:0021801	cerebral cortex radial glia guided migration	5/1158	22/18862	0.00947267	0.0296679	0.0173111	LRP8/GLI3/DAB1/P2RY12/DISC1	5
BP	GO:0022030	telencephalon glial cell migration	5/1158	22/18862	0.00947267	0.0296679	0.0173111	LRP8/GLI3/DAB1/P2RY12/DISC1	5
BP	GO:0032700	negative regulation of interleukin-17 production	5/1158	22/18862	0.00947267	0.0296679	0.0173111	VSIR/FOXP3/ARG2/TLR4/TNFSF4	5
BP	GO:0036150	phosphatidylserine acyl-chain remodeling	5/1158	22/18862	0.00947267	0.0296679	0.0173111	PLA2G2D/PLA1A/PLA2G2A/PLA2G2F/PLA2G2E	5
BP	GO:0042359	vitamin D metabolic process	5/1158	22/18862	0.00947267	0.0296679	0.0173111	LRP2/TNF/GC/CYP1A1/CYP27B1	5
BP	GO:0043371	negative regulation of CD4-positive, alpha-beta T cell differentiation	5/1158	22/18862	0.00947267	0.0296679	0.0173111	RUNX1/ANXA1/FOXP3/TNFSF4/RUNX3	5
[truncated: 835 more rows]

## Sheet: KEGG analyses
ID	Term	Count	Ratio	pvalue	FDR
[truncated: 30 more rows]
