# Supplementary material for: Identification of six hub genes and two key pathways in two rat renal fibrosis models based on bioinformatics and RNA-seq transcriptome analyses
Source: Front Mol Biosci. 2022 Nov 9;9:1035772. doi: 10.3389/fmolb.2022.1035772 (PMC9682235; doi:10.3389/fmolb.2022.1035772)
Supplement: Supplementary file 3 [file Table6.XLSX]

## Sheet: Network in HERB database
Degree.layout	Name
30	Tgfb1
12	curcumin
10	NOD-like receptor signaling pathway
9	resveratrol
9	honokiol
7	Agt
6	AGE-RAGE signaling pathway in diabetic complications
6	cannabidiol
5	Il18
5	epigallocatechin 3-gallate
4	Nlrp3
4	isoquercitrin
3	Col1a1
3	Mapk10
3	Casp12
3	Casr
3	Trpv2
3	scutellarin
3	dihydrotanshinone i
3	celastrol
3	carnosine
2	carvacrol
2	Trpm2
2	UUO
2	Adenine
2	Casp4
2	leonurine
2	methyl palmitate
2	parthenolide
2	tetrodotoxin
2	apigenin
2	osthole
2	isoliquiritigenin
2	cryptotanshinone
2	Cyclopamine
2	deguelin
2	shikonin
2	sophocarpine
2	delphinidin
2	ginkgolic acid
2	glycyrrhizic acid
2	eupatilin
2	calycosin
2	carnosol
2	taxol
2	bixin
2	eudesmin
2	Pterostilbene
2	puerarin
2	quercetagetin
2	stachydrine
2	chalepensin
2	sinomenine
2	cannabichromene
2	29106960
1	31119985
1	30248460
1	28610608
1	35704089
1	29566148
1	23127783
1	21844078
1	20942814
1	21223972
1	23170805
1	28257144
1	21265825
1	25925693
1	28143892
1	26891034
1	23891678
1	28827661
1	31454852
1	25814186
1	23262250
1	26231226
1	31438982
1	31181334
1	21829213
1	22986522
1	26275605
1	26945965
1	29789558
1	22641218
1	25749779
1	31970286
1	22589456
1	30611717
1	26912222
1	25858818
1	24886336
1	23609161
1	22823335
1	31174572
1	30658430
1	21984124
1	25619450
1	30120979
1	24876174
1	22050122
1	31534017
1	30632134
1	31629735
1	24602010
1	25880134
1	24840537
1	22739983
1	22790670
1	21445586
1	26048285
1	29776417
1	31119985
1	21641991
1	24641282
1	21726418

## Sheet: Network in Drugbank database
degree.layout	name
10	Casr
7	Tgfb1
7	NOD-like receptor signaling pathway
6	Trpv2
6	Col1a1
6	AGE-RAGE signaling pathway in diabetic complications
5	Mapk10
5	Agt
3	Nlrc4
2	Casp4
2	Adenine
2	UUO
1	Cannabidivarin
1	Tetrahydrocannabivarin
1	Medical Cannabis
1	Nabiximols
1	Cannabidiol
1	Indomethacin
1	Fostamatinib
1	Phosphoaminophosphonic Acid-Adenylate Ester
1	9-(4-Hydroxyphenyl)-2,7-Phenanthroline
1	Pyrazolanthrone
1	Calcium phosphate dihydrate
1	Neomycin
1	Spermine
1	Calcium Phosphate
1	Calcium citrate
1	Etelcalcetide
1	NPS-2143
1	Ronacaleret
1	Cinacalcet
1	Incadronic acid
1	Hyaluronidase
1	Terazosin
1	Foreskin keratinocyte (neonatal)
1	Foreskin fibroblast (neonatal)
1	Hyaluronidase (human recombinant)
1	Hyaluronidase (ovine)
1	Clove oil
1	Von Willebrand factor human
1	Vonicog alfa
1	Halofuginone
1	Collagenase clostridium histolyticum
1	Zinc acetate
1	Zinc
1	Copper
1	Sparsentan
