# Supplementary material for: Identification of six hub genes and two key pathways in two rat renal fibrosis models based on bioinformatics and RNA-seq transcriptome analyses
Source: Front Mol Biosci. 2022 Nov 9;9:1035772. doi: 10.3389/fmolb.2022.1035772 (PMC9682235; doi:10.3389/fmolb.2022.1035772)
Supplement: Supplementary file 4 [file Table4.XLSX]

## Sheet: GO analyses
ONTOLOGY	ID	Description	GeneRatio	BgRatio	pvalue	p.adjust	qvalue	geneID	Count
BP	GO:0045229	external encapsulating structure organization	130/1220	396/18862	1.16403e-57	6.37656e-54	3.55703e-54	TGFB1/TNF/CCN2/AGT/FN1/SPP1/SERPINE1/COL4A3/ELN/MMP2/ICAM1/TIMP1/VCAM1/TNFRSF1A/COL4A1/PDGFB/FBN1/COL1A1/ITGAM/MMP7/ADAMTS13/TGFB2/MMP3/SERPINH1/LOX/COL1A2/NOTCH1/COL3A1/PTX3/POSTN/PDPN/SPARC/ETS1/TGM1/CD44/BMP1/MMP12/TIMP2/DCN/COL14A1/LOXL2/TNFRSF1B/MMP14/COL4A6/COL7A1/SERPINF2/BMP2/LAMC2/CYP1B1/ANTXR1/ITGB4/PXDN/LAMA2/ITGB3/LAMB3/FBLN1/ITGA2/FOXF1/COL5A1/COL4A2/TNC/ITGA2B/AGRN/ITGA4/FAP/RUNX1/C…	130
BP	GO:0030198	extracellular matrix organization	129/1220	393/18862	3.30951e-57	8.45892e-54	4.71863e-54	TGFB1/TNF/CCN2/AGT/FN1/SPP1/SERPINE1/COL4A3/ELN/MMP2/ICAM1/TIMP1/VCAM1/TNFRSF1A/COL4A1/PDGFB/FBN1/COL1A1/ITGAM/MMP7/ADAMTS13/TGFB2/MMP3/SERPINH1/LOX/COL1A2/NOTCH1/COL3A1/PTX3/POSTN/PDPN/SPARC/ETS1/CD44/BMP1/MMP12/TIMP2/DCN/COL14A1/LOXL2/TNFRSF1B/MMP14/COL4A6/COL7A1/SERPINF2/BMP2/LAMC2/CYP1B1/ANTXR1/ITGB4/PXDN/LAMA2/ITGB3/LAMB3/FBLN1/ITGA2/FOXF1/COL5A1/COL4A2/TNC/ITGA2B/AGRN/ITGA4/FAP/RUNX1/CTSK/I…	129
BP	GO:0043062	extracellular structure organization	129/1220	394/18862	4.63249e-57	8.45892e-54	4.71863e-54	TGFB1/TNF/CCN2/AGT/FN1/SPP1/SERPINE1/COL4A3/ELN/MMP2/ICAM1/TIMP1/VCAM1/TNFRSF1A/COL4A1/PDGFB/FBN1/COL1A1/ITGAM/MMP7/ADAMTS13/TGFB2/MMP3/SERPINH1/LOX/COL1A2/NOTCH1/COL3A1/PTX3/POSTN/PDPN/SPARC/ETS1/CD44/BMP1/MMP12/TIMP2/DCN/COL14A1/LOXL2/TNFRSF1B/MMP14/COL4A6/COL7A1/SERPINF2/BMP2/LAMC2/CYP1B1/ANTXR1/ITGB4/PXDN/LAMA2/ITGB3/LAMB3/FBLN1/ITGA2/FOXF1/COL5A1/COL4A2/TNC/ITGA2B/AGRN/ITGA4/FAP/RUNX1/CTSK/I…	129
BP	GO:0060326	cell chemotaxis	93/1220	306/18862	3.59868e-38	4.92839e-35	2.7492e-35	CCL2/SERPINE1/EDN1/CCR6/VCAM1/CCL5/LGALS3/PDGFB/PDGFRB/CXCR4/CXCL10/S100A8/CCL3/TGFB2/CCR5/LOX/CXCR3/S100A9/CCL11/NOTCH1/ALOX5/HSPB1/NOD2/CCL4/CXCL9/CCL17/CXCR2/CXCL1/CCR7/CCL22/CCR4/CSF1/MST1/LEF1/HSD3B7/ANXA1/CCR1/CCN3/CXCL14/F2RL1/LBP/PIK3CG/CX3CR1/PGF/CXCL16/ARRB2/EDN3/PIK3CD/IL6R/C5AR1/CCR3/RAC2/LYN/CXCL11/TMSB4X/PF4/ITGB2/CCL7/IL16/CSF1R/CXCL13/CSF3R/RARRES2/LGALS9/KLRK1/CXCL6/EPHA2/AIF1/CN…	93
BP	GO:0022407	regulation of cell-cell adhesion	110/1220	437/18862	1.55495e-36	1.70361e-33	9.50321e-34	TGFB1/TNF/HFE/CCL2/IL1B/ICAM1/WNT4/BMP6/CTLA4/IL18/IL1RN/VCAM1/CASP3/CCL5/SHH/LGALS3/CD4/PTPN22/NLRP3/IL2RA/CD46/GLI3/PTPRC/NOTCH1/ALOX5/NOD2/PDPN/BLK/SH2B3/ETS1/CD80/CD44/CD40LG/CCR7/SELP/PCK1/ARG2/CD274/FCGR2B/SERPINF2/BMP2/HAVCR2/PIK3R1/LEF1/ANXA1/TNFSF13B/PLAUR/GLI2/SOCS1/IDO1/KLF4/ITGA4/RUNX1/IRF1/LYN/IL7/LGALS1/ITGB2/ST3GAL4/MAPK7/IHH/CXCL13/CD27/ICOS/LGALS9/KLRK1/PRNP/ZBTB16/TNFSF14/AIF1/R…	110
BP	GO:0007159	leukocyte cell-cell adhesion	99/1220	366/18862	8.86203e-36	8.09103e-33	4.51341e-33	UMOD/TNF/HFE/CCL2/IL1B/ICAM1/CTLA4/IL18/VCAM1/CASP3/CCL5/SHH/LGALS3/CD4/PTPN22/NLRP3/IL2RA/S100A8/CD46/GLI3/PTPRC/S100A9/ALOX5/NOD2/ETS1/CD80/CD44/CD40LG/CCR7/SELP/PCK1/ARG2/CD274/FCGR2B/HAVCR2/PIK3R1/LEF1/ANXA1/TNFSF13B/GLI2/SOCS1/CX3CR1/SELL/IDO1/KLF4/ITGA4/RUNX1/IRF1/RAC2/LYN/IL7/LGALS1/OLR1/ITGB2/ITGAL/ST3GAL4/IHH/CD27/ICOS/LGALS9/KLRK1/SLC39A8/PRNP/ZBTB16/ITGA5/TNFSF14/AIF1/RHOH/FUT4/CD83/GP…	99
BP	GO:0045785	positive regulation of cell adhesion	107/1220	425/18862	1.47468e-35	1.15404e-32	6.4376e-33	TNF/FN1/CCL2/IL1B/RET/ICAM1/WNT4/CTLA4/IL18/VCAM1/CCL5/SHH/PDGFB/CD4/PTPN22/NLRP3/IL2RA/CD46/TGFB2/GLI3/PTPRC/ALOX5/NOD2/PDPN/FLNA/ETS1/CD80/CD44/CD40LG/CCR7/SELP/PCK1/TGM2/CD274/CSF1/SERPINF2/HAVCR2/PIK3R1/LEF1/ANXA1/TNFSF13B/PLAUR/GLI2/SOCS1/SFRP1/ITGA2/FOXF1/LIF/ITGA4/RUNX1/TPM1/LYN/IL7/LGALS1/ITGB2/FBLN2/CDH13/ST3GAL4/IHH/UNC13D/CXCL13/CD27/ICOS/LGALS9/P2RY12/KLRK1/S100A10/COL8A1/ZBTB16/ITGA5…	107
BP	GO:0042110	T cell activation	113/1220	474/18862	3.919e-35	2.68353e-32	1.49695e-32	HFE/CCL2/IL1B/SLC11A1/CCR6/ICAM1/WNT4/B2M/CTLA4/IL18/VCAM1/CASP3/MYH9/CCL5/SHH/LGALS3/CD4/PTPN22/NLRP3/IL2RA/CD46/GLI3/PTPRC/NOD2/CD8A/CD80/CD44/CD40LG/CCR7/DLL4/PCK1/CLEC7A/ARG2/CD274/CASP8/FCGR2B/TNFRSF1B/LEPR/HAVCR2/PIK3R1/LEF1/ANXA1/TNFSF13B/F2RL1/PIK3CG/GLI2/SOCS1/IDO1/PRDM1/PIK3CD/IL6R/RAB27A/RUNX1/IRF1/RAC2/LYN/IL7/LGALS1/ITGAL/TCIRG1/IHH/CD27/ICOS/LFNG/LGALS9/KLRK1/RIPK3/PRNP/IL18R1/ZBTB1…	113
BP	GO:0030595	leukocyte chemotaxis	74/1220	226/18862	6.09188e-33	3.70792e-30	2.06839e-30	CCL2/SERPINE1/EDN1/CCR6/CCL5/LGALS3/PDGFB/CXCR4/CXCL10/S100A8/CCL3/TGFB2/CCR5/CXCR3/S100A9/CCL11/ALOX5/NOD2/CCL4/CXCL9/CCL17/CXCR2/CXCL1/CCR7/CCL22/CSF1/MST1/HSD3B7/ANXA1/CCR1/CCN3/CXCL14/F2RL1/LBP/PIK3CG/PGF/CXCL16/EDN3/PIK3CD/IL6R/C5AR1/RAC2/LYN/CXCL11/PF4/ITGB2/CCL7/IL16/CSF1R/CXCL13/CSF3R/RARRES2/LGALS9/KLRK1/CXCL6/AIF1/CNR2/TNFRSF11A/CCL21/C3AR1/PDE4B/XCL1/CCL19/C5AR2/TRPM2/CCL20/CORO1A/CD74…	74
BP	GO:0022409	positive regulation of cell-cell adhesion	81/1220	276/18862	3.8225e-32	2.09396e-29	1.16807e-29	TNF/CCL2/IL1B/ICAM1/CTLA4/IL18/VCAM1/CCL5/SHH/CD4/PTPN22/NLRP3/IL2RA/CD46/GLI3/PTPRC/ALOX5/NOD2/PDPN/ETS1/CD80/CD44/CD40LG/CCR7/SELP/PCK1/CD274/SERPINF2/HAVCR2/PIK3R1/LEF1/ANXA1/TNFSF13B/PLAUR/GLI2/SOCS1/ITGA4/RUNX1/LYN/IL7/LGALS1/ITGB2/ST3GAL4/IHH/CXCL13/CD27/ICOS/LGALS9/KLRK1/ZBTB16/TNFSF14/AIF1/RHOH/FUT4/CD83/MAP3K8/CD5/CCL21/FOXA1/RUNX3/FGB/XCL1/ALOX15/CCL19/ADAM19/CORO1A/NR4A3/DUSP10/TNFRSF1…	81
BP	GO:1903037	regulation of leukocyte cell-cell adhesion	88/1220	330/18862	2.24636e-31	1.11869e-28	6.24037e-29	TNF/HFE/CCL2/IL1B/ICAM1/CTLA4/IL18/VCAM1/CASP3/CCL5/SHH/LGALS3/CD4/PTPN22/NLRP3/IL2RA/CD46/GLI3/PTPRC/ALOX5/NOD2/ETS1/CD80/CD44/CD40LG/CCR7/SELP/PCK1/ARG2/CD274/FCGR2B/HAVCR2/PIK3R1/LEF1/ANXA1/TNFSF13B/GLI2/SOCS1/IDO1/KLF4/ITGA4/RUNX1/IRF1/LYN/IL7/LGALS1/ITGB2/ST3GAL4/IHH/CD27/ICOS/LGALS9/KLRK1/PRNP/ZBTB16/TNFSF14/AIF1/RHOH/FUT4/CD83/GPNMB/TBX21/MAP3K8/CD5/CCL21/RUNX3/XCL1/CCL19/TNFAIP8L2/CORO1A/…	88
BP	GO:0002683	negative regulation of immune system process	98/1220	403/18862	2.74217e-31	1.2518e-28	6.98291e-29	TGFB1/TNF/HMOX1/HFE/CCL2/TLR4/PPARG/CTLA4/CASP3/MYC/SHH/LGALS3/FBN1/PTPN22/IL2RA/CCL3/TGFB2/GLI3/SOX11/PTPRC/COL3A1/NOD2/TGFB3/BLK/CD80/MMP12/ADORA1/ARG2/CD274/FCGR2B/TNFAIP3/HAVCR2/PIK3R1/ANXA1/CCN3/CNR1/SOCS1/SFRP1/FOXF1/IDO1/AXL/BANK1/ARRB2/IL1RL1/RUNX1/IRF1/C1QC/LYN/GPER1/IHH/SH2D1A/INHBA/LGALS9/CD68/A2M/KLRK1/PRNP/INPP5D/CNR2/NLRC5/ADAR/GPNMB/TBX21/BTK/CCL21/RUNX3/EMILIN1/SAMHD1/XCL1/ALOX15/…	98
BP	GO:1903131	mononuclear cell differentiation	98/1220	411/18862	1.50948e-30	6.36073e-28	3.5482e-28	IL1B/CCR6/PPARG/WNT4/B2M/CTLA4/IL18/VCAM1/MYH9/MYC/SHH/CD4/PTPN22/NLRP3/IL2RA/CD46/GLI3/PTPRC/BLK/CD8A/CD80/CD40LG/CCR7/DLL4/PCK1/UBD/FCGR2B/MMP14/LEPR/CSF1/PIK3R1/LEF1/ANXA1/FLT3/F2RL1/GLI2/SOCS1/SFRP1/AXL/PRDM1/SPI1/PIK3CD/ITGA4/IL6R/RUNX1/IL11/IRF1/LYN/IL7/IKZF1/LGALS1/TCIRG1/HHEX/IHH/CSF1R/KLF6/CD27/INHBA/LFNG/LGALS9/RIPK3/BAK1/IL18R1/ZBTB16/CDH17/CD19/INPP5D/RHOH/CD83/TBX21/ST3GAL1/IRF7/BTK/…	98
BP	GO:0002237	response to molecule of bacterial origin	89/1220	346/18862	1.93398e-30	7.56738e-28	4.22131e-28	UMOD/TGFB1/TNF/CCL2/SERPINE1/EDN1/IL1B/TLR4/SLC11A1/ICAM1/BMP6/B2M/IL18/IRF5/VCAM1/CASP3/FASLG/CCL5/ALPL/GGT1/VIM/PTPN22/NLRP3/CXCL10/S100A8/CCL3/TLR2/ADAMTS13/SLPI/CCR5/S100A9/NOTCH1/NOD2/CXCL9/GJB2/SPARC/CD40/CD80/CXCL1/CLDN1/CCR7/DCN/SELP/PCK1/CD274/CASP8/FCGR2B/CD14/TNFAIP3/TNFRSF1B/C4B/HAVCR2/MRC1/LBP/CNR1/CX3CR1/GJA1/IDO1/AXL/CASP1/SNCA/C5AR1/LYN/CXCL11/PF4/CXCL13/LGALS9/CD68/IL10RA/PTGIR/C…	89
BP	GO:1903039	positive regulation of leukocyte cell-cell adhesion	71/1220	234/18862	2.67256e-29	9.76019e-27	5.44452e-27	TNF/CCL2/IL1B/ICAM1/CTLA4/IL18/VCAM1/CCL5/SHH/CD4/PTPN22/NLRP3/IL2RA/CD46/GLI3/PTPRC/ALOX5/NOD2/ETS1/CD80/CD44/CD40LG/CCR7/SELP/PCK1/CD274/HAVCR2/PIK3R1/LEF1/ANXA1/TNFSF13B/GLI2/SOCS1/ITGA4/RUNX1/LYN/IL7/LGALS1/ITGB2/ST3GAL4/IHH/CD27/ICOS/LGALS9/KLRK1/ZBTB16/TNFSF14/AIF1/RHOH/FUT4/CD83/MAP3K8/CD5/CCL21/RUNX3/XCL1/CCL19/CORO1A/NR4A3/DUSP10/TNFRSF13C/CD74/PTAFR/VAV1/LILRB4/ADAM8/TNFSF9/EGR3/SIRPA/V…	71
BP	GO:0097529	myeloid leukocyte migration	68/1220	218/18862	6.4914e-29	2.22249e-26	1.23977e-26	UMOD/CCL2/SERPINE1/EDN1/CCL5/LGALS3/PDGFB/CXCL10/S100A8/CCL3/IL1R1/TGFB2/S100A9/CCL11/NOD2/CCL4/CXCL9/CCL17/CXCR2/CXCL1/CCR7/CCL22/MMP14/CSF1/MST1/ANXA1/CCR1/CCN3/LBP/PIK3CG/CX3CR1/PGF/EDN3/PIK3CD/IL6R/C5AR1/RAC2/LYN/CXCL11/PF4/ITGB2/CCL7/CSF1R/CXCL13/CSF3R/RARRES2/P2RY12/CXCL6/GP2/AIF1/RHOH/TNFRSF11A/CCL21/C3AR1/EMILIN1/PDE4B/XCL1/CCL19/C5AR2/CCL20/CD74/CXCL17/FCER1G/VAV1/ADAM8/SIRPA/CMKLR1/TRIM…	68
BP	GO:0032496	response to lipopolysaccharide	84/1220	326/18862	7.77473e-29	2.50529e-26	1.39753e-26	UMOD/TGFB1/TNF/CCL2/SERPINE1/EDN1/IL1B/TLR4/SLC11A1/ICAM1/BMP6/IL18/VCAM1/CASP3/FASLG/CCL5/ALPL/GGT1/VIM/PTPN22/NLRP3/CXCL10/S100A8/CCL3/TLR2/ADAMTS13/SLPI/CCR5/S100A9/NOTCH1/NOD2/CXCL9/GJB2/SPARC/CD40/CD80/CXCL1/CLDN1/CCR7/DCN/SELP/PCK1/CD274/CASP8/CD14/TNFAIP3/TNFRSF1B/HAVCR2/MRC1/LBP/CNR1/CX3CR1/GJA1/IDO1/AXL/CASP1/SNCA/C5AR1/LYN/CXCL11/PF4/CXCL13/LGALS9/CD68/IL10RA/PTGIR/CXCL6/SCARB1/AKAP12/C…	84
BP	GO:0002697	regulation of immune effector process	102/1220	465/18862	1.4148e-28	4.3057e-26	2.40184e-26	TGFB1/TNF/HMOX1/HFE/CFH/IL1B/TLR4/ICAM1/CFI/C3/B2M/IL18/RBP4/LGALS3/F2/DNASE1/PTPN22/ITGAM/NLRP3/IL2RA/CD46/IL1R1/TGFB2/PTPRC/NOD2/C4A/TGFB3/BLK/CFB/CD40/CD80/CD40LG/MMP12/PCK1/CLEC7A/FCGR2B/TNFAIP3/TNFRSF1B/C4B/HAVCR2/ANXA1/F2RL1/LBP/CLU/DNASE1L3/FOXF1/C1QA/ARRB2/C5AR1/C1S/C1QC/C1QB/RAC2/LYN/ITGB2/UNC13D/SH2D1A/HPX/CFP/LGALS9/A2M/KLRK1/RIPK3/CXCL6/IL18R1/WAS/CD19/NCR1/AIM2/TBX21/BTK/C3AR1/CD226/…	102
BP	GO:0001819	positive regulation of cytokine production	98/1220	437/18862	2.78285e-28	8.02339e-26	4.47569e-26	TGFB1/TNF/HMOX1/AGT/SERPINE1/IL1B/TLR4/SLC11A1/C3/B2M/IL18/IRF5/PTGS2/CD4/PTPN22/NLRP3/CD34/CCL3/CD46/TLR2/IL1R1/PTPRC/HSPB1/NOD2/POSTN/TLR5/CD40/CD80/CD40LG/MMP12/CCR7/CLEC7A/CD274/CASP8/CD14/SERPINF2/HAVCR2/P2RX7/PIK3R1/CYP1B1/IFIH1/ANXA1/STAT6/F2RL1/LBP/IFNGR1/CLU/FLT4/IDO1/IL6R/CASP1/IL1RL1/C5AR1/RUNX1/TLR7/IRF1/HPSE/NOD1/IL7/PF4/OSM/IL16/CSF1R/TNFRSF8/GATA6/LRP1/LGALS9/EIF2AK2/RAB7B/HSPA1B/I…	98
BP	GO:0034341	response to interferon-gamma	63/1220	197/18862	1.49297e-27	4.08923e-25	2.28109e-25	CCL2/EDN1/TLR4/SLC11A1/PPARG/ICAM1/B2M/IRF5/VCAM1/FASLG/CCL5/VIM/CCL3/TLR2/ADAMTS13/CCL11/CCL4/CCL17/CD40/CLDN1/CD44/CCL22/UBD/SOCS3/MRC1/KYNU/NCAM1/IFNGR1/SOCS1/CXCL16/CASP1/SNCA/IFNGR2/IRF1/CCL7/HPX/PML/LGALS9/CIITA/RAB7B/WAS/AIF1/FCGR1A/NLRC5/TRIM5/IRF7/CCL21/XCL1/GCH1/CCL19/CCL20/HCK/BST2/CD74/PTAFR/SP100/SIRPA/IRF9/PARP9/IFITM1/OAS2/GBP4/NMI	63
BP	GO:0050863	regulation of T cell activation	82/1220	327/18862	2.70336e-27	7.05192e-25	3.93377e-25	HFE/CCL2/IL1B/CTLA4/IL18/VCAM1/CASP3/CCL5/SHH/LGALS3/CD4/PTPN22/NLRP3/IL2RA/CD46/GLI3/PTPRC/NOD2/CD80/CD40LG/CCR7/PCK1/ARG2/CD274/FCGR2B/TNFRSF1B/HAVCR2/PIK3R1/LEF1/ANXA1/TNFSF13B/GLI2/SOCS1/IDO1/PRDM1/RUNX1/IRF1/RAC2/LYN/IL7/LGALS1/IHH/CD27/ICOS/LGALS9/KLRK1/RIPK3/PRNP/ZBTB16/TNFSF14/AIF1/RHOH/CD83/GPNMB/TBX21/MAP3K8/CD5/CCL21/RUNX3/XCL1/CCL19/TNFAIP8L2/CGAS/CORO1A/FGL2/DUSP10/TNFRSF13C/TCF7/CD7…	82
BP	GO:0030098	lymphocyte differentiation	84/1220	358/18862	8.68194e-26	2.1618e-23	1.20592e-23	IL1B/CCR6/WNT4/B2M/CTLA4/IL18/VCAM1/SHH/CD4/PTPN22/NLRP3/IL2RA/CD46/GLI3/PTPRC/CD8A/CD80/CD40LG/CCR7/DLL4/PCK1/FCGR2B/MMP14/LEPR/PIK3R1/LEF1/ANXA1/FLT3/GLI2/SOCS1/SFRP1/AXL/PRDM1/SPI1/PIK3CD/ITGA4/IL6R/RUNX1/IL11/IRF1/IL7/IKZF1/LGALS1/TCIRG1/HHEX/IHH/KLF6/CD27/INHBA/LFNG/LGALS9/RIPK3/BAK1/IL18R1/ZBTB16/CDH17/CD19/INPP5D/RHOH/CD83/TBX21/ST3GAL1/BTK/RUNX3/MS4A1/CCL19/RELB/FGL2/DUSP10/CLCF1/TCF7/CD7…	84
BP	GO:0002685	regulation of leukocyte migration	62/1220	205/18862	1.21289e-25	2.88878e-23	1.61145e-23	TNF/HMOX1/CCL2/SERPINE1/EDN1/CCR6/ICAM1/CCL5/LGALS3/CXCL10/CCL3/IL1R1/CXCR3/NOD2/CCL4/CCR7/ADORA1/SELP/MMP14/CSF1/MST1/ANXA1/CCR1/CCN3/CXCL14/F2RL1/LBP/ITGA2/CX3CR1/PGF/EDN3/ITGA2B/ITGA4/IL6R/C5AR1/RAC2/LYN/CCL7/ST3GAL4/CSF1R/CXCL13/RARRES2/LGALS9/P2RY12/KLRK1/RIPK3/AIF1/RHOH/FUT4/CCL21/C3AR1/EMILIN1/XCL1/CCL19/C5AR2/CCL20/CD74/PTAFR/CXCL17/ADAM8/PADI2/CMKLR1	62
BP	GO:0097530	granulocyte migration	52/1220	148/18862	3.9113e-25	8.92755e-23	4.98005e-23	UMOD/CCL2/EDN1/CCL5/LGALS3/CXCL10/S100A8/CCL3/IL1R1/TGFB2/S100A9/CCL11/NOD2/CCL4/CXCL9/CCL17/CXCR2/CXCL1/CCR7/CCL22/CSF1/ANXA1/LBP/PIK3CG/EDN3/PIK3CD/C5AR1/RAC2/CXCL11/PF4/ITGB2/CCL7/CSF1R/CXCL13/CSF3R/RARRES2/CXCL6/GP2/RHOH/CCL21/C3AR1/PDE4B/XCL1/CCL19/C5AR2/CCL20/CD74/CXCL17/FCER1G/VAV1/ADAM8/CMKLR1	52
BP	GO:0071621	granulocyte chemotaxis	47/1220	124/18862	1.72399e-24	3.7776e-22	2.10726e-22	CCL2/EDN1/CCL5/LGALS3/CXCL10/S100A8/CCL3/TGFB2/S100A9/CCL11/NOD2/CCL4/CXCL9/CCL17/CXCR2/CXCL1/CCR7/CCL22/CSF1/ANXA1/LBP/PIK3CG/EDN3/PIK3CD/C5AR1/RAC2/CXCL11/PF4/ITGB2/CCL7/CSF1R/CXCL13/CSF3R/RARRES2/CXCL6/CCL21/C3AR1/PDE4B/XCL1/CCL19/C5AR2/CCL20/CD74/CXCL17/FCER1G/VAV1/CMKLR1	47
BP	GO:0071674	mononuclear cell migration	58/1220	190/18862	2.69583e-24	5.67991e-22	3.16842e-22	TNF/CCL2/SERPINE1/RET/CCR6/ICAM1/CCL5/LGALS3/PDGFB/CXCR4/CXCL10/CCL3/CCR5/CXCR3/CCL11/ALOX5/CCL4/CCL17/CXCR2/CCR7/CCL22/CSF1/HSD3B7/ANXA1/CCR1/CCN3/CXCL14/PIK3CG/CXCL16/PIK3CD/ITGA4/IL6R/C5AR1/LYN/CXCL11/CCL7/ITGAL/CSF1R/CXCL13/RARRES2/LGALS9/KLRK1/RIPK3/AIF1/TBX21/TNFRSF11A/CCL21/C3AR1/XCL1/CCL19/TRPM2/CCL20/CXCL17/MYO1G/ADAM8/SIRPA/PADI2/CMKLR1	58
BP	GO:0007599	hemostasis	80/1220	346/18862	3.65687e-24	7.41939e-22	4.13875e-22	FN1/SERPINE1/EDN1/TLR4/MYH9/APOE/TRPC6/SHH/SLC4A1/F2/PDGFB/COL1A1/CD34/ADAMTS13/COL1A2/HSPB1/COL3A1/PDPN/BLK/SH2B3/ANXA5/FLI1/FLNA/CD40/CD40LG/SELP/SERPINF2/PRKCB/P2RX7/PIK3R1/SERPINC1/ENTPD1/PLAUR/F2RL1/ITGB3/PIK3CG/FBLN1/ITGA2/AXL/APOH/ARRB2/ITGA2B/F10/RAB27A/FAP/IRF1/HPSE/ADORA2A/LYN/PF4/ST3GAL4/GATA6/PROCR/MYL9/A2M/P2RY12/SLC7A11/F2RL3/PROC/ADRA2A/WAS/ZFPM2/FGB/SERPINE2/HRG/KLKB1/TFPI2/MMRN1/…	80
BP	GO:0050867	positive regulation of cell activation	88/1220	412/18862	6.52542e-24	1.27665e-21	7.12154e-22	TGFB1/CCN2/CCL2/IL1B/TLR4/CTLA4/IL18/HAVCR1/VCAM1/CCL5/SHH/PDGFRB/CD4/PTPN22/ITGAM/NLRP3/IL2RA/CCL3/CD46/GLI3/PTPRC/CDKN1A/NOD2/CD40/CD80/CD40LG/CCR7/SELP/PCK1/CLEC7A/CD274/MMP14/HAVCR2/PIK3R1/LEF1/ANXA1/TNFSF13B/F2RL1/LBP/GLI2/SOCS1/AXL/IL1RL1/RUNX1/LYN/IL7/LGALS1/ITGB2/IHH/CD27/ICOS/LGALS9/KLRK1/CD38/ZBTB16/TNFSF14/INPP5D/AIF1/RHOH/CD83/TBX21/MAP3K8/CD5/BTK/CCL21/CD226/RUNX3/XCL1/CCL19/CAPN3/CO…	88
BP	GO:0007596	blood coagulation	79/1220	342/18862	7.59497e-24	1.43466e-21	8.00298e-22	FN1/SERPINE1/EDN1/TLR4/MYH9/APOE/TRPC6/SHH/SLC4A1/F2/PDGFB/COL1A1/CD34/ADAMTS13/COL1A2/HSPB1/COL3A1/PDPN/BLK/SH2B3/ANXA5/FLNA/CD40/CD40LG/SELP/SERPINF2/PRKCB/P2RX7/PIK3R1/SERPINC1/ENTPD1/PLAUR/F2RL1/ITGB3/PIK3CG/FBLN1/ITGA2/AXL/APOH/ARRB2/ITGA2B/F10/RAB27A/FAP/IRF1/HPSE/ADORA2A/LYN/PF4/ST3GAL4/GATA6/PROCR/MYL9/A2M/P2RY12/SLC7A11/F2RL3/PROC/ADRA2A/WAS/ZFPM2/FGB/SERPINE2/HRG/KLKB1/TFPI2/MMRN1/PRKCG…	79
BP	GO:0050727	regulation of inflammatory response	82/1220	366/18862	8.85478e-24	1.61688e-21	9.01945e-22	TNF/AGT/SERPINE1/IL1B/TLR4/PPARG/C3/IL18/TNFRSF1A/APOE/CCL5/PTGS2/GGT1/DNASE1/NLRP3/IL2RA/S100A8/CCL3/TLR2/IL1R1/ACE2/MMP3/PTPRC/S100A9/ALOX5/NOD2/ETS1/CCR7/ADORA1/ESR1/TGM2/FCGR2B/TNFAIP3/TNFRSF1B/SOCS3/ANXA1/CCN3/LBP/CNR1/PIK3CG/DNASE1L3/PLA2G2A/ITGA2/FOXF1/IDO1/KLF4/CASP1/SNCA/IL1RL1/TLR7/FABP4/LYN/TMSB4X/OSM/GPER1/IL16/MAPK7/CDH5/BIRC3/PROC/CNR2/TNFRSF11A/BTK/OSMR/XCL1/TNFAIP6/ALOX15/NLRP6/TN…	82
BP	GO:1990266	neutrophil migration	46/1220	123/18862	1.04576e-23	1.84796e-21	1.03084e-21	UMOD/CCL2/EDN1/CCL5/LGALS3/CXCL10/S100A8/CCL3/IL1R1/TGFB2/S100A9/CCL11/NOD2/CCL4/CXCL9/CCL17/CXCR2/CXCL1/CCR7/CCL22/LBP/PIK3CG/EDN3/PIK3CD/C5AR1/RAC2/CXCL11/PF4/ITGB2/CCL7/CXCL13/CSF3R/CXCL6/GP2/RHOH/CCL21/C3AR1/PDE4B/XCL1/CCL19/C5AR2/CCL20/CD74/FCER1G/VAV1/ADAM8	46
BP	GO:0050817	coagulation	79/1220	347/18862	2.03901e-23	3.49052e-21	1.94712e-21	FN1/SERPINE1/EDN1/TLR4/MYH9/APOE/TRPC6/SHH/SLC4A1/F2/PDGFB/COL1A1/CD34/ADAMTS13/COL1A2/HSPB1/COL3A1/PDPN/BLK/SH2B3/ANXA5/FLNA/CD40/CD40LG/SELP/SERPINF2/PRKCB/P2RX7/PIK3R1/SERPINC1/ENTPD1/PLAUR/F2RL1/ITGB3/PIK3CG/FBLN1/ITGA2/AXL/APOH/ARRB2/ITGA2B/F10/RAB27A/FAP/IRF1/HPSE/ADORA2A/LYN/PF4/ST3GAL4/GATA6/PROCR/MYL9/A2M/P2RY12/SLC7A11/F2RL3/PROC/ADRA2A/WAS/ZFPM2/FGB/SERPINE2/HRG/KLKB1/TFPI2/MMRN1/PRKCG…	79
BP	GO:0050866	negative regulation of cell activation	58/1220	200/18862	4.85584e-23	8.0607e-21	4.49649e-21	HMOX1/HFE/CTLA4/CASP3/APOE/SHH/LGALS3/F2/PDGFB/PTPN22/IL2RA/GLI3/SOX11/PTPRC/BLK/SH2B3/CD80/ARG2/CD274/FCGR2B/TNFAIP3/HAVCR2/ANXA1/CNR1/SOCS1/SFRP1/FOXF1/IDO1/AXL/BANK1/RUNX1/IRF1/LYN/GPER1/IHH/INHBA/LGALS9/PRNP/INPP5D/CNR2/GPNMB/TBX21/BTK/RUNX3/EMILIN1/XCL1/SERPINE2/TNFAIP8L2/FGL2/FGR/CD74/LAX1/LILRB4/LRRC32/VSIR/PLA2G2D/SAMSN1/VTCN1	58
BP	GO:0030593	neutrophil chemotaxis	41/1220	103/18862	1.73405e-22	2.79385e-20	1.55849e-20	CCL2/EDN1/CCL5/LGALS3/CXCL10/S100A8/CCL3/TGFB2/S100A9/CCL11/NOD2/CCL4/CXCL9/CCL17/CXCR2/CXCL1/CCR7/CCL22/LBP/PIK3CG/EDN3/PIK3CD/C5AR1/RAC2/CXCL11/PF4/ITGB2/CCL7/CXCL13/CSF3R/CXCL6/CCL21/C3AR1/PDE4B/XCL1/CCL19/C5AR2/CCL20/CD74/FCER1G/VAV1	41
BP	GO:0070661	leukocyte proliferation	73/1220	312/18862	1.8101e-22	2.83307e-20	1.58037e-20	IL1B/TLR4/SLC11A1/WNT4/CTLA4/IL18/VCAM1/CASP3/CCL5/SHH/LGALS3/CD4/PTPN22/IL2RA/CD46/SOX11/PTPRC/CDKN1A/BLK/CD40/CD80/CD40LG/ARG2/CD274/FCGR2B/TNFAIP3/TNFRSF1B/CSF1/HAVCR2/LEF1/ANXA1/FLT3/TNFSF13B/F2RL1/CLU/PIK3CG/IDO1/IRF1/RAC2/LYN/IL7/TCIRG1/HHEX/IHH/CSF1R/LGALS9/RIPK3/CD38/PRNP/TNFSF14/CD19/INPP5D/AIF1/GPNMB/BTK/XCL1/MS4A1/CCL19/BST2/CORO1A/TNFRSF13C/CLCF1/CD74/LILRB4/TNFSF9/LRRC32/PSMB10/PLCL2…	73
BP	GO:0070371	ERK1 and ERK2 cascade	74/1220	320/18862	1.95571e-22	2.97594e-20	1.66006e-20	TGFB1/TNF/CCN2/FN1/EGF/CCL2/CASR/IL1B/TLR4/ICAM1/APOE/CCL5/MYC/PDGFB/PDGFRB/CD4/PTPN22/CCL3/PTPRC/CHI3L1/CCL11/NOTCH1/NOD2/CCL4/CCL17/CD44/CCR7/CCL22/SERPINF2/BMP2/HAVCR2/CCR1/F2RL1/PLA2G2A/FLT4/FBLN1/ATF3/KLF4/LIF/ARRB2/C5AR1/NOD1/LYN/CCL7/GPER1/CSF1R/LRP1/SPRY1/LGALS9/EPHA2/ROS1/AKAP12/GPNMB/TNFRSF11A/TPBG/CCL21/EMILIN1/FGB/XCL1/ALOX15/CCL19/C5AR2/NLRP6/CCL20/P2RY6/IQGAP3/DUSP10/FGG/CD74/GLIPR2…	74
BP	GO:0050870	positive regulation of T cell activation	59/1220	212/18862	2.06118e-22	3.05166e-20	1.7023e-20	CCL2/IL1B/CTLA4/IL18/VCAM1/CCL5/SHH/CD4/PTPN22/NLRP3/IL2RA/CD46/GLI3/PTPRC/NOD2/CD80/CD40LG/CCR7/PCK1/CD274/HAVCR2/PIK3R1/LEF1/ANXA1/TNFSF13B/GLI2/SOCS1/RUNX1/LYN/IL7/LGALS1/IHH/CD27/ICOS/LGALS9/KLRK1/ZBTB16/TNFSF14/AIF1/RHOH/CD83/MAP3K8/CD5/CCL21/RUNX3/XCL1/CCL19/CORO1A/DUSP10/TNFRSF13C/CD74/VAV1/LILRB4/ADAM8/TNFSF9/EGR3/SIRPA/VSIR/EBI3	59
BP	GO:0002696	positive regulation of leukocyte activation	84/1220	401/18862	2.78236e-22	4.01099e-20	2.23745e-20	TGFB1/CCL2/IL1B/TLR4/CTLA4/IL18/HAVCR1/VCAM1/CCL5/SHH/CD4/PTPN22/ITGAM/NLRP3/IL2RA/CCL3/CD46/GLI3/PTPRC/CDKN1A/NOD2/CD40/CD80/CD40LG/CCR7/PCK1/CLEC7A/CD274/MMP14/HAVCR2/PIK3R1/LEF1/ANXA1/TNFSF13B/F2RL1/LBP/GLI2/SOCS1/AXL/IL1RL1/RUNX1/LYN/IL7/LGALS1/ITGB2/IHH/CD27/ICOS/LGALS9/KLRK1/CD38/ZBTB16/TNFSF14/INPP5D/AIF1/RHOH/CD83/TBX21/MAP3K8/CD5/BTK/CCL21/CD226/RUNX3/XCL1/CCL19/CORO1A/NR4A3/FGR/DUSP10/T…	84
BP	GO:0070372	regulation of ERK1 and ERK2 cascade	71/1220	301/18862	4.21356e-22	5.91844e-20	3.30148e-20	TGFB1/TNF/CCN2/FN1/CCL2/CASR/IL1B/TLR4/ICAM1/APOE/CCL5/PDGFB/PDGFRB/CD4/PTPN22/CCL3/PTPRC/CHI3L1/CCL11/NOTCH1/NOD2/CCL4/CCL17/CD44/CCR7/CCL22/SERPINF2/BMP2/HAVCR2/CCR1/F2RL1/PLA2G2A/FLT4/FBLN1/ATF3/KLF4/LIF/ARRB2/C5AR1/NOD1/LYN/CCL7/GPER1/CSF1R/LRP1/SPRY1/LGALS9/EPHA2/ROS1/AKAP12/GPNMB/TNFRSF11A/TPBG/CCL21/EMILIN1/FGB/XCL1/ALOX15/CCL19/C5AR2/NLRP6/CCL20/P2RY6/DUSP10/FGG/CD74/GLIPR2/SIRPA/FFAR4/MT…	71
BP	GO:0071346	cellular response to interferon-gamma	53/1220	177/18862	7.09884e-22	9.72186e-20	5.42314e-20	CCL2/EDN1/TLR4/PPARG/ICAM1/B2M/IRF5/VCAM1/FASLG/CCL5/VIM/CCL3/TLR2/ADAMTS13/CCL11/CCL4/CCL17/CLDN1/CD44/CCL22/SOCS3/MRC1/NCAM1/IFNGR1/SOCS1/CASP1/IFNGR2/IRF1/CCL7/HPX/PML/LGALS9/CIITA/RAB7B/WAS/AIF1/FCGR1A/NLRC5/TRIM5/IRF7/CCL21/XCL1/CCL19/CCL20/HCK/PTAFR/SP100/SIRPA/IRF9/PARP9/OAS2/GBP4/NMI	53
BP	GO:0034612	response to tumor necrosis factor	73/1220	320/18862	8.93144e-22	1.19333e-19	6.65673e-20	UMOD/TNF/CCL2/EDN1/ICAM1/VCAM1/KCNJ11/TNFRSF1A/CASP3/KRT18/CCL5/FAS/GGT1/COL1A1/CCL3/ADAMTS13/CHI3L1/CCL11/CCL4/KRT8/POSTN/CCL17/CD40/CLDN1/CD40LG/PCK1/CCL22/GPD1/UBD/CASP8/CD14/TNFAIP3/TNFRSF1B/PSMB8/TNFSF13B/F2RL1/SFRP1/CXCL16/CASP1/FABP4/PSMB9/TMSB4X/CCL7/RACK1/GPER1/TNFRSF8/CD27/BIRC3/TNFRSF25/GSS/HSPA1B/TNFRSF12A/TNFSF14/AKAP12/AIM2/TNFRSF11A/CCL21/XCL1/GCH1/TRAF1/CCL19/CCL20/TNFRSF9/CASP4/T…	73
BP	GO:0070098	chemokine-mediated signaling pathway	37/1220	88/18862	2.06403e-21	2.69208e-19	1.50172e-19	CCL2/EDN1/CCR6/CCL5/ROBO1/CXCR4/CXCL10/CCL3/CCR5/CXCR3/CCL11/CCL4/CXCL9/SH2B3/CCL17/CXCR2/CXCL1/CCR7/CCL22/CCR4/CCR1/CX3CR1/CCR3/CXCL11/PF4/CCL7/CXCL13/CXCL6/CCL21/XCL1/CCL19/CCL20/CCRL2/CXCR6/CCR9/PADI2/CMKLR1	37
BP	GO:0002460	adaptive immune response based on somatic recombination of immune receptors built from immunoglobulin superfamily domains	78/1220	367/18862	3.60098e-21	4.58445e-19	2.55734e-19	TGFB1/TNF/HFE/IL1B/TLR4/SLC11A1/CCR6/ICAM1/CFI/C3/B2M/IL18/CD4/NLRP3/CD46/IL1R1/PTPRC/NOD2/C4A/CD8A/CD40/CD80/CD40LG/CD274/FCGR2B/TNFAIP3/TNFRSF1B/C4B/HAVCR2/LEF1/ANXA1/TNFSF13B/CLU/C1QA/PRF1/IL6R/RAB27A/IL1RL1/C1S/BACH2/C1QC/C1QB/TCIRG1/UNC13D/CXCL13/CD27/HPX/RIPK3/IL18R1/WAS/CD19/INPP5D/TBX21/TLR8/IRF7/BTK/CD226/XCL1/AZGP1/IL18BP/CCL19/C4BPA/NFKB2/RELB/C7/FCER2/CLCF1/CD74/FCER1G/MYO1G/LILRB4/KL…	78
BP	GO:0002687	positive regulation of leukocyte migration	45/1220	133/18862	3.68229e-21	4.58445e-19	2.55734e-19	TNF/SERPINE1/EDN1/CCR6/ICAM1/CCL5/LGALS3/CXCL10/CCL3/IL1R1/CCL4/CCR7/SELP/MMP14/CSF1/CCR1/CXCL14/F2RL1/LBP/ITGA2/CX3CR1/PGF/EDN3/ITGA2B/ITGA4/IL6R/C5AR1/RAC2/CCL7/CSF1R/CXCL13/RARRES2/LGALS9/P2RY12/AIF1/CCL21/C3AR1/XCL1/CCL19/CCL20/CD74/PTAFR/CXCL17/ADAM8/CMKLR1	45
BP	GO:0070374	positive regulation of ERK1 and ERK2 cascade	57/1220	210/18862	4.08876e-21	4.97739e-19	2.77653e-19	TGFB1/TNF/CCN2/CCL2/CASR/TLR4/ICAM1/APOE/CCL5/PDGFB/PDGFRB/CD4/PTPN22/CCL3/PTPRC/CHI3L1/CCL11/NOTCH1/NOD2/CCL4/CCL17/CD44/CCR7/CCL22/SERPINF2/BMP2/HAVCR2/CCR1/F2RL1/PLA2G2A/FLT4/ARRB2/C5AR1/NOD1/CCL7/GPER1/CSF1R/LRP1/LGALS9/AKAP12/GPNMB/TNFRSF11A/TPBG/CCL21/FGB/XCL1/ALOX15/CCL19/C5AR2/CCL20/P2RY6/FGG/CD74/GLIPR2/FFAR4/MTURN/HCRTR1	57
BP	GO:1990868	response to chemokine	38/1220	97/18862	1.19478e-20	1.39255e-18	7.76808e-19	CCL2/EDN1/CCR6/CCL5/ROBO1/CXCR4/CXCL10/CCL3/CCR5/LOX/CXCR3/CCL11/CCL4/CXCL9/SH2B3/CCL17/CXCR2/CXCL1/CCR7/CCL22/CCR4/CCR1/CX3CR1/CCR3/CXCL11/PF4/CCL7/CXCL13/CXCL6/CCL21/XCL1/CCL19/CCL20/CCRL2/CXCR6/CCR9/PADI2/CMKLR1	38
BP	GO:1990869	cellular response to chemokine	38/1220	97/18862	1.19478e-20	1.39255e-18	7.76808e-19	CCL2/EDN1/CCR6/CCL5/ROBO1/CXCR4/CXCL10/CCL3/CCR5/LOX/CXCR3/CCL11/CCL4/CXCL9/SH2B3/CCL17/CXCR2/CXCL1/CCR7/CCL22/CCR4/CCR1/CX3CR1/CCR3/CXCL11/PF4/CCL7/CXCL13/CXCL6/CCL21/XCL1/CCL19/CCL20/CCRL2/CXCR6/CCR9/PADI2/CMKLR1	38
BP	GO:0002703	regulation of leukocyte mediated immunity	56/1220	209/18862	1.78534e-20	2.03533e-18	1.13536e-18	TGFB1/TNF/HMOX1/HFE/IL1B/TLR4/ICAM1/C3/B2M/IL18/DNASE1/ITGAM/NLRP3/IL1R1/PTPRC/NOD2/BLK/CD40/CLEC7A/FCGR2B/TNFRSF1B/HAVCR2/F2RL1/DNASE1L3/FOXF1/ARRB2/RAC2/LYN/ITGB2/UNC13D/SH2D1A/HPX/LGALS9/KLRK1/RIPK3/CXCL6/IL18R1/WAS/NCR1/TBX21/BTK/CD226/XCL1/AZGP1/C4BPA/FCER2/BST2/FGR/CLCF1/PTAFR/IL18RAP/VAV1/LILRB4/KLRD1/PVR/NECTIN2	56
BP	GO:0002695	negative regulation of leukocyte activation	52/1220	182/18862	1.82057e-20	2.03533e-18	1.13536e-18	HMOX1/HFE/CTLA4/CASP3/SHH/LGALS3/PTPN22/IL2RA/GLI3/SOX11/PTPRC/BLK/CD80/ARG2/CD274/FCGR2B/TNFAIP3/HAVCR2/ANXA1/CNR1/SOCS1/SFRP1/FOXF1/IDO1/AXL/BANK1/RUNX1/IRF1/LYN/GPER1/IHH/INHBA/LGALS9/PRNP/INPP5D/CNR2/GPNMB/TBX21/BTK/RUNX3/XCL1/TNFAIP8L2/FGL2/FGR/CD74/LAX1/LILRB4/LRRC32/VSIR/PLA2G2D/SAMSN1/VTCN1	52
BP	GO:0050921	positive regulation of chemotaxis	45/1220	139/18862	2.78057e-20	3.04639e-18	1.69937e-18	TGFB1/SERPINE1/CASR/EDN1/CCR6/CCL5/PDGFB/PDGFRB/CXCR4/CXCL10/CCL3/HSPB1/CCL4/CCR7/CCR4/CSF1/CCR1/CXCL14/F2RL1/LBP/ITGA2/PGF/EDN3/IL6R/C5AR1/RAC2/TMSB4X/CCL7/CDH13/IL16/CSF1R/CXCL13/RARRES2/LGALS9/P2RY12/AIF1/TPBG/CCL21/C3AR1/XCL1/CCL19/SMOC2/CD74/CXCL17/CMKLR1	45
BP	GO:0032943	mononuclear cell proliferation	66/1220	285/18862	3.60357e-20	3.87065e-18	2.15916e-18	IL1B/TLR4/SLC11A1/WNT4/CTLA4/IL18/VCAM1/CASP3/CCL5/SHH/LGALS3/CD4/PTPN22/IL2RA/CD46/SOX11/PTPRC/CDKN1A/BLK/CD40/CD80/CD40LG/ARG2/CD274/FCGR2B/TNFRSF1B/CSF1/HAVCR2/LEF1/ANXA1/FLT3/TNFSF13B/PIK3CG/IDO1/IRF1/RAC2/LYN/IL7/IHH/LGALS9/RIPK3/CD38/PRNP/TNFSF14/CD19/INPP5D/AIF1/GPNMB/BTK/XCL1/MS4A1/CCL19/CORO1A/TNFRSF13C/CLCF1/CD74/LILRB4/TNFSF9/LRRC32/PSMB10/PLCL2/VSIR/PLA2G2D/EBI3/TNFRSF4/VTCN1	66
BP	GO:0070663	regulation of leukocyte proliferation	60/1220	241/18862	4.18009e-20	4.40357e-18	2.45644e-18	IL1B/TLR4/CTLA4/IL18/VCAM1/CASP3/CCL5/SHH/LGALS3/CD4/PTPN22/IL2RA/CD46/SOX11/PTPRC/CDKN1A/BLK/CD40/CD80/CD40LG/ARG2/CD274/FCGR2B/TNFAIP3/TNFRSF1B/CSF1/HAVCR2/ANXA1/TNFSF13B/IDO1/IRF1/RAC2/LYN/IL7/HHEX/IHH/CSF1R/LGALS9/RIPK3/CD38/PRNP/INPP5D/AIF1/GPNMB/BTK/XCL1/CCL19/BST2/CORO1A/TNFRSF13C/CLCF1/CD74/LILRB4/TNFSF9/LRRC32/VSIR/PLA2G2D/EBI3/TNFRSF4/VTCN1	60
BP	GO:1902105	regulation of leukocyte differentiation	65/1220	279/18862	4.98137e-20	5.14867e-18	2.87208e-18	TGFB1/TNF/TLR4/CTLA4/IL18/MYC/SHH/FBN1/CD4/NLRP3/IL2RA/CCL3/CD46/GLI3/PTPRC/CD80/PCK1/CASP8/FCGR2B/MMP14/CSF1/PIK3R1/LEF1/ANXA1/CCR1/GLI2/SOCS1/SFRP1/AXL/PRDM1/LIF/RUNX1/IRF1/C1QC/LYN/IL7/PF4/IHH/CD27/INHBA/LGALS9/ZBTB16/INPP5D/RHOH/CD83/TBX21/IRF7/BTK/RUNX3/TMEM176A/CCL19/FGL2/DUSP10/TCF7/CD74/KLF10/LILRB4/ADAM8/TMEM176B/TNFSF9/EGR3/LRRC17/FSTL3/VSIR/HCLS1	65
BP	GO:0009615	response to virus	75/1220	359/18862	6.1549e-20	6.2438e-18	3.48298e-18	TNF/IRF5/CCL5/CXCR4/PTPN22/CXCL10/IL2RA/PTPRC/CCL11/HSPB1/CCL4/CXCL9/FLNA/CD40/MMP12/CCL22/TNFAIP3/IFIH1/ACTA2/F2RL1/IFNGR1/CLU/PRF1/MLKL/ODC1/STAT2/TLR7/ABCC9/IFNGR2/IRF1/MX1/UNC13D/PML/LGALS9/BIRC3/RIPK3/EIF2AK2/DCLK1/ISG15/AIM2/NLRC5/ADAR/TBX21/TRIM5/DUOX2/TLR8/KCNJ8/IRF7/CARD9/SAMHD1/XCL1/FOSL1/HTRA1/CCL19/IFIT2/CGAS/IFNAR2/MX2/PMAIP1/IRAK3/BST2/FGL2/FGR/IFI27/RNASEL/IRF9/ISG20/TKFC/PARP9/VWC…	75
BP	GO:0001503	ossification	80/1220	401/18862	6.772e-20	6.74491e-18	3.76251e-18	TGFB1/TNF/CCN2/SPP1/CASR/SLC34A1/MMP2/PPARG/WNT4/BMP6/ALPL/KL/SHH/IGFBP3/COL1A1/CCL3/TGFB2/SNAI1/GLI3/SOX11/ATP6V0A4/LOX/COL1A2/NOTCH1/ALOX5/TP63/TGFB3/GLI1/MGP/SPARC/CAT/BMP1/MMP14/RUNX2/CSF1/BMP2/P2RX7/PTH1R/LEF1/CCR1/GLI2/SFRP1/CDH11/TNC/IL6R/RUNX1/FHL2/AXIN2/HDAC7/TCIRG1/IHH/EGR2/NPR2/COL5A2/EPHA2/ZBTB16/VCAN/ASGR2/ISG15/ADAR/COL6A1/MMP16/TNFRSF11A/TPM4/RUNX3/ALOX15/MRC2/FGR/ANKH/THBS3/ITGA11…	80
BP	GO:0046651	lymphocyte proliferation	65/1220	282/18862	9.08175e-20	8.8839e-18	4.9557e-18	IL1B/TLR4/SLC11A1/WNT4/CTLA4/IL18/VCAM1/CASP3/CCL5/SHH/LGALS3/CD4/PTPN22/IL2RA/CD46/SOX11/PTPRC/CDKN1A/BLK/CD40/CD80/CD40LG/ARG2/CD274/FCGR2B/TNFRSF1B/HAVCR2/LEF1/ANXA1/FLT3/TNFSF13B/PIK3CG/IDO1/IRF1/RAC2/LYN/IL7/IHH/LGALS9/RIPK3/CD38/PRNP/TNFSF14/CD19/INPP5D/AIF1/GPNMB/BTK/XCL1/MS4A1/CCL19/CORO1A/TNFRSF13C/CLCF1/CD74/LILRB4/TNFSF9/LRRC32/PSMB10/PLCL2/VSIR/PLA2G2D/EBI3/TNFRSF4/VTCN1	65
BP	GO:0050920	regulation of chemotaxis	57/1220	224/18862	1.19448e-19	1.14796e-17	6.40365e-18	TGFB1/CCL2/SERPINE1/CASR/EDN1/CCR6/CCL5/ROBO1/PDGFB/PDGFRB/CXCR4/CXCL10/CCL3/NOTCH1/HSPB1/NOD2/CCL4/CCR7/CCR4/CSF1/MST1/CCR1/CCN3/CXCL14/F2RL1/LBP/ITGA2/PGF/EDN3/IL6R/C5AR1/RAC2/LYN/TMSB4X/CCL7/CDH13/IL16/CSF1R/CXCL13/RARRES2/LGALS9/P2RY12/KLRK1/AIF1/TPBG/CCL21/C3AR1/XCL1/CCL19/C5AR2/HRG/SMOC2/CD74/CXCL17/PADI2/SEMA4C/CMKLR1	57
BP	GO:0032963	collagen metabolic process	39/1220	109/18862	1.66936e-19	1.57668e-17	8.7952e-18	TGFB1/CCN2/MMP2/PPARG/WNT4/F2/VIM/PDGFRB/COL1A1/MMP7/MMP3/SERPINH1/COL1A2/TGFB3/MMP12/MMP14/SERPINF2/ITGA2/COL5A1/ARRB2/FAP/RUNX1/CTSK/MMP13/IHH/CIITA/CTSS/MMP10/MMP20/MMP19/MMP16/COL15A1/EMILIN1/MRC2/LARP6/P3H4/RCN3/MMP17/VSIR	39
BP	GO:0072503	cellular divalent inorganic cation homeostasis	88/1220	480/18862	2.94658e-19	2.73583e-17	1.52612e-17	UMOD/EDNRA/CASR/EDN1/SLC11A1/CCR6/FASLG/APOE/TRPC6/CCL5/F2/CD4/CXCR4/CXCL10/S100A8/CCL3/CCR5/PTPRC/CXCR3/S100A9/CCL11/CXCL9/CXCR2/CD40/CCR7/ADORA1/ESR1/TGM2/CCR4/PRKCB/P2RX7/PTH1R/CCR1/F2RL1/CNR1/PIK3CG/RYR2/CX3CR1/GJA1/JPH2/EDN3/SNCA/C5AR1/CALB1/CCR3/LYN/CXCL11/CACNA1C/CCL7/RGN/GPER1/TCIRG1/CXCL13/LRP1/PML/CDH5/TRPV6/CD38/SLC39A8/PTGIR/BAK1/F2RL3/PTGER2/PRNP/CD19/DISC1/CCL21/C3AR1/XCL1/MS4A1/CCL…	88
BP	GO:0071356	cellular response to tumor necrosis factor	66/1220	296/18862	3.05734e-19	2.76411e-17	1.5419e-17	UMOD/TNF/CCL2/EDN1/ICAM1/VCAM1/KCNJ11/TNFRSF1A/KRT18/CCL5/FAS/COL1A1/CCL3/ADAMTS13/CHI3L1/CCL11/CCL4/KRT8/POSTN/CCL17/CD40/CLDN1/CD40LG/PCK1/CCL22/GPD1/CASP8/TNFAIP3/TNFRSF1B/PSMB8/TNFSF13B/F2RL1/SFRP1/CASP1/FABP4/PSMB9/TMSB4X/CCL7/RACK1/GPER1/TNFRSF8/CD27/BIRC3/TNFRSF25/HSPA1B/TNFRSF12A/TNFSF14/AKAP12/AIM2/TNFRSF11A/CCL21/XCL1/TRAF1/CCL19/CCL20/TNFRSF9/CASP4/TNFRSF13C/NOL3/ADAMTS12/ADAMTS7/TNFSF…	66
BP	GO:0051250	negative regulation of lymphocyte activation	46/1220	153/18862	3.07796e-19	2.76411e-17	1.5419e-17	HFE/CTLA4/CASP3/SHH/LGALS3/PTPN22/IL2RA/GLI3/SOX11/BLK/CD80/ARG2/CD274/FCGR2B/TNFAIP3/HAVCR2/ANXA1/SOCS1/SFRP1/IDO1/AXL/BANK1/RUNX1/IRF1/LYN/IHH/INHBA/LGALS9/PRNP/INPP5D/GPNMB/TBX21/BTK/RUNX3/XCL1/TNFAIP8L2/FGL2/FGR/CD74/LAX1/LILRB4/LRRC32/VSIR/PLA2G2D/SAMSN1/VTCN1	46
BP	GO:0032102	negative regulation of response to external stimulus	78/1220	394/18862	3.22919e-19	2.85315e-17	1.59157e-17	TNF/SPP1/CCL2/SERPINE1/EDN1/PPARG/WNT4/TNFRSF1A/APOE/ROBO1/F2/PDGFB/NLRP3/IL2RA/CD34/PTPRC/NOTCH1/ALOX5/NOD2/SH2B3/MMP12/ADORA1/ARG2/FCGR2B/TNFAIP3/TNFRSF1B/SERPINF2/HAVCR2/SOCS3/CCN3/PLAUR/GJA1/FOXF1/KLF4/APOH/CLDN3/ARRB2/FAP/ADORA2A/GPER1/MAPK7/CXCL13/CDH5/LGALS9/A2M/KLRK1/PROC/AIF1/CNR2/NLRC5/ADAR/FGB/SAMHD1/TNFAIP6/HTRA1/CD109/C5AR2/SERPINE2/NLRP6/HRG/TNFAIP8L2/KLKB1/NUCB2/IRAK3/PTPRS/RGMA/FG…	78
BP	GO:0032944	regulation of mononuclear cell proliferation	56/1220	223/18862	4.88813e-19	4.25034e-17	2.37097e-17	IL1B/TLR4/CTLA4/IL18/VCAM1/CASP3/CCL5/SHH/LGALS3/CD4/PTPN22/IL2RA/CD46/SOX11/PTPRC/CDKN1A/BLK/CD40/CD80/CD40LG/ARG2/CD274/FCGR2B/TNFRSF1B/CSF1/HAVCR2/ANXA1/TNFSF13B/IDO1/IRF1/RAC2/LYN/IL7/IHH/LGALS9/RIPK3/CD38/PRNP/INPP5D/AIF1/GPNMB/BTK/XCL1/CCL19/CORO1A/TNFRSF13C/CLCF1/CD74/LILRB4/TNFSF9/LRRC32/VSIR/PLA2G2D/EBI3/TNFRSF4/VTCN1	56
BP	GO:1903706	regulation of hemopoiesis	80/1220	415/18862	5.95865e-19	5.10023e-17	2.84506e-17	TGFB1/TNF/TLR4/B2M/CTLA4/IL18/MYC/SHH/LGALS3/FBN1/CD4/NLRP3/IL2RA/CCL3/CD46/GLI3/PTPRC/LOX/ETS1/CD80/PCK1/CASP8/FCGR2B/MMP14/CSF1/PRKCB/PIK3R1/LEF1/ANXA1/CCR1/GLI2/SOCS1/SFRP1/AXL/PRDM1/SPI1/LIF/ITGA2B/RUNX1/IRF1/C1QC/LYN/IL7/PF4/IHH/CD27/CSF3R/INHBA/LGALS9/MYL9/RAB7B/HSPA1B/ZBTB16/INPP5D/RHOH/ISG15/CD83/TBX21/IRF7/BTK/RUNX3/TMEM176A/CCL19/NR4A3/FGL2/DUSP10/TCF7/CD74/KLF10/LILRB4/ADAM8/TMEM176B/T…	80
BP	GO:0006874	cellular calcium ion homeostasis	83/1220	442/18862	6.93069e-19	5.84097e-17	3.25827e-17	UMOD/EDNRA/CASR/EDN1/CCR6/FASLG/APOE/TRPC6/CCL5/F2/CD4/CXCR4/CXCL10/CCL3/CCR5/PTPRC/CXCR3/CCL11/CXCL9/CXCR2/CD40/CCR7/ADORA1/ESR1/TGM2/CCR4/PRKCB/P2RX7/PTH1R/CCR1/F2RL1/CNR1/PIK3CG/RYR2/CX3CR1/GJA1/JPH2/EDN3/SNCA/C5AR1/CALB1/CCR3/LYN/CXCL11/CACNA1C/CCL7/RGN/GPER1/TCIRG1/CXCL13/LRP1/PML/CDH5/TRPV6/CD38/PTGIR/BAK1/F2RL3/PTGER2/PRNP/CD19/DISC1/CCL21/C3AR1/XCL1/MS4A1/CCL19/C5AR2/TRPM2/CAPN3/P2RY6/TRP…	83
BP	GO:0007204	positive regulation of cytosolic calcium ion concentration	67/1220	310/18862	9.42953e-19	7.82651e-17	4.36586e-17	EDNRA/EDN1/CCR6/FASLG/TRPC6/F2/CD4/CXCR4/CXCL10/CCL3/CCR5/PTPRC/CXCR3/CXCL9/CXCR2/CCR7/ESR1/TGM2/CCR4/P2RX7/PTH1R/CCR1/F2RL1/CNR1/PIK3CG/RYR2/CX3CR1/GJA1/JPH2/SNCA/C5AR1/CCR3/LYN/CXCL11/CACNA1C/GPER1/CXCL13/LRP1/PML/TRPV6/CD38/PTGIR/BAK1/F2RL3/PTGER2/PRNP/CD19/CCL21/C3AR1/XCL1/MS4A1/CCL19/C5AR2/TRPM2/CAPN3/P2RY6/TRPV2/CCRL2/CACNA2D1/SELENON/ATP1A2/CORO1A/CXCR6/CCR9/NOL3/CMKLR1/FFAR4	67
BP	GO:0031589	cell-substrate adhesion	73/1220	359/18862	9.71869e-19	7.94611e-17	4.43258e-17	CCN2/FN1/SERPINE1/WNT4/VCAM1/PDGFB/COL1A1/CD34/ADAMTS13/NOTCH1/COL3A1/POSTN/PDPN/FLNA/CD44/MMP12/CCR7/MMP14/CSF1/PIK3R1/ANTXR1/ITGB4/MICALL2/ITGB3/LAMB3/SFRP1/FBLN1/ITGA2/FOXF1/AXL/ITGA2B/ITGA4/HPSE/RAC2/LGALS1/ITGB2/MSLN/FBLN2/CDH13/ITGAL/UNC13D/BCL2L11/LRP1/ACTN1/S100A10/COL8A1/ITGA5/COL16A1/LYVE1/DISC1/CCL21/EMILIN1/FGB/ALOX15/HRG/CORO1A/COL5A3/CCDC80/FGG/THBS3/ADAMTS12/MYO1G/ITGA11/MELTF/SPOC…	73
BP	GO:0055074	calcium ion homeostasis	84/1220	454/18862	1.10102e-18	8.86972e-17	4.94779e-17	UMOD/EDNRA/CASR/EDN1/CCR6/FASLG/APOE/TRPC6/CCL5/KL/F2/CD4/CXCR4/CXCL10/CCL3/CCR5/PTPRC/CXCR3/CCL11/CXCL9/CXCR2/CD40/CCR7/ADORA1/ESR1/TGM2/CCR4/PRKCB/P2RX7/PTH1R/CCR1/F2RL1/CNR1/PIK3CG/RYR2/CX3CR1/GJA1/JPH2/EDN3/SNCA/C5AR1/CALB1/CCR3/LYN/CXCL11/CACNA1C/CCL7/RGN/GPER1/TCIRG1/CXCL13/LRP1/PML/CDH5/TRPV6/CD38/PTGIR/BAK1/F2RL3/PTGER2/PRNP/CD19/DISC1/CCL21/C3AR1/XCL1/MS4A1/CCL19/C5AR2/TRPM2/CAPN3/P2RY6/…	84
BP	GO:0072507	divalent inorganic cation homeostasis	89/1220	499/18862	1.16485e-18	9.24791e-17	5.15876e-17	UMOD/EDNRA/CASR/EDN1/SLC11A1/CCR6/FASLG/APOE/TRPC6/CCL5/KL/F2/CD4/CXCR4/CXCL10/S100A8/CCL3/CCR5/PTPRC/CXCR3/S100A9/CCL11/CXCL9/CXCR2/CD40/CCR7/ADORA1/ESR1/TGM2/CCR4/PRKCB/P2RX7/PTH1R/CCR1/F2RL1/CNR1/PIK3CG/RYR2/CX3CR1/GJA1/JPH2/EDN3/SNCA/C5AR1/CALB1/CCR3/LYN/CXCL11/CACNA1C/CCL7/RGN/GPER1/TCIRG1/CXCL13/LRP1/PML/CDH5/TRPV6/CD38/SLC39A8/PTGIR/BAK1/F2RL3/PTGER2/PRNP/CD19/DISC1/CCL21/C3AR1/XCL1/MS4A1/…	89
BP	GO:0042119	neutrophil activation	89/1220	500/18862	1.33121e-18	1.04177e-16	5.81128e-17	LCN2/SLC11A1/C3/B2M/IL18/CCL5/LGALS3/DNASE1/ITGAM/MME/S100A8/TLR2/SLPI/PTPRC/CHI3L1/S100A9/ALOX5/PTX3/CXCR2/CAT/CXCL1/CD44/TIMP2/FCGR2B/CD14/TNFRSF1B/SIGLEC5/ANXA2/AOC1/KCNAB2/PLAUR/F2RL1/ANPEP/DNASE1L3/PLA2G2A/SELL/CLEC12A/SLC27A2/RAB27A/C5AR1/CYBB/HPSE/OLR1/ITGB2/GALNS/ITGAL/IMPDH1/TCIRG1/UNC13D/CFP/ADGRE5/CD68/MGAM/CXCL6/HSPA1B/CTSS/LPCAT1/LRG1/C3AR1/CD33/CFD/ANXA3/TNFAIP6/SLC2A3/TRPM2/B4GALT1…	89
BP	GO:0050670	regulation of lymphocyte proliferation	55/1220	221/18862	1.58065e-18	1.21955e-16	6.803e-17	IL1B/TLR4/CTLA4/IL18/VCAM1/CASP3/CCL5/SHH/LGALS3/CD4/PTPN22/IL2RA/CD46/SOX11/PTPRC/CDKN1A/BLK/CD40/CD80/CD40LG/ARG2/CD274/FCGR2B/TNFRSF1B/HAVCR2/ANXA1/TNFSF13B/IDO1/IRF1/RAC2/LYN/IL7/IHH/LGALS9/RIPK3/CD38/PRNP/INPP5D/AIF1/GPNMB/BTK/XCL1/CCL19/CORO1A/TNFRSF13C/CLCF1/CD74/LILRB4/TNFSF9/LRRC32/VSIR/PLA2G2D/EBI3/TNFRSF4/VTCN1	55
BP	GO:0051251	positive regulation of lymphocyte activation	72/1220	356/18862	2.31483e-18	1.7612e-16	9.82448e-17	TGFB1/CCL2/IL1B/TLR4/CTLA4/IL18/VCAM1/CCL5/SHH/CD4/PTPN22/NLRP3/IL2RA/CD46/GLI3/PTPRC/CDKN1A/NOD2/CD40/CD80/CD40LG/CCR7/PCK1/CLEC7A/CD274/MMP14/HAVCR2/PIK3R1/LEF1/ANXA1/TNFSF13B/GLI2/SOCS1/AXL/RUNX1/LYN/IL7/LGALS1/IHH/CD27/ICOS/LGALS9/KLRK1/CD38/ZBTB16/TNFSF14/INPP5D/AIF1/RHOH/CD83/TBX21/MAP3K8/CD5/BTK/CCL21/RUNX3/XCL1/CCL19/CORO1A/DUSP10/TNFRSF13C/CLCF1/CD74/VAV1/LILRB4/ADAM8/TNFSF9/EGR3/SIRPA/V…	72
BP	GO:0030217	T cell differentiation	58/1220	246/18862	2.87933e-18	2.16068e-16	1.20529e-16	IL1B/CCR6/WNT4/B2M/CTLA4/IL18/SHH/CD4/PTPN22/NLRP3/IL2RA/CD46/GLI3/PTPRC/CD8A/CD80/CCR7/DLL4/PCK1/LEPR/LEF1/ANXA1/GLI2/SOCS1/PRDM1/PIK3CD/IL6R/RUNX1/IRF1/IL7/TCIRG1/IHH/CD27/LFNG/LGALS9/RIPK3/IL18R1/ZBTB16/RHOH/CD83/TBX21/RUNX3/CCL19/RELB/FGL2/DUSP10/TCF7/CD74/FCER1G/VAV1/CCR9/LILRB4/ADAM8/TNFSF9/EGR3/VSIR/PLA2G2D/ITK	58
BP	GO:0052547	regulation of peptidase activity	83/1220	455/18862	4.37741e-18	3.24046e-16	1.80763e-16	TNF/CCN2/AGT/FN1/SERPINE1/COL4A3/PPARG/TIMP1/C3/FASLG/ROBO1/MYC/FAS/NLRP3/S100A8/SERPINH1/SLPI/S100A9/TP63/SLC22A2/C4A/CD44/TIMP2/CLEC7A/CASP8/TNFSF10/C4B/ANXA2/PSMB8/COL7A1/SERPINF2/SERPINC1/ANTXR1/PLAUR/CLDN4/CYCS/FBLN1/NGF/KLF4/CLDN3/ARRB2/CASP1/SNCA/NGFR/ADORA2A/NOD1/PSMB9/LYN/RACK1/GPER1/BCL2L11/CD27/LRP1/PML/LGALS9/BIRC3/A2M/BAK1/PRNP/SERPINA6/TNFSF14/NLRC4/AIM2/SFN/CARD9/CD109/PCOLCE/SERPI…	83
BP	GO:0007162	negative regulation of cell adhesion	64/1220	295/18862	4.69495e-18	3.42919e-16	1.9129e-16	TGFB1/HFE/SERPINE1/BMP6/CTLA4/IL1RN/CASP3/SHH/LGALS3/COL1A1/PTPN22/IL2RA/GLI3/PTPRC/NOTCH1/POSTN/SH2B3/CD80/MMP12/ARG2/CD274/FCGR2B/PLXNC1/MMP14/BMP2/HAVCR2/PIK3R1/CYP1B1/ANXA1/CLDN7/SOCS1/FBLN1/IDO1/TNC/KLF4/RUNX1/IRF1/LGALS1/CDH13/MAPK7/IHH/LRP1/LGALS9/PRNP/GPNMB/TBX21/FXYD5/CCL21/RUNX3/XCL1/SERPINE2/HRG/TNFAIP8L2/FGL2/CD74/LAX1/LILRB4/MELTF/SPOCK1/LRRC32/VSIR/PLA2G2D/TACSTD2/VTCN1	64
BP	GO:0051480	regulation of cytosolic calcium ion concentration	70/1220	344/18862	4.91863e-18	3.54529e-16	1.97767e-16	EDNRA/EDN1/CCR6/FASLG/TRPC6/F2/CD4/CXCR4/CXCL10/CCL3/CCR5/PTPRC/CXCR3/CXCL9/CXCR2/CCR7/ADORA1/ESR1/TGM2/CCR4/P2RX7/PTH1R/CCR1/F2RL1/CNR1/PIK3CG/RYR2/CX3CR1/GJA1/JPH2/SNCA/C5AR1/CALB1/CCR3/LYN/CXCL11/CACNA1C/GPER1/CXCL13/LRP1/PML/TRPV6/CD38/PTGIR/BAK1/F2RL3/PTGER2/PRNP/CD19/CCL21/C3AR1/XCL1/MS4A1/CCL19/C5AR2/TRPM2/CAPN3/P2RY6/TRPV2/CCRL2/CACNA2D1/SELENON/ATP1A2/CORO1A/CXCR6/CCR9/NOL3/CMKLR1/FFAR4/…	70
BP	GO:0002688	regulation of leukocyte chemotaxis	39/1220	119/18862	5.73653e-18	4.08113e-16	2.27658e-16	CCL2/SERPINE1/EDN1/CCR6/CCL5/CXCL10/CCL3/NOD2/CCL4/CCR7/CSF1/MST1/CCR1/CCN3/CXCL14/F2RL1/LBP/PGF/EDN3/IL6R/C5AR1/RAC2/LYN/CCL7/CSF1R/CXCL13/RARRES2/LGALS9/KLRK1/AIF1/CCL21/C3AR1/XCL1/CCL19/C5AR2/CD74/CXCL17/PADI2/CMKLR1	39
BP	GO:1902107	positive regulation of leukocyte differentiation	44/1220	154/18862	1.60149e-17	1.1105e-15	6.1947e-16	TGFB1/TNF/IL18/SHH/CD4/NLRP3/IL2RA/CD46/GLI3/PTPRC/CD80/PCK1/CASP8/MMP14/CSF1/LEF1/ANXA1/CCR1/GLI2/SOCS1/AXL/LIF/RUNX1/IL7/PF4/IHH/CD27/LGALS9/ZBTB16/INPP5D/RHOH/CD83/BTK/RUNX3/CCL19/DUSP10/CD74/KLF10/LILRB4/ADAM8/TNFSF9/EGR3/VSIR/HCLS1	44
BP	GO:1903708	positive regulation of hemopoiesis	44/1220	154/18862	1.60149e-17	1.1105e-15	6.1947e-16	TGFB1/TNF/IL18/SHH/CD4/NLRP3/IL2RA/CD46/GLI3/PTPRC/CD80/PCK1/CASP8/MMP14/CSF1/LEF1/ANXA1/CCR1/GLI2/SOCS1/AXL/LIF/RUNX1/IL7/PF4/IHH/CD27/LGALS9/ZBTB16/INPP5D/RHOH/CD83/BTK/RUNX3/CCL19/DUSP10/CD74/KLF10/LILRB4/ADAM8/TNFSF9/EGR3/VSIR/HCLS1	44
BP	GO:0060759	regulation of response to cytokine stimulus	49/1220	189/18862	1.95708e-17	1.34011e-15	7.47554e-16	TNF/EDN1/TLR4/PPARG/IL1RN/TNFRSF1A/CCL5/ROBO1/CXCR4/TLR2/IL1R1/PTPRC/SH2B3/MMP12/CASP8/TNFAIP3/CSF1/SOCS3/IFIH1/F2RL1/PXDN/IFNGR1/SOCS1/KLF4/AXL/CASP1/RUNX1/IFNGR2/IL7/RACK1/MAPK7/HPX/BIRC3/HSPA1B/NLRC5/ADAR/IRF7/SAMHD1/IL1R2/TRAF1/IFNAR2/IRAK3/CASP4/CD74/NOL3/RNASEL/PADI2/PARP9/USP18	49
BP	GO:0018212	peptidyl-tyrosine modification	72/1220	372/18862	2.86651e-17	1.93861e-15	1.08141e-15	TGFB1/TNF/AGT/EGF/RET/ICAM1/BMP6/IL18/TNFRSF1A/CCL5/PDGFB/PDGFRB/CD4/PTPRC/NOD2/BLK/SH2B3/CD40/CD80/CD44/ADORA1/CLEC7A/BDNF/NCF1/GHR/SOCS3/FLT3/ITGB3/SOCS1/FLT4/SFRP1/AXL/BANK1/LIF/ARRB2/IL6R/IL11/LYN/IL7/ITGB2/RACK1/OSM/CSF1R/HPX/GPRC5A/EIF2AK2/LRP8/PRNP/EPHA2/ADRA2A/ITGA5/ROS1/FCGR1A/CRLF1/BTK/RELN/HRG/PRLR/HCK/FGR/VPS25/CLCF1/CD74/LILRB4/TPST1/MATK/PARP9/EPHB6/ITK/HCLS1/SAMSN1/CBLC	72
BP	GO:0002819	regulation of adaptive immune response	46/1220	170/18862	3.09955e-17	2.07065e-15	1.15507e-15	TGFB1/TNF/HFE/IL1B/SLC11A1/C3/B2M/IL18/CD4/NLRP3/IL1R1/PTPRC/NOD2/CD40/CD80/CD274/FCGR2B/TNFAIP3/TNFRSF1B/HAVCR2/ANXA1/TNFSF13B/IL1RL1/IRF1/HPX/RIPK3/IL18R1/WAS/TBX21/IRF7/BTK/CD226/XCL1/ALOX15/AZGP1/CCL19/C4BPA/FCER2/DUSP10/CLCF1/LILRB4/KLRD1/PVR/NECTIN2/CD48/SAMSN1	46
BP	GO:0002449	lymphocyte mediated immunity	70/1220	360/18862	6.21628e-17	4.10274e-15	2.28863e-15	TGFB1/TNF/HFE/IL1B/CCR6/ICAM1/CFI/C3/B2M/IL18/NLRP3/CD46/IL1R1/PTPRC/NOD2/C4A/CD8A/CD40/CD40LG/FCGR2B/TNFRSF1B/C4B/HAVCR2/GZMB/CLU/C1QA/PRF1/ARRB2/RAB27A/C1S/C1QC/C1QB/TCIRG1/UNC13D/SH2D1A/CD27/HPX/LGALS9/KLRK1/RIPK3/IL18R1/WAS/CD19/INPP5D/NCR1/TBX21/TLR8/IRF7/BTK/CD226/SLAMF7/XCL1/AZGP1/C4BPA/C7/FCER2/CORO1A/CLCF1/CD74/FCER1G/IL18RAP/VAV1/MYO1G/LILRB4/KLRD1/PVR/NECTIN2/SCART1/GZMM/RNF19B	70
BP	GO:0018108	peptidyl-tyrosine phosphorylation	71/1220	369/18862	6.65222e-17	4.3382e-15	2.41997e-15	TGFB1/TNF/AGT/EGF/RET/ICAM1/BMP6/IL18/TNFRSF1A/CCL5/PDGFB/PDGFRB/CD4/PTPRC/NOD2/BLK/SH2B3/CD40/CD80/CD44/ADORA1/CLEC7A/BDNF/NCF1/GHR/SOCS3/FLT3/ITGB3/SOCS1/FLT4/SFRP1/AXL/BANK1/LIF/ARRB2/IL6R/IL11/LYN/IL7/ITGB2/RACK1/OSM/CSF1R/HPX/GPRC5A/EIF2AK2/LRP8/PRNP/EPHA2/ADRA2A/ITGA5/ROS1/FCGR1A/CRLF1/BTK/RELN/HRG/PRLR/HCK/FGR/VPS25/CLCF1/CD74/LILRB4/MATK/PARP9/EPHB6/ITK/HCLS1/SAMSN1/CBLC	71
BP	GO:0022617	extracellular matrix disassembly	31/1220	81/18862	9.3933e-17	6.05371e-15	3.37693e-15	TGFB1/MMP2/TIMP1/MMP7/MMP3/PDPN/ETS1/CD44/BMP1/MMP12/TIMP2/MMP14/FAP/CTSK/MMP13/LRP1/ADAMTS5/A2M/CTSS/MMP10/MMP20/MMP19/FSCN1/MMP16/HTRA1/ADAMTS4/LCP1/KLKB1/MELTF/ADAM8/NOXO1	31
BP	GO:0002699	positive regulation of immune effector process	52/1220	219/18862	1.18996e-16	7.57974e-15	4.2282e-15	TGFB1/TNF/HMOX1/IL1B/TLR4/C3/B2M/IL18/RBP4/PTPN22/ITGAM/NLRP3/CD46/IL1R1/PTPRC/NOD2/BLK/CD40/CD80/PCK1/CLEC7A/ANXA1/F2RL1/LBP/FOXF1/RAC2/LYN/ITGB2/UNC13D/SH2D1A/HPX/LGALS9/KLRK1/IL18R1/TBX21/BTK/CD226/XCL1/AZGP1/CCL19/FCER2/NR4A3/FGR/CLCF1/CD74/PTAFR/IL18RAP/VAV1/KLRD1/PVR/NECTIN2/TNFRSF4	52
BP	GO:0002446	neutrophil mediated immunity	85/1220	499/18862	1.2916e-16	8.13261e-15	4.53661e-15	LCN2/SLC11A1/C3/B2M/LGALS3/F2/DNASE1/ITGAM/MME/S100A8/TLR2/SLPI/PTPRC/CHI3L1/S100A9/ALOX5/PTX3/CXCR2/CAT/CXCL1/CD44/TIMP2/CD14/TNFRSF1B/SIGLEC5/ANXA2/AOC1/KCNAB2/PLAUR/F2RL1/ANPEP/DNASE1L3/SELL/CLEC12A/SLC27A2/RAB27A/C5AR1/CYBB/HPSE/OLR1/ITGB2/GALNS/ITGAL/IMPDH1/TCIRG1/UNC13D/CFP/ADGRE5/CD68/MGAM/CXCL6/HSPA1B/CTSS/LPCAT1/LRG1/C3AR1/CD33/CFD/ANXA3/TNFAIP6/SLC2A3/TRPM2/B4GALT1/ARHGAP9/BST2/FGL2/FGR…	85
BP	GO:0050673	epithelial cell proliferation	77/1220	428/18862	1.65145e-16	1.02803e-14	5.73463e-15	TGFB1/TNF/HMOX1/EGF/CCL2/COL4A3/TLR4/PPARG/BMP6/B2M/APOE/ROBO1/MYC/SHH/PDGFB/IGFBP3/CD34/TGFB2/SOX11/CCL11/NOTCH1/ALOX5/NOD2/TP63/GLI1/SPARC/TBX1/TGM1/CLDN1/MMP12/AKT3/ESR1/DLL4/LOXL2/TNFAIP3/MMP14/BMP2/MST1/CCN3/CDKN2B/SCN5A/ITGB3/FLT4/SFRP1/GJA1/PGF/APOH/PIK3CD/ITGA4/FAP/C5AR1/NGFR/CCR3/RGN/CDH13/IHH/ALDH1A2/WNT7A/SCARB1/EPHA2/COL8A1/SFN/NRP2/LRG1/RUNX3/HTRA1/CD109/VASH1/C5AR2/B4GALT1/NR4A3/IQG…	77
BP	GO:0030168	platelet activation	43/1220	157/18862	2.0718e-16	1.2752e-14	7.11347e-15	FN1/TLR4/MYH9/APOE/TRPC6/F2/PDGFB/COL1A1/ADAMTS13/COL1A2/HSPB1/COL3A1/PDPN/BLK/SH2B3/FLNA/CD40/CD40LG/SELP/PRKCB/PIK3R1/ITGB3/PIK3CG/AXL/ARRB2/ITGA2B/LYN/PF4/MYL9/P2RY12/SLC7A11/F2RL3/ADRA2A/FGB/SERPINE2/HRG/PRKCG/FGG/FCER1G/VAV1/CSRP1/MYL12A/FERMT3	43
BP	GO:1903034	regulation of response to wounding	44/1220	164/18862	2.15121e-16	1.30937e-14	7.30406e-15	TNF/SPP1/SERPINE1/EDN1/WNT4/APOE/F2/PDGFB/CXCR4/CD34/ALOX5/SH2B3/FLNA/CLDN1/CLEC7A/TNFAIP3/SERPINF2/SERPINC1/ANXA1/PLAUR/F2RL1/CLDN4/GJA1/KLF4/APOH/CLDN3/FAP/HPSE/ST3GAL4/LRP1/PROC/TNFRSF12A/ADRA2A/DUOX2/FGB/CD109/SERPINE2/HRG/KLKB1/PTPRS/RGMA/SMOC2/FGG/REG3G	44
BP	GO:0045621	positive regulation of lymphocyte differentiation	34/1220	101/18862	3.04005e-16	1.83004e-14	1.02085e-14	IL18/SHH/NLRP3/IL2RA/CD46/GLI3/PTPRC/CD80/PCK1/MMP14/LEF1/ANXA1/GLI2/SOCS1/AXL/RUNX1/IL7/IHH/CD27/LGALS9/ZBTB16/INPP5D/RHOH/CD83/BTK/RUNX3/CCL19/DUSP10/CD74/LILRB4/ADAM8/TNFSF9/EGR3/VSIR	34
BP	GO:0002283	neutrophil activation involved in immune response	82/1220	488/18862	1.02313e-15	6.09205e-14	3.39832e-14	LCN2/SLC11A1/C3/B2M/LGALS3/DNASE1/ITGAM/MME/S100A8/TLR2/SLPI/PTPRC/CHI3L1/S100A9/ALOX5/PTX3/CXCR2/CAT/CXCL1/CD44/TIMP2/CD14/TNFRSF1B/SIGLEC5/ANXA2/AOC1/KCNAB2/PLAUR/ANPEP/DNASE1L3/SELL/CLEC12A/SLC27A2/RAB27A/C5AR1/CYBB/HPSE/OLR1/ITGB2/GALNS/ITGAL/IMPDH1/TCIRG1/UNC13D/CFP/ADGRE5/CD68/MGAM/HSPA1B/CTSS/LPCAT1/LRG1/C3AR1/CD33/CFD/ANXA3/TNFAIP6/SLC2A3/TRPM2/B4GALT1/ARHGAP9/BST2/FGL2/FGR/QPCT/PTAFR/S10…	82
BP	GO:0050730	regulation of peptidyl-tyrosine phosphorylation	56/1220	262/18862	1.17604e-15	6.92725e-14	3.86422e-14	TGFB1/TNF/AGT/EGF/ICAM1/BMP6/IL18/TNFRSF1A/CCL5/PDGFB/CD4/PTPRC/NOD2/SH2B3/CD40/CD80/CD44/ADORA1/CLEC7A/BDNF/NCF1/GHR/SOCS3/FLT3/ITGB3/SOCS1/SFRP1/BANK1/LIF/ARRB2/IL6R/IL11/LYN/IL7/ITGB2/RACK1/OSM/CSF1R/HPX/GPRC5A/LRP8/PRNP/ADRA2A/ITGA5/FCGR1A/CRLF1/RELN/HRG/VPS25/CLCF1/CD74/LILRB4/PARP9/HCLS1/SAMSN1/CBLC	56
BP	GO:0052548	regulation of endopeptidase activity	75/1220	426/18862	1.38819e-15	8.08991e-14	4.51279e-14	TNF/CCN2/AGT/SERPINE1/COL4A3/PPARG/TIMP1/C3/FASLG/ROBO1/MYC/FAS/NLRP3/S100A8/SERPINH1/SLPI/S100A9/TP63/SLC22A2/C4A/CD44/TIMP2/CLEC7A/CASP8/TNFSF10/C4B/ANXA2/PSMB8/COL7A1/SERPINF2/SERPINC1/PLAUR/CYCS/NGF/KLF4/ARRB2/CASP1/SNCA/NGFR/ADORA2A/NOD1/PSMB9/LYN/RACK1/GPER1/BCL2L11/CD27/PML/LGALS9/BIRC3/A2M/BAK1/PRNP/SERPINA6/TNFSF14/NLRC4/AIM2/SFN/CARD9/CD109/SERPINE2/HRG/SPP2/TFPI2/PMAIP1/BST2/NOL3/SERPI…	75
BP	GO:0001906	cell killing	45/1220	179/18862	1.4086e-15	8.12246e-14	4.53095e-14	CFH/ICAM1/C3/B2M/IL18/F2/DNASE1/ITGAM/PTPRC/CLEC7A/CASP8/FCGR2B/HAVCR2/P2RX7/GZMB/F2RL1/DNASE1L3/PRF1/ARRB2/RAB27A/PF4/UNC13D/BCL2L11/SH2D1A/LGALS9/KLRK1/RIPK3/CXCL6/NCR1/CD226/SLAMF7/XCL1/AZGP1/CD5L/HRG/FCER2/CORO1A/IL18RAP/VAV1/KLRD1/PVR/NECTIN2/REG3G/GZMM/RNF19B	45
BP	GO:0061041	regulation of wound healing	38/1220	131/18862	1.47384e-15	8.41007e-14	4.69139e-14	TNF/SERPINE1/EDN1/WNT4/APOE/F2/PDGFB/CXCR4/CD34/ALOX5/SH2B3/CLDN1/CLEC7A/TNFAIP3/SERPINF2/SERPINC1/ANXA1/PLAUR/F2RL1/CLDN4/GJA1/APOH/CLDN3/FAP/HPSE/ST3GAL4/PROC/TNFRSF12A/ADRA2A/DUOX2/FGB/CD109/SERPINE2/HRG/KLKB1/SMOC2/FGG/REG3G	38
BP	GO:0042098	T cell proliferation	47/1220	195/18862	1.90626e-15	1.07654e-13	6.00527e-14	IL1B/SLC11A1/WNT4/CTLA4/IL18/VCAM1/CASP3/CCL5/SHH/LGALS3/CD4/PTPN22/IL2RA/CD46/PTPRC/CD80/CD40LG/ARG2/CD274/TNFRSF1B/HAVCR2/ANXA1/TNFSF13B/PIK3CG/IDO1/IRF1/RAC2/IHH/LGALS9/RIPK3/PRNP/TNFSF14/AIF1/GPNMB/XCL1/CCL19/CORO1A/TNFRSF13C/LILRB4/TNFSF9/LRRC32/PSMB10/VSIR/PLA2G2D/EBI3/TNFRSF4/VTCN1	47
BP	GO:0002526	acute inflammatory response	34/1220	107/18862	2.2102e-15	1.23545e-13	6.89173e-14	TNF/HFE/FN1/IL1B/PPARG/ICAM1/C3/VCAM1/PTGS2/F2/DNASE1/NLRP3/S100A8/CCR7/ADORA1/FCGR2B/SERPINF2/SERPINC1/LBP/CNR1/PIK3CG/DNASE1L3/IL6R/CD163/OSM/TNFRSF11A/BTK/OSMR/B4GALT1/KLKB1/ADAM8/PLA2G2D/REG3G/MYLK3	34
BP	GO:0002690	positive regulation of leukocyte chemotaxis	31/1220	91/18862	4.26254e-15	2.3586e-13	1.3157e-13	SERPINE1/EDN1/CCR6/CCL5/CXCL10/CCL3/CCL4/CCR7/CSF1/CCR1/CXCL14/F2RL1/LBP/PGF/EDN3/IL6R/C5AR1/RAC2/CCL7/CSF1R/CXCL13/RARRES2/LGALS9/AIF1/CCL21/C3AR1/XCL1/CCL19/CD74/CXCL17/CMKLR1	31
BP	GO:0001959	regulation of cytokine-mediated signaling pathway	44/1220	177/18862	4.53644e-15	2.48506e-13	1.38624e-13	TNF/EDN1/PPARG/IL1RN/TNFRSF1A/CCL5/ROBO1/CXCR4/IL1R1/PTPRC/SH2B3/MMP12/CASP8/TNFAIP3/CSF1/SOCS3/F2RL1/PXDN/IFNGR1/SOCS1/AXL/CASP1/RUNX1/IFNGR2/IL7/RACK1/HPX/BIRC3/HSPA1B/NLRC5/ADAR/IRF7/SAMHD1/IL1R2/TRAF1/IFNAR2/IRAK3/CASP4/CD74/NOL3/RNASEL/PADI2/PARP9/USP18	44
BP	GO:0031341	regulation of cell killing	32/1220	98/18862	6.13272e-15	3.32624e-13	1.85548e-13	CFH/ICAM1/B2M/DNASE1/ITGAM/PTPRC/CLEC7A/CASP8/FCGR2B/HAVCR2/P2RX7/F2RL1/DNASE1L3/PRF1/ARRB2/BCL2L11/SH2D1A/LGALS9/KLRK1/RIPK3/CXCL6/NCR1/CD226/XCL1/AZGP1/CD5L/FCER2/IL18RAP/VAV1/KLRD1/PVR/NECTIN2	32
BP	GO:0043312	neutrophil degranulation	80/1220	485/18862	6.69698e-15	3.56914e-13	1.99097e-13	LCN2/SLC11A1/C3/B2M/LGALS3/ITGAM/MME/S100A8/TLR2/SLPI/PTPRC/CHI3L1/S100A9/ALOX5/PTX3/CXCR2/CAT/CXCL1/CD44/TIMP2/CD14/TNFRSF1B/SIGLEC5/ANXA2/AOC1/KCNAB2/PLAUR/ANPEP/SELL/CLEC12A/SLC27A2/RAB27A/C5AR1/CYBB/HPSE/OLR1/ITGB2/GALNS/ITGAL/IMPDH1/TCIRG1/UNC13D/CFP/ADGRE5/CD68/MGAM/HSPA1B/CTSS/LPCAT1/LRG1/C3AR1/CD33/CFD/ANXA3/TNFAIP6/SLC2A3/TRPM2/B4GALT1/ARHGAP9/BST2/FGL2/FGR/QPCT/PTAFR/S100A11/CNN2/FCER1G…	80
BP	GO:0002831	regulation of response to biotic stimulus	73/1220	420/18862	6.71087e-15	3.56914e-13	1.99097e-13	TLR4/PPARG/BMP6/APOE/CCL5/PTPN22/IL2RA/NOD2/MMP12/ARG2/CD274/FCGR2B/TNFAIP3/PSMB8/HAVCR2/SOCS3/F2RL1/LBP/IFNGR1/SOCS1/ARRB2/IFNGR2/IRF1/NOD1/PSMB9/LYN/GATA6/SH2D1A/HPX/LGALS9/BIRC3/A2M/KLRK1/LRP8/CXCL6/NCR1/NLRC4/AIM2/NLRC5/ADAR/TRIM5/TLR8/IRF7/CD226/CARD9/SAMHD1/HTRA1/HRG/CGAS/IFNAR2/RELB/HCK/IRAK3/FGL2/FGR/DUSP10/TRAFD1/FCER1G/IL18RAP/VAV1/CLEC4A/KLRD1/ADAM8/RNASEL/LY86/PSMB10/TKFC/PVR/NECTIN2/…	73
BP	GO:0001818	negative regulation of cytokine production	67/1220	367/18862	7.64969e-15	4.02933e-13	2.24768e-13	TGFB1/TNF/HMOX1/HFE/FN1/TLR4/SLC11A1/F2/PTPN22/NLRP3/CD34/TGFB2/PTPRC/NOD2/TGFB3/POMC/CCR7/ARG2/CD274/FCGR2B/TNFAIP3/HAVCR2/LEF1/IFIH1/ANXA1/F2RL1/LBP/CX3CR1/IDO1/KLF4/AXL/BANK1/ARRB2/IL1RL1/HDAC7/TMSB4X/GATA6/PML/INHBA/LGALS9/PRNP/EPHA2/INPP5D/ISG15/CD83/NLRC5/GPNMB/TBX21/TLR8/BTK/CD33/INHBB/IL1R2/XCL1/C5AR2/RELB/IRAK3/BST2/PTPRS/CLEC4A/LILRB4/SIRPA/LRRC32/CMKLR1/VSIR/FFAR4/NMI	67
BP	GO:0031349	positive regulation of defense response	66/1220	361/18862	1.13525e-14	5.92278e-13	3.3039e-13	TNF/AGT/SERPINE1/IL1B/TLR4/C3/IL18/TNFRSF1A/CCL5/PTGS2/S100A8/CCL3/TLR2/S100A9/NOD2/ETS1/MMP12/CCR7/TGM2/PSMB8/HAVCR2/F2RL1/LBP/CNR1/PIK3CG/PLA2G2A/ITGA2/GJA1/IDO1/SNCA/IL1RL1/TLR7/FABP4/NOD1/PSMB9/LYN/OSM/IL16/SH2D1A/HPX/KLRK1/NLRC4/AIM2/NLRC5/TRIM5/TLR8/TNFRSF11A/IRF7/BTK/OSMR/CD226/CARD9/CGAS/RELB/HCK/FCER1G/IL18RAP/VAV1/CLEC4A/KLRD1/ADAM8/PSMB10/PVR/NECTIN2/PARP9/NMI	66
BP	GO:0045582	positive regulation of T cell differentiation	30/1220	88/18862	1.15372e-14	5.96235e-13	3.32597e-13	IL18/SHH/NLRP3/IL2RA/CD46/GLI3/PTPRC/CD80/PCK1/LEF1/ANXA1/GLI2/SOCS1/RUNX1/IL7/IHH/CD27/LGALS9/ZBTB16/RHOH/CD83/RUNX3/CCL19/DUSP10/CD74/LILRB4/ADAM8/TNFSF9/EGR3/VSIR	30
BP	GO:0050764	regulation of phagocytosis	31/1220	94/18862	1.1909e-14	6.09698e-13	3.40107e-13	TNF/CCL2/IL1B/SLC11A1/PPARG/C3/TLR2/PTPRC/NOD2/PTX3/C4A/CLEC7A/FCGR2B/C4B/IL2RB/F2RL1/ITGA2/RAB27A/RACK1/LRP1/MFGE8/SCARB1/IL2RG/DYSF/ALOX15/HCK/FGR/PRKCG/FCER1G/SIRPA/RAB31	31
BP	GO:0022408	negative regulation of cell-cell adhesion	45/1220	189/18862	1.22777e-14	6.22754e-13	3.47391e-13	TGFB1/HFE/BMP6/CTLA4/IL1RN/CASP3/SHH/LGALS3/PTPN22/IL2RA/GLI3/NOTCH1/SH2B3/CD80/ARG2/CD274/FCGR2B/BMP2/HAVCR2/ANXA1/SOCS1/IDO1/KLF4/RUNX1/IRF1/MAPK7/IHH/LGALS9/PRNP/GPNMB/TBX21/FXYD5/CCL21/RUNX3/XCL1/SERPINE2/TNFAIP8L2/FGL2/CD74/LAX1/LILRB4/LRRC32/VSIR/PLA2G2D/VTCN1	45
BP	GO:0071222	cellular response to lipopolysaccharide	46/1220	197/18862	1.35627e-14	6.81621e-13	3.80228e-13	TGFB1/TNF/CCL2/SERPINE1/IL1B/TLR4/ICAM1/BMP6/IL18/CCL5/VIM/PTPN22/NLRP3/CXCL10/CCL3/TLR2/ADAMTS13/CCR5/NOD2/CXCL9/CD40/CD80/CXCL1/CD274/CD14/TNFAIP3/TNFRSF1B/HAVCR2/MRC1/LBP/CX3CR1/AXL/CASP1/LYN/CXCL11/PF4/CXCL13/CD68/CXCL6/SCARB1/TRIM5/PDE4B/HCK/PTAFR/SIRPA/LY86	46
BP	GO:0001909	leukocyte mediated cytotoxicity	34/1220	113/18862	1.37583e-14	6.85161e-13	3.82203e-13	ICAM1/B2M/IL18/F2/DNASE1/ITGAM/PTPRC/FCGR2B/HAVCR2/GZMB/F2RL1/DNASE1L3/PRF1/ARRB2/RAB27A/UNC13D/SH2D1A/LGALS9/KLRK1/RIPK3/CXCL6/NCR1/CD226/SLAMF7/XCL1/AZGP1/CORO1A/IL18RAP/VAV1/KLRD1/PVR/NECTIN2/GZMM/RNF19B	34
BP	GO:0048771	tissue remodeling	43/1220	175/18862	1.4494e-14	7.153e-13	3.99015e-13	UMOD/TGFB1/AGT/SPP1/MMP2/TIMP1/IL18/TGFB3/FLNA/DLL4/TGM2/TNFAIP3/MMP14/LEPR/P2RX7/PTH1R/ITGB3/FLT4/SFRP1/GJA1/AXL/LIF/RUNX1/RAC2/IL7/TCIRG1/IHH/CSF1R/CD38/BAK1/EPHA2/INPP5D/BGN/GPNMB/TNFRSF11A/ELF3/HRG/SPP2/NOL3/P3H4/ADAM8/CTHRC1/RAB3D	43
BP	GO:0006909	phagocytosis	68/1220	381/18862	1.52504e-14	7.45907e-13	4.16089e-13	TNF/CCL2/IL1B/TLR4/SLC11A1/PPARG/C3/HAVCR1/MYH9/ITGAM/TLR2/PTPRC/NOD2/PTX3/C4A/LIMK1/ADORA1/TGM2/CLEC7A/FCGR2B/CD14/C4B/LEPR/PIK3R1/ANXA1/IL2RB/F2RL1/LBP/ITGB3/ITGA2/AXL/RAB27A/ADORA2A/RAC2/LYN/ITGB2/RACK1/ITGAL/UNC13D/FCGR3A/LRP1/MFGE8/RAB7B/SCARB1/MSR1/WAS/AIF1/FCGR1A/RHOH/NCF4/CD247/IL2RG/ANXA3/DYSF/ALOX15/C4BPA/PLD2/P2RY6/HCK/CORO1A/FGR/PRKCG/ARPC1B/FCER1G/VAV1/MYO1G/SIRPA/RAB31	68
BP	GO:0001655	urogenital system development	61/1220	320/18862	1.663e-14	8.06186e-13	4.49714e-13	UMOD/AGT/AQP2/COL4A3/RET/SLC34A1/WNT4/BMP6/LRP2/MYC/RBP4/COL4A1/SHH/PDGFB/FBN1/PDGFRB/UPK3A/MME/CD34/TGFB2/GLI3/SOX11/NOTCH1/TP63/GLI1/CAT/DCN/ESR1/ARG2/ENPEP/TCF21/BMP2/KLF15/ANXA1/STRA6/ACTA2/AKR1B1/SDC1/GLI2/SFRP1/FOXF1/TNC/LIF/IL6R/CALB1/RGN/CYP26A1/ADAMTS1/BCL2L11/SPRY1/ALDH1A2/ZBTB16/KCNJ8/GCNT3/CRLF1/FOXA1/SERPINB5/PSAPL1/FSTL3/HEYL/TACSTD2	61
BP	GO:0002822	regulation of adaptive immune response based on somatic recombination of immune receptors built from immunoglobulin superfamily domains	40/1220	155/18862	2.07503e-14	9.97105e-13	5.56214e-13	TGFB1/TNF/HFE/IL1B/SLC11A1/C3/B2M/IL18/CD4/NLRP3/IL1R1/PTPRC/NOD2/CD40/CD80/CD274/FCGR2B/TNFAIP3/TNFRSF1B/HAVCR2/ANXA1/TNFSF13B/IL1RL1/HPX/RIPK3/IL18R1/WAS/TBX21/BTK/CD226/XCL1/AZGP1/CCL19/C4BPA/FCER2/CLCF1/LILRB4/KLRD1/PVR/NECTIN2	40
BP	GO:0002576	platelet degranulation	36/1220	128/18862	2.36562e-14	1.12686e-12	6.28593e-13	TGFB1/FN1/EGF/SERPINE1/TIMP1/PDGFB/TGFB2/TGFB3/BLK/ANXA5/FLNA/SPARC/SELP/SERPINF2/ITGB3/CLU/APOH/ITGA2B/LYN/TMSB4X/PF4/LGALS3BP/RARRES2/A2M/ACTN1/CFD/FGB/CD109/ISLR/TAGLN2/HRG/SPP2/MMRN1/FGG/CLEC3B/FERMT3	36
BP	GO:0045088	regulation of innate immune response	60/1220	315/18862	2.84005e-14	1.34119e-12	7.48156e-13	TLR4/PPARG/APOE/CCL5/PTPN22/NOD2/MMP12/FCGR2B/TNFAIP3/PSMB8/HAVCR2/SOCS3/LBP/IFNGR1/SOCS1/ARRB2/IFNGR2/IRF1/PSMB9/LYN/SH2D1A/HPX/LGALS9/BIRC3/A2M/KLRK1/LRP8/NCR1/NLRC4/AIM2/NLRC5/ADAR/TRIM5/TLR8/IRF7/CD226/CARD9/SAMHD1/CGAS/IFNAR2/RELB/HCK/IRAK3/FGR/DUSP10/TRAFD1/FCER1G/IL18RAP/VAV1/CLEC4A/KLRD1/ADAM8/RNASEL/PSMB10/TKFC/PVR/NECTIN2/PARP9/USP18/NMI	60
BP	GO:0071219	cellular response to molecule of bacterial origin	47/1220	209/18862	3.18247e-14	1.49005e-12	8.31192e-13	TGFB1/TNF/CCL2/SERPINE1/IL1B/TLR4/ICAM1/BMP6/IL18/CCL5/VIM/PTPN22/NLRP3/CXCL10/CCL3/TLR2/ADAMTS13/CCR5/NOD2/CXCL9/CD40/CD80/CXCL1/CD274/FCGR2B/CD14/TNFAIP3/TNFRSF1B/HAVCR2/MRC1/LBP/CX3CR1/AXL/CASP1/LYN/CXCL11/PF4/CXCL13/CD68/CXCL6/SCARB1/TRIM5/PDE4B/HCK/PTAFR/SIRPA/LY86	47
BP	GO:0071216	cellular response to biotic stimulus	50/1220	233/18862	3.42046e-14	1.5879e-12	8.85779e-13	TGFB1/TNF/CCL2/SERPINE1/IL1B/TLR4/ICAM1/BMP6/IL18/CCL5/VIM/PTPN22/NLRP3/CXCL10/CCL3/TLR2/ADAMTS13/CCR5/NOD2/CXCL9/CD40/CD80/CXCL1/CLEC7A/CD274/FCGR2B/CD14/TNFAIP3/TNFRSF1B/HAVCR2/MRC1/LBP/CX3CR1/AXL/CASP1/LYN/CXCL11/PF4/CXCL13/BCL2L11/CD68/CXCL6/SCARB1/TRIM5/BTK/PDE4B/HCK/PTAFR/SIRPA/LY86	50
BP	GO:0042063	gliogenesis	56/1220	283/18862	3.89056e-14	1.79096e-12	9.99053e-13	TGFB1/TNF/CCL2/IL1B/TLR4/PPARG/LRP2/SHH/F2/VIM/CXCR4/S100A8/CCL3/TLR2/TGFB2/GLI3/SOX11/S100A9/NOTCH1/KCNJ10/TNFRSF1B/MMP14/LEPR/CSF1/BMP2/KLF15/LEF1/ANXA1/ITGB4/IFNGR1/LAMA2/CLU/MYRF/CX3CR1/C1QA/LIF/C5AR1/ADORA2A/LYN/CSF1R/LRP1/EGR2/P2RY12/ASPA/NDN/LRP8/DISC1/FA2H/RELN/SERPINE2/DUSP10/CLCF1/CNP/PTPRZ1/ADGRG6/CSPG5	56
BP	GO:0071675	regulation of mononuclear cell migration	33/1220	111/18862	4.93893e-14	2.25462e-12	1.25769e-12	TNF/CCL2/SERPINE1/CCR6/CCL5/LGALS3/CXCL10/CCL3/CCL4/CCR7/CSF1/CCR1/CCN3/CXCL14/ITGA4/C5AR1/LYN/CCL7/CSF1R/CXCL13/RARRES2/LGALS9/KLRK1/RIPK3/AIF1/CCL21/C3AR1/XCL1/CCL20/CXCL17/ADAM8/PADI2/CMKLR1	33
BP	GO:0030199	collagen fibril organization	23/1220	54/18862	5.67347e-14	2.55396e-12	1.42468e-12	COL1A1/TGFB2/SERPINH1/LOX/COL1A2/COL3A1/COL14A1/LOXL2/SERPINF2/CYP1B1/PXDN/COL5A1/COL12A1/COL5A2/FMOD/EMILIN1/FKBP10/AEBP1/LUM/COL5A3/LOXL1/DPT/P3H4	23
BP	GO:0072676	lymphocyte migration	34/1220	118/18862	5.68791e-14	2.55396e-12	1.42468e-12	CCL2/RET/CCR6/ICAM1/CCL5/CXCL10/CCL3/CXCR3/CCL11/CCL4/CCL17/CCR7/CCL22/HSD3B7/CXCL14/PIK3CG/CXCL16/PIK3CD/ITGA4/CXCL11/CCL7/ITGAL/CXCL13/KLRK1/RIPK3/AIF1/TBX21/CCL21/XCL1/CCL19/CCL20/MYO1G/ADAM8/PADI2	34
BP	GO:0030099	myeloid cell differentiation	71/1220	419/18862	5.92052e-14	2.6368e-12	1.47088e-12	TGFB1/TNF/TLR4/PPARG/B2M/CASP3/MYH9/MYC/LGALS3/SLC4A1/FBN1/CD4/CCL3/TLR2/LOX/SH2B3/FLI1/ETS1/CCR7/UBD/CASP8/ANXA2/CSF1/PRKCB/PIK3R1/LEF1/CCR1/F2RL1/CDKN2B/SFRP1/SPI1/LIF/PIK3CD/ITGA2B/RUNX1/IL11/C1QC/LYN/IKZF1/PF4/TCIRG1/CSF1R/CSF3R/PML/INHBA/MYL9/ACTN1/RAB7B/HSPA1B/EPHA2/ZBTB16/INPP5D/ISG15/ADAR/TNFRSF11A/IRF7/CD109/CCL19/RELB/NR4A3/DNASE2/CD74/KLF10/LILRB4/LRRC17/FSTL3/BATF2/P4HTM/RASGRP4/HCLS1…	71
BP	GO:0050678	regulation of epithelial cell proliferation	66/1220	374/18862	6.53733e-14	2.88802e-12	1.61102e-12	TGFB1/TNF/HMOX1/EGF/CCL2/COL4A3/TLR4/PPARG/BMP6/B2M/APOE/ROBO1/MYC/SHH/PDGFB/TGFB2/SOX11/CCL11/NOTCH1/ALOX5/NOD2/TP63/GLI1/SPARC/TBX1/TGM1/CLDN1/MMP12/AKT3/DLL4/TNFAIP3/BMP2/MST1/CDKN2B/SCN5A/ITGB3/FLT4/SFRP1/GJA1/PGF/APOH/PIK3CD/ITGA4/C5AR1/NGFR/CCR3/RGN/CDH13/IHH/ALDH1A2/WNT7A/SFN/NRP2/LRG1/RUNX3/HTRA1/CD109/VASH1/C5AR2/B4GALT1/NR4A3/IQGAP3/DUSP10/SERPINB5/EGR3/REG3G	66
BP	GO:0045619	regulation of lymphocyte differentiation	42/1220	175/18862	7.02079e-14	3.07679e-12	1.71633e-12	CTLA4/IL18/SHH/NLRP3/IL2RA/CD46/GLI3/PTPRC/CD80/PCK1/MMP14/LEF1/ANXA1/GLI2/SOCS1/SFRP1/AXL/PRDM1/RUNX1/IRF1/IL7/IHH/CD27/INHBA/LGALS9/ZBTB16/INPP5D/RHOH/CD83/TBX21/BTK/RUNX3/CCL19/FGL2/DUSP10/TCF7/CD74/LILRB4/ADAM8/TNFSF9/EGR3/VSIR	42
BP	GO:0050868	negative regulation of T cell activation	34/1220	119/18862	7.47625e-14	3.25039e-12	1.81316e-12	HFE/CTLA4/CASP3/SHH/LGALS3/PTPN22/IL2RA/GLI3/CD80/ARG2/CD274/FCGR2B/HAVCR2/ANXA1/SOCS1/IDO1/RUNX1/IRF1/IHH/LGALS9/PRNP/GPNMB/TBX21/RUNX3/XCL1/TNFAIP8L2/FGL2/CD74/LAX1/LILRB4/LRRC32/VSIR/PLA2G2D/VTCN1	34
BP	GO:0042129	regulation of T cell proliferation	41/1220	168/18862	7.61976e-14	3.2867e-12	1.83342e-12	IL1B/CTLA4/IL18/VCAM1/CASP3/CCL5/SHH/LGALS3/CD4/PTPN22/IL2RA/CD46/PTPRC/CD80/CD40LG/ARG2/CD274/TNFRSF1B/HAVCR2/ANXA1/TNFSF13B/IDO1/IRF1/RAC2/IHH/LGALS9/RIPK3/PRNP/AIF1/GPNMB/XCL1/CCL19/CORO1A/TNFRSF13C/LILRB4/TNFSF9/LRRC32/VSIR/PLA2G2D/EBI3/VTCN1	41
BP	GO:1901342	regulation of vasculature development	62/1220	341/18862	9.54331e-14	4.08424e-12	2.27831e-12	TNF/HMOX1/SERPINE1/COL4A3/IL1B/PPARG/WNT4/C3/FASLG/CXCR4/CXCL10/CD34/TGFB2/CHI3L1/CCL11/ALOX5/HSPB1/SPARC/ETS1/CD40/AKT3/DCN/TNFAIP3/PRKCB/CYP1B1/SFRP1/CX3CR1/COL4A2/PGF/KLF4/APOH/PIK3CD/C5AR1/RUNX1/CYBB/CCR3/PF4/ITGB2/HHEX/MAPK7/ADAMTS1/CXCL13/GATA6/PML/CDH5/RHOB/THBS2/CCN6/EPHA2/ADAM12/ITGA5/ADM2/GPNMB/LRG1/C3AR1/ANXA3/HK2/EMILIN1/VASH1/HRG/SMOC2/SP100	62
BP	GO:0032602	chemokine production	30/1220	95/18862	1.1782e-13	5.00322e-12	2.79094e-12	TNF/HMOX1/IL1B/TLR4/IL18/S100A8/TLR2/S100A9/NOD2/POSTN/CLEC7A/ARG2/HAVCR2/F2RL1/LBP/KLF4/IL6R/IL1RL1/TLR7/IL7/CSF1R/LRP1/LGALS9/EIF2AK2/CXCL6/EPHA2/AIF1/CD74/LILRB4/SIRPA	30
BP	GO:0050731	positive regulation of peptidyl-tyrosine phosphorylation	44/1220	193/18862	1.2612e-13	5.31449e-12	2.96458e-12	TGFB1/TNF/AGT/EGF/ICAM1/BMP6/IL18/TNFRSF1A/CCL5/PDGFB/CD4/PTPRC/NOD2/CD40/CD80/CD44/ADORA1/CLEC7A/BDNF/NCF1/GHR/SOCS3/FLT3/ITGB3/BANK1/LIF/ARRB2/IL6R/IL11/LYN/OSM/CSF1R/HPX/LRP8/PRNP/ADRA2A/ITGA5/FCGR1A/CRLF1/RELN/CLCF1/CD74/PARP9/HCLS1	44
BP	GO:0097191	extrinsic apoptotic signaling pathway	47/1220	217/18862	1.40387e-13	5.87055e-12	3.27476e-12	TGFB1/TNF/HMOX1/AGT/SERPINE1/IL1B/RET/ICAM1/TNFRSF1A/CASP3/FASLG/KRT18/FAS/LGALS3/TGFB2/PTPRC/KRT8/CASP8/TNFSF10/TNFAIP3/TNFRSF1B/P2RX7/PIK3R1/SFRP1/NGF/ATF3/IL6R/IL7/PF4/GPER1/MAPK7/BCL2L11/CD27/PML/INHBA/BAK1/HSPA1B/TNFRSF12A/EYA2/FGB/GCLM/TRAF1/PMAIP1/IFI27/FGG/NOL3/SP100	47
BP	GO:0045765	regulation of angiogenesis	61/1220	335/18862	1.41498e-13	5.87215e-12	3.27566e-12	TNF/HMOX1/SERPINE1/COL4A3/IL1B/PPARG/C3/FASLG/CXCR4/CXCL10/CD34/TGFB2/CHI3L1/CCL11/ALOX5/HSPB1/SPARC/ETS1/CD40/AKT3/DCN/TNFAIP3/PRKCB/CYP1B1/SFRP1/CX3CR1/COL4A2/PGF/KLF4/APOH/PIK3CD/C5AR1/RUNX1/CYBB/CCR3/PF4/ITGB2/HHEX/MAPK7/ADAMTS1/CXCL13/GATA6/PML/CDH5/RHOB/THBS2/CCN6/EPHA2/ADAM12/ITGA5/ADM2/GPNMB/LRG1/C3AR1/ANXA3/HK2/EMILIN1/VASH1/HRG/SMOC2/SP100	61
BP	GO:0033627	cell adhesion mediated by integrin	26/1220	72/18862	1.42856e-13	5.88394e-12	3.28224e-12	SERPINE1/RET/ICAM1/CCL5/FBN1/TGFB2/CYP1B1/ITGB4/CCN3/ITGB3/PIK3CG/ITGA2/LIF/ITGA4/LYN/ITGB2/CXCL13/P2RY12/EPHA2/ITGA5/COL16A1/CCL21/HRG/ITGA11/ITGBL1/FERMT3	26
BP	GO:0071887	leukocyte apoptotic process	31/1220	102/18862	1.48262e-13	6.06104e-12	3.38102e-12	CASP3/FASLG/CCL5/FAS/LGALS3/IL2RA/GLI3/NOD2/BLK/CCR7/ARG2/CD274/ANXA1/IDO1/AXL/PIK3CD/LYN/BCL2L11/CD27/LGALS9/RIPK3/SLC7A11/BAK1/ST3GAL1/IRF7/BTK/CCL21/CCL19/CD74/ADAM8/HCLS1	31
BP	GO:0050777	negative regulation of immune response	38/1220	150/18862	1.75465e-13	7.12e-12	3.97174e-12	HMOX1/HFE/PPARG/CTLA4/LGALS3/IL2RA/PTPRC/COL3A1/NOD2/MMP12/ARG2/FCGR2B/TNFAIP3/HAVCR2/ANXA1/FOXF1/ARRB2/IL1RL1/LYN/LGALS9/A2M/INPP5D/NLRC5/ADAR/TBX21/SAMHD1/XCL1/ALOX15/C4BPA/NLRP6/IRAK3/FGL2/DUSP10/TRAFD1/LILRB4/KLRD1/SAMSN1/NMI	38
BP	GO:0051607	defense response to virus	52/1220	260/18862	2.05759e-13	8.22737e-12	4.58947e-12	IRF5/PTPN22/CXCL10/IL2RA/PTPRC/CXCL9/FLNA/CD40/MMP12/TNFAIP3/IFIH1/F2RL1/PRF1/MLKL/STAT2/TLR7/ABCC9/IRF1/MX1/UNC13D/PML/BIRC3/RIPK3/EIF2AK2/ISG15/AIM2/NLRC5/ADAR/TRIM5/TLR8/KCNJ8/IRF7/CARD9/SAMHD1/HTRA1/IFIT2/CGAS/IFNAR2/MX2/PMAIP1/BST2/FGL2/IFI27/RNASEL/IRF9/ISG20/TKFC/PARP9/IFITM1/OAS2/UNC93B1/IFNLR1	52
BP	GO:0140546	defense response to symbiont	52/1220	260/18862	2.05759e-13	8.22737e-12	4.58947e-12	IRF5/PTPN22/CXCL10/IL2RA/PTPRC/CXCL9/FLNA/CD40/MMP12/TNFAIP3/IFIH1/F2RL1/PRF1/MLKL/STAT2/TLR7/ABCC9/IRF1/MX1/UNC13D/PML/BIRC3/RIPK3/EIF2AK2/ISG15/AIM2/NLRC5/ADAR/TRIM5/TLR8/KCNJ8/IRF7/CARD9/SAMHD1/HTRA1/IFIT2/CGAS/IFNAR2/MX2/PMAIP1/BST2/FGL2/IFI27/RNASEL/IRF9/ISG20/TKFC/PARP9/IFITM1/OAS2/UNC93B1/IFNLR1	52
BP	GO:1903038	negative regulation of leukocyte cell-cell adhesion	36/1220	138/18862	2.92081e-13	1.15943e-11	6.46767e-12	HFE/CTLA4/CASP3/SHH/LGALS3/PTPN22/IL2RA/GLI3/CD80/ARG2/CD274/FCGR2B/HAVCR2/ANXA1/SOCS1/IDO1/KLF4/RUNX1/IRF1/IHH/LGALS9/PRNP/GPNMB/TBX21/CCL21/RUNX3/XCL1/TNFAIP8L2/FGL2/CD74/LAX1/LILRB4/LRRC32/VSIR/PLA2G2D/VTCN1	36
BP	GO:0010959	regulation of metal ion transport	50/1220	247/18862	3.69577e-13	1.45651e-11	8.12483e-12	EGF/CCL2/CASR/ICAM1/TRPC6/CCL5/LGALS3/F2/PDGFB/PDGFRB/CD4/CXCR4/CXCL10/CCL3/CCL4/CXCL9/P2RX7/CCR1/PIK3CG/RYR2/GJA1/JPH2/ARRB2/SNCA/ADORA2A/LYN/CXCL11/CACNA1C/RGN/GPER1/IL16/KCNH2/PML/P2RY12/KCNE5/BAK1/F2RL3/PRNP/ADRA2A/CD19/CD33/PDE4B/XCL1/CAPN3/P2RY6/TRPV2/CACNA2D1/SELENON/ATP1A2/CORO1A	50
BP	GO:0051090	regulation of DNA-binding transcription factor activity	72/1220	444/18862	3.73372e-13	1.46095e-11	8.14962e-12	TNF/HMOX1/AGT/EDN1/IL1B/TLR4/PPARG/ICAM1/IL18/SHH/NLRP3/S100A8/TLR2/S100A9/NOD2/FLNA/CAT/CD40/CD40LG/ESR1/TNFAIP3/PRKCB/HAVCR2/CYP1B1/MAPK10/FZD2/CLU/NR0B2/CX3CR1/KLF4/ARRB2/NOD1/TMSB4X/ITGB2/SFRP4/LGALS9/RIPK3/NDN/EIF2AK2/LRP8/RAB7B/HSPA1B/PRNP/IL18R1/NLRC4/AIM2/NLRC5/TRIM5/TNFRSF11A/BTK/FOXA1/ANXA3/XCL1/FOSL1/PARP10/RELN/TRAF1/PIM1/CAPN3/ADORA3/NFKB2/HCK/IRAK3/IL18RAP/SP100/ADAM8/CMKLR1/HCLS1/E…	72
BP	GO:0001667	ameboidal-type cell migration	75/1220	473/18862	3.83737e-13	1.49086e-11	8.31645e-12	TGFB1/TNF/HMOX1/AGT/FN1/EGF/EDN1/RET/CCR6/PPARG/TIMP1/MYH9/APOE/ROBO1/PTGS2/SHH/PDGFB/TGFB2/NOTCH1/HSPB1/SPARC/ETS1/CD40/TBX1/AKT3/DCN/DLL4/LOXL2/CYP1B1/ANXA1/ITGB4/CCN3/ITGB3/PIK3CG/SOX18/FLT4/ITGA2/GJA1/KLF4/APOH/EDN3/PIK3CD/ITGA4/FAP/HDAC7/TMSB4X/ITGB2/CDH13/CXCL13/PML/CDH5/P2RY12/PDLIM1/WNT7A/RHOB/SCARB1/EPHA2/AKAP12/NRP2/TPBG/ANXA3/FSTL1/VASH1/HRG/DUSP10/SMOC2/SP100/GLIPR2/EGR3/SEMA4C/FAT2/S…	75
BP	GO:0048247	lymphocyte chemotaxis	24/1220	64/18862	4.72007e-13	1.82088e-11	1.01574e-11	CCL2/CCL5/CXCL10/CCL3/CXCR3/CCL11/CCL4/CCL17/CCL22/HSD3B7/CXCL14/PIK3CG/CXCL16/PIK3CD/CXCL11/CCL7/CXCL13/KLRK1/CCL21/XCL1/CCL19/CCL20/ADAM8/PADI2	24
BP	GO:0009612	response to mechanical stimulus	44/1220	202/18862	6.86167e-13	2.62855e-11	1.46628e-11	EDN1/IL1B/TLR4/PPARG/BMP6/TNFRSF1A/FAS/COL1A1/CXCR4/CXCL10/MMP7/CHI3L1/COL3A1/POSTN/TLR5/ETS1/CD40/DCN/CASP8/MMP14/PIEZO2/STRA6/RYR2/ITGA2/GJA1/TNC/CASP1/TLR7/MAP1B/IRF1/IHH/TNFRSF8/BAK1/MAP3K1/TNFSF14/TLR8/FOSL1/SERPINE2/ATP1A2/KCNK2/CNN2/PPL/SCN1A/TIFAB	44
BP	GO:0002706	regulation of lymphocyte mediated immunity	38/1220	157/18862	8.20193e-13	3.11877e-11	1.73974e-11	TGFB1/TNF/HFE/IL1B/C3/B2M/IL18/NLRP3/IL1R1/PTPRC/NOD2/CD40/FCGR2B/TNFRSF1B/HAVCR2/ARRB2/SH2D1A/HPX/LGALS9/KLRK1/RIPK3/IL18R1/WAS/NCR1/TBX21/BTK/CD226/XCL1/AZGP1/C4BPA/FCER2/CLCF1/IL18RAP/VAV1/LILRB4/KLRD1/PVR/NECTIN2	38
BP	GO:0048732	gland development	68/1220	413/18862	8.25524e-13	3.11877e-11	1.73974e-11	TGFB1/TNF/HMOX1/HFE/EGF/WNT4/KRT18/ROBO1/SHH/TGFB2/GLI3/CCL11/NOTCH1/TP63/TGFB3/GLI1/ETS1/TBX1/CLDN1/ESR1/PCK1/TGM2/BAAT/TNFAIP3/UCP2/CSF1/TCF21/BMP2/MST1/LEF1/SERPINC1/ANXA1/STRA6/GLI2/SFRP1/ITGA2/FOXF1/TNC/DNAAF1/FOXE1/RGN/IHH/CSF1R/GATA6/BCL2L11/PML/RIPK3/ALDH1A2/EPHA2/FRZB/TNFRSF11A/DKK3/FOXA1/HK2/AK4/FA2H/WNT10A/ELF3/SERPINE2/PRLR/SOCS2/IQGAP3/SERPINB5/PSAPL1/FSTL3/GHRHR/OAS2/EDA	68
BP	GO:0002573	myeloid leukocyte differentiation	44/1220	204/18862	9.84418e-13	3.69359e-11	2.06039e-11	TGFB1/TNF/TLR4/PPARG/MYH9/MYC/FBN1/CD4/CCL3/TLR2/CCR7/UBD/CASP8/ANXA2/CSF1/PIK3R1/LEF1/CCR1/F2RL1/SFRP1/SPI1/LIF/PIK3CD/RUNX1/C1QC/LYN/PF4/TCIRG1/CSF1R/INHBA/EPHA2/INPP5D/TNFRSF11A/IRF7/CD109/CCL19/RELB/CD74/KLF10/LILRB4/LRRC17/FSTL3/BATF2/HCLS1	44
BP	GO:0051924	regulation of calcium ion transport	48/1220	238/18862	1.26399e-12	4.71028e-11	2.62753e-11	EGF/CCL2/CASR/ICAM1/TRPC6/CCL5/LGALS3/F2/PDGFB/PDGFRB/CD4/CXCR4/CXCL10/CCL3/CCL4/CXCL9/P2RX7/CCR1/PIK3CG/RYR2/GJA1/JPH2/ARRB2/SNCA/ADORA2A/LYN/CXCL11/CACNA1C/RGN/GPER1/IL16/PML/P2RY12/BAK1/F2RL3/PRNP/ADRA2A/CD19/CD33/PDE4B/XCL1/CAPN3/P2RY6/TRPV2/CACNA2D1/SELENON/ATP1A2/CORO1A	48
BP	GO:0032964	collagen biosynthetic process	21/1220	51/18862	1.58169e-12	5.85438e-11	3.26575e-11	TGFB1/CCN2/PPARG/WNT4/F2/VIM/PDGFRB/COL1A1/SERPINH1/TGFB3/SERPINF2/ITGA2/COL5A1/ARRB2/RUNX1/IHH/CIITA/EMILIN1/LARP6/P3H4/RCN3	21
BP	GO:0002700	regulation of production of molecular mediator of immune response	36/1220	146/18862	1.81278e-12	6.62029e-11	3.69299e-11	TGFB1/TNF/HMOX1/HFE/IL1B/TLR4/B2M/IL18/RBP4/PTPN22/NLRP3/IL1R1/TGFB2/PTPRC/NOD2/TGFB3/CD40/CD40LG/CLEC7A/FCGR2B/TNFRSF1B/F2RL1/HPX/IL18R1/TBX21/BTK/CD226/XCL1/CGAS/IRAK3/BST2/NR4A3/CLCF1/CD74/LILRB4/TNFRSF4	36
BP	GO:0045580	regulation of T cell differentiation	36/1220	146/18862	1.81278e-12	6.62029e-11	3.69299e-11	CTLA4/IL18/SHH/NLRP3/IL2RA/CD46/GLI3/PTPRC/CD80/PCK1/LEF1/ANXA1/GLI2/SOCS1/PRDM1/RUNX1/IRF1/IL7/IHH/CD27/LGALS9/ZBTB16/RHOH/CD83/TBX21/RUNX3/CCL19/FGL2/DUSP10/TCF7/CD74/LILRB4/ADAM8/TNFSF9/EGR3/VSIR	36
BP	GO:0031099	regeneration	42/1220	192/18862	1.97198e-12	7.15396e-11	3.99069e-11	HMOX1/HFE/SPP1/PPARG/GLI3/CDKN1A/NOTCH1/POSTN/GLI1/FLNA/CLDN1/BAAT/UCP2/ANXA1/FLT3/CCN3/NR0B2/TNC/KLF4/AXL/C5AR1/RUNX1/MAP1B/RGN/IHH/LRP1/NNMT/WNT7A/BAK1/DHFR/ANXA3/KLF5/SGCA/LCP1/NREP/CAPN3/NR4A3/PTPRS/RGMA/DUSP10/PRRX1/PFKFB1	42
BP	GO:0002548	monocyte chemotaxis	24/1220	68/18862	2.20339e-12	7.94092e-11	4.42968e-11	CCL2/SERPINE1/CCL5/LGALS3/PDGFB/CXCL10/CCL3/CCL11/CCL4/CCL17/CCL22/ANXA1/CCR1/CCN3/IL6R/LYN/CCL7/AIF1/TNFRSF11A/CCL21/XCL1/CCL19/CCL20/CXCL17	24
BP	GO:0032609	interferon-gamma production	31/1220	112/18862	2.37896e-12	8.51762e-11	4.75138e-11	TNF/IL1B/TLR4/SLC11A1/IL18/PTPN22/IL1R1/NOD2/CCR7/CLEC7A/CD274/CD14/HAVCR2/F2RL1/AXL/IL1RL1/TLR7/INHBA/LGALS9/RIPK3/PRNP/IL18R1/ISG15/TLR8/CD226/PDE4B/XCL1/LILRB4/SIRPA/VSIR/EBI3	31
BP	GO:0071496	cellular response to external stimulus	55/1220	303/18862	2.59011e-12	9.21341e-11	5.13951e-11	HMOX1/HFE/AQP2/CASR/IL1B/TLR4/PPARG/ICAM1/WNT4/BMP6/VCAM1/TNFRSF1A/FAS/COL1A1/MMP7/PTPRC/CDKN1A/POSTN/TLR5/CD40/PCK1/CASP8/UCP2/AOC1/PIEZO2/CDKN2B/SFRP1/ITGA2/GJA1/ATF3/TNC/AXL/ITGA4/CASP1/TLR7/IRF1/LYN/TNFRSF8/CBS/CD68/EIF2AK2/BAK1/MAP3K1/TNFSF14/TLR8/DSC2/INHBB/FOSL1/PIM1/PMAIP1/ATP1A2/CNN2/KLF10/ASGR1/FOLR2	55
BP	GO:0070665	positive regulation of leukocyte proliferation	36/1220	148/18862	2.79628e-12	9.8826e-11	5.51281e-11	IL1B/TLR4/IL18/VCAM1/CCL5/SHH/CD4/PTPN22/IL2RA/CD46/PTPRC/CDKN1A/CD40/CD80/CD40LG/CD274/CSF1/HAVCR2/ANXA1/TNFSF13B/LYN/IL7/CSF1R/LGALS9/CD38/AIF1/XCL1/CCL19/BST2/CORO1A/TNFRSF13C/CLCF1/CD74/TNFSF9/EBI3/TNFRSF4	36
BP	GO:0070252	actin-mediated cell contraction	32/1220	120/18862	3.19119e-12	1.1206e-10	6.25102e-11	VIM/TNNT2/PDPN/FLNA/DES/ADORA1/SCN5A/GJC1/RYR2/MYL3/GJA1/MYL2/TPM1/CACNA1C/KCNH2/KCNE5/TPM2/KCNJ8/DSC2/TPM4/PDE4B/KCNE1/CACNA2D1/ATP1A2/TNNT1/DSG2/MYL4/TNNI1/SCN1A/TNNT3/TNNI2/EPDR1	32
BP	GO:0032649	regulation of interferon-gamma production	30/1220	107/18862	3.73257e-12	1.29779e-10	7.23944e-11	TNF/IL1B/TLR4/SLC11A1/IL18/PTPN22/IL1R1/NOD2/CCR7/CLEC7A/CD274/CD14/HAVCR2/AXL/IL1RL1/TLR7/INHBA/LGALS9/RIPK3/PRNP/IL18R1/ISG15/TLR8/CD226/PDE4B/XCL1/LILRB4/SIRPA/VSIR/EBI3	30
BP	GO:0072001	renal system development	53/1220	288/18862	3.74316e-12	1.29779e-10	7.23944e-11	UMOD/AGT/AQP2/COL4A3/RET/SLC34A1/WNT4/BMP6/LRP2/MYC/RBP4/COL4A1/SHH/PDGFB/FBN1/PDGFRB/UPK3A/MME/CD34/TGFB2/GLI3/SOX11/NOTCH1/CAT/DCN/ARG2/ENPEP/TCF21/BMP2/KLF15/STRA6/ACTA2/AKR1B1/SDC1/GLI2/SFRP1/FOXF1/LIF/IL6R/CALB1/RGN/CYP26A1/ADAMTS1/BCL2L11/SPRY1/ALDH1A2/ZBTB16/KCNJ8/GCNT3/CRLF1/FSTL3/HEYL/TACSTD2	53
BP	GO:0002224	toll-like receptor signaling pathway	37/1220	157/18862	3.88234e-12	1.33758e-10	7.4614e-11	TLR4/PTPN22/ITGAM/S100A8/TLR2/S100A9/NOD2/TLR5/CD40/ESR1/CASP8/CD14/TNFAIP3/HAVCR2/F2RL1/LBP/ARRB2/TLR7/IRF1/CTSK/LYN/ITGB2/BIRC3/RAB7B/MAP3K1/CTSS/TLR8/IRF7/BTK/FGB/NLRP6/IRAK3/PTPRS/FGG/REG3G/UNC93B1/NMI	37
BP	GO:0002673	regulation of acute inflammatory response	20/1220	48/18862	4.12732e-12	1.41309e-10	7.88263e-11	TNF/IL1B/PPARG/C3/PTGS2/DNASE1/NLRP3/CCR7/ADORA1/FCGR2B/CNR1/PIK3CG/DNASE1L3/OSM/TNFRSF11A/BTK/OSMR/KLKB1/ADAM8/PLA2G2D	20
BP	GO:0030001	metal ion transport	74/1220	486/18862	4.25711e-12	1.44604e-10	8.06646e-11	CCN2/EGF/CCL2/KCNN4/CASR/SLC11A1/ICAM1/LRP2/FASLG/TRPC6/CCL5/LGALS3/F2/PDGFB/PDGFRB/CD4/CXCR4/CXCL10/CCL3/CCR5/ATP12A/PTPRC/FXYD2/CCL4/CXCL9/CLCA1/CCR7/ANXA2/PRKCB/P2RX7/CCR1/PIK3CG/RYR2/KCNK5/GJA1/JPH2/ARRB2/SNCA/ADORA2A/LYN/CXCL11/CACNA1C/RGN/GPER1/IL16/KCNH2/PML/TRPV6/P2RY12/SLC39A8/KCNE5/BAK1/F2RL3/PRNP/ADRA2A/CD19/CCL21/CD33/PDE4B/XCL1/MS4A1/CCL19/KCNE1/TRPM2/CAPN3/P2RY6/RAMP1/TRPV2/CACNA2D1…	74
BP	GO:0030048	actin filament-based movement	36/1220	150/18862	4.27636e-12	1.44604e-10	8.06646e-11	MYH9/VIM/TNNT2/PDPN/FLNA/DES/ADORA1/SCN5A/GJC1/RYR2/MYL3/GJA1/MYL2/TPM1/CACNA1C/KCNH2/KCNE5/WAS/TPM2/KCNJ8/DSC2/TPM4/PDE4B/KCNE1/CACNA2D1/ATP1A2/TNNT1/DSG2/MYO1B/MYO1G/MYL4/TNNI1/SCN1A/TNNT3/TNNI2/EPDR1	36
BP	GO:0002285	lymphocyte activation involved in immune response	41/1220	189/18862	4.80888e-12	1.61614e-10	9.0153e-11	TGFB1/TLR4/SLC11A1/CCR6/ICAM1/IL18/LGALS3/NLRP3/CD46/PTPRC/CD40/CD80/CD40LG/PCK1/FCGR2B/HAVCR2/LEF1/ANXA1/F2RL1/IL6R/RAB27A/LGALS1/ITGAL/UNC13D/LFNG/LGALS9/IL18R1/CDH17/CD19/TBX21/ST3GAL1/CCL19/LCP1/RELB/CORO1A/FGL2/CLCF1/CD74/FCER1G/PLCL2/MFNG	41
BP	GO:0007160	cell-matrix adhesion	46/1220	230/18862	5.06364e-12	1.69138e-10	9.435e-11	CCN2/FN1/SERPINE1/WNT4/VCAM1/CD34/ADAMTS13/COL3A1/POSTN/CD44/MMP12/CCR7/MMP14/CSF1/PIK3R1/ITGB4/ITGB3/SFRP1/ITGA2/ITGA2B/ITGA4/HPSE/ITGB2/MSLN/CDH13/ITGAL/BCL2L11/LRP1/ACTN1/S100A10/COL16A1/LYVE1/DISC1/CCL21/EMILIN1/FGB/HRG/COL5A3/FGG/THBS3/ADAMTS12/ITGA11/ITGBL1/EDA/EPDR1/FERMT3	46
BP	GO:0070555	response to interleukin-1	43/1220	206/18862	5.68451e-12	1.88726e-10	1.05277e-10	CCL2/EDN1/IL1B/ICAM1/IL1RN/CCL5/CCL3/IL1R1/CHI3L1/CCL11/NOD2/CCL4/CCL17/ETS1/CD40/PCK1/CCL22/PSMB8/ANXA1/HNMT/SFRP1/SNCA/NOD1/PSMB9/CCL7/LGALS9/CD38/AKAP12/TRIM63/TNFRSF11A/MAP3K8/CCL21/FGB/IL1R2/XCL1/CCL19/CCL20/IRAK3/ADAMTS12/ADAMTS7/SIRPA/PSMB10/MYLK3	43
BP	GO:0032642	regulation of chemokine production	27/1220	89/18862	5.76854e-12	1.89891e-10	1.05927e-10	TNF/HMOX1/IL1B/TLR4/TLR2/NOD2/POSTN/CLEC7A/ARG2/HAVCR2/F2RL1/LBP/KLF4/IL6R/IL1RL1/TLR7/IL7/CSF1R/LRP1/LGALS9/EIF2AK2/CXCL6/EPHA2/AIF1/CD74/LILRB4/SIRPA	27
BP	GO:0060562	epithelial tube morphogenesis	55/1220	309/18862	5.80964e-12	1.89891e-10	1.05927e-10	TGFB1/TNF/AGT/EDNRA/EGF/CASR/EDN1/RET/WNT4/LRP2/CASP3/MYC/COL4A1/SHH/CXCR4/CXCL10/TGFB2/GLI3/SOX11/CCL11/NOTCH1/ESR1/DLL4/MMP14/CSF1/TCF21/BMP2/LEF1/FZD2/SOX18/RYR2/GLI2/SFRP1/FOXF1/TNC/DNAAF1/PIK3CD/IHH/CSF1R/PML/SPRY1/MTHFD1/STIL/RHOB/EPHA2/VASP/TBX21/PRICKLE1/FOXA1/MTHFD1L/ADAMTS12/CTHRC1/SEMA4C/GRHL3/TACSTD2	55
BP	GO:0051092	positive regulation of NF-kappaB transcription factor activity	37/1220	159/18862	5.8236e-12	1.89891e-10	1.05927e-10	TNF/AGT/IL1B/TLR4/ICAM1/IL18/NLRP3/S100A8/TLR2/S100A9/NOD2/CAT/CD40/CD40LG/PRKCB/CLU/CX3CR1/NOD1/ITGB2/LGALS9/RIPK3/EIF2AK2/RAB7B/HSPA1B/IL18R1/NLRC4/AIM2/TRIM5/TNFRSF11A/BTK/TRAF1/CAPN3/NFKB2/IRAK3/IL18RAP/ADAM8/EDA	37
BP	GO:0006968	cellular defense response	21/1220	54/18862	5.96165e-12	1.93242e-10	1.07796e-10	UMOD/CCR6/DCDC2/CCR5/CXCL9/CXCR2/NCF1/LBP/CX3CR1/PRF1/C5AR1/CCR3/ADORA2A/TCIRG1/SH2D1A/LGALS3BP/NCR1/FOSL1/CD5L/CCR9/ITK	21
BP	GO:0060402	calcium ion transport into cytosol	36/1220	152/18862	6.48546e-12	2.08984e-10	1.16578e-10	FASLG/F2/CD4/CXCL10/CCL3/CCR5/PTPRC/CXCL9/CCR7/P2RX7/RYR2/JPH2/SNCA/LYN/CXCL11/CACNA1C/GPER1/PML/TRPV6/BAK1/F2RL3/PRNP/CD19/CCL21/XCL1/MS4A1/CCL19/TRPM2/CAPN3/P2RY6/TRPV2/CACNA2D1/SELENON/ATP1A2/CORO1A/NOL3	36
BP	GO:0002221	pattern recognition receptor signaling pathway	43/1220	208/18862	7.97158e-12	2.5537e-10	1.42453e-10	TLR4/PTPN22/ITGAM/S100A8/TLR2/S100A9/NOD2/TLR5/CD40/ESR1/CASP8/CD14/TNFAIP3/SLC15A2/HAVCR2/IFIH1/F2RL1/LBP/ARRB2/TLR7/IRF1/NOD1/CTSK/LYN/ITGB2/BIRC3/RAB7B/HSPA1B/MAP3K1/CTSS/TLR8/IRF7/BTK/FGB/NLRP6/IRAK3/PTPRS/FGG/TKFC/REG3G/TIFA/UNC93B1/NMI	43
BP	GO:0003012	muscle system process	70/1220	453/18862	8.19467e-12	2.60991e-10	1.45588e-10	CCN2/HMOX1/AGT/EDNRA/EDN1/IL1B/TNFRSF1A/VIM/CXCR4/GATM/ACE2/NOTCH1/TNNT2/FLNA/ACTG2/DES/ADORA1/ARG2/TNFRSF1B/LMOD1/KLF15/ACTA2/SCN5A/GJC1/PIK3CG/RYR2/ITGA2/MYL3/GJA1/KLF4/EDN3/MYL2/TPM1/CACNA1C/GPER1/GATA6/KCNH2/MYL9/CD38/KCNE5/ADRA2A/TPM2/CALD1/KCNJ8/TRIM63/DSC2/TPM4/PDE4B/DYSF/SGCA/KCNE1/CACNA2D1/ATP1A2/LTB4R/TNNT1/NR4A3/MYBPH/DSG2/HTR7/PTAFR/MYOF/NOL3/MYL4/MYL12A/TNNI1/SCN1A/TNNT3/TNNI2/TIFAB/…	70
BP	GO:0002718	regulation of cytokine production involved in immune response	26/1220	84/18862	8.51742e-12	2.69702e-10	1.50448e-10	TGFB1/TNF/HMOX1/HFE/IL1B/TLR4/B2M/IL18/NLRP3/IL1R1/TGFB2/NOD2/TGFB3/CLEC7A/TNFRSF1B/F2RL1/IL18R1/TBX21/BTK/CD226/XCL1/IRAK3/BST2/NR4A3/CD74/LILRB4	26
BP	GO:0007568	aging	54/1220	304/18862	9.83628e-12	3.09673e-10	1.72745e-10	CCN2/SERPINE1/EDN1/ICAM1/TIMP1/B2M/VCAM1/TRPC6/KL/PDGFRB/MME/MMP7/CDKN1A/CCL11/TP63/TGFB3/GJB2/CAT/CLDN1/TIMP2/AKT3/DCN/PCK1/ARG2/LOXL2/TNFRSF1B/UCP2/PTH1R/KYNU/CDKN2B/CNR1/PLA2R1/C1QA/COL4A2/SPI1/DDC/ITGB2/RGN/LRP1/PML/CD68/BAK1/GSS/PRNP/KRT14/INPP5D/KCNMB1/GCLM/VASH1/CGAS/NFKB2/PRELP/CNP/GHRHR	54
BP	GO:0002705	positive regulation of leukocyte mediated immunity	32/1220	125/18862	1.05091e-11	3.27095e-10	1.82463e-10	TGFB1/TNF/IL1B/C3/B2M/IL18/ITGAM/NLRP3/IL1R1/PTPRC/NOD2/CD40/CLEC7A/F2RL1/ITGB2/SH2D1A/HPX/KLRK1/IL18R1/TBX21/BTK/CD226/XCL1/AZGP1/FCER2/CLCF1/PTAFR/IL18RAP/VAV1/KLRD1/PVR/NECTIN2	32
BP	GO:0032355	response to estradiol	32/1220	125/18862	1.05091e-11	3.27095e-10	1.82463e-10	TGFB1/CCN2/SLC34A1/KCNJ11/CASP3/GGT1/PDGFRB/COL1A1/CD4/POSTN/GJB2/ETS1/CAT/ESR1/CASP8/SSTR3/ANXA1/SFRP1/ITGA2/GJA1/SLC6A4/MAP1B/GPER1/IHH/BCL2L11/DNMT3B/CD38/ALDH1A2/WNT7A/FOXA1/SOCS2/ARPC1B	32
BP	GO:0001501	skeletal system development	73/1220	486/18862	1.15671e-11	3.57993e-10	1.99699e-10	TGFB1/CCN2/EDN1/MMP2/TIMP1/BMP6/ALPL/RBP4/SHH/FBN1/COL1A1/TGFB2/SNAI1/SERPINH1/GLI3/SOX11/PTPRC/LOX/COL1A2/CHI3L1/COL3A1/TP63/TGFB3/SH2B3/MGP/FLI1/TBX1/CD44/BMP1/LOXL2/MMP14/RUNX2/ANXA2/BMP2/PTH1R/CCN3/GLI2/SFRP1/GJA1/CDH11/RUNX1/AXIN2/MMP13/RGN/SFRP4/IHH/MTHFD1/NPR2/WNT7A/COL5A2/EPHA2/ZBTB16/VCAN/BGN/FRZB/MMP16/RUNX3/ADAMTS4/LUM/SPP2/PRELP/WNT5B/FGR/ANKH/MTHFD1L/THBS3/ADAMTS12/ADAMTS7/LRRC17/RFL…	73
BP	GO:0050766	positive regulation of phagocytosis	23/1220	67/18862	1.22801e-11	3.77922e-10	2.10816e-10	TNF/CCL2/IL1B/SLC11A1/PPARG/C3/PTPRC/NOD2/PTX3/C4A/CLEC7A/FCGR2B/C4B/IL2RB/F2RL1/ITGA2/RAB27A/LRP1/MFGE8/IL2RG/FCER1G/SIRPA/RAB31	23
BP	GO:0050729	positive regulation of inflammatory response	33/1220	133/18862	1.26299e-11	3.8384e-10	2.14117e-10	TNF/AGT/SERPINE1/IL1B/TLR4/C3/IL18/TNFRSF1A/PTGS2/S100A8/CCL3/TLR2/S100A9/ETS1/CCR7/TGM2/LBP/CNR1/PIK3CG/PLA2G2A/ITGA2/IDO1/SNCA/IL1RL1/TLR7/FABP4/OSM/IL16/TNFRSF11A/BTK/OSMR/ADAM8/NMI	33
BP	GO:0009991	response to extracellular stimulus	72/1220	477/18862	1.27099e-11	3.8384e-10	2.14117e-10	HMOX1/HFE/SPP1/AQP2/CASR/SLC34A1/PPARG/ICAM1/WNT4/VCAM1/APOE/KRT18/ALPL/FAS/COL1A1/CD4/CXCL10/MMP7/PTPRC/CDKN1A/NOD2/POSTN/ABCG5/SCT/SPARC/CAT/CD40/POMC/PCK1/SSTR3/UCP2/AOC1/SERPINC1/KYNU/CDKN2B/CNR1/SFRP1/ITGA2/ATF3/TNC/EIF4EBP1/AXL/ITGA4/SLC6A4/CYBB/MAP1B/LYN/CYP26A1/RARRES2/CBS/DNMT3B/CD68/ALDH1A2/EIF2AK2/GSS/CYP8B1/LRAT/DSC2/INHBB/GCLM/FOSL1/PIM1/NUCB2/PMAIP1/PRKCG/KLF10/ASGR1/BCKDHB/FOLR2/RA…	72
BP	GO:0006959	humoral immune response	62/1220	380/18862	1.27777e-11	3.8384e-10	2.14117e-10	TNF/CCL2/LCN2/CFH/IL1B/SLC11A1/CCR6/CFI/C3/F2/CXCL10/S100A8/CD46/SLPI/PTPRC/S100A9/NOTCH1/ALOX5/DEFB1/NOD2/CXCL9/C4A/CFB/COLEC11/CXCL1/CCR7/FCGR2B/C4B/CXCL14/CLU/PLA2G2A/C1QA/C5AR1/C1S/C1QC/C1QB/IL7/CXCL11/PF4/CXCL13/GATA6/SH2D1A/HPX/CFP/RARRES2/A2M/CXCL6/CD19/CD83/C3AR1/CFD/FGB/MS4A1/CD5L/C4BPA/C5AR2/HRG/C7/FCER2/PSMB10/REG3G/EBI3	62
BP	GO:0002604	regulation of dendritic cell antigen processing and presentation	10/1220	11/18862	1.28227e-11	3.8384e-10	2.14117e-10	SLC11A1/NOD2/CCR7/FCGR2B/NOD1/CD68/CCL21/CCL19/FGL2/CD74	10
BP	GO:0035747	natural killer cell chemotaxis	10/1220	11/18862	1.28227e-11	3.8384e-10	2.14117e-10	CCL2/CCL5/CCL3/CCL4/CXCL14/PIK3CG/PIK3CD/CCL7/KLRK1/XCL1	10
BP	GO:0032612	interleukin-1 production	32/1220	126/18862	1.32265e-11	3.93777e-10	2.1966e-10	TNF/TLR4/NLRP3/CCL3/HSPB1/NOD2/CCR7/CLEC7A/ARG2/CASP8/TNFAIP3/HAVCR2/P2RX7/ANXA1/F2RL1/CX3CR1/ARRB2/CASP1/NOD1/IL16/PML/LGALS9/NLRC4/AIM2/TLR8/CD33/IL1R2/CCL19/LILRB4/GSDMD/SIRPA/FFAR4	32
BP	GO:0032652	regulation of interleukin-1 production	31/1220	119/18862	1.35075e-11	3.99969e-10	2.23114e-10	TNF/TLR4/NLRP3/CCL3/HSPB1/NOD2/CCR7/CLEC7A/ARG2/CASP8/TNFAIP3/HAVCR2/P2RX7/ANXA1/CX3CR1/ARRB2/CASP1/NOD1/IL16/PML/LGALS9/NLRC4/AIM2/TLR8/CD33/IL1R2/CCL19/LILRB4/GSDMD/SIRPA/FFAR4	31
BP	GO:1903793	positive regulation of anion transport	72/1220	478/18862	1.40497e-11	4.13788e-10	2.30823e-10	TGFB1/TNF/HFE/SPP1/KCNN4/CASR/EDN1/IL1B/SLC34A1/TLR4/BMP6/C3/FASLG/APOE/RBP4/SHH/ABCB11/ITGAM/S100A8/TLR2/ACE2/TGFB2/GLI3/PDZK1/TP63/TGFB3/BLK/SCT/FLNA/ADORA1/CASP8/ANXA2/ANO1/P2RY2/KLF15/PIK3R1/GZMB/MICALL2/F2RL1/NR0B2/PLA2R1/ABCA1/GJA1/SLC6A4/ADORA2A/RAC2/ITGB2/RACK1/GPER1/LRP1/SLC51B/CD38/PRNP/SFN/CYP8B1/LRAT/TNFRSF11A/CD33/ABCG1/FGB/PMAIP1/NR4A3/FGG/PTAFR/ADAM8/RNASEL/GHRHR/FFAR4/CHP2/HCLS1/A…	72
BP	GO:1903555	regulation of tumor necrosis factor superfamily cytokine production	37/1220	164/18862	1.5533e-11	4.55025e-10	2.53826e-10	TLR4/PTPN22/CD34/CCL3/TLR2/PTPRC/HSPB1/NOD2/POMC/CLEC7A/ARG2/CD274/CD14/TNFAIP3/HAVCR2/PIK3R1/IFIH1/LBP/IFNGR1/CLU/CX3CR1/AXL/ARRB2/NOD1/PF4/TNFRSF8/LGALS9/CD33/CARD9/CCL19/C5AR2/IRAK3/PTAFR/CLEC4A/ADAM8/SIRPA/VSIR	37
BP	GO:0007249	I-kappaB kinase/NF-kappaB signaling	51/1220	282/18862	1.87252e-11	5.45621e-10	3.04363e-10	TNF/HMOX1/IL1B/TLR4/TNFRSF1A/FASLG/CD4/TLR2/HSPB1/NOD2/FLNA/CD40/S100A4/CCR7/ESR1/TGM2/UBD/CASP8/TNFSF10/CD14/TNFAIP3/PRKCB/F2RL1/CX3CR1/GJA1/CASP1/TLR7/NOD1/LGALS1/LGALS9/BIRC3/RIPK3/S100B/RHOH/TRIM5/TLR8/BTK/CCL21/CARD9/TRAF1/CCL19/NLRP6/CAPN3/RELB/BST2/CD74/LILRB4/SIRPA/TIFA/EDA/TIFAB	51
BP	GO:2000116	regulation of cysteine-type endopeptidase activity	45/1220	230/18862	1.88918e-11	5.46066e-10	3.04612e-10	TNF/CCN2/COL4A3/PPARG/FASLG/ROBO1/MYC/FAS/NLRP3/S100A8/S100A9/TP63/SLC22A2/CD44/CLEC7A/CASP8/TNFSF10/PLAUR/CYCS/NGF/KLF4/ARRB2/CASP1/SNCA/NGFR/ADORA2A/NOD1/PSMB9/RACK1/GPER1/BCL2L11/CD27/PML/LGALS9/BIRC3/BAK1/TNFSF14/NLRC4/AIM2/SFN/CARD9/PMAIP1/NOL3/MICAL1/ACVR1C	45
BP	GO:0043281	regulation of cysteine-type endopeptidase activity involved in apoptotic process	42/1220	205/18862	1.89399e-11	5.46066e-10	3.04612e-10	TNF/CCN2/COL4A3/PPARG/FASLG/ROBO1/MYC/FAS/NLRP3/S100A8/S100A9/TP63/SLC22A2/CD44/CLEC7A/CASP8/TNFSF10/PLAUR/CYCS/NGF/KLF4/ARRB2/CASP1/SNCA/NGFR/ADORA2A/NOD1/RACK1/GPER1/BCL2L11/CD27/PML/LGALS9/BAK1/TNFSF14/NLRC4/SFN/CARD9/PMAIP1/NOL3/MICAL1/ACVR1C	42
BP	GO:0090130	tissue migration	60/1220	365/18862	2.0022e-11	5.74243e-10	3.20329e-10	TGFB1/TNF/HMOX1/AGT/EGF/EDN1/CCR6/PPARG/MYH9/APOE/ROBO1/PTGS2/PDGFB/TGFB2/NOTCH1/HSPB1/SPARC/ETS1/CD40/ACTG2/AKT3/DCN/DLL4/LOXL2/CYP1B1/ANXA1/CCN3/ACTA2/ITGB3/PIK3CG/SOX18/FLT4/ITGA2/FOXF1/KLF4/APOH/PIK3CD/FAP/HDAC7/TMSB4X/ITGB2/CDH13/CXCL13/CDH5/WNT7A/RHOB/SCARB1/EPHA2/NRP2/ANXA3/FSTL1/VASH1/HRG/DUSP10/SMOC2/SP100/GLIPR2/EGR3/FAT2/TACSTD2	60
BP	GO:0007259	receptor signaling pathway via JAK-STAT	37/1220	166/18862	2.27114e-11	6.47984e-10	3.61464e-10	TNF/AGT/EGF/CCL2/RET/IL18/TNFRSF1A/CCL5/F2/PTPRC/NOTCH1/SH2B3/CD40/STAT4/GHR/SOCS3/CYP1B1/FLT3/STAT6/AKR1B1/SOCS1/LIF/IL6R/STAT2/LYN/OSM/CSF1R/HPX/IL10RA/CRLF1/PRLR/IFNAR2/SOCS2/CLCF1/PARP9/HCLS1/NMI	37
BP	GO:0050672	negative regulation of lymphocyte proliferation	25/1220	81/18862	2.29639e-11	6.51794e-10	3.6359e-10	CTLA4/CASP3/SHH/IL2RA/SOX11/BLK/CD80/ARG2/CD274/FCGR2B/HAVCR2/IDO1/LYN/IHH/LGALS9/PRNP/INPP5D/GPNMB/BTK/XCL1/LILRB4/LRRC32/VSIR/PLA2G2D/VTCN1	25
BP	GO:0032946	positive regulation of mononuclear cell proliferation	33/1220	136/18862	2.42386e-11	6.84429e-10	3.81795e-10	IL1B/TLR4/IL18/VCAM1/CCL5/SHH/CD4/PTPN22/IL2RA/CD46/PTPRC/CDKN1A/CD40/CD80/CD40LG/CD274/CSF1/HAVCR2/ANXA1/TNFSF13B/IL7/LGALS9/CD38/AIF1/XCL1/CCL19/CORO1A/TNFRSF13C/CLCF1/CD74/TNFSF9/EBI3/TNFRSF4	33
BP	GO:0045862	positive regulation of proteolysis	60/1220	367/18862	2.52323e-11	7.08835e-10	3.95409e-10	TNF/CCN2/FN1/EGF/COL4A3/IL1B/PPARG/MYH9/FASLG/APOE/ROBO1/MYC/FAS/NLRP3/S100A8/S100A9/SLC22A2/CLEC7A/CASP8/TNFSF10/TNFRSF1B/MMP14/ANTXR1/CLDN4/CLU/CYCS/FBLN1/NGF/CLDN3/CASP1/SNCA/NGFR/NOD1/LYN/RGN/RACK1/GPER1/BCL2L11/PML/LGALS9/BAK1/HSPA1B/ADRA2A/NLRC4/AIM2/DISC1/PRICKLE1/CARD9/PCOLCE/CAPN3/KLKB1/PMAIP1/MELTF/USP13/ADAM8/CLEC3B/RCN3/VSIR/ACVR1C/RNF19B	60
BP	GO:1902106	negative regulation of leukocyte differentiation	28/1220	101/18862	2.61922e-11	7.32046e-10	4.08357e-10	TLR4/CTLA4/MYC/SHH/FBN1/CCL3/GLI3/FCGR2B/PIK3R1/ANXA1/SOCS1/SFRP1/RUNX1/IRF1/C1QC/LYN/IHH/INHBA/INPP5D/TBX21/RUNX3/TMEM176A/FGL2/CD74/LILRB4/TMEM176B/LRRC17/FSTL3	28
BP	GO:0071706	tumor necrosis factor superfamily cytokine production	37/1220	167/18862	2.73915e-11	7.61678e-10	4.24886e-10	TLR4/PTPN22/CD34/CCL3/TLR2/PTPRC/HSPB1/NOD2/POMC/CLEC7A/ARG2/CD274/CD14/TNFAIP3/HAVCR2/PIK3R1/IFIH1/LBP/IFNGR1/CLU/CX3CR1/AXL/ARRB2/NOD1/PF4/TNFRSF8/LGALS9/CD33/CARD9/CCL19/C5AR2/IRAK3/PTAFR/CLEC4A/ADAM8/SIRPA/VSIR	37
BP	GO:0070664	negative regulation of leukocyte proliferation	26/1220	88/18862	2.76972e-11	7.66289e-10	4.27458e-10	CTLA4/CASP3/SHH/IL2RA/SOX11/BLK/CD80/ARG2/CD274/FCGR2B/TNFAIP3/HAVCR2/IDO1/LYN/IHH/LGALS9/PRNP/INPP5D/GPNMB/BTK/XCL1/LILRB4/LRRC32/VSIR/PLA2G2D/VTCN1	26
BP	GO:0032945	negative regulation of mononuclear cell proliferation	25/1220	82/18862	3.10273e-11	8.54109e-10	4.76447e-10	CTLA4/CASP3/SHH/IL2RA/SOX11/BLK/CD80/ARG2/CD274/FCGR2B/HAVCR2/IDO1/LYN/IHH/LGALS9/PRNP/INPP5D/GPNMB/BTK/XCL1/LILRB4/LRRC32/VSIR/PLA2G2D/VTCN1	25
BP	GO:0051047	positive regulation of secretion	52/1220	295/18862	3.20851e-11	8.7876e-10	4.90198e-10	TGFB1/HFE/SPP1/KCNN4/CASR/EDN1/IL1B/TLR4/BMP6/RBP4/ABCB11/ITGAM/S100A8/TLR2/TGFB2/SOX11/TGFB3/BLK/SCT/ADORA1/ANO1/BMP2/P2RY2/F2RL1/CNR1/SDC1/NR0B2/PLA2R1/GJA1/EDN3/SNCA/SLC6A4/RAB27A/ADORA2A/ITGB2/GPER1/UNC13D/LRP1/INHBA/CD38/TNFRSF11A/CD33/INHBB/ABCG1/FGB/FGR/FGG/PTAFR/ADAM8/GHRHR/FFAR4/RAB3D	52
BP	GO:0010952	positive regulation of peptidase activity	41/1220	200/18862	3.22437e-11	8.7876e-10	4.90198e-10	TNF/CCN2/FN1/COL4A3/PPARG/FASLG/ROBO1/MYC/FAS/NLRP3/S100A8/S100A9/SLC22A2/CLEC7A/CASP8/TNFSF10/ANTXR1/CLDN4/CYCS/FBLN1/NGF/CLDN3/CASP1/SNCA/NGFR/NOD1/LYN/RACK1/GPER1/BCL2L11/PML/LGALS9/BAK1/NLRC4/AIM2/CARD9/PCOLCE/PMAIP1/RCN3/VSIR/ACVR1C	41
BP	GO:0042476	odontogenesis	31/1220	123/18862	3.41158e-11	9.25181e-10	5.16093e-10	SERPINE1/EDN1/SLC34A1/ALPL/SHH/COL1A1/CD34/TGFB2/GLI3/COL1A2/TP63/TGFB3/TBX1/CSF1/BMP2/LEF1/SCN5A/SDC1/GLI2/TNC/NGFR/AXIN2/TCIRG1/BCL2L11/ADAMTS5/CSF3R/INHBA/MMP20/WNT10A/HTRA1/EDA	31
BP	GO:0043542	endothelial cell migration	50/1220	278/18862	3.63331e-11	9.80456e-10	5.46927e-10	TGFB1/TNF/HMOX1/AGT/EGF/EDN1/PPARG/MYH9/APOE/ROBO1/PTGS2/PDGFB/NOTCH1/HSPB1/SPARC/ETS1/CD40/AKT3/DCN/DLL4/LOXL2/CYP1B1/ANXA1/CCN3/ITGB3/PIK3CG/SOX18/FLT4/KLF4/APOH/PIK3CD/FAP/HDAC7/TMSB4X/ITGB2/CDH13/CXCL13/CDH5/WNT7A/RHOB/SCARB1/EPHA2/NRP2/ANXA3/FSTL1/VASH1/HRG/SMOC2/SP100/EGR3	50
BP	GO:0006816	calcium ion transport	64/1220	409/18862	3.79085e-11	1.01795e-09	5.67845e-10	CCN2/EGF/CCL2/KCNN4/CASR/ICAM1/FASLG/TRPC6/CCL5/LGALS3/F2/PDGFB/PDGFRB/CD4/CXCR4/CXCL10/CCL3/CCR5/PTPRC/CCL4/CXCL9/CLCA1/CCR7/ANXA2/PRKCB/P2RX7/CCR1/PIK3CG/RYR2/GJA1/JPH2/ARRB2/SNCA/ADORA2A/LYN/CXCL11/CACNA1C/RGN/GPER1/IL16/PML/TRPV6/P2RY12/BAK1/F2RL3/PRNP/ADRA2A/CD19/CCL21/CD33/PDE4B/XCL1/MS4A1/CCL19/TRPM2/CAPN3/P2RY6/RAMP1/TRPV2/CACNA2D1/SELENON/ATP1A2/CORO1A/NOL3	64
BP	GO:0006936	muscle contraction	58/1220	352/18862	3.94595e-11	1.05444e-09	5.88195e-10	CCN2/EDNRA/EDN1/VIM/CXCR4/ACE2/TNNT2/FLNA/ACTG2/DES/ADORA1/ARG2/LMOD1/ACTA2/SCN5A/GJC1/PIK3CG/RYR2/ITGA2/MYL3/GJA1/EDN3/MYL2/TPM1/CACNA1C/GPER1/KCNH2/MYL9/CD38/KCNE5/ADRA2A/TPM2/CALD1/KCNJ8/TRIM63/DSC2/TPM4/PDE4B/DYSF/SGCA/KCNE1/CACNA2D1/ATP1A2/LTB4R/TNNT1/MYBPH/DSG2/HTR7/PTAFR/MYOF/MYL4/MYL12A/TNNI1/SCN1A/TNNT3/TNNI2/TIFAB/TNNI3K	58
BP	GO:0001822	kidney development	50/1220	280/18862	4.74936e-11	1.26296e-09	7.04516e-10	UMOD/AGT/AQP2/COL4A3/RET/SLC34A1/WNT4/BMP6/LRP2/MYC/SHH/PDGFB/FBN1/PDGFRB/UPK3A/MME/CD34/TGFB2/GLI3/SOX11/NOTCH1/CAT/DCN/ARG2/ENPEP/TCF21/BMP2/KLF15/STRA6/ACTA2/AKR1B1/SDC1/GLI2/SFRP1/LIF/IL6R/CALB1/RGN/CYP26A1/ADAMTS1/BCL2L11/SPRY1/ALDH1A2/ZBTB16/KCNJ8/GCNT3/CRLF1/FSTL3/HEYL/TACSTD2	50
BP	GO:0050818	regulation of coagulation	23/1220	71/18862	4.77374e-11	1.26331e-09	7.04712e-10	SERPINE1/EDN1/APOE/F2/PDGFB/CD34/SH2B3/ANXA5/SERPINF2/SERPINC1/PLAUR/F2RL1/APOH/FAP/HPSE/ST3GAL4/PROCR/PROC/FGB/SERPINE2/HRG/KLKB1/FGG	23
BP	GO:1903035	negative regulation of response to wounding	26/1220	90/18862	4.85317e-11	1.27816e-09	7.12994e-10	TNF/SPP1/SERPINE1/EDN1/WNT4/APOE/F2/PDGFB/CD34/ALOX5/SH2B3/SERPINF2/PLAUR/GJA1/APOH/CLDN3/FAP/PROC/FGB/CD109/SERPINE2/HRG/KLKB1/PTPRS/RGMA/FGG	26
BP	GO:0050679	positive regulation of epithelial cell proliferation	41/1220	203/18862	5.26951e-11	1.38117e-09	7.70455e-10	HMOX1/EGF/TLR4/BMP6/MYC/SHH/PDGFB/SOX11/CCL11/NOTCH1/NOD2/TP63/TBX1/TGM1/CLDN1/MMP12/AKT3/TNFAIP3/BMP2/MST1/SCN5A/ITGB3/FLT4/SFRP1/PGF/PIK3CD/ITGA4/C5AR1/CCR3/CDH13/IHH/WNT7A/NRP2/LRG1/HTRA1/C5AR2/B4GALT1/NR4A3/IQGAP3/EGR3/REG3G	41
BP	GO:0051928	positive regulation of calcium ion transport	30/1220	118/18862	5.5836e-11	1.45652e-09	8.12491e-10	CCL2/CASR/TRPC6/CCL5/LGALS3/F2/PDGFB/PDGFRB/CD4/CXCL10/CCL3/CCL4/CXCL9/P2RX7/CCR1/RYR2/JPH2/ARRB2/SNCA/CXCL11/RGN/GPER1/BAK1/F2RL3/CD19/XCL1/CAPN3/P2RY6/TRPV2/CACNA2D1	30
BP	GO:0002456	T cell mediated immunity	28/1220	104/18862	5.61872e-11	1.45874e-09	8.13727e-10	HFE/IL1B/ICAM1/B2M/IL18/NLRP3/CD46/IL1R1/PTPRC/NOD2/CD8A/FCGR2B/TNFRSF1B/PRF1/RAB27A/RIPK3/IL18R1/WAS/TBX21/XCL1/AZGP1/MYO1G/LILRB4/KLRD1/PVR/NECTIN2/SCART1/GZMM	28
BP	GO:0060333	interferon-gamma-mediated signaling pathway	26/1220	91/18862	6.3811e-11	1.64885e-09	9.19778e-10	PPARG/ICAM1/B2M/IRF5/VCAM1/CD44/SOCS3/NCAM1/IFNGR1/SOCS1/IFNGR2/IRF1/HPX/PML/CIITA/FCGR1A/NLRC5/TRIM5/IRF7/HCK/PTAFR/SP100/IRF9/PARP9/OAS2/NMI	26
BP	GO:0006979	response to oxidative stress	67/1220	444/18862	6.73568e-11	1.7323e-09	9.6633e-10	HMOX1/EDN1/TLR4/MMP2/GCLC/CASP3/APOE/TRPC6/PTGS2/PDGFRB/COL1A1/MMP3/ALOX5/HSPB1/GJB2/ETS1/CAT/CCR7/PTGS1/TNFAIP3/MMP14/UCP2/ACOX2/NCF1/CYP2E1/CYP1B1/ANXA1/PXDN/SDC1/PLA2R1/CYCS/MSRA/KLF4/AXL/SNCA/CYBB/TPM1/RACK1/MAPK7/PML/RIPK3/CD38/SLC7A11/PDLIM1/BAK1/RHOB/GSS/HSPA1B/PRNP/AIF1/DHFR/DUOX2/NCF4/BTK/GCH1/GCLM/FOSL1/CCL19/TRPM2/SELENON/NR4A3/CYGB/SLC25A24/IL18RAP/NOL3/SIRPA/GPX8	67
BP	GO:1903707	negative regulation of hemopoiesis	28/1220	105/18862	7.19515e-11	1.84182e-09	1.02742e-09	TLR4/CTLA4/MYC/SHH/FBN1/CCL3/GLI3/FCGR2B/PIK3R1/ANXA1/SOCS1/SFRP1/RUNX1/IRF1/C1QC/LYN/IHH/INHBA/INPP5D/TBX21/RUNX3/TMEM176A/FGL2/CD74/LILRB4/TMEM176B/LRRC17/FSTL3	28
BP	GO:0060284	regulation of cell development	71/1220	485/18862	7.38822e-11	1.87302e-09	1.04483e-09	TGFB1/TNF/FN1/SPP1/IL1B/RET/PPARG/B2M/LRP2/TNFRSF1A/TRPC6/ROBO1/SHH/F2/FBN1/CXCR4/MME/TLR2/GLI3/SOX11/CCL11/NOTCH1/POSTN/FLNA/LIMK1/DLL4/CLEC7A/PLXNC1/TNFRSF1B/BDNF/BMP2/FBLN1/CX3CR1/NGF/LIF/NGFR/AXIN2/MAP1B/LYN/GPER1/UNC13D/LRP1/DBN1/EGR2/CDH5/ASPA/NPR2/WNT7A/S100A10/LRP8/PROC/FRZB/DISC1/FGB/RELN/S1PR2/SERPINE2/TRPV2/PTPRS/DUSP10/CLCF1/FGG/NAP1L1/MELTF/RFLNA/CRABP2/SEMA4C/PTPRZ1/CSPG5/HEYL/TACST…	71
BP	GO:0046631	alpha-beta T cell activation	34/1220	149/18862	7.41929e-11	1.87302e-09	1.04483e-09	HFE/IL18/SHH/PTPN22/NLRP3/GLI3/PTPRC/CD80/ARG2/CD274/LEF1/ANXA1/SOCS1/PRDM1/IL6R/RUNX1/IRF1/TCIRG1/IHH/LGALS9/IL18R1/ZBTB16/CD83/TBX21/RUNX3/XCL1/CCL19/RELB/CLEC4A/LILRB4/VSIR/PLA2G2D/EBI3/ITK	34
BP	GO:0034109	homotypic cell-cell adhesion	25/1220	85/18862	7.41961e-11	1.87302e-09	1.04483e-09	FN1/MYH9/CCL5/HSPB1/PDPN/BLK/SH2B3/FLNA/PLAUR/ITGB3/PIK3CG/ITGA2B/LYN/LGALS1/MYL9/P2RY12/SLC7A11/DSC2/FGB/SERPINE2/DSG2/FGG/CSRP1/MYL12A/FERMT3	25
BP	GO:0051091	positive regulation of DNA-binding transcription factor activity	48/1220	266/18862	7.95822e-11	1.99978e-09	1.11553e-09	TNF/AGT/EDN1/IL1B/TLR4/PPARG/ICAM1/IL18/SHH/NLRP3/S100A8/TLR2/S100A9/NOD2/CAT/CD40/CD40LG/ESR1/PRKCB/FZD2/CLU/CX3CR1/NOD1/ITGB2/LGALS9/RIPK3/EIF2AK2/LRP8/RAB7B/HSPA1B/IL18R1/NLRC4/AIM2/TRIM5/TNFRSF11A/BTK/FOXA1/ANXA3/FOSL1/RELN/TRAF1/CAPN3/NFKB2/IRAK3/IL18RAP/ADAM8/HCLS1/EDA	48
BP	GO:0060401	cytosolic calcium ion transport	37/1220	173/18862	8.14263e-11	2.03677e-09	1.13617e-09	CCN2/FASLG/F2/CD4/CXCL10/CCL3/CCR5/PTPRC/CXCL9/CCR7/P2RX7/RYR2/JPH2/SNCA/LYN/CXCL11/CACNA1C/GPER1/PML/TRPV6/BAK1/F2RL3/PRNP/CD19/CCL21/XCL1/MS4A1/CCL19/TRPM2/CAPN3/P2RY6/TRPV2/CACNA2D1/SELENON/ATP1A2/CORO1A/NOL3	37
BP	GO:0001910	regulation of leukocyte mediated cytotoxicity	24/1220	79/18862	8.35187e-11	2.07961e-09	1.16007e-09	ICAM1/B2M/DNASE1/ITGAM/PTPRC/FCGR2B/HAVCR2/F2RL1/DNASE1L3/ARRB2/SH2D1A/LGALS9/KLRK1/RIPK3/CXCL6/NCR1/CD226/XCL1/AZGP1/IL18RAP/VAV1/KLRD1/PVR/NECTIN2	24
BP	GO:0002468	dendritic cell antigen processing and presentation	11/1220	15/18862	8.51269e-11	2.11007e-09	1.17706e-09	SLC11A1/NOD2/CCR7/FCGR2B/NOD1/CD68/CCL21/CCL19/FGL2/CD74/CLEC4A	11
BP	GO:0048872	homeostasis of number of cells	46/1220	249/18862	8.71351e-11	2.15012e-09	1.1994e-09	HMOX1/B2M/CASP3/FAS/SLC4A1/IL2RA/NOTCH1/SH2B3/ETS1/CCR7/AKT3/TNFAIP3/CCR4/CSF1/ANXA1/FLT3/CCN3/TNFSF13B/PLA2G2A/AXL/SPI1/PIK3CD/LYN/IL7/IKZF1/TCIRG1/BCL2L11/INHBA/LGALS9/RIPK3/SLC7A11/BAK1/CXCL6/HSPA1B/TNFSF14/INPP5D/ISG15/ADAR/PDE4B/FSTL1/PMAIP1/CORO1A/DNASE2/CD74/P4HTM/HCLS1	46
BP	GO:0019722	calcium-mediated signaling	40/1220	198/18862	8.97229e-11	2.20405e-09	1.22948e-09	TNF/EDN1/CCR6/VCAM1/CD4/CXCR4/CCL3/CCR5/PTPRC/CXCR3/DEFB1/CCL4/CXCR2/CCR7/SELP/CCR4/P2RX7/CCR1/RYR2/CX3CR1/FHL2/CCR3/CACNA1C/RGN/CDH13/MAPK7/P2RY12/PRNP/LAT2/BTK/TRPM2/CCL20/CCRL2/ATP1A2/CXCR6/LAT/CCR9/TMEM100/CMKLR1/CHP2	40
BP	GO:0007229	integrin-mediated signaling pathway	28/1220	106/18862	9.1824e-11	2.24559e-09	1.25266e-09	CCN2/FN1/TIMP1/MYH9/ITGAM/ADAMTS13/COL3A1/FLNA/CD40LG/ITGB4/ITGB3/ITGA2/ITGA2B/ITGA4/ITGB2/ITGAL/ADAMTS1/CDH17/ITGA5/ISG15/COL16A1/HCK/FGR/LAT/VAV1/ITGA11/ITGBL1/FERMT3	28
BP	GO:0050671	positive regulation of lymphocyte proliferation	32/1220	135/18862	9.34397e-11	2.27494e-09	1.26903e-09	IL1B/TLR4/IL18/VCAM1/CCL5/SHH/CD4/PTPN22/IL2RA/CD46/PTPRC/CDKN1A/CD40/CD80/CD40LG/CD274/HAVCR2/ANXA1/TNFSF13B/IL7/LGALS9/CD38/AIF1/XCL1/CCL19/CORO1A/TNFRSF13C/CLCF1/CD74/TNFSF9/EBI3/TNFRSF4	32
BP	GO:0033209	tumor necrosis factor-mediated signaling pathway	37/1220	174/18862	9.7095e-11	2.35348e-09	1.31284e-09	UMOD/TNF/TNFRSF1A/KRT18/FAS/KRT8/CD40/CD40LG/CASP8/TNFAIP3/TNFRSF1B/PSMB8/TNFSF13B/F2RL1/CASP1/PSMB9/TMSB4X/RACK1/TNFRSF8/CD27/BIRC3/TNFRSF25/HSPA1B/TNFRSF12A/TNFSF14/AIM2/TNFRSF11A/TRAF1/TNFRSF9/CASP4/TNFRSF13C/NOL3/TNFSF9/LTB/PSMB10/EDA/TNFRSF4	37
BP	GO:0002367	cytokine production involved in immune response	26/1220	93/18862	1.08902e-10	2.62805e-09	1.466e-09	TGFB1/TNF/HMOX1/HFE/IL1B/TLR4/B2M/IL18/NLRP3/IL1R1/TGFB2/NOD2/TGFB3/CLEC7A/TNFRSF1B/F2RL1/IL18R1/TBX21/BTK/CD226/XCL1/IRAK3/BST2/NR4A3/CD74/LILRB4	26
BP	GO:2000106	regulation of leukocyte apoptotic process	24/1220	80/18862	1.12068e-10	2.69258e-09	1.502e-09	CCL5/LGALS3/NOD2/BLK/CCR7/ARG2/CD274/ANXA1/IDO1/AXL/PIK3CD/LYN/CD27/LGALS9/RIPK3/SLC7A11/ST3GAL1/IRF7/BTK/CCL21/CCL19/CD74/ADAM8/HCLS1	24
BP	GO:0097696	receptor signaling pathway via STAT	37/1220	175/18862	1.15601e-10	2.76533e-09	1.54258e-09	TNF/AGT/EGF/CCL2/RET/IL18/TNFRSF1A/CCL5/F2/PTPRC/NOTCH1/SH2B3/CD40/STAT4/GHR/SOCS3/CYP1B1/FLT3/STAT6/AKR1B1/SOCS1/LIF/IL6R/STAT2/LYN/OSM/CSF1R/HPX/IL10RA/CRLF1/PRLR/IFNAR2/SOCS2/CLCF1/PARP9/HCLS1/NMI	37
BP	GO:0061045	negative regulation of wound healing	23/1220	74/18862	1.23162e-10	2.9207e-09	1.62925e-09	TNF/SERPINE1/EDN1/WNT4/APOE/F2/PDGFB/CD34/ALOX5/SH2B3/SERPINF2/PLAUR/GJA1/APOH/CLDN3/FAP/PROC/FGB/CD109/SERPINE2/HRG/KLKB1/FGG	23
BP	GO:0071260	cellular response to mechanical stimulus	23/1220	74/18862	1.23162e-10	2.9207e-09	1.62925e-09	IL1B/TLR4/BMP6/TNFRSF1A/FAS/COL1A1/MMP7/TLR5/CD40/CASP8/PIEZO2/ITGA2/GJA1/CASP1/TLR7/IRF1/TNFRSF8/BAK1/MAP3K1/TNFSF14/TLR8/ATP1A2/CNN2	23
BP	GO:0061448	connective tissue development	45/1220	243/18862	1.28492e-10	3.03396e-09	1.69243e-09	TGFB1/CCN2/CASR/EDN1/TIMP1/BMP6/PDGFB/PDGFRB/COL1A1/CD34/SNAI1/SERPINH1/GLI3/LOX/CHI3L1/NOTCH1/MGP/CD44/BMP1/LOXL2/RUNX2/CSF1/BMP2/PTH1R/CCN3/ACTA2/GLI2/COL5A1/IL6R/RUNX1/AXIN2/IHH/WNT7A/ZBTB16/BGN/FRZB/FOXA1/RUNX3/LUM/WNT5B/THBS3/ADAMTS12/ADAMTS7/RFLNA/PRRX1	45
BP	GO:0032680	regulation of tumor necrosis factor production	35/1220	160/18862	1.36455e-10	3.19446e-09	1.78196e-09	TLR4/PTPN22/CD34/CCL3/TLR2/PTPRC/HSPB1/NOD2/POMC/CLEC7A/ARG2/CD14/TNFAIP3/HAVCR2/PIK3R1/IFIH1/LBP/IFNGR1/CLU/CX3CR1/AXL/ARRB2/NOD1/PF4/TNFRSF8/LGALS9/CD33/CARD9/CCL19/C5AR2/IRAK3/PTAFR/CLEC4A/SIRPA/VSIR	35
BP	GO:0051048	negative regulation of secretion	35/1220	160/18862	1.36455e-10	3.19446e-09	1.78196e-09	HMOX1/EGF/EDN1/IL1B/KCNJ11/TNFRSF1A/APOE/NOTCH1/SCT/ADORA1/FCGR2B/TNFRSF1B/UCP2/ANXA1/CCN3/CNR1/PLA2R1/SFRP1/GJA1/FOXF1/LIF/SNCA/IL11/OSM/INHBA/LGALS9/P2RY12/ADRA2A/INHBB/PIM3/CD74/FFAR4/RHBDF2/TIFAB/ACVR1C	35
BP	GO:0032611	interleukin-1 beta production	28/1220	108/18862	1.48068e-10	3.45157e-09	1.92538e-09	TNF/TLR4/NLRP3/CCL3/HSPB1/NOD2/CCR7/CLEC7A/ARG2/CASP8/TNFAIP3/P2RX7/F2RL1/CX3CR1/ARRB2/CASP1/NOD1/PML/LGALS9/NLRC4/AIM2/TLR8/CD33/CCL19/LILRB4/GSDMD/SIRPA/FFAR4	28
BP	GO:0042113	B cell activation	54/1220	326/18862	1.52702e-10	3.54451e-09	1.97723e-09	TGFB1/TLR4/CCR6/CTLA4/VCAM1/CASP3/PTPRC/CDKN1A/NOD2/BLK/CD40/CD40LG/CASP8/FCGR2B/TNFAIP3/MMP14/PRKCB/PIK3R1/LEF1/FLT3/TNFSF13B/SFRP1/BANK1/PIK3CD/ITGA4/IL11/LYN/IL7/LGALS1/TCIRG1/HHEX/KLF6/CD27/INHBA/LFNG/CD38/BAK1/CDH17/CD19/INPP5D/LAT2/TBX21/ST3GAL1/BTK/MS4A1/BST2/TNFRSF13C/CLCF1/CD74/LAX1/PLCL2/MFNG/SAMSN1/TNFRSF4	54
BP	GO:0010001	glial cell differentiation	41/1220	210/18862	1.58842e-10	3.67146e-09	2.04805e-09	TGFB1/TNF/TLR4/PPARG/SHH/F2/VIM/CXCR4/S100A8/TLR2/GLI3/SOX11/S100A9/NOTCH1/KCNJ10/TNFRSF1B/BMP2/KLF15/LEF1/ITGB4/IFNGR1/LAMA2/CLU/MYRF/C1QA/LIF/C5AR1/ADORA2A/LYN/LRP1/EGR2/ASPA/FA2H/RELN/SERPINE2/DUSP10/CLCF1/CNP/PTPRZ1/ADGRG6/CSPG5	41
BP	GO:0031348	negative regulation of defense response	44/1220	236/18862	1.64278e-10	3.78115e-09	2.10923e-09	PPARG/TNFRSF1A/APOE/NLRP3/IL2RA/PTPRC/ALOX5/NOD2/MMP12/ADORA1/ARG2/FCGR2B/TNFAIP3/TNFRSF1B/HAVCR2/SOCS3/CCN3/FOXF1/KLF4/ARRB2/GPER1/MAPK7/CDH5/LGALS9/A2M/PROC/CNR2/NLRC5/ADAR/SAMHD1/TNFAIP6/HTRA1/NLRP6/TNFAIP8L2/IRAK3/FGL2/DUSP10/TRAFD1/CXCL17/KLRD1/SIRPA/TKFC/FFAR4/NMI	44
BP	GO:0002920	regulation of humoral immune response	32/1220	138/18862	1.71827e-10	3.93836e-09	2.19693e-09	TNF/CFH/IL1B/CFI/C3/F2/CD46/PTPRC/NOD2/C4A/CFB/CCR7/FCGR2B/C4B/CLU/C1QA/C5AR1/C1S/C1QC/C1QB/CXCL13/GATA6/HPX/CFP/A2M/CD19/C3AR1/CD5L/C4BPA/C5AR2/C7/FCER2	32
BP	GO:0010720	positive regulation of cell development	50/1220	290/18862	1.73202e-10	3.95334e-09	2.20529e-09	TGFB1/TNF/FN1/IL1B/RET/PPARG/LRP2/ROBO1/SHH/CXCR4/MME/TLR2/GLI3/SOX11/NOTCH1/FLNA/LIMK1/CLEC7A/PLXNC1/TNFRSF1B/BDNF/BMP2/CX3CR1/NGF/LIF/NGFR/MAP1B/LYN/GPER1/UNC13D/LRP1/DBN1/EGR2/CDH5/ASPA/S100A10/LRP8/PROC/DISC1/FGB/RELN/S1PR2/SERPINE2/TRPV2/CLCF1/FGG/NAP1L1/CRABP2/PTPRZ1/CSPG5	50
BP	GO:0072593	reactive oxygen species metabolic process	49/1220	281/18862	1.75678e-10	3.99322e-09	2.22754e-09	TGFB1/TNF/CCN2/AGT/EDN1/IL1B/TLR4/ICAM1/PTGS2/F2/PDGFB/PDGFRB/ITGAM/CD34/TLR2/ACE2/MMP3/CDKN1A/ALOX5/PTX3/CAT/CLEC7A/ARG2/NCF1/CYP1B1/F2RL1/PXDN/CLU/PLA2R1/CX3CR1/KLF4/SNCA/RAB27A/CYBB/ACOX1/RAC2/ITGB2/RGN/RIPK3/CCN6/DHFR/DUOX2/NCF4/HK2/GCH1/PMAIP1/VAV1/SIRPA/NOXO1	49
BP	GO:0071677	positive regulation of mononuclear cell migration	21/1220	63/18862	1.80408e-10	4.08378e-09	2.27805e-09	TNF/SERPINE1/CCR6/CCL5/LGALS3/CXCL10/CCL3/CCL4/CCR7/CCR1/CXCL14/ITGA4/CCL7/CXCL13/LGALS9/AIF1/CCL21/XCL1/CCL20/CXCL17/ADAM8	21
BP	GO:0048608	reproductive structure development	62/1220	405/18862	1.93155e-10	4.35434e-09	2.42898e-09	SPP1/PPARG/ICAM1/WNT4/BMP6/C3/LRP2/CASP3/RBP4/SHH/PDGFB/PDGFRB/MME/TGFB2/SNAI1/GLI3/NOTCH1/TP63/KRT8/PTX3/GLI1/GJB2/FLNA/KRT19/DCN/ESR1/CASP8/TNFSF10/MMP14/TCF21/SOCS3/LEF1/ANXA1/STRA6/SDC1/GLI2/SFRP1/GJA1/TNC/AXL/LIF/ARRB2/ADAMTS1/GATA6/BCL2L11/INHBA/WNT7A/BAK1/MMP19/ZFPM2/FOXA1/INHBB/FOSL1/HTRA1/VASH1/SERPINE2/ADAM19/SERPINB5/PSAPL1/GJB3/FSTL3/TIFAB	62
BP	GO:0032640	tumor necrosis factor production	35/1220	162/18862	1.96065e-10	4.40182e-09	2.45546e-09	TLR4/PTPN22/CD34/CCL3/TLR2/PTPRC/HSPB1/NOD2/POMC/CLEC7A/ARG2/CD14/TNFAIP3/HAVCR2/PIK3R1/IFIH1/LBP/IFNGR1/CLU/CX3CR1/AXL/ARRB2/NOD1/PF4/TNFRSF8/LGALS9/CD33/CARD9/CCL19/C5AR2/IRAK3/PTAFR/CLEC4A/SIRPA/VSIR	35
BP	GO:0051235	maintenance of location	53/1220	319/18862	2.01742e-10	4.51079e-09	2.51625e-09	TNF/LCN2/IL1B/PPARG/C3/FASLG/APOE/F2/FBN1/CD4/CXCL10/S100A8/CCL3/CCR5/PTPRC/S100A9/CXCL9/FLNA/CCR7/ITGB3/RYR2/ABCA1/GJA1/JPH2/SNCA/LYN/CXCL11/TMSB4X/CACNA1C/GPER1/DBN1/PML/F2RL3/SCARB1/MSR1/CD19/CCL21/HK2/ABCG1/XCL1/CCL19/TRPM2/TMSB10/CAPN3/P2RY6/SELENON/ATP1A2/CORO1A/NOL3/SP100/VSTM2A/ACVR1C/SLC30A2	53
BP	GO:0010631	epithelial cell migration	57/1220	357/18862	2.04602e-10	4.55614e-09	2.54155e-09	TGFB1/TNF/HMOX1/AGT/EGF/EDN1/CCR6/PPARG/MYH9/APOE/ROBO1/PTGS2/PDGFB/TGFB2/NOTCH1/HSPB1/SPARC/ETS1/CD40/AKT3/DCN/DLL4/LOXL2/CYP1B1/ANXA1/CCN3/ITGB3/PIK3CG/SOX18/FLT4/ITGA2/KLF4/APOH/PIK3CD/FAP/HDAC7/TMSB4X/ITGB2/CDH13/CXCL13/CDH5/WNT7A/RHOB/SCARB1/EPHA2/NRP2/ANXA3/FSTL1/VASH1/HRG/DUSP10/SMOC2/SP100/GLIPR2/EGR3/FAT2/TACSTD2	57
BP	GO:0050819	negative regulation of coagulation	19/1220	52/18862	2.17227e-10	4.8177e-09	2.68745e-09	SERPINE1/EDN1/APOE/F2/PDGFB/CD34/SH2B3/ANXA5/SERPINF2/PLAUR/APOH/FAP/PROCR/PROC/FGB/SERPINE2/HRG/KLKB1/FGG	19
BP	GO:0032651	regulation of interleukin-1 beta production	27/1220	103/18862	2.39704e-10	5.29476e-09	2.95357e-09	TNF/TLR4/NLRP3/CCL3/HSPB1/NOD2/CCR7/CLEC7A/ARG2/CASP8/TNFAIP3/P2RX7/CX3CR1/ARRB2/CASP1/NOD1/PML/LGALS9/NLRC4/AIM2/TLR8/CD33/CCL19/LILRB4/GSDMD/SIRPA/FFAR4	27
BP	GO:0031663	lipopolysaccharide-mediated signaling pathway	20/1220	58/18862	2.44235e-10	5.37318e-09	2.99732e-09	TGFB1/TNF/CCL2/IL1B/TLR4/BMP6/IL18/CCL5/PTPN22/CCL3/TLR2/CD14/TNFAIP3/LBP/LYN/SCARB1/TRIM5/HCK/PTAFR/LY86	20
BP	GO:0061458	reproductive system development	62/1220	408/18862	2.62402e-10	5.72733e-09	3.19487e-09	SPP1/PPARG/ICAM1/WNT4/BMP6/C3/LRP2/CASP3/RBP4/SHH/PDGFB/PDGFRB/MME/TGFB2/SNAI1/GLI3/NOTCH1/TP63/KRT8/PTX3/GLI1/GJB2/FLNA/KRT19/DCN/ESR1/CASP8/TNFSF10/MMP14/TCF21/SOCS3/LEF1/ANXA1/STRA6/SDC1/GLI2/SFRP1/GJA1/TNC/AXL/LIF/ARRB2/ADAMTS1/GATA6/BCL2L11/INHBA/WNT7A/BAK1/MMP19/ZFPM2/FOXA1/INHBB/FOSL1/HTRA1/VASH1/SERPINE2/ADAM19/SERPINB5/PSAPL1/GJB3/FSTL3/TIFAB	62
BP	GO:0010712	regulation of collagen metabolic process	18/1220	47/18862	2.62424e-10	5.72733e-09	3.19487e-09	TGFB1/CCN2/PPARG/WNT4/F2/VIM/PDGFRB/TGFB3/SERPINF2/ITGA2/ARRB2/FAP/RUNX1/IHH/CIITA/EMILIN1/LARP6/VSIR	18
BP	GO:0090132	epithelium migration	57/1220	360/18862	2.84368e-10	6.18162e-09	3.44829e-09	TGFB1/TNF/HMOX1/AGT/EGF/EDN1/CCR6/PPARG/MYH9/APOE/ROBO1/PTGS2/PDGFB/TGFB2/NOTCH1/HSPB1/SPARC/ETS1/CD40/AKT3/DCN/DLL4/LOXL2/CYP1B1/ANXA1/CCN3/ITGB3/PIK3CG/SOX18/FLT4/ITGA2/KLF4/APOH/PIK3CD/FAP/HDAC7/TMSB4X/ITGB2/CDH13/CXCL13/CDH5/WNT7A/RHOB/SCARB1/EPHA2/NRP2/ANXA3/FSTL1/VASH1/HRG/DUSP10/SMOC2/SP100/GLIPR2/EGR3/FAT2/TACSTD2	57
BP	GO:0001649	osteoblast differentiation	42/1220	223/18862	3.07991e-10	6.66867e-09	3.71998e-09	TNF/SPP1/PPARG/WNT4/BMP6/ALPL/SHH/IGFBP3/COL1A1/CCL3/SNAI1/GLI3/SOX11/LOX/NOTCH1/TP63/GLI1/CAT/RUNX2/BMP2/PTH1R/LEF1/GLI2/SFRP1/TNC/IL6R/FHL2/AXIN2/HDAC7/TCIRG1/IHH/EPHA2/VCAN/ADAR/COL6A1/TPM4/MRC2/ITGA11/CTHRC1/PDLIM7/IFITM1/FFAR4	42
BP	GO:0097553	calcium ion transmembrane import into cytosol	31/1220	134/18862	3.51794e-10	7.58711e-09	4.23231e-09	FASLG/F2/CXCL10/CCL3/CCR5/PTPRC/CXCL9/CCR7/RYR2/JPH2/SNCA/LYN/CXCL11/CACNA1C/GPER1/TRPV6/F2RL3/PRNP/CD19/CCL21/XCL1/CCL19/TRPM2/CAPN3/P2RY6/TRPV2/CACNA2D1/SELENON/ATP1A2/CORO1A/NOL3	31
BP	GO:0010714	positive regulation of collagen metabolic process	14/1220	28/18862	3.54752e-10	7.62091e-09	4.25117e-09	TGFB1/CCN2/WNT4/F2/VIM/PDGFRB/TGFB3/SERPINF2/ITGA2/ARRB2/RUNX1/IHH/LARP6/VSIR	14
BP	GO:0034764	positive regulation of transmembrane transport	40/1220	207/18862	3.66568e-10	7.81347e-09	4.35858e-09	CCL2/SLC34A1/C3/KCNJ11/TRPC6/F2/CXCL10/ACE2/FXYD2/PDZK1/CXCL9/FLNA/P2RX7/KLF15/PIK3R1/RYR2/JPH2/EDN3/SNCA/CXCL11/TMSB4X/RGN/GPER1/KCNH2/KCNE5/F2RL3/CD19/CTSS/KCNMB1/XCL1/RELN/GLRX/KCNE1/CAPN3/P2RY6/CACNA2D1/NR4A3/PTAFR/RNASEL/AZIN2	40
BP	GO:0034767	positive regulation of ion transmembrane transport	40/1220	207/18862	3.66568e-10	7.81347e-09	4.35858e-09	CCL2/SLC34A1/C3/KCNJ11/TRPC6/F2/CXCL10/ACE2/FXYD2/PDZK1/CXCL9/FLNA/P2RX7/KLF15/PIK3R1/RYR2/JPH2/EDN3/SNCA/CXCL11/TMSB4X/RGN/GPER1/KCNH2/KCNE5/F2RL3/CD19/CTSS/KCNMB1/XCL1/RELN/GLRX/KCNE1/CAPN3/P2RY6/CACNA2D1/NR4A3/PTAFR/RNASEL/AZIN2	40
BP	GO:0097305	response to alcohol	43/1220	233/18862	3.7015e-10	7.85922e-09	4.38411e-09	TGFB1/SCNN1G/PPARG/ICAM1/VCAM1/RBP4/NLRP3/S100A8/CCL3/CCR5/CDKN1A/SPARC/CAT/CLDN1/CCR7/CASP8/CD14/CYP2E1/CNR1/CLDN7/NR0B2/SFRP1/TNC/EIF4EBP1/KLF4/SPI1/CLDN3/CYBB/ADCY3/CCL7/CD27/INHBA/BAK1/LRP8/PTGER2/KCNMB1/MLC1/CYP8B1/CCL21/FOSL1/CCL19/RGS19/SETD7	43
BP	GO:0002577	regulation of antigen processing and presentation	12/1220	20/18862	3.94349e-10	8.3407e-09	4.65269e-09	HFE/SLC11A1/NOD2/CCR7/FCGR2B/NOD1/CD68/WAS/CCL21/CCL19/FGL2/CD74	12
BP	GO:1901605	alpha-amino acid metabolic process	38/1220	191/18862	4.20286e-10	8.8551e-09	4.93964e-09	GCLC/GGT1/HOGA1/FAH/ARG2/BAAT/PAH/KYNU/BHMT/GCDH/MSRA/IDO1/HGD/ODC1/GLYAT/OAT/CBS/MTHFD1/ASPA/SLC39A8/SLC7A11/PIPOX/PSAT1/AGMAT/DHFR/ALDH18A1/FTCD/TTC36/GCLM/MAT1A/ADHFE1/AASS/GNMT/ACAT1/TDO2/THNSL2/AZIN2/ALDH4A1	38
BP	GO:0043280	positive regulation of cysteine-type endopeptidase activity involved in apoptotic process	31/1220	135/18862	4.28803e-10	8.99993e-09	5.02043e-09	TNF/CCN2/COL4A3/PPARG/FASLG/ROBO1/MYC/FAS/NLRP3/S100A8/S100A9/SLC22A2/CLEC7A/CASP8/TNFSF10/CYCS/NGF/CASP1/SNCA/NGFR/NOD1/RACK1/GPER1/BCL2L11/PML/LGALS9/BAK1/NLRC4/CARD9/PMAIP1/ACVR1C	31
BP	GO:0019932	second-messenger-mediated signaling	51/1220	307/18862	4.45543e-10	9.31558e-09	5.19651e-09	TNF/AGT/EDN1/CCR6/VCAM1/APOE/CD4/CXCR4/CCL3/CCR5/PTPRC/CXCR3/DEFB1/CCL4/SCT/CXCR2/CCR7/PDZD3/SELP/CCR4/P2RX7/CCR1/RYR2/CX3CR1/EDN3/FHL2/CCR3/CACNA1C/RGN/CDH13/MAPK7/P2RY12/NPR2/PRNP/LAT2/BTK/TRPM2/CCL20/CGAS/CCRL2/ATP1A2/CXCR6/PRKAR1B/LAT/CCR9/TMEM100/GHRHR/CMKLR1/FFAR4/CHP2/ADGRG6	51
BP	GO:0030193	regulation of blood coagulation	21/1220	66/18862	4.82472e-10	1.00113e-08	5.58459e-09	SERPINE1/EDN1/APOE/F2/PDGFB/CD34/SH2B3/SERPINF2/SERPINC1/PLAUR/F2RL1/APOH/FAP/HPSE/ST3GAL4/PROC/FGB/SERPINE2/HRG/KLKB1/FGG	21
BP	GO:0072678	T cell migration	21/1220	66/18862	4.82472e-10	1.00113e-08	5.58459e-09	CCL2/CCR6/ICAM1/CCL5/CXCL10/CCL3/CXCR3/PIK3CG/CXCL16/PIK3CD/ITGA4/CXCL11/ITGAL/CXCL13/RIPK3/AIF1/CCL21/XCL1/CCL20/MYO1G/ADAM8	21
BP	GO:0032722	positive regulation of chemokine production	20/1220	60/18862	4.89308e-10	1.00768e-08	5.62113e-09	TNF/HMOX1/IL1B/TLR4/TLR2/NOD2/POSTN/CLEC7A/HAVCR2/LBP/IL6R/IL1RL1/TLR7/IL7/CSF1R/LRP1/LGALS9/EIF2AK2/AIF1/CD74	20
BP	GO:0045576	mast cell activation	20/1220	60/18862	4.89308e-10	1.00768e-08	5.62113e-09	HMOX1/HAVCR1/BLK/CNR1/PIK3CG/FOXF1/PIK3CD/RAC2/LYN/UNC13D/LGALS9/RHOH/CNR2/LAT2/BTK/CD226/NR4A3/FGR/LAT/NECTIN2	20
BP	GO:0002824	positive regulation of adaptive immune response based on somatic recombination of immune receptors built from immunoglobulin superfamily domains	26/1220	99/18862	4.91974e-10	1.00938e-08	5.63059e-09	TGFB1/TNF/IL1B/SLC11A1/C3/B2M/IL18/CD4/NLRP3/IL1R1/PTPRC/NOD2/CD40/CD274/TNFSF13B/HPX/IL18R1/TBX21/BTK/CD226/XCL1/AZGP1/FCER2/CLCF1/PVR/NECTIN2	26
BP	GO:0051651	maintenance of location in cell	40/1220	209/18862	4.94712e-10	1.01121e-08	5.6408e-09	LCN2/FASLG/APOE/F2/CD4/CXCL10/S100A8/CCL3/CCR5/PTPRC/S100A9/CXCL9/CCR7/RYR2/GJA1/JPH2/SNCA/LYN/CXCL11/TMSB4X/CACNA1C/GPER1/DBN1/PML/F2RL3/CD19/CCL21/HK2/XCL1/CCL19/TRPM2/TMSB10/CAPN3/P2RY6/SELENON/ATP1A2/CORO1A/NOL3/SP100/SLC30A2	40
BP	GO:1903532	positive regulation of secretion by cell	47/1220	271/18862	4.98974e-10	1.01613e-08	5.66825e-09	TGFB1/HFE/SPP1/KCNN4/CASR/EDN1/IL1B/TLR4/BMP6/RBP4/ITGAM/TLR2/TGFB2/SOX11/TGFB3/BLK/SCT/ANO1/BMP2/F2RL1/CNR1/SDC1/NR0B2/GJA1/EDN3/SNCA/SLC6A4/RAB27A/ADORA2A/ITGB2/GPER1/UNC13D/LRP1/INHBA/CD38/TNFRSF11A/CD33/INHBB/ABCG1/FGB/FGR/FGG/PTAFR/ADAM8/GHRHR/FFAR4/RAB3D	47
BP	GO:0070482	response to oxygen levels	59/1220	385/18862	5.11815e-10	1.03842e-08	5.79259e-09	CCN2/HMOX1/EDNRA/CASR/EDN1/MMP2/PPARG/ICAM1/VCAM1/CASP3/TRPC6/PTGS2/MYC/FAS/PDGFRB/COL1A1/CXCR4/CD34/TLR2/TGFB2/CDKN1A/NOTCH1/TGFB3/POSTN/PDPN/ETS1/CAT/CLCA1/ADORA1/PCK1/LOXL2/MMP14/UCP2/PSMB8/BMP2/RYR2/SFRP1/ITGA2/PGF/EIF4EBP1/CLDN3/CASP1/SLC6A4/CYBB/PSMB9/B3GAT1/GATA6/PML/DNMT3B/CD38/PDLIM1/KCNMB1/HK2/AK4/PMAIP1/KCNK2/NOL3/ADAM8/PSMB10	59
BP	GO:0001776	leukocyte homeostasis	23/1220	79/18862	5.31504e-10	1.07438e-08	5.99322e-09	CASP3/FAS/IL2RA/SH2B3/TNFAIP3/ANXA1/FLT3/TNFSF13B/AXL/PIK3CD/LYN/TCIRG1/BCL2L11/LGALS9/RIPK3/SLC7A11/BAK1/CXCL6/TNFSF14/PDE4B/PMAIP1/CORO1A/CD74	23
BP	GO:0071622	regulation of granulocyte chemotaxis	18/1220	49/18862	5.86213e-10	1.18062e-08	6.58582e-09	EDN1/CCL5/NOD2/CCR7/CSF1/LBP/C5AR1/RAC2/CSF1R/RARRES2/CCL21/C3AR1/XCL1/CCL19/C5AR2/CD74/CXCL17/CMKLR1	18
BP	GO:0031100	animal organ regeneration	22/1220	73/18862	6.04772e-10	1.21353e-08	6.76944e-09	HMOX1/HFE/PPARG/GLI3/CDKN1A/NOTCH1/GLI1/CLDN1/BAAT/UCP2/FLT3/NR0B2/AXL/C5AR1/RGN/IHH/NNMT/BAK1/ANXA3/LCP1/NR4A3/PFKFB1	22
BP	GO:0043491	protein kinase B signaling	47/1220	273/18862	6.42181e-10	1.28389e-08	7.16193e-09	TGFB1/TNF/EGF/CCL2/IL1B/RET/IL18/LRP2/CCL5/KL/PDGFB/PDGFRB/CCL3/LOX/CHI3L1/SH2B3/CD40/CD80/CCR7/ESR1/PIK3R1/PIK3CG/CX3CR1/KLF4/AXL/BANK1/ARRB2/PIK3CD/F10/HPSE/RAC2/RACK1/OSM/GPER1/ICOS/P2RY12/EPHA2/CD19/TPBG/CCL21/CCL19/VAV1/ADAM8/TMEM100/RCN3/HCLS1/PHLDA3	47
BP	GO:1900046	regulation of hemostasis	21/1220	67/18862	6.60237e-10	1.31519e-08	7.33653e-09	SERPINE1/EDN1/APOE/F2/PDGFB/CD34/SH2B3/SERPINF2/SERPINC1/PLAUR/F2RL1/APOH/FAP/HPSE/ST3GAL4/PROC/FGB/SERPINE2/HRG/KLKB1/FGG	21
BP	GO:0046879	hormone secretion	50/1220	302/18862	7.44723e-10	1.47278e-08	8.21558e-09	TNF/AGT/HFE/SPP1/CASR/EDN1/IL1B/BMP6/IL1RN/KCNJ11/ABCC8/CCL5/RBP4/SOX11/SLC2A2/ALOX5/BLK/SCT/POMC/ADORA1/UCP2/ANO1/ANXA1/CCN3/CNR1/NR0B2/LTBP4/SFRP1/GJA1/LIF/EDN3/IL11/LYN/CACNA1C/OSM/GPER1/TCIRG1/LRP1/INHBA/TRPV6/CD38/ADRA2A/BTK/INHBB/FGB/PIM3/FGG/GHRHR/FFAR4/ACVR1C	50
BP	GO:1901214	regulation of neuron death	50/1220	302/18862	7.44723e-10	1.47278e-08	8.21558e-09	TNF/HMOX1/CCL2/TLR4/CASP3/FASLG/APOE/CCL5/ITGAM/CD34/CCL3/TGFB2/TGFB3/ADORA1/CASP8/FCGR2B/TNFRSF1B/BDNF/CSF1/CLU/CX3CR1/NGF/C1QA/AXL/ARRB2/SNCA/C5AR1/ADORA2A/ITGB2/RACK1/BCL2L11/LRP1/SLC7A11/PRNP/NSMF/GPNMB/CRLF1/GCLM/CORO1A/NR4A3/PRKCG/CLCF1/PM20D1/NTF4/CTSZ/ADAM8/PPT1/PTPRZ1/AGAP2/MYBL2	50
BP	GO:0002708	positive regulation of lymphocyte mediated immunity	27/1220	108/18862	7.61918e-10	1.50136e-08	8.37504e-09	TGFB1/TNF/IL1B/C3/B2M/IL18/NLRP3/IL1R1/PTPRC/NOD2/CD40/SH2D1A/HPX/KLRK1/IL18R1/TBX21/BTK/CD226/XCL1/AZGP1/FCER2/CLCF1/IL18RAP/VAV1/KLRD1/PVR/NECTIN2	27
BP	GO:0046634	regulation of alpha-beta T cell activation	26/1220	101/18862	7.89756e-10	1.55064e-08	8.64993e-09	HFE/IL18/SHH/PTPN22/NLRP3/GLI3/PTPRC/CD80/ARG2/CD274/ANXA1/SOCS1/PRDM1/RUNX1/IRF1/IHH/LGALS9/ZBTB16/CD83/TBX21/RUNX3/XCL1/CCL19/LILRB4/VSIR/EBI3	26
BP	GO:0009636	response to toxic substance	43/1220	239/18862	8.44872e-10	1.65293e-08	9.22054e-09	GSTM3/APOE/CCL5/PTGS2/PDGFRB/CCL3/TLR2/ADAMTS13/CDKN1A/S100A9/PDZK1/CCL4/CAT/CLDN1/PDZD3/SLC22A8/PTGS1/SLC15A2/CYP1B1/PXDN/SDC1/DDC/SLC6A4/MAP1B/BPHL/GSTA1/LYN/GLYAT/DNMT3B/RDH12/SLC7A11/BAK1/DHFR/DUOX2/GCH1/ALOX5AP/PIM1/LTC4S/CYGB/CNP/INMT/GPX8/AKR7A3	43
BP	GO:0033002	muscle cell proliferation	41/1220	222/18862	9.25809e-10	1.80483e-08	1.00679e-08	TNF/HMOX1/EDN1/ELN/MMP2/PPARG/IL18/CCL5/RBP4/SHH/PDGFB/PDGFRB/IGFBP3/TGFB2/CDKN1A/NOTCH1/TGFB3/GLI1/TGM2/TNFAIP3/SERPINF2/CCN3/AKR1B1/ITGA2/GJA1/KLF4/IL6R/RUNX1/TPM1/CDH13/GPER1/ADAMTS1/GATA6/PTGIR/AIF1/ZFPM2/PIM1/P2RY6/NR4A3/KCNK2/PTAFR	41
BP	GO:0002790	peptide secretion	60/1220	401/18862	9.47607e-10	1.83274e-08	1.02236e-08	TGFB1/TNF/HFE/KCNN4/CASR/EDN1/IL1B/TLR4/BMP6/IL1RN/KCNJ11/ABCC8/APOE/CCL5/RBP4/S100A8/TLR2/TGFB2/SLC2A2/ALOX5/TGFB3/BLK/SCT/ADORA1/UCP2/ANO1/ANXA1/PORCN/CCN3/F2RL1/CNR1/NR0B2/LTBP4/ABCA1/SFRP1/GJA1/EDN3/ADORA2A/CACNA1C/GPER1/TCIRG1/LRP1/CD38/ADRA2A/CD33/INHBB/ABCG1/FGB/LTBP2/PIM3/FGG/CD74/CAVIN1/ADAM8/GHRHR/RCN3/FFAR4/RAB3D/RHBDF2/ACVR1C	60
BP	GO:0070527	platelet aggregation	20/1220	62/18862	9.48812e-10	1.83274e-08	1.02236e-08	FN1/MYH9/HSPB1/PDPN/BLK/SH2B3/FLNA/ITGB3/PIK3CG/ITGA2B/LYN/MYL9/P2RY12/SLC7A11/FGB/SERPINE2/FGG/CSRP1/MYL12A/FERMT3	20
BP	GO:0030324	lung development	34/1220	163/18862	9.5016e-10	1.83274e-08	1.02236e-08	TNF/CCN2/RBP4/SHH/PDGFRB/MME/GLI3/SOX11/LOX/CHI3L1/NOTCH1/TGFB3/PDPN/GLI1/SPARC/MMP12/MMP14/TCF21/STRA6/GLI2/FLT4/FOXF1/TNC/DNAAF1/EIF4EBP1/LIF/GATA6/SPRY1/ALDH1A2/SLC7A11/ZFPM2/FOXA1/FSTL3/RCN3	34
BP	GO:0046883	regulation of hormone secretion	45/1220	260/18862	1.24626e-09	2.39545e-08	1.33625e-08	TNF/AGT/HFE/SPP1/CASR/EDN1/IL1B/BMP6/KCNJ11/ABCC8/CCL5/RBP4/SOX11/SLC2A2/ALOX5/BLK/SCT/POMC/ADORA1/UCP2/ANO1/ANXA1/CCN3/CNR1/NR0B2/SFRP1/GJA1/LIF/EDN3/IL11/CACNA1C/OSM/GPER1/TCIRG1/LRP1/INHBA/CD38/ADRA2A/INHBB/FGB/PIM3/FGG/GHRHR/FFAR4/ACVR1C	45
BP	GO:0046849	bone remodeling	24/1220	89/18862	1.26839e-09	2.42946e-08	1.35523e-08	TGFB1/SPP1/TGFB3/TNFAIP3/LEPR/P2RX7/PTH1R/ITGB3/SFRP1/GJA1/RAC2/IL7/TCIRG1/IHH/CSF1R/CD38/EPHA2/INPP5D/TNFRSF11A/SPP2/P3H4/ADAM8/CTHRC1/RAB3D	24
BP	GO:0002064	epithelial cell development	39/1220	207/18862	1.30676e-09	2.49422e-08	1.39135e-08	TNF/IL1B/ICAM1/GSTM3/BMP6/TNFRSF1A/PDGFB/VIM/CXCR4/CDKN1A/NOTCH1/TP63/FLNA/CLDN1/ESR1/ACTA2/AKR1B1/F2RL1/SDC1/SOX18/CLDN3/SLC4A5/IHH/CDH5/WNT7A/PROC/EPHA2/ROS1/SFN/COL15A1/FOXA1/KLF5/S1PR2/B4GALT1/ROBO4/POF1B/WNT5B/PTPRS/BFSP2	39
BP	GO:0031295	T cell costimulation	19/1220	57/18862	1.32792e-09	2.52299e-08	1.4074e-08	CTLA4/CD80/CD40LG/CCR7/CD274/PIK3R1/TNFSF13B/LYN/LGALS1/ICOS/KLRK1/TNFSF14/MAP3K8/CD5/CCL21/CCL19/TNFRSF13C/VAV1/LILRB4	19
BP	GO:0007584	response to nutrient	34/1220	165/18862	1.33104e-09	2.52299e-08	1.4074e-08	HMOX1/SPP1/CASR/SLC34A1/PPARG/VCAM1/ALPL/COL1A1/CD4/CXCL10/NOD2/POSTN/ABCG5/SPARC/CAT/CD40/SERPINC1/KYNU/CDKN2B/CNR1/SFRP1/ITGA2/TNC/SLC6A4/CYBB/MAP1B/CYP26A1/DNMT3B/ALDH1A2/LRAT/GCLM/PIM1/BCKDHB/FOLR2	34
BP	GO:0002791	regulation of peptide secretion	50/1220	308/18862	1.48981e-09	2.81419e-08	1.56984e-08	TGFB1/TNF/HFE/KCNN4/CASR/IL1B/TLR4/BMP6/KCNJ11/ABCC8/APOE/CCL5/RBP4/S100A8/TLR2/TGFB2/SLC2A2/ALOX5/TGFB3/BLK/SCT/ADORA1/UCP2/ANO1/ANXA1/CCN3/F2RL1/CNR1/NR0B2/SFRP1/GJA1/ADORA2A/CACNA1C/GPER1/TCIRG1/LRP1/CD38/ADRA2A/CD33/INHBB/ABCG1/FGB/PIM3/FGG/CD74/ADAM8/GHRHR/FFAR4/RHBDF2/ACVR1C	50
BP	GO:0002821	positive regulation of adaptive immune response	26/1220	104/18862	1.56627e-09	2.94846e-08	1.64474e-08	TGFB1/TNF/IL1B/SLC11A1/C3/B2M/IL18/CD4/NLRP3/IL1R1/PTPRC/NOD2/CD40/CD274/TNFSF13B/HPX/IL18R1/TBX21/BTK/CD226/XCL1/AZGP1/FCER2/CLCF1/PVR/NECTIN2	26
BP	GO:0014068	positive regulation of phosphatidylinositol 3-kinase signaling	24/1220	90/18862	1.6247e-09	3.03966e-08	1.69561e-08	TNF/AGT/FN1/EGF/IL18/CCL5/F2/PDGFB/PDGFRB/TGFB2/CAT/DCN/SELP/NCF1/PIK3R1/FLT3/F2RL1/PIK3CG/PIK3CD/LYN/OSM/GPER1/FGR/HCLS1	24
BP	GO:0045123	cellular extravasation	21/1220	70/18862	1.62695e-09	3.03966e-08	1.69561e-08	TNF/CCL2/ICAM1/VCAM1/IL1R1/SELP/PIK3CG/CX3CR1/SELL/PIK3CD/ITGA4/ITGB2/ITGAL/ST3GAL4/RIPK3/FUT4/CCL21/PTAFR/ADAM8/SIRPA/TRIM55	21
BP	GO:0045834	positive regulation of lipid metabolic process	32/1220	150/18862	1.63136e-09	3.03966e-08	1.69561e-08	TGFB1/TNF/AGT/IL1B/PPARG/WNT4/BMP6/TNFRSF1A/APOE/PTGS2/F2/PDGFB/PDGFRB/NOD2/SCT/CCR7/ADORA1/ANXA1/FLT3/LYN/RGN/RACK1/P2RY12/SCARB1/CD19/CCL21/ABCG1/CCL19/NR4A3/FGR/CD74/AGAP2	32
BP	GO:0002886	regulation of myeloid leukocyte mediated immunity	18/1220	52/18862	1.79737e-09	3.33762e-08	1.86182e-08	HMOX1/C3/DNASE1/ITGAM/BLK/FCGR2B/F2RL1/DNASE1L3/FOXF1/RAC2/LYN/ITGB2/UNC13D/LGALS9/CXCL6/BTK/FGR/PTAFR	18
BP	GO:2000377	regulation of reactive oxygen species metabolic process	37/1220	192/18862	1.8044e-09	3.33936e-08	1.86279e-08	TGFB1/TNF/AGT/EDN1/IL1B/TLR4/ICAM1/PTGS2/F2/PDGFB/PDGFRB/ITGAM/CD34/ACE2/MMP3/CDKN1A/ALOX5/PTX3/CLEC7A/ARG2/CYP1B1/F2RL1/CLU/CX3CR1/KLF4/SNCA/RAB27A/RAC2/ITGB2/RGN/RIPK3/CCN6/DHFR/HK2/GCH1/SIRPA/NOXO1	37
BP	GO:0051209	release of sequestered calcium ion into cytosol	27/1220	112/18862	1.81828e-09	3.35372e-08	1.8708e-08	FASLG/F2/CXCL10/CCL3/CCR5/PTPRC/CXCL9/CCR7/RYR2/JPH2/SNCA/LYN/CXCL11/CACNA1C/GPER1/F2RL3/CD19/CCL21/XCL1/CCL19/TRPM2/CAPN3/P2RY6/SELENON/ATP1A2/CORO1A/NOL3	27
BP	GO:0030323	respiratory tube development	34/1220	167/18862	1.85301e-09	3.4063e-08	1.90014e-08	TNF/CCN2/RBP4/SHH/PDGFRB/MME/GLI3/SOX11/LOX/CHI3L1/NOTCH1/TGFB3/PDPN/GLI1/SPARC/MMP12/MMP14/TCF21/STRA6/GLI2/FLT4/FOXF1/TNC/DNAAF1/EIF4EBP1/LIF/GATA6/SPRY1/ALDH1A2/SLC7A11/ZFPM2/FOXA1/FSTL3/RCN3	34
BP	GO:0042088	T-helper 1 type immune response	16/1220	41/18862	1.87771e-09	3.44017e-08	1.91903e-08	IL1B/TLR4/SLC11A1/IL18/IL1R1/CD80/HAVCR2/LEF1/ANXA1/IL1RL1/IL18R1/XCL1/IL18BP/CCL19/RELB/EBI3	16
BP	GO:2001056	positive regulation of cysteine-type endopeptidase activity	32/1220	151/18862	1.94378e-09	3.54934e-08	1.97993e-08	TNF/CCN2/COL4A3/PPARG/FASLG/ROBO1/MYC/FAS/NLRP3/S100A8/S100A9/SLC22A2/CLEC7A/CASP8/TNFSF10/CYCS/NGF/CASP1/SNCA/NGFR/NOD1/RACK1/GPER1/BCL2L11/PML/LGALS9/BAK1/NLRC4/AIM2/CARD9/PMAIP1/ACVR1C	32
BP	GO:0051283	negative regulation of sequestering of calcium ion	27/1220	113/18862	2.24384e-09	4.08364e-08	2.27797e-08	FASLG/F2/CXCL10/CCL3/CCR5/PTPRC/CXCL9/CCR7/RYR2/JPH2/SNCA/LYN/CXCL11/CACNA1C/GPER1/F2RL3/CD19/CCL21/XCL1/CCL19/TRPM2/CAPN3/P2RY6/SELENON/ATP1A2/CORO1A/NOL3	27
BP	GO:0030574	collagen catabolic process	17/1220	47/18862	2.32985e-09	4.22274e-08	2.35557e-08	MMP2/MMP7/MMP3/MMP12/MMP14/FAP/CTSK/MMP13/CTSS/MMP10/MMP20/MMP19/MMP16/COL15A1/MRC2/MMP17/VSIR	17
BP	GO:0009914	hormone transport	50/1220	312/18862	2.33569e-09	4.22274e-08	2.35557e-08	TNF/AGT/HFE/SPP1/CASR/EDN1/IL1B/BMP6/IL1RN/KCNJ11/ABCC8/CCL5/RBP4/SOX11/SLC2A2/ALOX5/BLK/SCT/POMC/ADORA1/UCP2/ANO1/ANXA1/CCN3/CNR1/NR0B2/LTBP4/SFRP1/GJA1/LIF/EDN3/IL11/LYN/CACNA1C/OSM/GPER1/TCIRG1/LRP1/INHBA/TRPV6/CD38/ADRA2A/BTK/INHBB/FGB/PIM3/FGG/GHRHR/FFAR4/ACVR1C	50
BP	GO:0031294	lymphocyte costimulation	19/1220	59/18862	2.5725e-09	4.62038e-08	2.57738e-08	CTLA4/CD80/CD40LG/CCR7/CD274/PIK3R1/TNFSF13B/LYN/LGALS1/ICOS/KLRK1/TNFSF14/MAP3K8/CD5/CCL21/CCL19/TNFRSF13C/VAV1/LILRB4	19
BP	GO:0032663	regulation of interleukin-2 production	19/1220	59/18862	2.5725e-09	4.62038e-08	2.57738e-08	IL1B/CD4/CD34/PTPRC/NOD2/CD80/CLEC7A/TNFAIP3/HAVCR2/ANXA1/RUNX1/HDAC7/PRNP/CD83/TBX21/PDE4B/CARD9/XCL1/LILRB4	19
BP	GO:0070997	neuron death	53/1220	342/18862	2.616e-09	4.68315e-08	2.6124e-08	TNF/HMOX1/CCL2/TLR4/CASP3/FASLG/APOE/CCL5/FAS/ITGAM/CD34/CCL3/TGFB2/TP63/TGFB3/ADORA1/CASP8/FCGR2B/TNFRSF1B/BDNF/CSF1/CLU/CX3CR1/NGF/C1QA/AXL/ARRB2/SNCA/C5AR1/NGFR/ADORA2A/ITGB2/RACK1/BCL2L11/LRP1/SLC7A11/PRNP/NSMF/GPNMB/CRLF1/GCLM/CORO1A/NR4A3/PRKCG/CLCF1/PM20D1/NTF4/CTSZ/ADAM8/PPT1/PTPRZ1/AGAP2/MYBL2	53
BP	GO:0032967	positive regulation of collagen biosynthetic process	13/1220	27/18862	2.78132e-09	4.96289e-08	2.76845e-08	TGFB1/CCN2/WNT4/F2/VIM/PDGFRB/TGFB3/SERPINF2/ITGA2/ARRB2/RUNX1/IHH/LARP6	13
BP	GO:0032965	regulation of collagen biosynthetic process	16/1220	42/18862	2.85172e-09	5.07198e-08	2.8293e-08	TGFB1/CCN2/PPARG/WNT4/F2/VIM/PDGFRB/TGFB3/SERPINF2/ITGA2/ARRB2/RUNX1/IHH/CIITA/EMILIN1/LARP6	16
BP	GO:0044706	multi-multicellular organism process	38/1220	204/18862	2.95847e-09	5.24482e-08	2.92571e-08	HFE/SPP1/EDN1/IL1B/MMP2/WNT4/TIMP1/MMP7/TGFB3/GJB2/ETS1/ESR1/UCP2/HAVCR2/ITGB4/AKR1B1/CNR1/CLDN4/ITGA2/GJA1/IDO1/LIF/SLC6A4/IHH/LGALS9/CD38/ITGA5/COL16A1/FOSL1/TAC3/SERPINE2/B4GALT1/PRLR/DSG2/PTAFR/PZP/SYDE1/ACVR1C	38
BP	GO:0023061	signal release	66/1220	475/18862	3.10861e-09	5.49321e-08	3.06427e-08	TNF/AGT/HFE/SPP1/CASR/EDN1/IL1B/BMP6/IL1RN/KCNJ11/ABCC8/CCL5/RBP4/SOX11/SLC2A2/ALOX5/SLC22A2/BLK/SCT/POMC/ADORA1/UCP2/ANO1/PRKCB/ANXA1/PORCN/CCN3/F2RL1/CNR1/NR0B2/LTBP4/ABCA1/SFRP1/GJA1/LIF/EDN3/SNCA/SLC6A4/IL11/ADORA2A/LYN/CACNA1C/OSM/GPER1/TCIRG1/LRP1/INHBA/TRPV6/P2RY12/CD38/WNT7A/STX11/ADRA2A/TNFRSF11A/BTK/INHBB/FGB/PIM3/KCNA2/PRKCG/FGG/SYT6/GHRHR/FFAR4/CSPG5/ACVR1C	66
BP	GO:2001236	regulation of extrinsic apoptotic signaling pathway	32/1220	154/18862	3.25376e-09	5.73122e-08	3.19704e-08	TNF/HMOX1/AGT/SERPINE1/IL1B/RET/ICAM1/FASLG/FAS/LGALS3/PTPRC/CASP8/TNFSF10/TNFAIP3/SFRP1/ATF3/IL7/PF4/GPER1/MAPK7/PML/INHBA/HSPA1B/TNFRSF12A/EYA2/FGB/GCLM/TRAF1/PMAIP1/FGG/NOL3/SP100	32
BP	GO:0051282	regulation of sequestering of calcium ion	27/1220	115/18862	3.38922e-09	5.93498e-08	3.31071e-08	FASLG/F2/CXCL10/CCL3/CCR5/PTPRC/CXCL9/CCR7/RYR2/JPH2/SNCA/LYN/CXCL11/CACNA1C/GPER1/F2RL3/CD19/CCL21/XCL1/CCL19/TRPM2/CAPN3/P2RY6/SELENON/ATP1A2/CORO1A/NOL3	27
BP	GO:0030195	negative regulation of blood coagulation	17/1220	48/18862	3.39111e-09	5.93498e-08	3.31071e-08	SERPINE1/EDN1/APOE/F2/PDGFB/CD34/SH2B3/SERPINF2/PLAUR/APOH/FAP/PROC/FGB/SERPINE2/HRG/KLKB1/FGG	17
BP	GO:0060541	respiratory system development	36/1220	188/18862	3.5637e-09	6.21719e-08	3.46813e-08	TNF/CCN2/RBP4/SHH/PDGFRB/MME/GLI3/SOX11/LOX/CHI3L1/NOTCH1/TGFB3/PDPN/GLI1/SPARC/MMP12/MMP14/TCF21/LEF1/STRA6/GLI2/FLT4/FOXF1/TNC/DNAAF1/EIF4EBP1/LIF/GATA6/SPRY1/ALDH1A2/SLC7A11/ZFPM2/FOXA1/FSTL3/RCN3/EDA	36
BP	GO:0002544	chronic inflammatory response	11/1220	19/18862	3.70114e-09	6.43646e-08	3.59044e-08	TNF/VCAM1/CCL5/S100A8/S100A9/CCL11/TNFAIP3/GJA1/IDO1/UNC13D/CXCL13	11
BP	GO:0071347	cellular response to interleukin-1	35/1220	180/18862	3.85643e-09	6.68529e-08	3.72925e-08	CCL2/EDN1/IL1B/ICAM1/IL1RN/CCL5/CCL3/IL1R1/CHI3L1/CCL11/NOD2/CCL4/CCL17/CD40/PCK1/CCL22/PSMB8/SFRP1/NOD1/PSMB9/CCL7/AKAP12/MAP3K8/CCL21/FGB/IL1R2/XCL1/CCL19/CCL20/IRAK3/ADAMTS12/ADAMTS7/SIRPA/PSMB10/MYLK3	35
BP	GO:1903531	negative regulation of secretion by cell	30/1220	139/18862	3.93022e-09	6.79171e-08	3.78862e-08	HMOX1/EDN1/IL1B/KCNJ11/TNFRSF1A/APOE/NOTCH1/ADORA1/FCGR2B/TNFRSF1B/UCP2/ANXA1/CCN3/CNR1/SFRP1/GJA1/FOXF1/LIF/SNCA/IL11/OSM/INHBA/LGALS9/P2RY12/ADRA2A/INHBB/PIM3/FFAR4/RHBDF2/ACVR1C	30
BP	GO:0016485	protein processing	40/1220	224/18862	4.08551e-09	7.03786e-08	3.92593e-08	SERPINE1/CASP3/MYH9/GGT1/SHH/MME/ADAMTS13/ACE2/GLI3/CASP8/MMP14/ENPEP/SERPINF2/PCSK2/MYRF/NGF/APOH/CASP1/RUNX1/IHH/BAK1/PRNP/CTSS/NLRC4/MMP16/FGB/IL1R2/CD5L/SERPINE2/KLKB1/ADAM19/PCSK6/CASP4/FGG/NOL3/MELTF/CTSZ/ADAM8/CLEC3B/VSIR	40
BP	GO:0032623	interleukin-2 production	19/1220	61/18862	4.82891e-09	8.2924e-08	4.62575e-08	IL1B/CD4/CD34/PTPRC/NOD2/CD80/CLEC7A/TNFAIP3/HAVCR2/ANXA1/RUNX1/HDAC7/PRNP/CD83/TBX21/PDE4B/CARD9/XCL1/LILRB4	19
BP	GO:1900047	negative regulation of hemostasis	17/1220	49/18862	4.88121e-09	8.35602e-08	4.66123e-08	SERPINE1/EDN1/APOE/F2/PDGFB/CD34/SH2B3/SERPINF2/PLAUR/APOH/FAP/PROC/FGB/SERPINE2/HRG/KLKB1/FGG	17
BP	GO:0050769	positive regulation of neurogenesis	39/1220	217/18862	5.28491e-09	9.01893e-08	5.03102e-08	TGFB1/TNF/FN1/IL1B/PPARG/LRP2/ROBO1/SHH/CXCR4/MME/TLR2/GLI3/SOX11/NOTCH1/LIMK1/PLXNC1/TNFRSF1B/BDNF/BMP2/CX3CR1/NGF/LIF/NGFR/MAP1B/LYN/GPER1/LRP1/DBN1/EGR2/ASPA/LRP8/DISC1/RELN/SERPINE2/TRPV2/CLCF1/NAP1L1/CRABP2/PTPRZ1	39
BP	GO:0002698	negative regulation of immune effector process	28/1220	125/18862	5.3832e-09	9.15813e-08	5.10867e-08	TGFB1/TNF/HMOX1/HFE/LGALS3/IL2RA/TGFB2/PTPRC/NOD2/TGFB3/FCGR2B/HAVCR2/ANXA1/FOXF1/ARRB2/LGALS9/A2M/TBX21/XCL1/HTRA1/C4BPA/IRAK3/BST2/FGL2/DUSP10/LILRB4/KLRD1/TKFC	28
BP	GO:0051962	positive regulation of nervous system development	44/1220	263/18862	5.59567e-09	9.47399e-08	5.28487e-08	TGFB1/TNF/FN1/IL1B/PPARG/LRP2/ROBO1/SHH/CXCR4/MME/TLR2/GLI3/SOX11/NOTCH1/LIMK1/PLXNC1/TNFRSF1B/BDNF/BMP2/CX3CR1/NGF/LIF/AGRN/NGFR/MAP1B/LYN/GPER1/LRP1/DBN1/EGR2/ASPA/WNT7A/LRP8/DISC1/TPBG/RELN/SERPINE2/LRTM2/TRPV2/CLCF1/NAP1L1/CRABP2/PTPRZ1/AMIGO2	44
BP	GO:1904064	positive regulation of cation transmembrane transport	30/1220	141/18862	5.60345e-09	9.47399e-08	5.28487e-08	CCL2/KCNJ11/F2/CXCL10/ACE2/FXYD2/PDZK1/CXCL9/FLNA/RYR2/JPH2/EDN3/SNCA/CXCL11/TMSB4X/RGN/GPER1/KCNH2/KCNE5/F2RL3/CD19/CTSS/KCNMB1/XCL1/RELN/GLRX/KCNE1/CAPN3/P2RY6/CACNA2D1	30
BP	GO:0048545	response to steroid hormone	51/1220	330/18862	5.73955e-09	9.67424e-08	5.39657e-08	TGFB1/TNF/CCN2/SPP1/EDN1/SCNN1G/ICAM1/BMP6/IL1RN/CASP3/ALPL/COL1A1/TLR2/TGFB2/LOX/CDKN1A/NOTCH1/TP63/TGFB3/GJB2/SPARC/CLDN1/ESR1/PCK1/SSTR3/TCF21/LEF1/ANXA1/FLT3/CLDN4/SDC1/HNMT/SFRP1/RUNX1/CYBB/GPER1/BCL2L11/DNMT3B/CD38/TRIM63/FOXA1/ANXA3/FOSL1/ATP1A2/NR4A3/DSG2/PTAFR/PADI2/GHRHR/PFKFB1/HEYL	51
BP	GO:0031667	response to nutrient levels	63/1220	451/18862	5.77953e-09	9.71173e-08	5.41749e-08	HMOX1/HFE/SPP1/CASR/SLC34A1/PPARG/ICAM1/WNT4/VCAM1/APOE/KRT18/ALPL/FAS/COL1A1/CD4/CXCL10/MMP7/CDKN1A/NOD2/POSTN/ABCG5/SCT/SPARC/CAT/CD40/POMC/PCK1/SSTR3/UCP2/AOC1/SERPINC1/KYNU/CDKN2B/CNR1/SFRP1/ITGA2/ATF3/TNC/EIF4EBP1/SLC6A4/CYBB/MAP1B/CYP26A1/RARRES2/DNMT3B/CD68/ALDH1A2/EIF2AK2/GSS/CYP8B1/LRAT/DSC2/INHBB/GCLM/PIM1/NUCB2/PMAIP1/PRKCG/KLF10/BCKDHB/FOLR2/PFKFB1/ACVR1C	63
BP	GO:0003018	vascular process in circulatory system	42/1220	245/18862	5.92659e-09	9.89813e-08	5.52147e-08	TGFB1/AGT/EDNRA/CASR/EDN1/ICAM1/BMP6/GCLC/LRP2/APOE/ACE2/SLC22A2/ADORA1/SLC22A8/LEPR/SLC15A2/SERPINF2/P2RY2/ACTA2/F2RL1/GJA1/EDN3/SLC6A4/ABCC9/ADORA2A/GPER1/LRP1/CDH5/CD38/ADRA2A/AKAP12/KCNJ8/SLC7A2/FGB/GCH1/SLC2A3/GCLM/ATP1A2/HTR7/FGG/PTAFR/MYLK3	42
BP	GO:0010951	negative regulation of endopeptidase activity	42/1220	245/18862	5.92659e-09	9.89813e-08	5.52147e-08	TNF/AGT/SERPINE1/COL4A3/TIMP1/C3/SERPINH1/SLPI/C4A/CD44/TIMP2/C4B/ANXA2/COL7A1/SERPINF2/SERPINC1/PLAUR/NGF/KLF4/ARRB2/SNCA/NGFR/ADORA2A/CD27/A2M/PRNP/SERPINA6/TNFSF14/SFN/CD109/SERPINE2/HRG/SPP2/TFPI2/BST2/NOL3/SERPINB12/PZP/SERPINB5/SPOCK1/MICAL1/ANXA8	42
BP	GO:0010810	regulation of cell-substrate adhesion	39/1220	218/18862	6.04297e-09	1.00618e-07	5.61278e-08	FN1/SERPINE1/WNT4/PDGFB/COL1A1/NOTCH1/POSTN/PDPN/FLNA/MMP12/CCR7/MMP14/CSF1/PIK3R1/SFRP1/FBLN1/FOXF1/RAC2/LGALS1/FBLN2/CDH13/UNC13D/LRP1/S100A10/COL8A1/ITGA5/COL16A1/DISC1/CCL21/EMILIN1/FGB/ALOX15/HRG/CCDC80/FGG/MELTF/SPOCK1/CSPG5/TACSTD2	39
BP	GO:0002761	regulation of myeloid leukocyte differentiation	27/1220	118/18862	6.1692e-09	1.02099e-07	5.6954e-08	TGFB1/TNF/TLR4/MYC/FBN1/CD4/CCL3/CASP8/CSF1/PIK3R1/LEF1/CCR1/SFRP1/LIF/RUNX1/C1QC/LYN/PF4/INHBA/INPP5D/IRF7/CD74/KLF10/LILRB4/LRRC17/FSTL3/HCLS1	27
BP	GO:0070304	positive regulation of stress-activated protein kinase signaling cascade	27/1220	118/18862	6.1692e-09	1.02099e-07	5.6954e-08	TNF/CCN2/IL1B/TLR4/TGFB2/NOD2/CCR7/CLEC7A/FCGR2B/NCF1/SERPINF2/BMP2/F2RL1/FLT4/SPI1/NOD1/LYN/CD27/WNT7A/EIF2AK2/CCL21/CARD9/TRAF1/CCL19/GADD45B/SEMA4C/MTURN	27
BP	GO:0032637	interleukin-8 production	25/1220	103/18862	6.20424e-09	1.0237e-07	5.71049e-08	TNF/SERPINE1/IL1B/TLR4/PTPN22/TLR2/PTPRC/CHI3L1/NOD2/TLR5/CLEC7A/CD14/ANXA1/F2RL1/LBP/KLF4/TLR7/NOD1/TMSB4X/LGALS9/HSPA1B/TLR8/CD33/C5AR2/CD74	25
BP	GO:0035987	endodermal cell differentiation	16/1220	44/18862	6.3085e-09	1.03778e-07	5.78902e-08	FN1/MMP2/MMP14/COL7A1/LAMB3/COL5A1/COL4A2/ITGA4/ITGB2/GATA6/INHBA/COL12A1/COL5A2/COL8A1/ITGA5/COL6A1	16
BP	GO:0045766	positive regulation of angiogenesis	34/1220	175/18862	6.56042e-09	1.07278e-07	5.98426e-08	HMOX1/SERPINE1/IL1B/C3/CXCR4/CD34/CHI3L1/CCL11/HSPB1/ETS1/CD40/AKT3/PRKCB/CYP1B1/CX3CR1/PGF/KLF4/PIK3CD/C5AR1/RUNX1/CYBB/CCR3/ITGB2/GATA6/CDH5/RHOB/ADAM12/ITGA5/ADM2/LRG1/C3AR1/ANXA3/HK2/SMOC2	34
BP	GO:1904018	positive regulation of vasculature development	34/1220	175/18862	6.56042e-09	1.07278e-07	5.98426e-08	HMOX1/SERPINE1/IL1B/C3/CXCR4/CD34/CHI3L1/CCL11/HSPB1/ETS1/CD40/AKT3/PRKCB/CYP1B1/CX3CR1/PGF/KLF4/PIK3CD/C5AR1/RUNX1/CYBB/CCR3/ITGB2/GATA6/CDH5/RHOB/ADAM12/ITGA5/ADM2/LRG1/C3AR1/ANXA3/HK2/SMOC2	34
BP	GO:0002407	dendritic cell chemotaxis	12/1220	24/18862	6.63847e-09	1.0791e-07	6.01951e-08	CCR6/CCL5/CXCR4/CCR5/CXCR2/CCR7/CCR1/PIK3CG/LGALS9/CCL21/CCL19/TRPM2	12
BP	GO:1905523	positive regulation of macrophage migration	12/1220	24/18862	6.63847e-09	1.0791e-07	6.01951e-08	CCL5/CCL3/MMP14/CSF1/CX3CR1/C5AR1/CSF1R/RARRES2/P2RY12/C3AR1/CXCL17/CMKLR1	12
BP	GO:0033273	response to vitamin	23/1220	89/18862	6.85649e-09	1.11124e-07	6.19881e-08	SPP1/CASR/SLC34A1/PPARG/ALPL/COL1A1/CD4/CXCL10/POSTN/SPARC/CAT/CD40/KYNU/SFRP1/ITGA2/TNC/MAP1B/CYP26A1/DNMT3B/ALDH1A2/LRAT/PIM1/FOLR2	23
BP	GO:0060760	positive regulation of response to cytokine stimulus	18/1220	56/18862	6.97925e-09	1.1278e-07	6.29119e-08	EDN1/TLR4/CXCR4/TLR2/IL1R1/MMP12/CSF1/IFIH1/AXL/CASP1/IL7/HPX/HSPA1B/NLRC5/IRF7/CASP4/CD74/PARP9	18
BP	GO:0010038	response to metal ion	53/1220	352/18862	7.27829e-09	1.17266e-07	6.54145e-08	HMOX1/HFE/AQP2/CASR/EDN1/SLC34A1/ICAM1/BMP6/B2M/VCAM1/CASP3/SHH/S100A8/ADAMTS13/TNNT2/SLC25A13/SPARC/CAT/CLDN1/CASP8/LOXL2/CD14/NCF1/AOC1/SCN5A/SDC1/RYR2/C1QA/FBP1/SNCA/CYBB/FABP4/TCIRG1/KHK/TRPV6/GSS/PRNP/KRT14/KCNMB1/AQP9/FGB/ALOX15/ALOX5AP/TRPM2/CYBRD1/CAPN3/RASAL1/SLC25A24/FGG/SYT6/FSTL3/CHP2/SLC30A2	53
BP	GO:0051208	sequestering of calcium ion	27/1220	119/18862	7.49465e-09	1.20398e-07	6.71615e-08	FASLG/F2/CXCL10/CCL3/CCR5/PTPRC/CXCL9/CCR7/RYR2/JPH2/SNCA/LYN/CXCL11/CACNA1C/GPER1/F2RL3/CD19/CCL21/XCL1/CCL19/TRPM2/CAPN3/P2RY6/SELENON/ATP1A2/CORO1A/NOL3	27
BP	GO:0032677	regulation of interleukin-8 production	24/1220	97/18862	8.26714e-09	1.32419e-07	7.38674e-08	TNF/SERPINE1/IL1B/TLR4/PTPN22/TLR2/PTPRC/NOD2/TLR5/CLEC7A/CD14/ANXA1/F2RL1/LBP/KLF4/TLR7/NOD1/TMSB4X/LGALS9/HSPA1B/TLR8/CD33/C5AR2/CD74	24
BP	GO:0010466	negative regulation of peptidase activity	43/1220	257/18862	8.30546e-09	1.32631e-07	7.39856e-08	TNF/AGT/SERPINE1/COL4A3/TIMP1/C3/SERPINH1/SLPI/C4A/CD44/TIMP2/C4B/ANXA2/COL7A1/SERPINF2/SERPINC1/PLAUR/NGF/KLF4/ARRB2/SNCA/NGFR/ADORA2A/CD27/LRP1/A2M/PRNP/SERPINA6/TNFSF14/SFN/CD109/SERPINE2/HRG/SPP2/TFPI2/BST2/NOL3/SERPINB12/PZP/SERPINB5/SPOCK1/MICAL1/ANXA8	43
BP	GO:0036336	dendritic cell migration	13/1220	29/18862	8.32879e-09	1.32631e-07	7.39856e-08	CCR6/CCL5/CXCR4/CCR5/ALOX5/CXCR2/CCR7/CCR1/PIK3CG/LGALS9/CCL21/CCL19/TRPM2	13
BP	GO:0031343	positive regulation of cell killing	19/1220	63/18862	8.80487e-09	1.39806e-07	7.79879e-08	B2M/ITGAM/PTPRC/CLEC7A/F2RL1/PRF1/BCL2L11/SH2D1A/KLRK1/CD226/XCL1/AZGP1/CD5L/FCER2/IL18RAP/VAV1/KLRD1/PVR/NECTIN2	19
BP	GO:0008217	regulation of blood pressure	34/1220	177/18862	8.87365e-09	1.40491e-07	7.837e-08	HMOX1/AGT/EDNRA/EDN1/PPARG/PTGS2/PDGFB/MME/CD34/ACE2/COL1A2/POSTN/POMC/ADORA1/PTGS1/ENPEP/SERPINF2/ACTA2/F2RL1/CNR1/ANPEP/GJA1/EDN3/SLC4A5/TPM1/RARRES2/NPR2/ADM2/GCH1/TAC3/ATP1A2/PTAFR/CTSZ/SLC2A5	34
BP	GO:0031960	response to corticosteroid	31/1220	152/18862	9.12756e-09	1.44094e-07	8.03801e-08	TNF/CCN2/EDN1/SCNN1G/ICAM1/BMP6/IL1RN/CASP3/ALPL/COL1A1/CDKN1A/NOTCH1/GJB2/SPARC/CLDN1/PCK1/SSTR3/ANXA1/FLT3/SDC1/HNMT/CYBB/GPER1/BCL2L11/DNMT3B/TRIM63/ANXA3/FOSL1/PTAFR/GHRHR/PFKFB1	31
BP	GO:0045637	regulation of myeloid cell differentiation	43/1220	258/18862	9.35694e-09	1.47291e-07	8.21633e-08	TGFB1/TNF/TLR4/B2M/MYC/LGALS3/FBN1/CD4/CCL3/LOX/ETS1/CASP8/CSF1/PRKCB/PIK3R1/LEF1/CCR1/SFRP1/SPI1/LIF/ITGA2B/RUNX1/C1QC/LYN/PF4/CSF3R/INHBA/MYL9/RAB7B/HSPA1B/ZBTB16/INPP5D/ISG15/IRF7/NR4A3/CD74/KLF10/LILRB4/LRRC17/FSTL3/P4HTM/HCLS1/MTURN	43
BP	GO:0043551	regulation of phosphatidylinositol 3-kinase activity	18/1220	57/18862	9.58756e-09	1.50489e-07	8.39471e-08	TGFB1/PDGFB/PDGFRB/NOD2/CCR7/SOCS3/PIK3R1/FLT3/SOCS1/KLF4/LYN/P2RY12/CD19/CCL21/CCL19/SOCS2/FGR/AGAP2	18
BP	GO:0045861	negative regulation of proteolysis	52/1220	346/18862	1.07509e-08	1.68267e-07	9.38643e-08	TNF/AGT/HFE/SERPINE1/COL4A3/TIMP1/C3/SHH/F2/SERPINH1/SLPI/C4A/CD44/TIMP2/C4B/ANXA2/COL7A1/SERPINF2/SERPINC1/PLAUR/NGF/KLF4/ARRB2/SNCA/NGFR/ADORA2A/CD27/LRP1/PML/A2M/PRNP/SERPINA6/TNFSF14/SFN/IL1R2/TTC36/CD109/SERPINE2/HRG/SPP2/TFPI2/BST2/PRKCG/NOL3/SERPINB12/PZP/SERPINB5/CTSZ/SPOCK1/MICAL1/TM4SF20/ANXA8	52
BP	GO:0043405	regulation of MAP kinase activity	48/1220	307/18862	1.10078e-08	1.71797e-07	9.58335e-08	TGFB1/TNF/AGT/EGF/EDN1/IL1B/RET/TLR4/APOE/ROBO1/PDGFB/PDGFRB/CXCR4/PTPN22/PTPRC/NOD2/TGFB3/SH2B3/CD40/CD40LG/GHR/BMP2/FLT3/MAPK10/PIK3CG/SFRP1/EDN3/MLKL/C5AR1/UCHL1/NOD1/LYN/SPRY1/ADRA2A/TNFRSF11A/S1PR2/CCL19/GADD45B/IGFBP6/IRAK3/IQGAP3/DUSP10/CD74/CXCL17/LAX1/ADAM8/DUSP14/CBLC	48
BP	GO:0032732	positive regulation of interleukin-1 production	19/1220	64/18862	1.17687e-08	1.82632e-07	1.01877e-07	TNF/TLR4/NLRP3/CCL3/HSPB1/NOD2/CLEC7A/CASP8/HAVCR2/P2RX7/CASP1/NOD1/IL16/LGALS9/NLRC4/AIM2/TLR8/CCL19/GSDMD	19
BP	GO:0042267	natural killer cell mediated cytotoxicity	19/1220	64/18862	1.17687e-08	1.82632e-07	1.01877e-07	IL18/HAVCR2/GZMB/ARRB2/RAB27A/UNC13D/SH2D1A/LGALS9/KLRK1/NCR1/CD226/SLAMF7/CORO1A/IL18RAP/VAV1/KLRD1/PVR/NECTIN2/RNF19B	19
BP	GO:0042102	positive regulation of T cell proliferation	24/1220	99/18862	1.2753e-08	1.97347e-07	1.10086e-07	IL1B/IL18/VCAM1/CCL5/SHH/CD4/PTPN22/IL2RA/CD46/PTPRC/CD80/CD40LG/CD274/HAVCR2/ANXA1/TNFSF13B/LGALS9/AIF1/XCL1/CCL19/CORO1A/TNFRSF13C/TNFSF9/EBI3	24
BP	GO:0031638	zymogen activation	18/1220	58/18862	1.30668e-08	2.01624e-07	1.12472e-07	SERPINE1/GGT1/CASP8/MMP14/SERPINF2/APOH/RUNX1/BAK1/NLRC4/FGB/CD5L/SERPINE2/KLKB1/FGG/MELTF/CTSZ/CLEC3B/VSIR	18
BP	GO:0001666	response to hypoxia	52/1220	348/18862	1.3103e-08	2.01624e-07	1.12472e-07	HMOX1/EDNRA/CASR/EDN1/MMP2/ICAM1/VCAM1/CASP3/TRPC6/PTGS2/MYC/CXCR4/CD34/TLR2/TGFB2/NOTCH1/TGFB3/POSTN/ETS1/CAT/CLCA1/ADORA1/PCK1/LOXL2/MMP14/UCP2/PSMB8/BMP2/RYR2/SFRP1/ITGA2/PGF/EIF4EBP1/CLDN3/CASP1/SLC6A4/CYBB/PSMB9/B3GAT1/GATA6/PML/DNMT3B/CD38/PDLIM1/KCNMB1/HK2/AK4/PMAIP1/KCNK2/NOL3/ADAM8/PSMB10	52
BP	GO:0070227	lymphocyte apoptotic process	20/1220	71/18862	1.32668e-08	2.03572e-07	1.13559e-07	FASLG/CCL5/FAS/LGALS3/IL2RA/GLI3/BLK/ARG2/CD274/IDO1/LYN/BCL2L11/CD27/LGALS9/RIPK3/BAK1/ST3GAL1/BTK/CD74/ADAM8	20
BP	GO:0090066	regulation of anatomical structure size	66/1220	493/18862	1.39243e-08	2.13065e-07	1.18854e-07	AGT/EDNRA/FN1/SPP1/KCNN4/CASR/EDN1/RET/SLC12A1/ELN/ICAM1/GCLC/SLC12A3/APOE/ACE2/CCL11/SCT/LIMK1/CCR7/AKT3/ADORA1/BDNF/LMOD1/SERPINF2/P2RY2/P2RX7/ACTA2/F2RL1/NGF/GJA1/EDN3/SLC6A4/MAP1B/ADORA2A/TMSB4X/GPER1/LRP1/DBN1/CD38/WNT7A/ADRA2A/WAS/VASP/DISC1/CCL21/FGB/GCH1/GCLM/ALOX15/TMSB10/TRPV2/HCK/ATP1A2/CORO1A/PTPRS/IQGAP3/HTR7/FGG/ARPC1B/PTAFR/VAV1/SPTBN4/NRCAM/CRABP2/SEMA4C/HCLS1	66
BP	GO:1903522	regulation of blood circulation	46/1220	290/18862	1.41e-08	2.15153e-07	1.20019e-07	CCN2/AGT/CASR/EDN1/ICAM1/KCNJ11/ACE2/TGFB2/FXYD2/TNNT2/FLNA/DES/ADORA1/SCN5A/GJC1/PIK3CG/RYR2/MYL3/GJA1/EDN3/ABCC9/MYL2/TPM1/CACNA1C/KCNH2/CD38/NPR2/KCNE5/PTGER2/CELF2/ADRA2A/DSC2/PDE4B/FGB/GCH1/KCNE1/ADORA3/CACNA2D1/ATP1A2/DSG2/FGG/PTAFR/SPTBN4/MYL4/KCND1/TNNI3K	46
BP	GO:0042493	response to drug	53/1220	359/18862	1.4456e-08	2.19972e-07	1.22707e-07	UMOD/HMOX1/EDN1/IL1B/RET/SLC34A1/PPARG/ICAM1/B2M/SLC22A12/KCNJ11/CASP3/MYC/COL1A1/ABCB11/CXCR4/TGFB2/LOX/CDKN1A/SLC22A2/ABCG5/CAT/TIMP2/CYP2E1/TGIF1/ANXA1/SFRP1/ITGA2/DDC/FBP1/SLC6A4/CYBB/MAP1B/ADORA2A/LYN/LGALS1/GATA6/KCNH2/INHBA/DNMT3B/NNMT/CD38/S100A10/BAK1/LRP8/AIM2/AK4/PDE4B/CARD9/GCLM/FOSL1/TDO2/CCNO	53
BP	GO:0001704	formation of primary germ layer	26/1220	115/18862	1.53157e-08	2.32409e-07	1.29644e-07	FN1/MMP2/SNAI1/MMP14/COL7A1/LEF1/ITGB4/ITGB3/LAMB3/ITGA2/GJA1/FOXF1/COL5A1/COL4A2/KLF4/ITGA4/ITGB2/GATA6/INHBA/COL12A1/COL5A2/EPHA2/EYA2/COL8A1/ITGA5/COL6A1	26
BP	GO:0036293	response to decreased oxygen levels	53/1220	360/18862	1.59138e-08	2.40818e-07	1.34335e-07	CCN2/HMOX1/EDNRA/CASR/EDN1/MMP2/ICAM1/VCAM1/CASP3/TRPC6/PTGS2/MYC/CXCR4/CD34/TLR2/TGFB2/NOTCH1/TGFB3/POSTN/ETS1/CAT/CLCA1/ADORA1/PCK1/LOXL2/MMP14/UCP2/PSMB8/BMP2/RYR2/SFRP1/ITGA2/PGF/EIF4EBP1/CLDN3/CASP1/SLC6A4/CYBB/PSMB9/B3GAT1/GATA6/PML/DNMT3B/CD38/PDLIM1/KCNMB1/HK2/AK4/PMAIP1/KCNK2/NOL3/ADAM8/PSMB10	53
BP	GO:0043122	regulation of I-kappaB kinase/NF-kappaB signaling	41/1220	244/18862	1.62227e-08	2.44815e-07	1.36565e-07	TNF/HMOX1/IL1B/TLR4/TNFRSF1A/FASLG/CD4/HSPB1/NOD2/FLNA/CD40/S100A4/CCR7/ESR1/TGM2/UBD/CASP8/TNFSF10/TNFAIP3/PRKCB/F2RL1/GJA1/CASP1/NOD1/LGALS1/LGALS9/BIRC3/S100B/RHOH/TRIM5/CCL21/CARD9/TRAF1/CCL19/NLRP6/CAPN3/BST2/CD74/LILRB4/TIFA/EDA	41
BP	GO:0006520	cellular amino acid metabolic process	50/1220	331/18862	1.73831e-08	2.61607e-07	1.45932e-07	GCLC/GGT1/HOGA1/FAH/ARG2/BAAT/PSMB8/PAH/KYNU/HNMT/BHMT/GCDH/MSRA/IDO1/FOLH1/HGD/DDC/ODC1/BPHL/PSMB9/GLYAT/OAT/CBS/MTHFD1/ASPA/SLC39A8/SLC7A11/GSS/PIPOX/PSAT1/AGMAT/DHFR/ALDH18A1/FTCD/TTC36/GCLM/MAT1A/MCCC1/ADHFE1/PM20D1/AASS/GNMT/ACAT1/TDO2/PSMB10/THNSL2/BCAT1/AZIN2/DIO1/ALDH4A1	50
BP	GO:0061138	morphogenesis of a branching epithelium	33/1220	173/18862	1.75077e-08	2.62759e-07	1.46575e-07	TNF/AGT/EDNRA/EGF/CASR/EDN1/WNT4/MYC/COL4A1/SHH/GLI3/CCL11/NOTCH1/TP63/ESR1/DLL4/TGM2/MMP14/CSF1/TCF21/BMP2/SOCS3/LEF1/GLI2/SFRP1/FOXF1/TNC/IHH/PML/SPRY1/EPHA2/FOXA1/TACSTD2	33
BP	GO:0010950	positive regulation of endopeptidase activity	34/1220	182/18862	1.84514e-08	2.76167e-07	1.54054e-07	TNF/CCN2/COL4A3/PPARG/FASLG/ROBO1/MYC/FAS/NLRP3/S100A8/S100A9/SLC22A2/CLEC7A/CASP8/TNFSF10/CYCS/NGF/CASP1/SNCA/NGFR/NOD1/LYN/RACK1/GPER1/BCL2L11/PML/LGALS9/BAK1/NLRC4/AIM2/CARD9/PMAIP1/VSIR/ACVR1C	34
BP	GO:0032874	positive regulation of stress-activated MAPK cascade	26/1220	116/18862	1.85417e-08	2.76762e-07	1.54386e-07	TNF/CCN2/IL1B/TLR4/TGFB2/NOD2/CCR7/CLEC7A/FCGR2B/NCF1/SERPINF2/BMP2/F2RL1/FLT4/SPI1/NOD1/CD27/WNT7A/EIF2AK2/CCL21/CARD9/TRAF1/CCL19/GADD45B/SEMA4C/MTURN	26
BP	GO:0097028	dendritic cell differentiation	16/1220	47/18862	1.89142e-08	2.79798e-07	1.56079e-07	BLK/CCR7/UBD/FCGR2B/FLT3/F2RL1/AXL/SPI1/LYN/LGALS9/TMEM176A/CCL19/TRPM2/RELB/TMEM176B/BATF2	16
BP	GO:1903053	regulation of extracellular matrix organization	16/1220	47/18862	1.89142e-08	2.79798e-07	1.56079e-07	TGFB1/AGT/TNFRSF1A/NOTCH1/PDPN/ETS1/TNFRSF1B/BMP2/ANTXR1/FAP/RUNX1/LRP1/FSCN1/EMILIN1/AEBP1/MELTF	16
BP	GO:0046718	viral entry into host cell	29/1220	140/18862	1.89406e-08	2.79798e-07	1.56079e-07	ICAM1/HAVCR1/CD4/CXCR4/CD46/ACE2/CCR5/PTX3/CD80/CLDN1/MRC1/NCAM1/ANPEP/ITGB3/ITGA2/AXL/LGALS1/LGALS9/CIITA/SCARB1/HSPA1B/EPHA2/ITGA5/TRIM5/CD74/PVR/NECTIN2/IFITM1/TNFRSF4	29
BP	GO:1905517	macrophage migration	17/1220	53/18862	1.89494e-08	2.79798e-07	1.56079e-07	CCL2/CCL5/LGALS3/CCL3/MMP14/CSF1/MST1/CX3CR1/C5AR1/CSF1R/RARRES2/P2RY12/C3AR1/EMILIN1/CXCL17/CMKLR1/TRIM55	17
BP	GO:0001935	endothelial cell proliferation	35/1220	191/18862	1.91221e-08	2.81588e-07	1.57078e-07	TNF/HMOX1/EGF/CCL2/COL4A3/PPARG/BMP6/APOE/PDGFB/CD34/CCL11/ALOX5/SPARC/AKT3/DLL4/LOXL2/MMP14/BMP2/ITGB3/FLT4/GJA1/PGF/APOH/PIK3CD/ITGA4/NGFR/CCR3/CDH13/ALDH1A2/SCARB1/EPHA2/NRP2/LRG1/VASH1/EGR3	35
BP	GO:0045216	cell-cell junction organization	37/1220	209/18862	1.96806e-08	2.89036e-07	1.61233e-07	TGFB1/TNF/AGT/IL1B/BMP6/ACE2/TGFB2/SNAI1/TGFB3/GJB2/FLNA/CLDN1/CLDN10/MICALL2/F2RL1/GJC1/CLDN4/CLDN7/GJB1/GJA1/CDH11/CLDN3/RUNX1/CDH13/CSF1R/CDH5/EPHA2/CDH17/SDK2/FSCN1/CTNND2/POF1B/GRHL1/DSG2/PVR/NECTIN2/PKP1	37
BP	GO:0042130	negative regulation of T cell proliferation	19/1220	66/18862	2.06262e-08	3.01308e-07	1.68079e-07	CTLA4/CASP3/SHH/IL2RA/CD80/ARG2/CD274/HAVCR2/IDO1/IHH/LGALS9/PRNP/GPNMB/XCL1/LILRB4/LRRC32/VSIR/PLA2G2D/VTCN1	19
BP	GO:0046635	positive regulation of alpha-beta T cell activation	19/1220	66/18862	2.06262e-08	3.01308e-07	1.68079e-07	IL18/SHH/PTPN22/NLRP3/GLI3/PTPRC/CD80/ANXA1/SOCS1/RUNX1/IHH/LGALS9/ZBTB16/CD83/RUNX3/XCL1/CCL19/LILRB4/EBI3	19
BP	GO:1901623	regulation of lymphocyte chemotaxis	12/1220	26/18862	2.09981e-08	3.05924e-07	1.70654e-07	CCL2/CCL5/CXCL10/CCL3/CCL4/CXCL14/CCL7/CXCL13/KLRK1/CCL21/XCL1/PADI2	12
BP	GO:0048566	embryonic digestive tract development	13/1220	31/18862	2.2406e-08	3.2557e-07	1.81613e-07	TNF/SHH/TGFB2/GLI3/SOX11/SCT/TCF21/STRA6/GLI2/FOXF1/IHH/RARRES2/ALDH1A2	13
BP	GO:0051896	regulation of protein kinase B signaling	41/1220	247/18862	2.31995e-08	3.36209e-07	1.87547e-07	TGFB1/TNF/EGF/RET/IL18/LRP2/KL/PDGFB/PDGFRB/CCL3/CHI3L1/SH2B3/CD80/CCR7/ESR1/PIK3R1/PIK3CG/CX3CR1/KLF4/AXL/BANK1/ARRB2/PIK3CD/F10/HPSE/RAC2/RACK1/OSM/GPER1/ICOS/P2RY12/EPHA2/CD19/TPBG/CCL21/CCL19/VAV1/ADAM8/RCN3/HCLS1/PHLDA3	41
BP	GO:0051897	positive regulation of protein kinase B signaling	33/1220	175/18862	2.34778e-08	3.39345e-07	1.89296e-07	TGFB1/TNF/EGF/RET/IL18/LRP2/KL/PDGFB/PDGFRB/CCL3/CHI3L1/CD80/CCR7/ESR1/PIK3R1/PIK3CG/CX3CR1/AXL/ARRB2/PIK3CD/F10/HPSE/RAC2/OSM/ICOS/P2RY12/CD19/TPBG/CCL21/CCL19/VAV1/ADAM8/HCLS1	33
BP	GO:0032615	interleukin-12 production	18/1220	60/18862	2.37324e-08	3.40331e-07	1.89846e-07	TLR4/IRF5/TLR2/NOD2/CD40/CD40LG/CCR7/CLEC7A/IDO1/ARRB2/IRF1/IL16/LGALS9/TLR8/CCL19/IRAK3/LTB/CMKLR1	18
BP	GO:0032655	regulation of interleukin-12 production	18/1220	60/18862	2.37324e-08	3.40331e-07	1.89846e-07	TLR4/IRF5/TLR2/NOD2/CD40/CD40LG/CCR7/CLEC7A/IDO1/ARRB2/IRF1/IL16/LGALS9/TLR8/CCL19/IRAK3/LTB/CMKLR1	18
BP	GO:0034113	heterotypic cell-cell adhesion	18/1220	60/18862	2.37324e-08	3.40331e-07	1.89846e-07	TNF/IL1B/IL1RN/VCAM1/PTPRC/CD44/ITGB3/KLF4/ITGA4/ITGB2/MAPK7/ITGA5/DSC2/FGB/ALOX15/DSG2/FGG/SIRPA	18
BP	GO:0070302	regulation of stress-activated protein kinase signaling cascade	34/1220	184/18862	2.45103e-08	3.50567e-07	1.95557e-07	TNF/CCN2/IL1B/TLR4/MYC/FAS/PTPN22/TGFB2/NOD2/CCR7/DACT1/CLEC7A/FCGR2B/NCF1/SERPINF2/BMP2/F2RL1/FLT4/SFRP1/SPI1/NOD1/LYN/CD27/WNT7A/EIF2AK2/CCL21/CARD9/TRAF1/CCL19/GADD45B/DUSP10/SIRPA/SEMA4C/MTURN	34
BP	GO:1902622	regulation of neutrophil migration	15/1220	42/18862	2.50013e-08	3.5666e-07	1.98955e-07	EDN1/IL1R1/NOD2/CCR7/LBP/C5AR1/RAC2/RHOH/CCL21/C3AR1/XCL1/CCL19/C5AR2/CD74/ADAM8	15
BP	GO:0010522	regulation of calcium ion transport into cytosol	23/1220	95/18862	2.62215e-08	3.72129e-07	2.07584e-07	F2/CD4/CXCL10/CXCL9/P2RX7/RYR2/JPH2/SNCA/LYN/CXCL11/CACNA1C/GPER1/PML/BAK1/F2RL3/PRNP/CD19/XCL1/CAPN3/P2RY6/SELENON/ATP1A2/CORO1A	23
BP	GO:0060337	type I interferon signaling pathway	23/1220	95/18862	2.62215e-08	3.72129e-07	2.07584e-07	IRF5/MMP12/PSMB8/STAT2/IRF1/MX1/ISG15/NLRC5/ADAR/IRF7/SAMHD1/IFIT2/IFNAR2/MX2/BST2/IFI27/SP100/RNASEL/IRF9/ISG20/IFITM1/OAS2/USP18	23
BP	GO:0002228	natural killer cell mediated immunity	19/1220	67/18862	2.70586e-08	3.83015e-07	2.13657e-07	IL18/HAVCR2/GZMB/ARRB2/RAB27A/UNC13D/SH2D1A/LGALS9/KLRK1/NCR1/CD226/SLAMF7/CORO1A/IL18RAP/VAV1/KLRD1/PVR/NECTIN2/RNF19B	19
BP	GO:0006941	striated muscle contraction	33/1220	176/18862	2.71339e-08	3.83091e-07	2.137e-07	CCN2/CXCR4/ACE2/TNNT2/FLNA/ADORA1/ARG2/SCN5A/GJC1/PIK3CG/RYR2/MYL3/GJA1/MYL2/TPM1/CACNA1C/KCNH2/KCNE5/KCNJ8/DSC2/PDE4B/KCNE1/CACNA2D1/ATP1A2/TNNT1/MYBPH/DSG2/MYL4/TNNI1/SCN1A/TNNT3/TNNI2/TNNI3K	33
BP	GO:0098657	import into cell	39/1220	230/18862	2.80139e-08	3.94499e-07	2.20063e-07	HFE/SLC9A3/SLC34A1/SLC12A1/LRP2/KCNJ11/KCNJ1/SLC12A3/ACE2/ATP12A/FXYD2/SLC22A2/KCNJ10/SLC15A2/ITGB3/KCNJ13/ITGA4/SLC27A2/SNCA/SLC6A4/ABCC9/MX1/SLC15A1/KCNH2/TRPV6/IL10RA/SLC39A8/SLC7A11/PRNP/KCNJ8/SLC7A2/SLC2A3/TRPM2/MX2/TRPV2/CACNA2D1/ATP1A2/FOLR2/SLC2A5	39
BP	GO:0051216	cartilage development	34/1220	185/18862	2.81973e-08	3.96064e-07	2.20936e-07	TGFB1/CCN2/EDN1/TIMP1/BMP6/COL1A1/SNAI1/SERPINH1/GLI3/CHI3L1/MGP/CD44/BMP1/LOXL2/RUNX2/BMP2/PTH1R/CCN3/GLI2/RUNX1/AXIN2/IHH/WNT7A/ZBTB16/BGN/FRZB/RUNX3/LUM/WNT5B/THBS3/ADAMTS12/ADAMTS7/RFLNA/PRRX1	34
BP	GO:0090218	positive regulation of lipid kinase activity	14/1220	37/18862	3.11085e-08	4.34336e-07	2.42286e-07	TGFB1/F2/PDGFB/PDGFRB/NOD2/CCR7/FLT3/LYN/P2RY12/CD19/CCL21/CCL19/FGR/AGAP2	14
BP	GO:0048754	branching morphogenesis of an epithelial tube	29/1220	143/18862	3.11351e-08	4.34336e-07	2.42286e-07	TNF/AGT/EDNRA/EGF/CASR/EDN1/WNT4/MYC/COL4A1/SHH/GLI3/CCL11/NOTCH1/ESR1/DLL4/MMP14/CSF1/TCF21/BMP2/LEF1/GLI2/FOXF1/TNC/IHH/PML/SPRY1/EPHA2/FOXA1/TACSTD2	29
BP	GO:0002286	T cell activation involved in immune response	25/1220	111/18862	3.12923e-08	4.34336e-07	2.42286e-07	SLC11A1/ICAM1/IL18/LGALS3/NLRP3/CD46/CD80/PCK1/FCGR2B/HAVCR2/LEF1/ANXA1/F2RL1/IL6R/RAB27A/ITGAL/LGALS9/IL18R1/TBX21/CCL19/LCP1/RELB/FGL2/CD74/FCER1G	25
BP	GO:0022612	gland morphogenesis	25/1220	111/18862	3.12923e-08	4.34336e-07	2.42286e-07	TGFB1/TNF/WNT4/SHH/TGFB2/GLI3/CCL11/NOTCH1/TP63/TGFB3/GLI1/ESR1/TGM2/TNFAIP3/CSF1/GLI2/SFRP1/TNC/CSF1R/PML/EPHA2/FOXA1/ELF3/SERPINB5/EDA	25
BP	GO:0007565	female pregnancy	33/1220	177/18862	3.13185e-08	4.34336e-07	2.42286e-07	HFE/SPP1/IL1B/MMP2/WNT4/TIMP1/MMP7/TGFB3/GJB2/ETS1/ESR1/UCP2/HAVCR2/ITGB4/AKR1B1/CNR1/CLDN4/ITGA2/GJA1/IDO1/LIF/IHH/LGALS9/CD38/ITGA5/COL16A1/FOSL1/TAC3/PRLR/DSG2/PZP/SYDE1/ACVR1C	33
BP	GO:0030888	regulation of B cell proliferation	18/1220	61/18862	3.16455e-08	4.37763e-07	2.44197e-07	TLR4/CTLA4/CASP3/PTPRC/CDKN1A/BLK/CD40/FCGR2B/TNFSF13B/LYN/IL7/CD38/INPP5D/BTK/TNFRSF13C/CLCF1/CD74/TNFRSF4	18
BP	GO:0060048	cardiac muscle contraction	28/1220	135/18862	3.22156e-08	4.44526e-07	2.4797e-07	CCN2/CXCR4/ACE2/TNNT2/FLNA/ADORA1/SCN5A/GJC1/PIK3CG/RYR2/MYL3/GJA1/TPM1/CACNA1C/KCNH2/KCNE5/KCNJ8/DSC2/PDE4B/KCNE1/CACNA2D1/ATP1A2/DSG2/MYL4/TNNI1/SCN1A/TNNI2/TNNI3K	28
BP	GO:0042100	B cell proliferation	23/1220	96/18862	3.23964e-08	4.4478e-07	2.48111e-07	TLR4/CTLA4/CASP3/PTPRC/CDKN1A/BLK/CD40/CD40LG/FCGR2B/LEF1/TNFSF13B/LYN/IL7/CD38/CD19/INPP5D/BTK/MS4A1/TNFRSF13C/CLCF1/CD74/PLCL2/TNFRSF4	23
BP	GO:0071357	cellular response to type I interferon	23/1220	96/18862	3.23964e-08	4.4478e-07	2.48111e-07	IRF5/MMP12/PSMB8/STAT2/IRF1/MX1/ISG15/NLRC5/ADAR/IRF7/SAMHD1/IFIT2/IFNAR2/MX2/BST2/IFI27/SP100/RNASEL/IRF9/ISG20/IFITM1/OAS2/USP18	23
BP	GO:0035296	regulation of tube diameter	27/1220	127/18862	3.26916e-08	4.46595e-07	2.49124e-07	AGT/EDNRA/CASR/EDN1/ICAM1/GCLC/APOE/ACE2/ADORA1/SERPINF2/P2RY2/ACTA2/F2RL1/GJA1/EDN3/SLC6A4/ADORA2A/GPER1/CD38/ADRA2A/FGB/GCH1/GCLM/ATP1A2/HTR7/FGG/PTAFR	27
BP	GO:0097746	blood vessel diameter maintenance	27/1220	127/18862	3.26916e-08	4.46595e-07	2.49124e-07	AGT/EDNRA/CASR/EDN1/ICAM1/GCLC/APOE/ACE2/ADORA1/SERPINF2/P2RY2/ACTA2/F2RL1/GJA1/EDN3/SLC6A4/ADORA2A/GPER1/CD38/ADRA2A/FGB/GCH1/GCLM/ATP1A2/HTR7/FGG/PTAFR	27
BP	GO:0060047	heart contraction	44/1220	279/18862	3.45364e-08	4.70622e-07	2.62527e-07	CCN2/AGT/EDN1/KCNJ11/CXCR4/ACE2/TGFB2/FXYD2/TNNT2/FLNA/DES/ADORA1/SCN5A/GJC1/PIK3CG/RYR2/MYL3/GJA1/EDN3/ABCC9/MYL2/TPM1/CACNA1C/KCNH2/NPR2/KCNE5/CELF2/KCNJ8/DSC2/PDE4B/GCH1/KCNE1/ADORA3/CACNA2D1/ATP1A2/DSG2/SPTBN4/MYL4/KCND1/SGCG/TNNI1/SCN1A/TNNI2/TNNI3K	44
BP	GO:0032970	regulation of actin filament-based process	55/1220	389/18862	3.54552e-08	4.81944e-07	2.68843e-07	CCN2/EDN1/ELN/ICAM1/WNT4/MYH9/PDGFRB/CCL11/TGFB3/PDPN/FLNA/LIMK1/CCR7/ADORA1/LMOD1/SERPINF2/PIK3R1/F2RL1/SCN5A/RYR2/SFRP1/TPM1/RAC2/TMSB4X/CACNA1C/CSF1R/LRP1/DBN1/S100A10/RHOB/WAS/VASP/RHOH/FSCN1/DSC2/CCL21/PDE4B/ALOX15/TRPM2/TMSB10/HRG/HCK/BST2/ATP1A2/CORO1A/IQGAP3/DSG2/FHOD1/ARPC1B/CNN2/SPTBN4/MYLK3/HCLS1/GRHL3/TACSTD2	55
BP	GO:0002675	positive regulation of acute inflammatory response	12/1220	27/18862	3.55715e-08	4.82328e-07	2.69057e-07	TNF/IL1B/C3/PTGS2/CCR7/CNR1/PIK3CG/OSM/TNFRSF11A/BTK/OSMR/ADAM8	12
BP	GO:0070231	T cell apoptotic process	16/1220	49/18862	3.72429e-08	5.03744e-07	2.81003e-07	FASLG/CCL5/FAS/LGALS3/IL2RA/GLI3/ARG2/CD274/IDO1/BCL2L11/CD27/LGALS9/RIPK3/BAK1/ST3GAL1/ADAM8	16
BP	GO:0098739	import across plasma membrane	31/1220	161/18862	3.75601e-08	5.06784e-07	2.82699e-07	HFE/SLC9A3/SLC34A1/SLC12A1/LRP2/KCNJ11/KCNJ1/SLC12A3/ACE2/ATP12A/FXYD2/SLC22A2/KCNJ10/SLC15A2/KCNJ13/ABCC9/SLC15A1/KCNH2/TRPV6/SLC39A8/SLC7A11/PRNP/KCNJ8/SLC7A2/SLC2A3/TRPM2/TRPV2/CACNA2D1/ATP1A2/FOLR2/SLC2A5	31
BP	GO:0048017	inositol lipid-mediated signaling	35/1220	196/18862	3.77449e-08	5.08026e-07	2.83392e-07	TNF/AGT/FN1/EGF/EDN1/IL18/CCL5/F2/PDGFB/PDGFRB/TGFB2/CAT/DCN/SELP/NCF1/PIK3R1/FLT3/F2RL1/PLCH2/PIK3CG/NGF/KLF4/PIK3CD/PLCD1/LYN/OSM/GPER1/CSF1R/PLD2/SERPINE2/PLCB2/FGR/PTAFR/PLCL2/HCLS1	35
BP	GO:0035150	regulation of tube size	27/1220	128/18862	3.89142e-08	5.22481e-07	2.91455e-07	AGT/EDNRA/CASR/EDN1/ICAM1/GCLC/APOE/ACE2/ADORA1/SERPINF2/P2RY2/ACTA2/F2RL1/GJA1/EDN3/SLC6A4/ADORA2A/GPER1/CD38/ADRA2A/FGB/GCH1/GCLM/ATP1A2/HTR7/FGG/PTAFR	27
BP	GO:0007369	gastrulation	33/1220	179/18862	4.15638e-08	5.5669e-07	3.10538e-07	FN1/MMP2/IL1RN/SNAI1/MMP14/COL7A1/LEF1/ITGB4/ITGB3/LAMB3/SFRP1/ITGA2/GJA1/FOXF1/COL5A1/COL4A2/KLF4/ITGA4/ITGB2/RACK1/MAPK7/GATA6/INHBA/COL12A1/COL5A2/EPHA2/EYA2/COL8A1/ITGA5/COL6A1/WNT5B/NR4A3/TGIF2	33
BP	GO:1903557	positive regulation of tumor necrosis factor superfamily cytokine production	22/1220	90/18862	4.35244e-08	5.81381e-07	3.24311e-07	TLR4/CCL3/TLR2/PTPRC/HSPB1/NOD2/CLEC7A/CD14/HAVCR2/PIK3R1/IFIH1/LBP/IFNGR1/CLU/NOD1/PF4/TNFRSF8/LGALS9/CARD9/CCL19/PTAFR/ADAM8	22
BP	GO:0048659	smooth muscle cell proliferation	31/1220	162/18862	4.36195e-08	5.81381e-07	3.24311e-07	TNF/HMOX1/EDN1/ELN/MMP2/PPARG/IL18/CCL5/PDGFB/PDGFRB/IGFBP3/CDKN1A/TGFB3/TGM2/TNFAIP3/SERPINF2/CCN3/AKR1B1/ITGA2/GJA1/KLF4/IL6R/TPM1/CDH13/GPER1/ADAMTS1/PTGIR/AIF1/P2RY6/NR4A3/PTAFR	31
BP	GO:0003158	endothelium development	28/1220	137/18862	4.49781e-08	5.96586e-07	3.32793e-07	TNF/IL1B/ICAM1/GSTM3/BMP6/TNFRSF1A/CXCR4/CXCL10/CD34/NOTCH1/PDPN/CLDN1/DLL4/F2RL1/SOX18/GJA1/CLDN3/CDH5/WNT7A/RHOB/PROC/COL15A1/FSTL1/S1PR2/ROBO4/PTPRS/ADAMTS12/TMEM100	28
BP	GO:0030183	B cell differentiation	28/1220	137/18862	4.49781e-08	5.96586e-07	3.32793e-07	VCAM1/PTPRC/CD40LG/FCGR2B/MMP14/PIK3R1/FLT3/SFRP1/ITGA4/IL11/IL7/LGALS1/TCIRG1/HHEX/KLF6/CD27/INHBA/LFNG/BAK1/CDH17/CD19/INPP5D/ST3GAL1/BTK/MS4A1/CLCF1/PLCL2/MFNG	28
BP	GO:0043550	regulation of lipid kinase activity	19/1220	69/18862	4.57735e-08	6.0567e-07	3.3786e-07	TGFB1/F2/PDGFB/PDGFRB/NOD2/CCR7/SOCS3/PIK3R1/FLT3/SOCS1/KLF4/LYN/P2RY12/CD19/CCL21/CCL19/SOCS2/FGR/AGAP2	19
BP	GO:0002714	positive regulation of B cell mediated immunity	14/1220	38/18862	4.6331e-08	6.101e-07	3.40332e-07	TGFB1/TNF/C3/PTPRC/NOD2/CD40/HPX/TBX21/BTK/CD226/XCL1/FCER2/CLCF1/NECTIN2	14
BP	GO:0002891	positive regulation of immunoglobulin mediated immune response	14/1220	38/18862	4.6331e-08	6.101e-07	3.40332e-07	TGFB1/TNF/C3/PTPRC/NOD2/CD40/HPX/TBX21/BTK/CD226/XCL1/FCER2/CLCF1/NECTIN2	14
BP	GO:0032731	positive regulation of interleukin-1 beta production	17/1220	56/18862	4.77538e-08	6.27327e-07	3.49941e-07	TNF/TLR4/NLRP3/CCL3/HSPB1/NOD2/CLEC7A/CASP8/P2RX7/CASP1/NOD1/LGALS9/NLRC4/AIM2/TLR8/CCL19/GSDMD	17
BP	GO:0031639	plasminogen activation	11/1220	23/18862	5.20094e-08	6.81596e-07	3.80215e-07	SERPINE1/SERPINF2/APOH/RUNX1/FGB/SERPINE2/KLKB1/FGG/MELTF/CTSZ/CLEC3B	11
BP	GO:1901222	regulation of NIK/NF-kappaB signaling	24/1220	106/18862	5.27815e-08	6.90065e-07	3.84939e-07	TNF/EDN1/IL1B/TLR4/IL18/PTPN22/NLRP3/TLR2/NOD2/CD14/HAVCR2/CCN3/TLR7/HDAC7/NOD1/TMSB4X/CD27/LGALS9/EIF2AK2/IL18R1/TNFSF14/CCL19/NOL3/NMI	24
BP	GO:0032872	regulation of stress-activated MAPK cascade	33/1220	181/18862	5.4885e-08	7.14322e-07	3.9847e-07	TNF/CCN2/IL1B/TLR4/MYC/FAS/PTPN22/TGFB2/NOD2/CCR7/DACT1/CLEC7A/FCGR2B/NCF1/SERPINF2/BMP2/F2RL1/FLT4/SFRP1/SPI1/NOD1/CD27/WNT7A/EIF2AK2/CCL21/CARD9/TRAF1/CCL19/GADD45B/DUSP10/SIRPA/SEMA4C/MTURN	33
BP	GO:0043552	positive regulation of phosphatidylinositol 3-kinase activity	13/1220	33/18862	5.51188e-08	7.14322e-07	3.9847e-07	TGFB1/PDGFB/PDGFRB/NOD2/CCR7/FLT3/LYN/P2RY12/CD19/CCL21/CCL19/FGR/AGAP2	13
BP	GO:0014015	positive regulation of gliogenesis	18/1220	63/18862	5.51585e-08	7.14322e-07	3.9847e-07	TGFB1/TNF/IL1B/PPARG/LRP2/SHH/CXCR4/TLR2/NOTCH1/TNFRSF1B/BMP2/LIF/LYN/EGR2/ASPA/SERPINE2/CLCF1/PTPRZ1	18
BP	GO:2000401	regulation of lymphocyte migration	18/1220	63/18862	5.51585e-08	7.14322e-07	3.9847e-07	CCL2/CCR6/CCL5/CXCL10/CCL3/CCL4/CXCL14/ITGA4/CCL7/CXCL13/KLRK1/RIPK3/AIF1/CCL21/XCL1/CCL20/ADAM8/PADI2	18
BP	GO:0002507	tolerance induction	12/1220	28/18862	5.85868e-08	7.56931e-07	4.22238e-07	IL2RA/BLK/CD274/TNFAIP3/CCR4/HAVCR2/IDO1/LYN/ICOS/LGALS9/IRAK3/LILRB4	12
BP	GO:0002702	positive regulation of production of molecular mediator of immune response	23/1220	99/18862	5.99393e-08	7.72582e-07	4.30969e-07	TGFB1/IL1B/TLR4/B2M/IL18/RBP4/PTPN22/NLRP3/IL1R1/PTPRC/NOD2/CD40/CLEC7A/F2RL1/HPX/IL18R1/TBX21/CD226/XCL1/NR4A3/CLCF1/CD74/TNFRSF4	23
BP	GO:0046632	alpha-beta T cell differentiation	24/1220	107/18862	6.39229e-08	8.20731e-07	4.57828e-07	IL18/SHH/NLRP3/GLI3/CD80/LEF1/ANXA1/SOCS1/PRDM1/IL6R/RUNX1/IRF1/IHH/LGALS9/IL18R1/ZBTB16/CD83/TBX21/RUNX3/CCL19/RELB/LILRB4/PLA2G2D/ITK	24
BP	GO:0032757	positive regulation of interleukin-8 production	17/1220	57/18862	6.39745e-08	8.20731e-07	4.57828e-07	TNF/SERPINE1/IL1B/TLR4/TLR2/NOD2/TLR5/CLEC7A/CD14/F2RL1/LBP/TLR7/NOD1/LGALS9/HSPA1B/TLR8/CD74	17
BP	GO:2001185	regulation of CD8-positive, alpha-beta T cell activation	10/1220	19/18862	6.66404e-08	8.52935e-07	4.75792e-07	HFE/PTPN22/CD274/SOCS1/RUNX1/IRF1/RUNX3/XCL1/LILRB4/VSIR	10
BP	GO:1905521	regulation of macrophage migration	14/1220	39/18862	6.79869e-08	8.68141e-07	4.84274e-07	CCL5/CCL3/MMP14/CSF1/MST1/CX3CR1/C5AR1/CSF1R/RARRES2/P2RY12/C3AR1/EMILIN1/CXCL17/CMKLR1	14
BP	GO:1904645	response to amyloid-beta	16/1220	51/18862	7.05574e-08	8.98868e-07	5.01415e-07	TLR4/MMP2/ICAM1/VCAM1/MMP3/MMP12/FCGR2B/GJA1/ITGA4/NGFR/MMP13/BCL2L11/LRP1/PRNP/CACNA2D1/CASP4	16
BP	GO:0048015	phosphatidylinositol-mediated signaling	34/1220	192/18862	7.27606e-08	9.24785e-07	5.15872e-07	TNF/AGT/FN1/EGF/EDN1/IL18/CCL5/F2/PDGFB/PDGFRB/TGFB2/CAT/DCN/SELP/NCF1/PIK3R1/FLT3/F2RL1/PLCH2/PIK3CG/NGF/KLF4/PIK3CD/PLCD1/LYN/OSM/GPER1/CSF1R/SERPINE2/PLCB2/FGR/PTAFR/PLCL2/HCLS1	34
BP	GO:0002709	regulation of T cell mediated immunity	20/1220	78/18862	7.54477e-08	9.56719e-07	5.33686e-07	HFE/IL1B/B2M/IL18/NLRP3/IL1R1/PTPRC/NOD2/FCGR2B/TNFRSF1B/RIPK3/IL18R1/WAS/TBX21/XCL1/AZGP1/LILRB4/KLRD1/PVR/NECTIN2	20
BP	GO:0060485	mesenchyme development	44/1220	287/18862	8.03607e-08	1.01667e-06	5.67126e-07	TGFB1/EDNRA/FN1/EDN1/IL1B/RET/WNT4/ROBO1/MYC/SHH/PDGFRB/COL1A1/TGFB2/SNAI1/SOX11/NOTCH1/TGFB3/PDPN/FLNA/TBX1/S100A4/ACTG2/LOXL2/TCF21/BMP2/LEF1/ACTA2/SFRP1/FOXF1/EDN3/AXIN2/SPRY1/ALDH1A2/NRP2/ZFPM2/FRZB/TGFB1I1/FOXA1/WNT10A/GLIPR2/TMEM100/SEMA4C/RADIL/HEYL	44
BP	GO:0003007	heart morphogenesis	39/1220	239/18862	8.13558e-08	1.02688e-06	5.72825e-07	TGFB1/ELN/LRP2/ROBO1/RBP4/SHH/TGFB2/SNAI1/SOX11/NOTCH1/TNNT2/FLNA/TBX1/DLL4/BMP2/FZD2/SOX18/RYR2/MYL3/FOXF1/COL5A1/DNAAF1/FHL2/MYL2/AXIN2/TPM1/IHH/ADAMTS1/GATA6/SPRY1/STIL/ALDH1A2/NRP2/TBX21/ZFPM2/PIM1/TMEM100/ADGRG6/HEYL	39
BP	GO:0032675	regulation of interleukin-6 production	30/1220	158/18862	8.59789e-08	1.08274e-06	6.03985e-07	TNF/IL1B/TLR4/PTPN22/TLR2/NOD2/CLEC7A/TNFAIP3/HAVCR2/IFIH1/F2RL1/LBP/BANK1/ARRB2/IL6R/TLR7/NOD1/IL16/LGALS9/RAB7B/INPP5D/AIF1/TLR8/CARD9/C5AR2/IRAK3/CD74/PTAFR/LILRB4/SIRPA	30
BP	GO:0050767	regulation of neurogenesis	50/1220	348/18862	8.88162e-08	1.11023e-06	6.1932e-07	TGFB1/TNF/FN1/SPP1/IL1B/PPARG/B2M/LRP2/TRPC6/ROBO1/SHH/F2/CXCR4/MME/TLR2/GLI3/SOX11/CCL11/NOTCH1/LIMK1/DLL4/PLXNC1/TNFRSF1B/BDNF/BMP2/CX3CR1/NGF/LIF/NGFR/MAP1B/LYN/GPER1/LRP1/DBN1/EGR2/ASPA/WNT7A/LRP8/DISC1/RELN/SERPINE2/TRPV2/PTPRS/DUSP10/CLCF1/NAP1L1/CRABP2/SEMA4C/PTPRZ1/HEYL	50
BP	GO:2001233	regulation of apoptotic signaling pathway	50/1220	348/18862	8.88162e-08	1.11023e-06	6.1932e-07	TNF/HMOX1/AGT/SERPINE1/IL1B/RET/ICAM1/WNT4/FASLG/FAS/LGALS3/S100A8/SNAI1/PTPRC/S100A9/HSPB1/TP63/CD44/CASP8/TNFSF10/TNFAIP3/BDNF/PLAUR/CLU/SFRP1/CX3CR1/ATF3/ARRB2/NGFR/IL7/PF4/RACK1/GPER1/MAPK7/BCL2L11/PML/INHBA/RIPK3/HSPA1B/TNFRSF12A/EYA2/INHBB/FGB/GCLM/TRAF1/PMAIP1/FGG/CD74/NOL3/SP100	50
BP	GO:0034340	response to type I interferon	23/1220	101/18862	8.89726e-08	1.11023e-06	6.1932e-07	IRF5/MMP12/PSMB8/STAT2/IRF1/MX1/ISG15/NLRC5/ADAR/IRF7/SAMHD1/IFIT2/IFNAR2/MX2/BST2/IFI27/SP100/RNASEL/IRF9/ISG20/IFITM1/OAS2/USP18	23
BP	GO:2000379	positive regulation of reactive oxygen species metabolic process	23/1220	101/18862	8.89726e-08	1.11023e-06	6.1932e-07	TGFB1/TNF/AGT/EDN1/IL1B/TLR4/ICAM1/PTGS2/F2/PDGFB/PDGFRB/ITGAM/ACE2/CDKN1A/PTX3/CLEC7A/F2RL1/CLU/KLF4/SNCA/RAB27A/ITGB2/RIPK3	23
BP	GO:0048565	digestive tract development	26/1220	125/18862	9.32278e-08	1.16069e-06	6.47465e-07	TNF/RET/SHH/TGFB2/GLI3/SOX11/CDKN1A/NOTCH1/TP63/TGFB3/GLI1/SCT/DACT1/TCF21/STRA6/GLI2/SFRP1/FOXF1/DNAAF1/FOXE1/IHH/GATA6/RARRES2/CLMP/ALDH1A2/KLF5	26
BP	GO:0060055	angiogenesis involved in wound healing	12/1220	29/18862	9.40631e-08	1.16579e-06	6.5031e-07	TNF/SERPINE1/CXCR4/CD34/ALOX5/ETS1/TNFAIP3/ITGB3/HPSE/MCAM/B4GALT1/SMOC2	12
BP	GO:1902624	positive regulation of neutrophil migration	12/1220	29/18862	9.40631e-08	1.16579e-06	6.5031e-07	EDN1/IL1R1/CCR7/LBP/C5AR1/RAC2/CCL21/C3AR1/XCL1/CCL19/CD74/ADAM8	12
BP	GO:0010594	regulation of endothelial cell migration	38/1220	231/18862	9.58039e-08	1.18468e-06	6.6085e-07	TGFB1/TNF/HMOX1/AGT/EGF/EDN1/PPARG/APOE/PTGS2/PDGFB/NOTCH1/HSPB1/SPARC/ETS1/CD40/AKT3/DCN/DLL4/ANXA1/ITGB3/PIK3CG/FLT4/KLF4/APOH/PIK3CD/HDAC7/TMSB4X/CXCL13/WNT7A/RHOB/SCARB1/EPHA2/NRP2/ANXA3/VASH1/HRG/SMOC2/SP100	38
BP	GO:0050708	regulation of protein secretion	43/1220	279/18862	9.663e-08	1.19104e-06	6.64398e-07	TGFB1/TNF/KCNN4/CASR/IL1B/TLR4/BMP6/KCNJ11/ABCC8/APOE/CCL5/RBP4/TLR2/TGFB2/SLC2A2/ALOX5/TGFB3/BLK/UCP2/ANO1/ANXA1/CCN3/F2RL1/CNR1/NR0B2/SFRP1/GJA1/ADORA2A/CACNA1C/GPER1/TCIRG1/LRP1/CD38/ADRA2A/CD33/INHBB/ABCG1/FGB/PIM3/FGG/ADAM8/RHBDF2/ACVR1C	43
BP	GO:1903036	positive regulation of response to wounding	19/1220	72/18862	9.6753e-08	1.19104e-06	6.64398e-07	SERPINE1/F2/CXCR4/FLNA/CLDN1/CLEC7A/SERPINF2/ANXA1/CLDN4/APOH/CLDN3/HPSE/ST3GAL4/LRP1/ADRA2A/DUOX2/HRG/SMOC2/REG3G	19
BP	GO:0032735	positive regulation of interleukin-12 production	14/1220	40/18862	9.83895e-08	1.20847e-06	6.7412e-07	TLR4/IRF5/TLR2/NOD2/CD40/CD40LG/CCR7/CLEC7A/IDO1/IRF1/IL16/LGALS9/CCL19/LTB	14
BP	GO:0003015	heart process	44/1220	289/18862	9.8621e-08	1.2086e-06	6.74195e-07	CCN2/AGT/EDN1/KCNJ11/CXCR4/ACE2/TGFB2/FXYD2/TNNT2/FLNA/DES/ADORA1/SCN5A/GJC1/PIK3CG/RYR2/MYL3/GJA1/EDN3/ABCC9/MYL2/TPM1/CACNA1C/KCNH2/NPR2/KCNE5/CELF2/KCNJ8/DSC2/PDE4B/GCH1/KCNE1/ADORA3/CACNA2D1/ATP1A2/DSG2/SPTBN4/MYL4/KCND1/SGCG/TNNI1/SCN1A/TNNI2/TNNI3K	44
BP	GO:1901653	cellular response to peptide	54/1220	391/18862	1.04019e-07	1.27191e-06	7.09508e-07	CASR/EDN1/IL1B/TLR4/PPARG/ICAM1/VCAM1/KL/VIM/FBN1/PTPN22/ATP6V0A4/NOD2/GJB2/PCK1/FCGR2B/UCP2/ANO1/PNPLA3/GHR/PRKCB/SOCS3/KLF15/PIK3R1/STAT6/AKR1B1/SOCS1/GJA1/KLF4/ITGA4/NGFR/MAP1B/NOD1/ADCY3/LYN/GPER1/TCIRG1/BCL2L11/LRP1/RARRES2/PRNP/INHBB/KLF5/PRLR/CACNA2D1/NR4A3/CASP4/SOCS2/PRKAR1B/KLF10/ECHDC3/RAB31/GHRHR/SH2B2	54
BP	GO:0001763	morphogenesis of a branching structure	33/1220	186/18862	1.0768e-07	1.31374e-06	7.32842e-07	TNF/AGT/EDNRA/EGF/CASR/EDN1/WNT4/MYC/COL4A1/SHH/GLI3/CCL11/NOTCH1/TP63/ESR1/DLL4/TGM2/MMP14/CSF1/TCF21/BMP2/SOCS3/LEF1/GLI2/SFRP1/FOXF1/TNC/IHH/PML/SPRY1/EPHA2/FOXA1/TACSTD2	33
BP	GO:0042116	macrophage activation	23/1220	102/18862	1.07929e-07	1.31386e-06	7.32908e-07	TNF/TLR4/SLC11A1/ITGAM/CCL3/TLR2/PTPRC/FCGR2B/HAVCR2/LBP/IFNGR1/CLU/C1QA/SNCA/IL1RL1/C5AR1/TLR7/ITGB2/AIF1/TLR8/DYSF/CD74/NMI	23
BP	GO:0002793	positive regulation of peptide secretion	29/1220	151/18862	1.08658e-07	1.3198e-06	7.36223e-07	TGFB1/HFE/KCNN4/CASR/TLR4/BMP6/RBP4/S100A8/TLR2/TGFB2/TGFB3/BLK/SCT/ADORA1/ANO1/F2RL1/NR0B2/GJA1/ADORA2A/GPER1/LRP1/CD38/CD33/ABCG1/FGB/FGG/ADAM8/GHRHR/FFAR4	29
BP	GO:0006919	activation of cysteine-type endopeptidase activity involved in apoptotic process	21/1220	87/18862	1.10979e-07	1.34204e-06	7.48629e-07	TNF/COL4A3/PPARG/FASLG/ROBO1/FAS/S100A8/S100A9/SLC22A2/CASP8/TNFSF10/CYCS/NGF/SNCA/NGFR/NOD1/RACK1/PML/BAK1/NLRC4/PMAIP1	21
BP	GO:0032760	positive regulation of tumor necrosis factor production	21/1220	87/18862	1.10979e-07	1.34204e-06	7.48629e-07	TLR4/CCL3/TLR2/PTPRC/HSPB1/NOD2/CLEC7A/CD14/HAVCR2/PIK3R1/IFIH1/LBP/IFNGR1/CLU/NOD1/PF4/TNFRSF8/LGALS9/CARD9/CCL19/PTAFR	21
BP	GO:0090303	positive regulation of wound healing	17/1220	59/18862	1.12367e-07	1.35583e-06	7.56321e-07	SERPINE1/F2/CXCR4/CLDN1/CLEC7A/SERPINF2/ANXA1/CLDN4/APOH/CLDN3/HPSE/ST3GAL4/ADRA2A/DUOX2/HRG/SMOC2/REG3G	17
BP	GO:0031214	biomineral tissue development	30/1220	160/18862	1.15041e-07	1.382e-06	7.70921e-07	TGFB1/SPP1/WNT4/BMP6/ALPL/KL/COL1A1/CCL3/LOX/COL1A2/NOTCH1/ALOX5/TGFB3/MGP/TBX1/BMP2/P2RX7/PTH1R/CCR1/AXIN2/TCIRG1/ASGR2/ISG15/MMP20/ALOX15/FGR/ANKH/KLF10/CLEC3B/RFLNA	30
BP	GO:0048660	regulation of smooth muscle cell proliferation	30/1220	160/18862	1.15041e-07	1.382e-06	7.70921e-07	TNF/HMOX1/EDN1/ELN/MMP2/PPARG/IL18/CCL5/PDGFB/PDGFRB/IGFBP3/CDKN1A/TGFB3/TGM2/TNFAIP3/SERPINF2/AKR1B1/ITGA2/GJA1/KLF4/IL6R/TPM1/CDH13/GPER1/ADAMTS1/PTGIR/AIF1/P2RY6/NR4A3/PTAFR	30
BP	GO:1903556	negative regulation of tumor necrosis factor superfamily cytokine production	19/1220	73/18862	1.22934e-07	1.4736e-06	8.22017e-07	TLR4/PTPN22/CD34/NOD2/POMC/ARG2/CD274/TNFAIP3/HAVCR2/LBP/AXL/ARRB2/LGALS9/CD33/C5AR2/IRAK3/CLEC4A/SIRPA/VSIR	19
BP	GO:0001706	endoderm formation	16/1220	53/18862	1.29077e-07	1.54385e-06	8.61205e-07	FN1/MMP2/MMP14/COL7A1/LAMB3/COL5A1/COL4A2/ITGA4/ITGB2/GATA6/INHBA/COL12A1/COL5A2/COL8A1/ITGA5/COL6A1	16
BP	GO:0014066	regulation of phosphatidylinositol 3-kinase signaling	26/1220	127/18862	1.3033e-07	1.55545e-06	8.67674e-07	TNF/AGT/FN1/EGF/IL18/CCL5/F2/PDGFB/PDGFRB/TGFB2/CAT/DCN/SELP/NCF1/PIK3R1/FLT3/F2RL1/PIK3CG/KLF4/PIK3CD/LYN/OSM/GPER1/SERPINE2/FGR/HCLS1	26
BP	GO:0033003	regulation of mast cell activation	14/1220	41/18862	1.40544e-07	1.67007e-06	9.31614e-07	HMOX1/HAVCR1/BLK/CNR1/FOXF1/RAC2/LYN/UNC13D/LGALS9/CNR2/CD226/NR4A3/FGR/NECTIN2	14
BP	GO:0046636	negative regulation of alpha-beta T cell activation	14/1220	41/18862	1.40544e-07	1.67007e-06	9.31614e-07	HFE/SHH/GLI3/ARG2/CD274/ANXA1/SOCS1/RUNX1/IHH/LGALS9/TBX21/RUNX3/XCL1/VSIR	14
BP	GO:0044409	entry into host	29/1220	153/18862	1.46147e-07	1.73288e-06	9.66654e-07	ICAM1/HAVCR1/CD4/CXCR4/CD46/ACE2/CCR5/PTX3/CD80/CLDN1/MRC1/NCAM1/ANPEP/ITGB3/ITGA2/AXL/LGALS1/LGALS9/CIITA/SCARB1/HSPA1B/EPHA2/ITGA5/TRIM5/CD74/PVR/NECTIN2/IFITM1/TNFRSF4	29
BP	GO:0046888	negative regulation of hormone secretion	17/1220	60/18862	1.47408e-07	1.74069e-06	9.71008e-07	EDN1/IL1B/KCNJ11/ADORA1/UCP2/CCN3/SFRP1/GJA1/LIF/IL11/OSM/INHBA/ADRA2A/INHBB/PIM3/FFAR4/ACVR1C	17
BP	GO:0010632	regulation of epithelial cell migration	44/1220	293/18862	1.47441e-07	1.74069e-06	9.71008e-07	TGFB1/TNF/HMOX1/AGT/EGF/EDN1/CCR6/PPARG/APOE/PTGS2/PDGFB/TGFB2/NOTCH1/HSPB1/SPARC/ETS1/CD40/AKT3/DCN/DLL4/ANXA1/ITGB3/PIK3CG/FLT4/ITGA2/KLF4/APOH/PIK3CD/HDAC7/TMSB4X/CXCL13/WNT7A/RHOB/SCARB1/EPHA2/NRP2/ANXA3/VASH1/HRG/DUSP10/SMOC2/SP100/GLIPR2/TACSTD2	44
BP	GO:0032635	interleukin-6 production	30/1220	162/18862	1.53049e-07	1.79915e-06	1.00362e-06	TNF/IL1B/TLR4/PTPN22/TLR2/NOD2/CLEC7A/TNFAIP3/HAVCR2/IFIH1/F2RL1/LBP/BANK1/ARRB2/IL6R/TLR7/NOD1/IL16/LGALS9/RAB7B/INPP5D/AIF1/TLR8/CARD9/C5AR2/IRAK3/CD74/PTAFR/LILRB4/SIRPA	30
BP	GO:0110148	biomineralization	30/1220	162/18862	1.53049e-07	1.79915e-06	1.00362e-06	TGFB1/SPP1/WNT4/BMP6/ALPL/KL/COL1A1/CCL3/LOX/COL1A2/NOTCH1/ALOX5/TGFB3/MGP/TBX1/BMP2/P2RX7/PTH1R/CCR1/AXIN2/TCIRG1/ASGR2/ISG15/MMP20/ALOX15/FGR/ANKH/KLF10/CLEC3B/RFLNA	30
BP	GO:0051051	negative regulation of transport	58/1220	438/18862	1.54e-07	1.80644e-06	1.00769e-06	TNF/HMOX1/EGF/EDN1/IL1B/ICAM1/KCNJ11/TNFRSF1A/APOE/SHH/LGALS3/TLR2/NOTCH1/ABCG5/SCT/ADORA1/FCGR2B/TNFRSF1B/UCP2/PRKCB/ANXA1/CCN3/APOC3/CNR1/ITGB3/PLA2R1/SFRP1/GJA1/FOXF1/LIF/SNCA/IL11/MAP1B/RACK1/OSM/SFRP4/KCNH2/INHBA/LGALS9/P2RY12/KCNE5/ADRA2A/CD33/INHBB/DYSF/KCNE1/SERPINE2/PIM3/BST2/ATP1A2/CORO1A/CD74/SP100/SIRPA/FFAR4/RHBDF2/TIFAB/ACVR1C	58
BP	GO:1901224	positive regulation of NIK/NF-kappaB signaling	18/1220	67/18862	1.55797e-07	1.82363e-06	1.01727e-06	TNF/EDN1/IL1B/TLR4/IL18/TLR2/NOD2/CD14/HAVCR2/TLR7/NOD1/CD27/LGALS9/EIF2AK2/IL18R1/TNFSF14/CCL19/NMI	18
BP	GO:0002712	regulation of B cell mediated immunity	16/1220	54/18862	1.72478e-07	2.00602e-06	1.11902e-06	TGFB1/TNF/C3/PTPRC/NOD2/CD40/FCGR2B/HPX/TBX21/BTK/CD226/XCL1/C4BPA/FCER2/CLCF1/NECTIN2	16
BP	GO:0002889	regulation of immunoglobulin mediated immune response	16/1220	54/18862	1.72478e-07	2.00602e-06	1.11902e-06	TGFB1/TNF/C3/PTPRC/NOD2/CD40/FCGR2B/HPX/TBX21/BTK/CD226/XCL1/C4BPA/FCER2/CLCF1/NECTIN2	16
BP	GO:0061756	leukocyte adhesion to vascular endothelial cell	16/1220	54/18862	1.72478e-07	2.00602e-06	1.11902e-06	TNF/ICAM1/VCAM1/ALOX5/ETS1/SELP/CX3CR1/SELL/KLF4/ITGA4/ITGB2/ST3GAL4/SLC39A8/FUT4/CCL21/PTAFR	16
BP	GO:0045687	positive regulation of glial cell differentiation	14/1220	42/18862	1.98316e-07	2.30164e-06	1.28392e-06	TGFB1/PPARG/SHH/CXCR4/TLR2/NOTCH1/TNFRSF1B/BMP2/LIF/EGR2/ASPA/SERPINE2/CLCF1/PTPRZ1	14
BP	GO:0043123	positive regulation of I-kappaB kinase/NF-kappaB signaling	32/1220	182/18862	2.07119e-07	2.39872e-06	1.33808e-06	TNF/HMOX1/TLR4/TNFRSF1A/FASLG/CD4/NOD2/FLNA/CD40/S100A4/CCR7/TGM2/UBD/CASP8/TNFSF10/PRKCB/F2RL1/GJA1/CASP1/NOD1/LGALS1/LGALS9/BIRC3/S100B/TRIM5/CCL21/CARD9/CCL19/BST2/CD74/TIFA/EDA	32
BP	GO:0019058	viral life cycle	49/1220	348/18862	2.23326e-07	2.58097e-06	1.43974e-06	TNF/CCL2/ICAM1/HAVCR1/APOE/CCL5/CD4/CXCR4/CD46/ACE2/SLPI/CCR5/NOTCH1/PTX3/CD80/CLDN1/MRC1/PC/NCAM1/ANPEP/ITGB3/ITGA2/AXL/MX1/LGALS1/PML/LGALS9/EIF2AK2/CIITA/SCARB1/HSPA1B/EPHA2/ITGA5/ISG15/ADAR/TRIM5/PARP10/BST2/IFI27/CXCR6/CD74/RNASEL/ISG20/PVR/NECTIN2/IFITM1/OAS2/ATG16L2/TNFRSF4	49
BP	GO:0002719	negative regulation of cytokine production involved in immune response	11/1220	26/18862	2.48049e-07	2.86066e-06	1.59576e-06	TGFB1/TNF/HMOX1/HFE/TGFB2/TGFB3/TBX21/XCL1/IRAK3/BST2/LILRB4	11
BP	GO:0032613	interleukin-10 production	17/1220	62/18862	2.48885e-07	2.86427e-06	1.59777e-06	TLR4/CD34/CD46/TLR2/NOD2/CD40LG/CLEC7A/CD274/FCGR2B/F2RL1/IDO1/LGALS9/ISG15/CD83/XCL1/LILRB4/VSIR	17
BP	GO:0042531	positive regulation of tyrosine phosphorylation of STAT protein	18/1220	69/18862	2.53322e-07	2.90922e-06	1.62285e-06	TNF/IL18/TNFRSF1A/CCL5/CD40/GHR/SOCS3/FLT3/LIF/IL6R/LYN/OSM/CSF1R/HPX/CRLF1/CLCF1/PARP9/HCLS1	18
BP	GO:0001961	positive regulation of cytokine-mediated signaling pathway	15/1220	49/18862	2.59789e-07	2.97103e-06	1.65733e-06	EDN1/CXCR4/IL1R1/MMP12/CSF1/AXL/CASP1/IL7/HPX/HSPA1B/NLRC5/IRF7/CASP4/CD74/PARP9	15
BP	GO:0046638	positive regulation of alpha-beta T cell differentiation	15/1220	49/18862	2.59789e-07	2.97103e-06	1.65733e-06	IL18/SHH/NLRP3/GLI3/CD80/ANXA1/SOCS1/RUNX1/IHH/LGALS9/ZBTB16/CD83/RUNX3/CCL19/LILRB4	15
BP	GO:2000403	positive regulation of lymphocyte migration	13/1220	37/18862	2.68527e-07	3.05803e-06	1.70586e-06	CCL5/CXCL10/CCL3/CCL4/CXCL14/ITGA4/CCL7/CXCL13/AIF1/CCL21/XCL1/CCL20/ADAM8	13
BP	GO:0051346	negative regulation of hydrolase activity	59/1220	456/18862	2.68996e-07	3.05803e-06	1.70586e-06	TNF/AGT/SERPINE1/COL4A3/TIMP1/C3/LGALS3/TGFB2/SERPINH1/SLPI/TNNT2/PTX3/C4A/CD44/TIMP2/C4B/ANXA2/LEPR/COL7A1/SERPINF2/SERPINC1/ANXA1/PLAUR/APOC3/PLA2R1/NGF/KLF4/ARRB2/SNCA/NGFR/ADORA2A/RGN/MAPK7/CD27/LRP1/SPRY1/A2M/KLRK1/PRNP/SERPINA6/TNFSF14/RHOH/SFN/CD109/SERPINE2/HRG/SPP2/TFPI2/BST2/NOL3/SERPINB12/PZP/SERPINB5/PPP1R1A/SPOCK1/GZMA/MICAL1/ELFN1/ANXA8	59
BP	GO:0052126	movement in host environment	31/1220	175/18862	2.69071e-07	3.05803e-06	1.70586e-06	ICAM1/HAVCR1/CD4/CXCR4/CD46/ACE2/CCR5/PTX3/CD80/CLDN1/MRC1/PC/NCAM1/ANPEP/ITGB3/ITGA2/AXL/LGALS1/PML/LGALS9/CIITA/SCARB1/HSPA1B/EPHA2/ITGA5/TRIM5/CD74/PVR/NECTIN2/IFITM1/TNFRSF4	31
BP	GO:0003206	cardiac chamber morphogenesis	24/1220	115/18862	2.69967e-07	3.06187e-06	1.708e-06	TGFB1/LRP2/ROBO1/RBP4/TGFB2/SOX11/NOTCH1/TNNT2/TBX1/DLL4/BMP2/FZD2/RYR2/MYL3/FOXF1/FHL2/MYL2/TPM1/ADAMTS1/GATA6/NRP2/ZFPM2/ADGRG6/HEYL	24
BP	GO:0048762	mesenchymal cell differentiation	37/1220	231/18862	2.81168e-07	3.17673e-06	1.77207e-06	TGFB1/EDNRA/FN1/EDN1/IL1B/RET/WNT4/SHH/COL1A1/TGFB2/SNAI1/SOX11/NOTCH1/TGFB3/PDPN/FLNA/TBX1/S100A4/LOXL2/TCF21/BMP2/LEF1/SFRP1/EDN3/AXIN2/SPRY1/ALDH1A2/NRP2/FRZB/TGFB1I1/FOXA1/WNT10A/GLIPR2/TMEM100/SEMA4C/RADIL/HEYL	37
BP	GO:0042475	odontogenesis of dentin-containing tooth	20/1220	84/18862	2.81835e-07	3.17673e-06	1.77207e-06	SERPINE1/SLC34A1/SHH/GLI3/TP63/TBX1/CSF1/BMP2/LEF1/SCN5A/GLI2/TNC/NGFR/TCIRG1/BCL2L11/CSF3R/MMP20/WNT10A/HTRA1/EDA	20
BP	GO:0046330	positive regulation of JNK cascade	20/1220	84/18862	2.81835e-07	3.17673e-06	1.77207e-06	TNF/CCN2/IL1B/TLR4/NOD2/CCR7/FCGR2B/NCF1/SERPINF2/F2RL1/FLT4/NOD1/CD27/WNT7A/CCL21/CARD9/TRAF1/CCL19/GADD45B/MTURN	20
BP	GO:0030879	mammary gland development	26/1220	132/18862	2.90961e-07	3.27286e-06	1.8257e-06	EGF/WNT4/ROBO1/GLI3/CCL11/TGFB3/ESR1/CSF1/MST1/LEF1/SERPINC1/GLI2/ITGA2/FOXF1/CSF1R/BCL2L11/PML/EPHA2/TNFRSF11A/HK2/ELF3/PRLR/SOCS2/IQGAP3/GHRHR/OAS2	26
BP	GO:0034329	cell junction assembly	56/1220	425/18862	2.96952e-07	3.3334e-06	1.85947e-06	TNF/AGT/FN1/IL1B/WNT4/TLR2/ACE2/SNAI1/GJB2/FLNA/CLDN1/MMP14/BDNF/CLDN10/PLEC/LAMC2/ITGB4/MICALL2/GJC1/CLDN4/CLDN7/GJB1/LAMB3/FLNC/SFRP1/ITGA2/GJA1/CDH11/CLDN3/AGRN/SNCA/RUNX1/MAP1B/LRP1/CDH5/ACTN1/WNT7A/S100A10/EPHA2/KRT14/ITGA5/VASP/SDK2/COL16A1/FSCN1/CTNND2/TPBG/KRT5/LRTM2/HRG/POF1B/PTPRS/NRCAM/PKP1/AMIGO2/FBLIM1	56
BP	GO:0038061	NIK/NF-kappaB signaling	32/1220	185/18862	3.04299e-07	3.4089e-06	1.90158e-06	TNF/EDN1/IL1B/TLR4/IL18/PTPN22/NLRP3/TLR2/CHI3L1/NOD2/CD14/PSMB8/HAVCR2/CCN3/TLR7/HDAC7/NOD1/PSMB9/TMSB4X/CD27/LGALS9/BIRC3/RIPK3/EIF2AK2/IL18R1/TNFSF14/CCL19/NFKB2/RELB/NOL3/PSMB10/NMI	32
BP	GO:0034121	regulation of toll-like receptor signaling pathway	19/1220	77/18862	3.06045e-07	3.41449e-06	1.9047e-06	TLR4/PTPN22/TLR2/NOD2/TLR5/ESR1/CD14/TNFAIP3/F2RL1/LBP/ARRB2/IRF1/LYN/BIRC3/RAB7B/IRF7/NLRP6/IRAK3/PTPRS	19
BP	GO:0046209	nitric oxide metabolic process	19/1220	77/18862	3.06045e-07	3.41449e-06	1.9047e-06	TNF/EDN1/IL1B/TLR4/ICAM1/PTGS2/CD34/TLR2/PTX3/CLEC7A/ARG2/CYP1B1/CLU/CX3CR1/KLF4/ITGB2/RGN/GCH1/SIRPA	19
BP	GO:0051271	negative regulation of cellular component movement	49/1220	352/18862	3.1686e-07	3.52796e-06	1.968e-06	TGFB1/TNF/HMOX1/CCL2/SERPINE1/PPARG/WNT4/TIMP1/APOE/ROBO1/SHH/IGFBP3/NOTCH1/COL3A1/DCN/ADORA1/DLL4/CYP1B1/CCN3/SFRP1/FBLN1/CX3CR1/GJA1/KLF4/APOH/CLDN3/TPM1/RGN/CXCL13/LRP1/ACTN1/KLRK1/RHOB/WAS/AIF1/CCL21/EMILIN1/VASH1/C5AR2/HRG/ADORA3/BST2/DUSP10/CD74/SP100/PADI2/IFITM1/ACVR1C/TACSTD2	49
BP	GO:0010517	regulation of phospholipase activity	18/1220	70/18862	3.20571e-07	3.56205e-06	1.98701e-06	EDNRA/CCL5/PDGFRB/ESR1/BDNF/ANXA1/PLA2R1/SNCA/C5AR1/LRP1/P2RY12/P2RY6/PLCB2/PTAFR/NTF4/RASGRP4/ITK/ANXA8	18
BP	GO:0016064	immunoglobulin mediated immune response	36/1220	223/18862	3.33297e-07	3.69595e-06	2.06171e-06	TGFB1/TNF/CCR6/CFI/C3/CD46/PTPRC/NOD2/C4A/CD40/CD40LG/FCGR2B/C4B/CLU/C1QA/C1S/C1QC/C1QB/TCIRG1/CD27/HPX/CD19/INPP5D/TBX21/TLR8/IRF7/BTK/CD226/XCL1/C4BPA/C7/FCER2/CLCF1/CD74/FCER1G/NECTIN2	36
BP	GO:0090022	regulation of neutrophil chemotaxis	12/1220	32/18862	3.41247e-07	3.77647e-06	2.10662e-06	EDN1/NOD2/CCR7/LBP/C5AR1/RAC2/CCL21/C3AR1/XCL1/CCL19/C5AR2/CD74	12
BP	GO:0042509	regulation of tyrosine phosphorylation of STAT protein	20/1220	85/18862	3.4638e-07	3.82554e-06	2.134e-06	TNF/IL18/TNFRSF1A/CCL5/SH2B3/CD40/GHR/SOCS3/FLT3/SOCS1/LIF/IL6R/LYN/OSM/CSF1R/HPX/CRLF1/CLCF1/PARP9/HCLS1	20
BP	GO:0014013	regulation of gliogenesis	21/1220	93/18862	3.72856e-07	4.10189e-06	2.28816e-06	TGFB1/TNF/IL1B/PPARG/LRP2/SHH/F2/CXCR4/TLR2/SOX11/NOTCH1/TNFRSF1B/BMP2/LIF/LYN/EGR2/ASPA/SERPINE2/DUSP10/CLCF1/PTPRZ1	21
BP	GO:0000302	response to reactive oxygen species	36/1220	224/18862	3.72899e-07	4.10189e-06	2.28816e-06	HMOX1/EDN1/MMP2/CASP3/APOE/TRPC6/PDGFRB/COL1A1/MMP3/ETS1/CAT/CCR7/TNFAIP3/UCP2/NCF1/CYP2E1/CYP1B1/ANXA1/SDC1/KLF4/AXL/TPM1/RACK1/MAPK7/RIPK3/BAK1/RHOB/DHFR/BTK/GCH1/FOSL1/CCL19/TRPM2/NR4A3/IL18RAP/SIRPA	36
BP	GO:0071692	protein localization to extracellular region	51/1220	375/18862	3.79241e-07	4.16329e-06	2.32241e-06	TGFB1/TNF/KCNN4/CASR/IL1B/TLR4/BMP6/IL1RN/KCNJ11/ABCC8/APOE/CCL5/RBP4/FBN1/TLR2/TGFB2/SLC2A2/ALOX5/TGFB3/BLK/UCP2/ANO1/ANXA1/PORCN/CCN3/F2RL1/CNR1/NR0B2/ABCA1/SFRP1/GJA1/ADORA2A/CACNA1C/GPER1/TCIRG1/LRP1/CD38/ADRA2A/CD33/INHBB/ABCG1/FGB/LTBP2/PIM3/FGG/CAVIN1/ADAM8/RCN3/RAB3D/RHBDF2/ACVR1C	51
BP	GO:2001057	reactive nitrogen species metabolic process	19/1220	78/18862	3.80305e-07	4.16662e-06	2.32426e-06	TNF/EDN1/IL1B/TLR4/ICAM1/PTGS2/CD34/TLR2/PTX3/CLEC7A/ARG2/CYP1B1/CLU/CX3CR1/KLF4/ITGB2/RGN/GCH1/SIRPA	19
BP	GO:1904996	positive regulation of leukocyte adhesion to vascular endothelial cell	10/1220	22/18862	3.89852e-07	4.25824e-06	2.37537e-06	TNF/ICAM1/ALOX5/ETS1/SELP/ITGA4/ITGB2/ST3GAL4/FUT4/PTAFR	10
BP	GO:0006869	lipid transport	59/1220	461/18862	3.90222e-07	4.25824e-06	2.37537e-06	AGT/SPP1/EGF/KCNN4/EDN1/IL1B/PPARG/BMP6/FASLG/APOE/RBP4/SHH/SLC4A1/ABCB11/SLC25A13/ABCG5/KCNJ10/POMC/LCAT/ADORA1/ANXA2/P2RX7/ANXA1/STRA6/APOC3/LBP/ITGB3/CLU/UGCG/NR0B2/PLA2R1/PLA2G2A/ABCA1/GJA1/APOH/SLC27A2/SLC51A/ADORA2A/FABP4/LRP1/SLC51B/INHBA/ABCA4/SLC7A11/SCARB1/MSR1/CYP8B1/LRAT/TNFRSF11A/AQP9/ABCG1/ATP8B2/ATP10A/ATP1A2/ESYT1/ABCA9/PLA2G2D/SLC10A6/ABCA8	59
BP	GO:0002825	regulation of T-helper 1 type immune response	11/1220	27/18862	3.94128e-07	4.27531e-06	2.38489e-06	IL1B/SLC11A1/IL18/IL1R1/CD80/HAVCR2/ANXA1/IL1RL1/IL18R1/XCL1/CCL19	11
BP	GO:0010818	T cell chemotaxis	11/1220	27/18862	3.94128e-07	4.27531e-06	2.38489e-06	CCL5/CXCL10/CCL3/CXCR3/PIK3CG/CXCL16/PIK3CD/CXCL11/CXCL13/CCL21/XCL1	11
BP	GO:0036037	CD8-positive, alpha-beta T cell activation	11/1220	27/18862	3.94128e-07	4.27531e-06	2.38489e-06	HFE/PTPN22/CD274/SOCS1/RUNX1/IRF1/RUNX3/XCL1/CLEC4A/LILRB4/VSIR	11
BP	GO:0055123	digestive system development	26/1220	134/18862	3.95976e-07	4.28687e-06	2.39134e-06	TNF/RET/SHH/TGFB2/GLI3/SOX11/CDKN1A/NOTCH1/TP63/TGFB3/GLI1/SCT/DACT1/TCF21/STRA6/GLI2/SFRP1/FOXF1/DNAAF1/FOXE1/IHH/GATA6/RARRES2/CLMP/ALDH1A2/KLF5	26
BP	GO:0032720	negative regulation of tumor necrosis factor production	18/1220	71/18862	4.03709e-07	4.36197e-06	2.43323e-06	TLR4/PTPN22/CD34/NOD2/POMC/ARG2/TNFAIP3/HAVCR2/LBP/AXL/ARRB2/LGALS9/CD33/C5AR2/IRAK3/CLEC4A/SIRPA/VSIR	18
BP	GO:0045471	response to ethanol	25/1220	126/18862	4.23743e-07	4.55633e-06	2.54166e-06	ICAM1/VCAM1/RBP4/NLRP3/S100A8/SPARC/CAT/CLDN1/CASP8/CD14/CYP2E1/CNR1/CLDN7/NR0B2/TNC/EIF4EBP1/SPI1/CLDN3/CYBB/CCL7/CD27/BAK1/KCNMB1/RGS19/SETD7	25
BP	GO:2000146	negative regulation of cell motility	48/1220	345/18862	4.24019e-07	4.55633e-06	2.54166e-06	TGFB1/TNF/HMOX1/CCL2/SERPINE1/PPARG/WNT4/TIMP1/APOE/ROBO1/SHH/IGFBP3/NOTCH1/COL3A1/DCN/ADORA1/DLL4/CYP1B1/CCN3/SFRP1/FBLN1/CX3CR1/GJA1/KLF4/APOH/CLDN3/TPM1/RGN/CXCL13/LRP1/KLRK1/RHOB/WAS/AIF1/CCL21/EMILIN1/VASH1/C5AR2/HRG/ADORA3/BST2/DUSP10/CD74/SP100/PADI2/IFITM1/ACVR1C/TACSTD2	48
BP	GO:0032755	positive regulation of interleukin-6 production	20/1220	86/18862	4.24193e-07	4.55633e-06	2.54166e-06	TNF/IL1B/TLR4/TLR2/NOD2/CLEC7A/IFIH1/F2RL1/LBP/IL6R/TLR7/NOD1/IL16/LGALS9/RAB7B/AIF1/TLR8/CARD9/CD74/PTAFR	20
BP	GO:0008016	regulation of heart contraction	38/1220	245/18862	4.50817e-07	4.83283e-06	2.69589e-06	CCN2/AGT/EDN1/KCNJ11/ACE2/TGFB2/FXYD2/TNNT2/FLNA/DES/ADORA1/SCN5A/GJC1/PIK3CG/RYR2/MYL3/GJA1/EDN3/ABCC9/MYL2/TPM1/CACNA1C/KCNH2/NPR2/KCNE5/CELF2/DSC2/PDE4B/GCH1/KCNE1/ADORA3/CACNA2D1/ATP1A2/DSG2/SPTBN4/MYL4/KCND1/TNNI3K	38
BP	GO:0019724	B cell mediated immunity	36/1220	226/18862	4.65598e-07	4.98154e-06	2.77885e-06	TGFB1/TNF/CCR6/CFI/C3/CD46/PTPRC/NOD2/C4A/CD40/CD40LG/FCGR2B/C4B/CLU/C1QA/C1S/C1QC/C1QB/TCIRG1/CD27/HPX/CD19/INPP5D/TBX21/TLR8/IRF7/BTK/CD226/XCL1/C4BPA/C7/FCER2/CLCF1/CD74/FCER1G/NECTIN2	36
BP	GO:0009306	protein secretion	50/1220	367/18862	4.66756e-07	4.98419e-06	2.78033e-06	TGFB1/TNF/KCNN4/CASR/IL1B/TLR4/BMP6/IL1RN/KCNJ11/ABCC8/APOE/CCL5/RBP4/TLR2/TGFB2/SLC2A2/ALOX5/TGFB3/BLK/UCP2/ANO1/ANXA1/PORCN/CCN3/F2RL1/CNR1/NR0B2/ABCA1/SFRP1/GJA1/ADORA2A/CACNA1C/GPER1/TCIRG1/LRP1/CD38/ADRA2A/CD33/INHBB/ABCG1/FGB/LTBP2/PIM3/FGG/CAVIN1/ADAM8/RCN3/RAB3D/RHBDF2/ACVR1C	50
BP	GO:0062197	cellular response to chemical stress	48/1220	347/18862	5.03591e-07	5.36706e-06	2.9939e-06	HMOX1/TLR4/MMP2/PPARG/CASP3/TRPC6/FAS/MMP3/ALOX5/HSPB1/GJB2/ETS1/CAT/TNFAIP3/NCF1/CYP1B1/ANXA1/AKR1B1/PLA2R1/CYCS/MSRA/KLF4/AXL/SNCA/CYBB/TPM1/RACK1/MAPK7/PML/DNMT3B/RIPK3/SLC7A11/RHOB/HSPA1B/AIF1/DHFR/NCF4/BTK/GCH1/TRPM2/CAPN3/RELB/NR4A3/SLC25A24/IL18RAP/NOL3/SIRPA/GPX8	48
BP	GO:0050869	negative regulation of B cell activation	12/1220	33/18862	5.04749e-07	5.36896e-06	2.99496e-06	CTLA4/CASP3/BLK/FCGR2B/TNFAIP3/SFRP1/BANK1/LYN/INHBA/INPP5D/BTK/SAMSN1	12
BP	GO:0035592	establishment of protein localization to extracellular region	50/1220	368/18862	5.07096e-07	5.38347e-06	3.00306e-06	TGFB1/TNF/KCNN4/CASR/IL1B/TLR4/BMP6/IL1RN/KCNJ11/ABCC8/APOE/CCL5/RBP4/TLR2/TGFB2/SLC2A2/ALOX5/TGFB3/BLK/UCP2/ANO1/ANXA1/PORCN/CCN3/F2RL1/CNR1/NR0B2/ABCA1/SFRP1/GJA1/ADORA2A/CACNA1C/GPER1/TCIRG1/LRP1/CD38/ADRA2A/CD33/INHBB/ABCG1/FGB/LTBP2/PIM3/FGG/CAVIN1/ADAM8/RCN3/RAB3D/RHBDF2/ACVR1C	50
BP	GO:0031098	stress-activated protein kinase signaling cascade	41/1220	276/18862	5.21557e-07	5.52462e-06	3.0818e-06	TNF/CCN2/CASR/IL1B/TLR4/MYC/FAS/PTPN22/TGFB2/NOD2/CD40LG/CCR7/DACT1/CLEC7A/FCGR2B/NCF1/SERPINF2/BMP2/MAPK10/AKR1B1/F2RL1/FLT4/SFRP1/SPI1/MLKL/NOD1/LYN/CD27/LGALS9/WNT7A/EIF2AK2/MAP3K8/CCL21/CARD9/TRAF1/CCL19/GADD45B/DUSP10/SIRPA/SEMA4C/MTURN	41
BP	GO:0032729	positive regulation of interferon-gamma production	17/1220	65/18862	5.22409e-07	5.52462e-06	3.0818e-06	TNF/IL1B/TLR4/SLC11A1/IL18/PTPN22/IL1R1/CLEC7A/CD14/HAVCR2/TLR7/LGALS9/IL18R1/TLR8/CD226/PDE4B/EBI3	17
BP	GO:0001101	response to acid chemical	24/1220	119/18862	5.24651e-07	5.53764e-06	3.08906e-06	UMOD/TNF/CCN2/AQP2/EDN1/MMP2/ICAM1/CASP3/COL4A1/COL1A1/COL1A2/KRT8/PCK1/PNPLA3/AKR1B1/SOCS1/CYBB/LYN/COL5A2/GSS/NSMF/COL16A1/COL6A1/GCLM	24
BP	GO:1903305	regulation of regulated secretory pathway	26/1220	136/18862	5.35081e-07	5.63687e-06	3.14441e-06	HMOX1/ITGAM/NOTCH1/BLK/FCGR2B/PRKCB/F2RL1/CNR1/FOXF1/RAB27A/ADORA2A/RAC2/LYN/ITGB2/UNC13D/LGALS9/TRPV6/WNT7A/ADRA2A/FGR/PRKCG/PTAFR/SYT6/MICAL1/RAB3D/CSPG5	26
BP	GO:0051960	regulation of nervous system development	55/1220	422/18862	5.39327e-07	5.6707e-06	3.16328e-06	TGFB1/TNF/FN1/SPP1/IL1B/PPARG/B2M/LRP2/TRPC6/ROBO1/SHH/F2/CXCR4/MME/TLR2/GLI3/SOX11/CCL11/NOTCH1/LIMK1/DLL4/PLXNC1/TNFRSF1B/BDNF/BMP2/MYRF/CX3CR1/NGF/LIF/AGRN/NGFR/MAP1B/LYN/GPER1/LRP1/DBN1/EGR2/ASPA/WNT7A/LRP8/DISC1/TPBG/RELN/SERPINE2/LRTM2/TRPV2/PTPRS/DUSP10/CLCF1/NAP1L1/CRABP2/SEMA4C/PTPRZ1/AMIGO2/HEYL	55
BP	GO:0030049	muscle filament sliding	13/1220	39/18862	5.42111e-07	5.67817e-06	3.16745e-06	VIM/TNNT2/DES/MYL3/MYL2/TPM1/TPM2/TPM4/TNNT1/MYL4/TNNI1/TNNT3/TNNI2	13
BP	GO:0033275	actin-myosin filament sliding	13/1220	39/18862	5.42111e-07	5.67817e-06	3.16745e-06	VIM/TNNT2/DES/MYL3/MYL2/TPM1/TPM2/TPM4/TNNT1/MYL4/TNNI1/TNNT3/TNNI2	13
BP	GO:0002523	leukocyte migration involved in inflammatory response	9/1220	18/18862	5.48977e-07	5.73911e-06	3.20145e-06	CCR6/NLRP3/S100A8/S100A9/ALOX5/LBP/ITGB2/ADAM8/TRIM55	9
BP	GO:0007200	phospholipase C-activating G protein-coupled receptor signaling pathway	22/1220	103/18862	5.52355e-07	5.76343e-06	3.21501e-06	AGT/CASR/EDN1/F2/CXCR2/ESR1/TGM2/ANO1/P2RY2/PTH1R/F2RL1/CX3CR1/C5AR1/P2RY12/F2RL3/ADRA2A/C3AR1/C5AR2/P2RY6/LTB4R/CMKLR1/FFAR4	22
BP	GO:0071559	response to transforming growth factor beta	39/1220	257/18862	5.6636e-07	5.89833e-06	3.29026e-06	TGFB1/EDN1/WNT4/FBN1/COL1A1/TGFB2/SOX11/LOX/COL1A2/COL3A1/TGFB3/POSTN/CLDN1/CDKN2B/LTBP4/SFRP1/CX3CR1/COL4A2/ARRB2/MAPK7/PML/CDH5/SPRY1/WNT7A/FMOD/LRG1/TGFB1I1/DKK3/RUNX3/EMILIN1/XCL1/WNT10A/HTRA1/CD109/LTBP2/NREP/CLEC3B/LRRC32/CILP	39
BP	GO:0019216	regulation of lipid metabolic process	53/1220	402/18862	6.04078e-07	6.2792e-06	3.50272e-06	TGFB1/TNF/AGT/IL1B/PPARG/WNT4/BMP6/C3/TNFRSF1A/APOE/PTGS2/F2/PDGFB/PDGFRB/ABCB11/SNAI1/NOD2/SCT/CCR7/ADORA1/PCK1/BMP2/ANXA1/FLT3/APOC3/CNR1/PIK3CG/ABCA1/FHL2/ACADM/ACOX1/LYN/RGN/RACK1/GPER1/SCD/RARRES2/P2RY12/SCARB1/ADRA2A/CD19/LPCAT1/DKK3/CCL21/ABCG1/CCL19/NR4A3/FGR/GRHL1/CD74/PSAPL1/RUBCNL/AGAP2	53
BP	GO:0002833	positive regulation of response to biotic stimulus	39/1220	258/18862	6.26491e-07	6.49984e-06	3.6258e-06	TLR4/BMP6/CCL5/NOD2/MMP12/CD274/PSMB8/HAVCR2/F2RL1/LBP/PSMB9/LYN/SH2D1A/HPX/KLRK1/NLRC4/AIM2/NLRC5/TRIM5/TLR8/IRF7/CD226/CARD9/HRG/CGAS/RELB/HCK/FCER1G/IL18RAP/VAV1/CLEC4A/KLRD1/ADAM8/LY86/PSMB10/PVR/NECTIN2/PARP9/NMI	39
BP	GO:0007260	tyrosine phosphorylation of STAT protein	20/1220	88/18862	6.29665e-07	6.52043e-06	3.63729e-06	TNF/IL18/TNFRSF1A/CCL5/SH2B3/CD40/GHR/SOCS3/FLT3/SOCS1/LIF/IL6R/LYN/OSM/CSF1R/HPX/CRLF1/CLCF1/PARP9/HCLS1	20
BP	GO:0006809	nitric oxide biosynthetic process	18/1220	73/18862	6.31404e-07	6.52609e-06	3.64045e-06	TNF/EDN1/IL1B/TLR4/ICAM1/PTGS2/CD34/PTX3/CLEC7A/ARG2/CYP1B1/CLU/CX3CR1/KLF4/ITGB2/RGN/GCH1/SIRPA	18
BP	GO:0050854	regulation of antigen receptor-mediated signaling pathway	17/1220	66/18862	6.616e-07	6.82532e-06	3.80736e-06	KCNN4/LGALS3/PTPN22/PTPRC/BLK/CCR7/FCGR2B/PRKCB/RUNX1/LYN/SH2D1A/PRNP/CD19/CD226/LILRB4/NECTIN2/PLCL2	17
BP	GO:0046328	regulation of JNK cascade	25/1220	129/18862	6.74329e-07	6.94356e-06	3.87332e-06	TNF/CCN2/IL1B/TLR4/PTPN22/NOD2/CCR7/DACT1/FCGR2B/NCF1/SERPINF2/F2RL1/FLT4/SFRP1/NOD1/CD27/WNT7A/CCL21/CARD9/TRAF1/CCL19/GADD45B/DUSP10/SIRPA/MTURN	25
BP	GO:0043303	mast cell degranulation	14/1220	46/18862	7.04874e-07	7.24447e-06	4.04118e-06	HMOX1/BLK/PIK3CG/FOXF1/PIK3CD/RAC2/LYN/UNC13D/LGALS9/LAT2/BTK/NR4A3/FGR/LAT	14
BP	GO:0043406	positive regulation of MAP kinase activity	36/1220	230/18862	7.18699e-07	7.36228e-06	4.1069e-06	TGFB1/TNF/AGT/EGF/EDN1/IL1B/RET/TLR4/ROBO1/PDGFB/PDGFRB/CXCR4/PTPRC/NOD2/TGFB3/CD40/CD40LG/GHR/BMP2/FLT3/MAPK10/PIK3CG/EDN3/MLKL/C5AR1/NOD1/ADRA2A/TNFRSF11A/S1PR2/CCL19/GADD45B/IGFBP6/IQGAP3/CD74/CXCL17/ADAM8	36
BP	GO:0043588	skin development	54/1220	415/18862	7.19025e-07	7.36228e-06	4.1069e-06	TNF/CASP3/KRT18/SHH/COL1A1/TGFB2/SNAI1/COL1A2/NOTCH1/COL3A1/TP63/KRT8/TGM1/CLDN1/KRT19/ANXA1/ITGB4/CLDN4/SOX18/UGCG/GLI2/ITGA2/COL5A1/RUNX1/NGFR/HPSE/FOXE1/CTSK/KRT17/GATA6/INHBA/COL5A2/EPHA2/KRT14/SFN/DSC2/FA2H/WNT10A/CD109/KRT5/PCSK6/COL5A3/GRHL1/DSG2/PPL/GJB3/EVPL/LTB/KRT75/REG3G/KRT15/PKP1/EDA/GRHL3	54
BP	GO:0010811	positive regulation of cell-substrate adhesion	24/1220	121/18862	7.22135e-07	7.38033e-06	4.11696e-06	FN1/WNT4/PDGFB/FLNA/CCR7/CSF1/SFRP1/FOXF1/FBLN2/CDH13/UNC13D/S100A10/COL8A1/ITGA5/COL16A1/DISC1/CCL21/EMILIN1/FGB/ALOX15/HRG/CCDC80/FGG/CSPG5	24
BP	GO:0010543	regulation of platelet activation	12/1220	34/18862	7.34267e-07	7.49034e-06	4.17833e-06	TLR4/APOE/F2/PDGFB/PDPN/BLK/SH2B3/SELP/LYN/SERPINE2/HRG/FCER1G	12
BP	GO:0071900	regulation of protein serine/threonine kinase activity	61/1220	492/18862	7.42539e-07	7.56065e-06	4.21755e-06	TGFB1/TNF/AGT/EGF/EDN1/IL1B/RET/TLR4/CASP3/APOE/ROBO1/PDGFB/PDGFRB/CXCR4/PTPN22/CXCL10/PTPRC/CDKN1A/HSPB1/NOD2/TGFB3/SH2B3/CD40/CD40LG/TNFAIP3/GHR/BMP2/MST1/FLT3/MAPK10/CDKN2B/PIK3CG/SFRP1/EDN3/MLKL/SNCA/C5AR1/UCHL1/NOD1/LYN/HHEX/CSF1R/SPRY1/ADRA2A/SFN/TNFRSF11A/S1PR2/CCL19/GADD45B/IGFBP6/IRAK3/IQGAP3/DUSP10/CD74/PRKAR1B/CXCL17/LAX1/ADAM8/CCNO/DUSP14/CBLC	61
BP	GO:0030282	bone mineralization	23/1220	113/18862	7.59777e-07	7.72182e-06	4.30746e-06	TGFB1/WNT4/BMP6/KL/CCL3/LOX/COL1A2/ALOX5/TGFB3/MGP/BMP2/P2RX7/PTH1R/CCR1/AXIN2/ASGR2/ISG15/ALOX15/FGR/ANKH/KLF10/CLEC3B/RFLNA	23
BP	GO:0001894	tissue homeostasis	39/1220	260/18862	7.65013e-07	7.76063e-06	4.32911e-06	CCN2/SPP1/TLR4/B2M/RBP4/CD34/NOTCH1/HSPB1/NOD2/CLDN1/AKT3/TNFAIP3/CSF1/P2RX7/PTH1R/AKR1B1/LAMA2/ITGB3/GJA1/CLDN3/RAC2/IL7/TCIRG1/IHH/CSF1R/CDH5/ABCA4/CD38/RDH12/SLC39A8/INPP5D/TFF3/LPCAT1/TNFRSF11A/AZGP1/CORO1A/ADAM8/RCN3/RAB3D	39
BP	GO:0062207	regulation of pattern recognition receptor signaling pathway	22/1220	105/18862	7.82558e-07	7.89427e-06	4.40366e-06	TLR4/PTPN22/TLR2/NOD2/TLR5/ESR1/CD14/TNFAIP3/SLC15A2/F2RL1/LBP/ARRB2/IRF1/LYN/BIRC3/RAB7B/HSPA1B/IRF7/NLRP6/IRAK3/PTPRS/TKFC	22
BP	GO:0045807	positive regulation of endocytosis	21/1220	97/18862	7.85392e-07	7.89427e-06	4.40366e-06	HFE/EGF/SERPINE1/PPARG/C3/B2M/APOE/CD14/ANXA2/F2RL1/CLU/ITGA2/AXL/ARRB2/SNCA/SFRP4/LRP1/CCL21/CCL19/RAB31/PPT1	21
BP	GO:0060191	regulation of lipase activity	21/1220	97/18862	7.85392e-07	7.89427e-06	4.40366e-06	EDNRA/CCL5/PDGFRB/ESR1/BDNF/ANXA1/APOC3/PLA2R1/APOH/SNCA/C5AR1/LRP1/P2RY12/P2RY6/PLCB2/PCSK6/PTAFR/NTF4/RASGRP4/ITK/ANXA8	21
BP	GO:0098659	inorganic cation import across plasma membrane	21/1220	97/18862	7.85392e-07	7.89427e-06	4.40366e-06	HFE/SLC9A3/SLC34A1/SLC12A1/KCNJ11/KCNJ1/SLC12A3/ATP12A/FXYD2/KCNJ10/KCNJ13/ABCC9/KCNH2/TRPV6/SLC39A8/PRNP/KCNJ8/TRPM2/TRPV2/CACNA2D1/ATP1A2	21
BP	GO:0099587	inorganic ion import across plasma membrane	21/1220	97/18862	7.85392e-07	7.89427e-06	4.40366e-06	HFE/SLC9A3/SLC34A1/SLC12A1/KCNJ11/KCNJ1/SLC12A3/ATP12A/FXYD2/KCNJ10/KCNJ13/ABCC9/KCNH2/TRPV6/SLC39A8/PRNP/KCNJ8/TRPM2/TRPV2/CACNA2D1/ATP1A2	21
BP	GO:0007409	axonogenesis	58/1220	460/18862	8.01904e-07	8.04548e-06	4.488e-06	TUBB3/FN1/SPP1/RET/APOE/ROBO1/SHH/CXCR4/GLI3/NOTCH1/LIMK1/PLXNC1/BDNF/LAMC2/PIK3R1/NCAM1/LAMA2/GLI2/NGF/CDH11/ROBO3/PIK3CD/ITGA4/NGFR/MAP1B/RAC2/KIF5C/MYPN/MAPK7/CSF1R/LRP1/DBN1/EGR2/AUTS2/NDN/S100B/WNT7A/EPHA2/VASP/DCLK1/RHOH/NRP2/DISC1/RELN/LRTM2/ROBO4/TRPV2/PTPRS/CNP/NEXN/SPTBN4/NRCAM/S100A6/CRABP2/SEMA4C/PDLIM7/EPHB6/GFRA3	58
BP	GO:0002704	negative regulation of leukocyte mediated immunity	15/1220	53/18862	8.06533e-07	8.06239e-06	4.49744e-06	HMOX1/HFE/PTPRC/NOD2/FCGR2B/HAVCR2/FOXF1/ARRB2/LGALS9/TBX21/XCL1/C4BPA/BST2/LILRB4/KLRD1	15
BP	GO:0010524	positive regulation of calcium ion transport into cytosol	15/1220	53/18862	8.06533e-07	8.06239e-06	4.49744e-06	F2/CD4/CXCL10/CXCL9/P2RX7/JPH2/SNCA/CXCL11/GPER1/BAK1/F2RL3/CD19/XCL1/CAPN3/P2RY6	15
BP	GO:0046637	regulation of alpha-beta T cell differentiation	17/1220	67/18862	8.33573e-07	8.31751e-06	4.63975e-06	IL18/SHH/NLRP3/GLI3/CD80/ANXA1/SOCS1/PRDM1/RUNX1/IHH/LGALS9/ZBTB16/CD83/TBX21/RUNX3/CCL19/LILRB4	17
BP	GO:0071560	cellular response to transforming growth factor beta stimulus	38/1220	251/18862	8.36385e-07	8.3304e-06	4.64694e-06	TGFB1/EDN1/WNT4/FBN1/COL1A1/TGFB2/SOX11/LOX/COL1A2/COL3A1/TGFB3/POSTN/CLDN1/CDKN2B/LTBP4/SFRP1/CX3CR1/COL4A2/ARRB2/MAPK7/PML/CDH5/SPRY1/WNT7A/FMOD/LRG1/TGFB1I1/DKK3/EMILIN1/XCL1/WNT10A/HTRA1/CD109/LTBP2/NREP/CLEC3B/LRRC32/CILP	38
BP	GO:0051403	stress-activated MAPK cascade	39/1220	261/18862	8.44512e-07	8.39608e-06	4.68358e-06	TNF/CCN2/CASR/IL1B/TLR4/MYC/FAS/PTPN22/TGFB2/NOD2/CD40LG/CCR7/DACT1/CLEC7A/FCGR2B/NCF1/SERPINF2/BMP2/MAPK10/F2RL1/FLT4/SFRP1/SPI1/MLKL/NOD1/CD27/LGALS9/WNT7A/EIF2AK2/MAP3K8/CCL21/CARD9/TRAF1/CCL19/GADD45B/DUSP10/SIRPA/SEMA4C/MTURN	39
BP	GO:0051222	positive regulation of protein transport	44/1220	312/18862	8.77669e-07	8.70991e-06	4.85865e-06	TGFB1/TNF/KCNN4/CASR/IL1B/TLR4/BMP6/RBP4/SHH/ITGAM/TLR2/TGFB2/GLI3/PDZK1/TP63/TGFB3/BLK/FLNA/CASP8/ANO1/PIK3R1/GZMB/MICALL2/F2RL1/NR0B2/GJA1/ADORA2A/RAC2/ITGB2/RACK1/GPER1/LRP1/SLC51B/CD38/PRNP/SFN/CD33/ABCG1/FGB/PMAIP1/FGG/ADAM8/CHP2/HCLS1	44
BP	GO:0001774	microglial cell activation	14/1220	47/18862	9.44474e-07	9.32221e-06	5.2002e-06	TNF/ITGAM/CCL3/TLR2/PTPRC/IFNGR1/CLU/C1QA/SNCA/C5AR1/TLR7/ITGB2/AIF1/TLR8	14
BP	GO:0002279	mast cell activation involved in immune response	14/1220	47/18862	9.44474e-07	9.32221e-06	5.2002e-06	HMOX1/BLK/PIK3CG/FOXF1/PIK3CD/RAC2/LYN/UNC13D/LGALS9/LAT2/BTK/NR4A3/FGR/LAT	14
BP	GO:0002448	mast cell mediated immunity	14/1220	47/18862	9.44474e-07	9.32221e-06	5.2002e-06	HMOX1/BLK/PIK3CG/FOXF1/PIK3CD/RAC2/LYN/UNC13D/LGALS9/LAT2/BTK/NR4A3/FGR/LAT	14
BP	GO:0035821	modulation of process of other organism	24/1220	123/18862	9.85961e-07	9.69676e-06	5.40914e-06	APOE/CCL5/CD4/CCL3/SLPI/S100A9/CCL4/PTX3/CLEC7A/CASP8/ANXA2/P2RX7/LEF1/F2RL1/PC/PRF1/CSF1R/BCL2L11/EIF2AK2/CXCL6/FCER2/IFI27/GSDMD/REG3G	24
BP	GO:1903409	reactive oxygen species biosynthetic process	24/1220	123/18862	9.85961e-07	9.69676e-06	5.40914e-06	TNF/EDN1/IL1B/TLR4/ICAM1/PTGS2/CD34/ALOX5/PTX3/CLEC7A/ARG2/CYP1B1/CLU/CX3CR1/KLF4/SNCA/RAB27A/ACOX1/ITGB2/RGN/CCN6/DUOX2/GCH1/SIRPA	24
BP	GO:0090257	regulation of muscle system process	37/1220	243/18862	1.00868e-06	9.90242e-06	5.52386e-06	CCN2/AGT/EDN1/TNFRSF1A/ACE2/NOTCH1/TNNT2/ADORA1/TNFRSF1B/SCN5A/PIK3CG/RYR2/ITGA2/MYL3/KLF4/MYL2/TPM1/CACNA1C/GPER1/MYL9/ADRA2A/TRIM63/DSC2/PDE4B/SGCA/ATP1A2/TNNT1/NR4A3/MYBPH/DSG2/PTAFR/NOL3/TNNI1/TNNT3/TNNI2/TIFAB/TNNI3K	37
BP	GO:0098742	cell-cell adhesion via plasma-membrane adhesion molecules	40/1220	273/18862	1.02504e-06	1.0045e-05	5.6034e-06	UMOD/RET/ICAM1/IL1RN/VCAM1/ROBO1/ITGAM/TGFB2/CLDN1/SELP/CLDN10/BMP2/CLDN4/CLDN7/SELL/CDH11/KLF4/CLDN3/ROBO3/ITGB2/MYPN/CDH13/ITGAL/MAPK7/CDH5/CDH17/ITGA5/SDK2/FXYD5/DSC2/HMCN1/ROBO4/PTPRS/DSG2/NEXN/PVR/NECTIN2/FAT2/PCDHA4/AMIGO2	40
BP	GO:0030850	prostate gland development	13/1220	41/18862	1.04139e-06	1.01688e-05	5.67248e-06	SHH/GLI3/NOTCH1/TP63/GLI1/ESR1/ANXA1/GLI2/SFRP1/TNC/FOXA1/SERPINB5/PSAPL1	13
BP	GO:1905314	semi-lunar valve development	13/1220	41/18862	1.04139e-06	1.01688e-05	5.67248e-06	TGFB1/ELN/TNFRSF1A/ROBO1/TGFB2/SNAI1/NOTCH1/DLL4/TNFRSF1B/BMP2/STRA6/EMILIN1/HEYL	13
BP	GO:0090023	positive regulation of neutrophil chemotaxis	10/1220	24/18862	1.04925e-06	1.02026e-05	5.6913e-06	EDN1/CCR7/LBP/C5AR1/RAC2/CCL21/C3AR1/XCL1/CCL19/CD74	10
BP	GO:0040013	negative regulation of locomotion	50/1220	377/18862	1.04934e-06	1.02026e-05	5.6913e-06	TGFB1/TNF/HMOX1/CCL2/SERPINE1/PPARG/WNT4/TIMP1/APOE/ROBO1/SHH/IGFBP3/NOTCH1/COL3A1/DCN/ADORA1/DLL4/CYP1B1/CCN3/SFRP1/FBLN1/CX3CR1/GJA1/KLF4/APOH/CLDN3/TPM1/ADORA2A/RGN/CXCL13/LRP1/KLRK1/RHOB/WAS/AIF1/CCL21/EMILIN1/VASH1/C5AR2/HRG/ADORA3/BST2/DUSP10/CD74/SP100/PADI2/SEMA4C/IFITM1/ACVR1C/TACSTD2	50
BP	GO:0030449	regulation of complement activation	23/1220	115/18862	1.05043e-06	1.02026e-05	5.6913e-06	CFH/IL1B/CFI/C3/F2/CD46/C4A/CFB/C4B/CLU/C1QA/C5AR1/C1S/C1QC/C1QB/CFP/A2M/CD19/C3AR1/CD5L/C4BPA/C5AR2/C7	23
BP	GO:0010595	positive regulation of endothelial cell migration	25/1220	132/18862	1.05547e-06	1.02334e-05	5.7085e-06	TGFB1/HMOX1/AGT/EGF/EDN1/PTGS2/PDGFB/HSPB1/SPARC/ETS1/CD40/AKT3/ANXA1/ITGB3/PIK3CG/FLT4/PIK3CD/HDAC7/TMSB4X/WNT7A/RHOB/SCARB1/NRP2/ANXA3/SMOC2	25
BP	GO:0001936	regulation of endothelial cell proliferation	30/1220	177/18862	1.10163e-06	1.0662e-05	5.9476e-06	TNF/HMOX1/EGF/CCL2/COL4A3/PPARG/BMP6/APOE/PDGFB/CCL11/ALOX5/SPARC/AKT3/DLL4/BMP2/ITGB3/FLT4/GJA1/PGF/APOH/PIK3CD/ITGA4/NGFR/CCR3/CDH13/ALDH1A2/NRP2/LRG1/VASH1/EGR3	30
BP	GO:0051279	regulation of release of sequestered calcium ion into cytosol	18/1220	76/18862	1.19529e-06	1.15482e-05	6.44191e-06	F2/CXCL10/CXCL9/RYR2/JPH2/SNCA/LYN/CXCL11/CACNA1C/GPER1/F2RL3/CD19/XCL1/CAPN3/P2RY6/SELENON/ATP1A2/CORO1A	18
BP	GO:0070673	response to interleukin-18	7/1220	11/18862	1.22013e-06	1.17261e-05	6.54115e-06	IL18/PDGFB/ALOX5/CLDN1/IL18R1/IL18BP/IL18RAP	7
BP	GO:0097048	dendritic cell apoptotic process	7/1220	11/18862	1.22013e-06	1.17261e-05	6.54115e-06	BLK/CCR7/AXL/LYN/LGALS9/CCL21/CCL19	7
BP	GO:2000668	regulation of dendritic cell apoptotic process	7/1220	11/18862	1.22013e-06	1.17261e-05	6.54115e-06	BLK/CCR7/AXL/LYN/LGALS9/CCL21/CCL19	7
BP	GO:1904019	epithelial cell apoptotic process	23/1220	116/18862	1.23112e-06	1.1811e-05	6.58854e-06	TNF/HMOX1/CCL2/SERPINE1/COL4A3/ICAM1/FASLG/KRT18/KRT8/CD40/CD40LG/TNFAIP3/PIK3CG/PLA2R1/RYR2/ARRB2/ITGA4/GPER1/MAPK7/SFRP4/CDH5/FGB/FGG	23
BP	GO:0033628	regulation of cell adhesion mediated by integrin	14/1220	48/18862	1.25445e-06	1.19832e-05	6.6846e-06	SERPINE1/RET/CCL5/TGFB2/CYP1B1/PIK3CG/LIF/LYN/CXCL13/P2RY12/EPHA2/CCL21/HRG/FERMT3	14
BP	GO:0061028	establishment of endothelial barrier	14/1220	48/18862	1.25445e-06	1.19832e-05	6.6846e-06	TNF/IL1B/ICAM1/TNFRSF1A/CLDN1/F2RL1/SOX18/CLDN3/CDH5/WNT7A/PROC/S1PR2/ROBO4/PTPRS	14
BP	GO:0007178	transmembrane receptor protein serine/threonine kinase signaling pathway	48/1220	358/18862	1.25564e-06	1.19832e-05	6.6846e-06	TGFB1/HFE/PPARG/BMP6/LRP2/SHH/VIM/FBN1/TGFB2/SOX11/LOX/COL1A2/NOTCH1/COL3A1/TGFB3/RUNX2/BMP2/LEF1/CCN3/CDKN2B/LTBP4/SFRP1/ARRB2/SFRP4/PML/INHBA/CDH5/SPRY1/FMOD/LRG1/TGFB1I1/DKK3/INHBB/EMILIN1/HTRA1/FSTL1/CD109/LTBP2/NREP/PCSK6/RGMA/TGIF2/TMEM100/LRRC32/FSTL3/GREM2/CILP/ACVR1C	48
BP	GO:0043523	regulation of neuron apoptotic process	32/1220	197/18862	1.28633e-06	1.22536e-05	6.8354e-06	TNF/HMOX1/CCL2/CASP3/FASLG/APOE/ITGAM/CCL3/TGFB2/TGFB3/BDNF/CX3CR1/NGF/AXL/ARRB2/C5AR1/ADORA2A/BCL2L11/LRP1/PRNP/NSMF/CRLF1/GCLM/CORO1A/PRKCG/CLCF1/NTF4/ADAM8/PPT1/PTPRZ1/AGAP2/MYBL2	32
BP	GO:0008625	extrinsic apoptotic signaling pathway via death domain receptors	19/1220	84/18862	1.29101e-06	1.22536e-05	6.8354e-06	TNF/HMOX1/SERPINE1/ICAM1/TNFRSF1A/FASLG/FAS/LGALS3/CASP8/TNFSF10/TNFAIP3/PIK3R1/SFRP1/NGF/ATF3/FGB/PMAIP1/FGG/SP100	19
BP	GO:0003205	cardiac chamber development	27/1220	151/18862	1.29117e-06	1.22536e-05	6.8354e-06	TGFB1/LRP2/ROBO1/RBP4/TGFB2/SOX11/NOTCH1/TNNT2/TBX1/DLL4/BMP2/STRA6/SCN5A/FZD2/RYR2/MYL3/FOXF1/FHL2/MYL2/TPM1/ADAMTS1/GATA6/NRP2/ZFPM2/KCNK2/ADGRG6/HEYL	27
BP	GO:0050728	negative regulation of inflammatory response	28/1220	160/18862	1.29291e-06	1.22536e-05	6.8354e-06	PPARG/TNFRSF1A/APOE/NLRP3/IL2RA/PTPRC/ALOX5/NOD2/ADORA1/FCGR2B/TNFAIP3/TNFRSF1B/SOCS3/CCN3/FOXF1/KLF4/GPER1/MAPK7/CDH5/PROC/CNR2/TNFAIP6/NLRP6/TNFAIP8L2/DUSP10/CXCL17/SIRPA/FFAR4	28
BP	GO:0035710	CD4-positive, alpha-beta T cell activation	21/1220	100/18862	1.33303e-06	1.2612e-05	7.03535e-06	IL18/NLRP3/CD80/ARG2/CD274/LEF1/ANXA1/SOCS1/IL6R/RUNX1/TCIRG1/LGALS9/IL18R1/CD83/TBX21/RUNX3/XCL1/CCL19/RELB/VSIR/PLA2G2D	21
BP	GO:0045620	negative regulation of lymphocyte differentiation	15/1220	55/18862	1.35853e-06	1.28311e-05	7.15755e-06	CTLA4/SHH/GLI3/ANXA1/SOCS1/SFRP1/RUNX1/IRF1/IHH/INHBA/TBX21/RUNX3/FGL2/CD74/LILRB4	15
BP	GO:0032147	activation of protein kinase activity	45/1220	328/18862	1.4282e-06	1.34659e-05	7.51166e-06	TNF/AGT/EGF/IL1B/RET/TLR4/SLC11A1/IL18/CCL5/PDGFB/CXCR4/TGFB2/PTPRC/CHI3L1/NOD2/TGFB3/CD40LG/ADORA1/GHR/BMP2/MAPK10/ITGB3/SOCS1/NGF/MLKL/IL6R/C5AR1/NOD1/ADCY3/GPRC5A/RIPK3/EIF2AK2/ADRA2A/MAP3K1/MAP3K8/S1PR2/CCL19/GADD45B/PRLR/IGFBP6/IQGAP3/CD74/PRKAR1B/CXCL17/AGAP2	45
BP	GO:0045730	respiratory burst	12/1220	36/18862	1.48512e-06	1.39785e-05	7.79764e-06	SLC11A1/CLEC7A/NCF1/LBP/PIK3CG/PIK3CD/CYBB/RAC2/NCF4/HCK/DUSP10/NOXO1	12
BP	GO:0030072	peptide hormone secretion	37/1220	247/18862	1.50745e-06	1.41644e-05	7.9013e-06	TNF/HFE/CASR/EDN1/IL1B/IL1RN/KCNJ11/ABCC8/CCL5/RBP4/SLC2A2/ALOX5/BLK/SCT/UCP2/ANO1/ANXA1/CCN3/CNR1/NR0B2/LTBP4/SFRP1/GJA1/EDN3/CACNA1C/GPER1/TCIRG1/LRP1/CD38/ADRA2A/INHBB/FGB/PIM3/FGG/GHRHR/FFAR4/ACVR1C	37
BP	GO:0060537	muscle tissue development	49/1220	371/18862	1.51508e-06	1.42033e-05	7.92299e-06	TGFB1/EDN1/ELN/LRP2/RBP4/SHH/PDGFRB/TGFB2/SOX11/LOX/NOTCH1/TNNT2/GLI1/TBX1/DCN/DLL4/TCF21/BMP2/LEF1/STRA6/GJC1/RYR2/MYL3/GJA1/ATF3/JPH2/ARRB2/RUNX1/FHL2/MYL2/TPM1/IHH/GATA6/EGR2/ALDH1A2/EYA2/ZFPM2/KLF5/PIM1/HLF/HIVEP3/SELENON/DSG2/KCNK2/CSRP1/SGCG/ASB2/MYLK3/HEYL	49
BP	GO:1905952	regulation of lipid localization	31/1220	189/18862	1.51678e-06	1.42033e-05	7.92299e-06	TNF/AGT/SPP1/EGF/EDN1/IL1B/PPARG/BMP6/C3/FASLG/APOE/SHH/ABCG5/POMC/ADORA1/ANXA2/APOC3/ITGB3/PLA2R1/ABCA1/ADORA2A/LRP1/SCARB1/MSR1/CYP8B1/LRAT/TNFRSF11A/ABCG1/ATP1A2/VSTM2A/ABCA8	31
BP	GO:0051384	response to glucocorticoid	25/1220	135/18862	1.62626e-06	1.52024e-05	8.48037e-06	TNF/EDN1/ICAM1/BMP6/IL1RN/CASP3/ALPL/CDKN1A/GJB2/SPARC/CLDN1/PCK1/SSTR3/ANXA1/FLT3/SDC1/HNMT/BCL2L11/DNMT3B/TRIM63/ANXA3/FOSL1/PTAFR/GHRHR/PFKFB1	25
BP	GO:0042730	fibrinolysis	10/1220	25/18862	1.64743e-06	1.53741e-05	8.57615e-06	SERPINE1/F2/SERPINF2/PLAUR/APOH/FAP/FGB/HRG/KLKB1/FGG	10
BP	GO:0014074	response to purine-containing compound	26/1220	144/18862	1.66927e-06	1.55515e-05	8.67506e-06	PPARG/KCNJ11/COL1A1/SPARC/PCK1/GPD1/P2RY2/P2RX7/SDC1/PIK3CG/RYR2/CASP1/SLC6A4/ABCC9/ADORA2A/DNMT3B/P2RY12/MMP19/DUOX2/AQP9/FOSL1/KCNE1/TRPM2/P2RY6/PTAFR/PFKFB1	26
BP	GO:0030336	negative regulation of cell migration	45/1220	330/18862	1.68872e-06	1.5706e-05	8.76127e-06	TGFB1/TNF/HMOX1/CCL2/SERPINE1/PPARG/WNT4/TIMP1/APOE/ROBO1/SHH/IGFBP3/NOTCH1/COL3A1/DCN/ADORA1/DLL4/CYP1B1/CCN3/SFRP1/CX3CR1/GJA1/KLF4/APOH/CLDN3/TPM1/CXCL13/LRP1/KLRK1/RHOB/AIF1/CCL21/EMILIN1/VASH1/C5AR2/HRG/ADORA3/BST2/DUSP10/CD74/SP100/PADI2/IFITM1/ACVR1C/TACSTD2	45
BP	GO:0051353	positive regulation of oxidoreductase activity	15/1220	56/18862	1.74539e-06	1.62055e-05	9.0399e-06	TNF/AGT/EDN1/IL1B/APOE/NOD2/EDN3/SNCA/NOD1/RGN/RIPK3/SCARB1/DHFR/GCH1/FCER2	15
BP	GO:0051701	biological process involved in interaction with host	34/1220	219/18862	1.75181e-06	1.62376e-05	9.05781e-06	ICAM1/HAVCR1/CD4/CXCR4/CD46/ACE2/CCR5/PTX3/CD80/CLDN1/CASP8/MRC1/PC/NCAM1/ANPEP/ITGB3/ITGA2/AXL/LGALS1/BCL2L11/PML/LGALS9/EIF2AK2/CIITA/SCARB1/HSPA1B/EPHA2/ITGA5/TRIM5/CD74/PVR/NECTIN2/IFITM1/TNFRSF4	34
BP	GO:0043300	regulation of leukocyte degranulation	13/1220	43/18862	1.91448e-06	1.77039e-05	9.87573e-06	HMOX1/ITGAM/BLK/FCGR2B/F2RL1/FOXF1/RAC2/LYN/ITGB2/UNC13D/LGALS9/FGR/PTAFR	13
BP	GO:0014065	phosphatidylinositol 3-kinase signaling	27/1220	154/18862	1.91646e-06	1.77039e-05	9.87573e-06	TNF/AGT/FN1/EGF/EDN1/IL18/CCL5/F2/PDGFB/PDGFRB/TGFB2/CAT/DCN/SELP/NCF1/PIK3R1/FLT3/F2RL1/PIK3CG/KLF4/PIK3CD/LYN/OSM/GPER1/SERPINE2/FGR/HCLS1	27
BP	GO:0051402	neuron apoptotic process	35/1220	230/18862	1.98874e-06	1.83406e-05	1.02309e-05	TNF/HMOX1/CCL2/CASP3/FASLG/APOE/FAS/ITGAM/CCL3/TGFB2/TP63/TGFB3/BDNF/CX3CR1/NGF/AXL/ARRB2/C5AR1/NGFR/ADORA2A/BCL2L11/LRP1/PRNP/NSMF/CRLF1/GCLM/CORO1A/PRKCG/CLCF1/NTF4/ADAM8/PPT1/PTPRZ1/AGAP2/MYBL2	35
BP	GO:0019835	cytolysis	11/1220	31/18862	2.0124e-06	1.84965e-05	1.03179e-05	TGFB1/F2/GZMB/LBP/PLA2G2A/PRF1/HRG/C7/GZMA/REG3G/GZMM	11
BP	GO:0048730	epidermis morphogenesis	11/1220	31/18862	2.0124e-06	1.84965e-05	1.03179e-05	SHH/TGFB2/SNAI1/NOTCH1/TP63/GLI2/KLF4/NGFR/FOXE1/KRT17/WNT10A	11
BP	GO:1904994	regulation of leukocyte adhesion to vascular endothelial cell	12/1220	37/18862	2.06909e-06	1.89857e-05	1.05908e-05	TNF/ICAM1/ALOX5/ETS1/SELP/KLF4/ITGA4/ITGB2/ST3GAL4/FUT4/CCL21/PTAFR	12
BP	GO:0002062	chondrocyte differentiation	21/1220	103/18862	2.20982e-06	2.02093e-05	1.12734e-05	TGFB1/CCN2/BMP6/SERPINH1/GLI3/LOXL2/RUNX2/BMP2/PTH1R/CCN3/GLI2/RUNX1/AXIN2/IHH/WNT7A/ZBTB16/RUNX3/WNT5B/ADAMTS12/ADAMTS7/RFLNA	21
BP	GO:0032526	response to retinoic acid	21/1220	103/18862	2.20982e-06	2.02093e-05	1.12734e-05	RET/PPARG/BMP6/RBP4/PDGFRB/COL1A1/GJB2/TBX1/PCK1/GJA1/TNC/KLF4/SLC6A4/LYN/CYP26A1/GATA6/CD38/ALDH1A2/LRAT/WNT5B/GJB3	21
BP	GO:0002260	lymphocyte homeostasis	15/1220	57/18862	2.22815e-06	2.0343e-05	1.13479e-05	CASP3/FAS/IL2RA/TNFAIP3/TNFSF13B/LYN/TCIRG1/BCL2L11/LGALS9/RIPK3/BAK1/TNFSF14/PMAIP1/CORO1A/CD74	15
BP	GO:0060840	artery development	20/1220	95/18862	2.27169e-06	2.0706e-05	1.15504e-05	LRP2/APOE/ROBO1/SHH/PDGFRB/TGFB2/GLI3/LOX/NOTCH1/TBX1/AKT3/DLL4/STRA6/FOXF1/NGFR/LRP1/PRICKLE1/FKBP10/LOXL1/PRRX1	20
BP	GO:1901654	response to ketone	31/1220	193/18862	2.3921e-06	2.17673e-05	1.21425e-05	TGFB1/SPP1/EDN1/SCNN1G/PPARG/ICAM1/KCNJ11/TLR2/TGFB2/CDKN1A/TGFB3/GJB2/CLDN1/CCR7/PCK1/AKR1B1/CLDN4/SFRP1/TNC/KLF4/CYBB/ADCY3/DNMT3B/CD38/PTGER2/CCL21/FOSL1/CCL19/DSG2/PTAFR/FOXP2	31
BP	GO:0051709	regulation of killing of cells of other organism	8/1220	16/18862	2.4128e-06	2.19193e-05	1.22272e-05	CLEC7A/CASP8/P2RX7/F2RL1/PRF1/BCL2L11/CXCL6/FCER2	8
BP	GO:0021782	glial cell development	22/1220	112/18862	2.45569e-06	2.22397e-05	1.2406e-05	TNF/TLR4/SHH/VIM/S100A8/TLR2/SOX11/S100A9/KCNJ10/ITGB4/IFNGR1/CLU/MYRF/C1QA/C5AR1/ADORA2A/LYN/LRP1/ASPA/FA2H/ADGRG6/CSPG5	22
BP	GO:0035924	cellular response to vascular endothelial growth factor stimulus	17/1220	72/18862	2.46431e-06	2.22397e-05	1.2406e-05	VCAM1/ROBO1/PDGFRB/NOTCH1/HSPB1/DCN/DLL4/ANXA1/FLT3/FLT4/PGF/PIK3CD/NRP2/HRG/SMOC2/ADAMTS12/EGR3	17
BP	GO:0048708	astrocyte differentiation	17/1220	72/18862	2.46431e-06	2.22397e-05	1.2406e-05	TNF/TLR4/SHH/F2/VIM/S100A8/S100A9/NOTCH1/BMP2/IFNGR1/C1QA/LIF/C5AR1/ADORA2A/LRP1/SERPINE2/CLCF1	17
BP	GO:0086003	cardiac muscle cell contraction	17/1220	72/18862	2.46431e-06	2.22397e-05	1.2406e-05	FLNA/ADORA1/SCN5A/GJC1/RYR2/GJA1/CACNA1C/KCNH2/KCNE5/KCNJ8/DSC2/PDE4B/KCNE1/CACNA2D1/ATP1A2/DSG2/SCN1A	17
BP	GO:0051604	protein maturation	41/1220	293/18862	2.50763e-06	2.25934e-05	1.26033e-05	SERPINE1/CASP3/MYH9/GGT1/SHH/MME/ADAMTS13/ACE2/SERPINH1/GLI3/CASP8/MMP14/ENPEP/SERPINF2/PCSK2/MYRF/NGF/APOH/CASP1/RUNX1/IHH/BAK1/PRNP/CTSS/NLRC4/MMP16/FGB/IL1R2/CD5L/SERPINE2/KLKB1/ADAM19/PCSK6/CASP4/FGG/NOL3/MELTF/CTSZ/ADAM8/CLEC3B/VSIR	41
BP	GO:0048546	digestive tract morphogenesis	13/1220	44/18862	2.55728e-06	2.30029e-05	1.28317e-05	SHH/GLI3/SOX11/NOTCH1/TP63/GLI1/DACT1/TCF21/STRA6/GLI2/SFRP1/FOXF1/IHH	13
BP	GO:0010634	positive regulation of epithelial cell migration	29/1220	175/18862	2.64522e-06	2.37549e-05	1.32512e-05	TGFB1/HMOX1/AGT/EGF/EDN1/CCR6/PTGS2/PDGFB/TGFB2/HSPB1/SPARC/ETS1/CD40/AKT3/ANXA1/ITGB3/PIK3CG/FLT4/ITGA2/PIK3CD/HDAC7/TMSB4X/WNT7A/RHOB/SCARB1/NRP2/ANXA3/SMOC2/GLIPR2	29
BP	GO:0045089	positive regulation of innate immune response	34/1220	223/18862	2.65383e-06	2.37933e-05	1.32726e-05	TLR4/CCL5/NOD2/MMP12/PSMB8/HAVCR2/LBP/PSMB9/LYN/SH2D1A/HPX/KLRK1/NLRC4/AIM2/NLRC5/TRIM5/TLR8/IRF7/CD226/CARD9/CGAS/RELB/HCK/FCER1G/IL18RAP/VAV1/CLEC4A/KLRD1/ADAM8/PSMB10/PVR/NECTIN2/PARP9/NMI	34
BP	GO:0048661	positive regulation of smooth muscle cell proliferation	20/1220	96/18862	2.69719e-06	2.41425e-05	1.34674e-05	TNF/HMOX1/EDN1/MMP2/IL18/CCL5/PDGFB/PDGFRB/TGM2/SERPINF2/AKR1B1/ITGA2/GJA1/IL6R/CDH13/ADAMTS1/AIF1/P2RY6/NR4A3/PTAFR	20
BP	GO:1901606	alpha-amino acid catabolic process	19/1220	88/18862	2.71936e-06	2.43013e-05	1.3556e-05	HOGA1/FAH/ARG2/PAH/KYNU/GCDH/IDO1/HGD/OAT/CBS/ASPA/PIPOX/MAT1A/ADHFE1/AASS/ACAT1/TDO2/THNSL2/ALDH4A1	19
BP	GO:0061042	vascular wound healing	9/1220	21/18862	2.77892e-06	2.47931e-05	1.38303e-05	TNF/SERPINE1/CXCR4/CD34/ALOX5/TNFAIP3/HPSE/MCAM/SMOC2	9
BP	GO:0010718	positive regulation of epithelial to mesenchymal transition	14/1220	51/18862	2.80014e-06	2.49012e-05	1.38906e-05	TGFB1/IL1B/COL1A1/TGFB2/SNAI1/NOTCH1/TGFB3/PDPN/LOXL2/BMP2/LEF1/AXIN2/TGFB1I1/GLIPR2	14
BP	GO:0043277	apoptotic cell clearance	14/1220	51/18862	2.80014e-06	2.49012e-05	1.38906e-05	CCL2/C3/C4A/TGM2/C4B/ANXA1/ITGB3/AXL/RAC2/LRP1/MFGE8/SCARB1/RHOH/ALOX15	14
BP	GO:0045214	sarcomere organization	12/1220	38/18862	2.84679e-06	2.51934e-05	1.40536e-05	EDN1/TNNT2/KRT8/KRT19/TPM1/MYPN/CAPN3/TNNT1/OBSCN/CSRP1/TNNT3/MYLK3	12
BP	GO:0048246	macrophage chemotaxis	12/1220	38/18862	2.84679e-06	2.51934e-05	1.40536e-05	CCL2/CCL5/LGALS3/CCL3/CSF1/MST1/C5AR1/CSF1R/RARRES2/C3AR1/CXCL17/CMKLR1	12
BP	GO:0097242	amyloid-beta clearance	12/1220	38/18862	2.84679e-06	2.51934e-05	1.40536e-05	TNF/C3/LRP2/APOE/ITGAM/MME/IFNGR1/CLU/C5AR1/ITGB2/LRP1/MSR1	12
BP	GO:1901215	negative regulation of neuron death	31/1220	195/18862	2.9863e-06	2.63854e-05	1.47185e-05	HMOX1/CCL2/APOE/CD34/TGFB3/TNFRSF1B/BDNF/CSF1/CX3CR1/NGF/AXL/ARRB2/SNCA/C5AR1/ADORA2A/RACK1/LRP1/SLC7A11/GPNMB/CRLF1/GCLM/CORO1A/NR4A3/PRKCG/CLCF1/PM20D1/NTF4/ADAM8/PPT1/PTPRZ1/AGAP2	31
BP	GO:0071772	response to BMP	28/1220	167/18862	3.09466e-06	2.72549e-05	1.52036e-05	TGFB1/HFE/PPARG/BMP6/LRP2/FBN1/TGFB2/SOX11/NOTCH1/TGFB3/RUNX2/BMP2/LEF1/SFRP1/SFRP4/GATA6/CDH5/HTRA1/FSTL1/PCSK6/RGMA/ADAMTS12/ADAMTS7/TMEM100/FSTL3/VSTM2A/GREM2/HEYL	28
BP	GO:0071773	cellular response to BMP stimulus	28/1220	167/18862	3.09466e-06	2.72549e-05	1.52036e-05	TGFB1/HFE/PPARG/BMP6/LRP2/FBN1/TGFB2/SOX11/NOTCH1/TGFB3/RUNX2/BMP2/LEF1/SFRP1/SFRP4/GATA6/CDH5/HTRA1/FSTL1/PCSK6/RGMA/ADAMTS12/ADAMTS7/TMEM100/FSTL3/VSTM2A/GREM2/HEYL	28
BP	GO:0060761	negative regulation of response to cytokine stimulus	18/1220	81/18862	3.2006e-06	2.81427e-05	1.56988e-05	PPARG/IL1RN/CCL5/ROBO1/PTPRC/SH2B3/MMP12/F2RL1/PXDN/KLF4/MAPK7/NLRC5/ADAR/SAMHD1/IL1R2/IRAK3/NOL3/PADI2	18
BP	GO:0001885	endothelial cell development	16/1220	66/18862	3.34632e-06	2.93768e-05	1.63873e-05	TNF/IL1B/ICAM1/GSTM3/TNFRSF1A/CLDN1/F2RL1/SOX18/CLDN3/CDH5/WNT7A/PROC/COL15A1/S1PR2/ROBO4/PTPRS	16
BP	GO:0006898	receptor-mediated endocytosis	44/1220	328/18862	3.40107e-06	2.97621e-05	1.66022e-05	HFE/EGF/SERPINE1/C3/B2M/LRP2/APOE/ITGAM/CXCR2/SPARC/COLEC11/FCGR2B/CD14/ANXA2/MRC1/APOC3/ITGB3/CLU/PLA2R1/CXCL16/ARRB2/ITGA4/SNCA/CD163/MX1/ITGB2/SFRP4/HPX/LRP1/SCARB1/MSR1/FCGR1A/CCL21/CCL19/RAMP1/MX2/RSPO1/FCER1G/LILRB4/ASGR1/CLEC9A/RAB31/PDLIM7/PPT1	44
BP	GO:1904951	positive regulation of establishment of protein localization	44/1220	328/18862	3.40107e-06	2.97621e-05	1.66022e-05	TGFB1/TNF/KCNN4/CASR/IL1B/TLR4/BMP6/RBP4/SHH/ITGAM/TLR2/TGFB2/GLI3/PDZK1/TP63/TGFB3/BLK/FLNA/CASP8/ANO1/PIK3R1/GZMB/MICALL2/F2RL1/NR0B2/GJA1/ADORA2A/RAC2/ITGB2/RACK1/GPER1/LRP1/SLC51B/CD38/PRNP/SFN/CD33/ABCG1/FGB/PMAIP1/FGG/ADAM8/CHP2/HCLS1	44
BP	GO:0016049	cell growth	57/1220	470/18862	3.41489e-06	2.98354e-05	1.6643e-05	TGFB1/AGT/FN1/SPP1/EDN1/PPARG/APOE/F2/IGFBP3/CXCR4/S100A8/TGFB2/CDKN1A/S100A9/POSTN/LIMK1/MMP14/BDNF/CCN3/LTBP4/SFRP1/NGF/GJA1/CXCL16/ITGA4/FBP1/MYL2/MAP1B/RACK1/KRT17/LRP1/DBN1/PML/INHBA/AUTS2/CD38/NDN/HSPA1B/ROS1/DCLK1/SFN/NRP2/FRZB/DISC1/SERPINE2/HRG/RASAL1/TRPV2/BST2/PTPRS/SOCS2/NRCAM/SPOCK1/CRABP2/CHPT1/SEMA4C/PPT1	57
BP	GO:0030239	myofibril assembly	15/1220	59/18862	3.56599e-06	3.10071e-05	1.72967e-05	EDN1/PDGFRB/TNNT2/KRT8/KRT19/LMOD1/MYL2/TPM1/MYPN/CAPN3/TNNT1/OBSCN/CSRP1/TNNT3/MYLK3	15
BP	GO:0045428	regulation of nitric oxide biosynthetic process	15/1220	59/18862	3.56599e-06	3.10071e-05	1.72967e-05	TNF/EDN1/IL1B/TLR4/ICAM1/PTGS2/CD34/PTX3/CLEC7A/CLU/CX3CR1/KLF4/ITGB2/RGN/SIRPA	15
BP	GO:1902041	regulation of extrinsic apoptotic signaling pathway via death domain receptors	15/1220	59/18862	3.56599e-06	3.10071e-05	1.72967e-05	HMOX1/SERPINE1/ICAM1/FASLG/FAS/LGALS3/CASP8/TNFSF10/TNFAIP3/SFRP1/ATF3/FGB/PMAIP1/FGG/SP100	15
BP	GO:0017157	regulation of exocytosis	31/1220	197/18862	3.71382e-06	3.22414e-05	1.79852e-05	HMOX1/ITGAM/NOTCH1/BLK/FCGR2B/PRKCB/ANXA1/F2RL1/CNR1/SDC1/FOXF1/SNCA/RAB27A/ADORA2A/RAC2/LYN/ITGB2/UNC13D/LGALS9/TRPV6/WNT7A/ADRA2A/FGB/FGR/PRKCG/FGG/PTAFR/SYT6/MICAL1/RAB3D/CSPG5	31
BP	GO:0031069	hair follicle morphogenesis	10/1220	27/18862	3.77376e-06	3.26582e-05	1.82177e-05	SHH/TGFB2/SNAI1/NOTCH1/TP63/GLI2/NGFR/FOXE1/KRT17/WNT10A	10
BP	GO:0071624	positive regulation of granulocyte chemotaxis	10/1220	27/18862	3.77376e-06	3.26582e-05	1.82177e-05	EDN1/CCR7/LBP/C5AR1/RAC2/CCL21/C3AR1/XCL1/CCL19/CD74	10
BP	GO:1904062	regulation of cation transmembrane transport	45/1220	340/18862	3.79529e-06	3.27927e-05	1.82928e-05	CCL2/KCNJ11/F2/CXCL10/ACE2/FXYD2/PDZK1/CXCL9/FLNA/KCNAB2/SCN5A/PIK3CG/RYR2/JPH2/EDN3/SNCA/LYN/CXCL11/TMSB4X/CACNA1C/RGN/GPER1/TCIRG1/KCNH2/KCNE5/F2RL3/PRNP/ADRA2A/CD19/CTSS/KCNMB1/FXYD5/PDE4B/XCL1/RELN/GLRX/KCNE1/CAPN3/P2RY6/CACNA2D1/SELENON/ATP1A2/CORO1A/PM20D1/NETO2	45
BP	GO:0002701	negative regulation of production of molecular mediator of immune response	12/1220	39/18862	3.8711e-06	3.33951e-05	1.86287e-05	TGFB1/TNF/HMOX1/HFE/TGFB2/TGFB3/FCGR2B/TBX21/XCL1/IRAK3/BST2/LILRB4	12
BP	GO:0014706	striated muscle tissue development	46/1220	351/18862	3.88631e-06	3.34736e-05	1.86726e-05	TGFB1/EDN1/ELN/LRP2/RBP4/SHH/PDGFRB/TGFB2/SOX11/LOX/NOTCH1/TNNT2/GLI1/TBX1/DCN/DLL4/TCF21/BMP2/LEF1/GJC1/RYR2/MYL3/GJA1/ATF3/JPH2/ARRB2/RUNX1/FHL2/MYL2/TPM1/GATA6/EGR2/ALDH1A2/EYA2/ZFPM2/KLF5/PIM1/HLF/HIVEP3/SELENON/DSG2/KCNK2/SGCG/ASB2/MYLK3/HEYL	46
BP	GO:0002724	regulation of T cell cytokine production	11/1220	33/18862	4.07927e-06	3.50805e-05	1.95689e-05	HFE/IL1B/B2M/IL18/NLRP3/IL1R1/TNFRSF1B/IL18R1/TBX21/XCL1/LILRB4	11
BP	GO:0001558	regulation of cell growth	51/1220	406/18862	4.09007e-06	3.51182e-05	1.959e-05	TGFB1/AGT/FN1/SPP1/EDN1/PPARG/APOE/F2/IGFBP3/CXCR4/S100A8/TGFB2/CDKN1A/S100A9/LIMK1/MMP14/BDNF/CCN3/LTBP4/SFRP1/NGF/GJA1/CXCL16/FBP1/MYL2/MAP1B/RACK1/KRT17/LRP1/DBN1/PML/INHBA/CD38/HSPA1B/ROS1/SFN/FRZB/DISC1/SERPINE2/HRG/RASAL1/TRPV2/BST2/PTPRS/SOCS2/NRCAM/SPOCK1/CRABP2/CHPT1/SEMA4C/PPT1	51
BP	GO:0050918	positive chemotaxis	16/1220	67/18862	4.13463e-06	3.54452e-05	1.97724e-05	CASR/CCL5/LGALS3/PDGFB/CXCL10/CCL3/CCR4/F2RL1/ITGA2/PGF/ROBO3/CDH13/IL16/LRP1/GPNMB/CORO1A	16
BP	GO:0034599	cellular response to oxidative stress	41/1220	299/18862	4.1974e-06	3.59271e-05	2.00412e-05	HMOX1/TLR4/MMP2/TRPC6/MMP3/ALOX5/HSPB1/GJB2/ETS1/CAT/TNFAIP3/NCF1/CYP1B1/ANXA1/PLA2R1/CYCS/MSRA/KLF4/AXL/SNCA/CYBB/TPM1/RACK1/MAPK7/PML/RIPK3/SLC7A11/RHOB/HSPA1B/AIF1/DHFR/NCF4/BTK/GCH1/TRPM2/NR4A3/SLC25A24/IL18RAP/NOL3/SIRPA/GPX8	41
BP	GO:0010759	positive regulation of macrophage chemotaxis	8/1220	17/18862	4.29862e-06	3.67361e-05	2.04925e-05	CCL5/CSF1/C5AR1/CSF1R/RARRES2/C3AR1/CXCL17/CMKLR1	8
BP	GO:0042326	negative regulation of phosphorylation	51/1220	407/18862	4.39001e-06	3.74587e-05	2.08956e-05	TGFB1/AGT/IL1B/CASP3/APOE/SLC4A1/IGFBP3/PTPN22/PTPRC/CDKN1A/HSPB1/SH2B3/TNFAIP3/SOCS3/CDKN2B/SOCS1/SFRP1/FBLN1/ARRB2/FBP1/SNCA/ADORA2A/FABP4/UCHL1/LYN/RGN/RACK1/HHEX/GPRC5A/INHBA/SPRY1/BAK1/PRNP/RHOH/SFN/ADAR/EMILIN1/TTC36/CD109/IRAK3/DUSP10/VPS25/PRKAR1B/LAX1/LILRB4/SIRPA/MICAL1/SAMSN1/DUSP14/PFKFB1/CBLC	51
BP	GO:0002922	positive regulation of humoral immune response	9/1220	22/18862	4.43289e-06	3.76762e-05	2.10169e-05	TNF/IL1B/C3/PTPRC/NOD2/CCR7/FCGR2B/HPX/FCER2	9
BP	GO:0006953	acute-phase response	13/1220	46/18862	4.44e-06	3.76762e-05	2.10169e-05	TNF/HFE/FN1/IL1B/PTGS2/F2/SERPINF2/LBP/CNR1/IL6R/CD163/TNFRSF11A/REG3G	13
BP	GO:2000107	negative regulation of leukocyte apoptotic process	13/1220	46/18862	4.44e-06	3.76762e-05	2.10169e-05	CCL5/NOD2/CCR7/ARG2/IDO1/AXL/CD27/ST3GAL1/IRF7/CCL21/CCL19/CD74/HCLS1	13
BP	GO:1903426	regulation of reactive oxygen species biosynthetic process	20/1220	99/18862	4.44301e-06	3.76762e-05	2.10169e-05	TNF/EDN1/IL1B/TLR4/ICAM1/PTGS2/CD34/ALOX5/PTX3/CLEC7A/ARG2/CLU/CX3CR1/KLF4/SNCA/RAB27A/ITGB2/RGN/CCN6/SIRPA	20
BP	GO:0032653	regulation of interleukin-10 production	15/1220	60/18862	4.4727e-06	3.78693e-05	2.11246e-05	TLR4/CD34/CD46/TLR2/NOD2/CD40LG/CLEC7A/CD274/FCGR2B/IDO1/LGALS9/CD83/XCL1/LILRB4/VSIR	15
BP	GO:0006937	regulation of muscle contraction	27/1220	161/18862	4.59569e-06	3.88506e-05	2.1672e-05	CCN2/EDN1/ACE2/TNNT2/ADORA1/SCN5A/PIK3CG/RYR2/ITGA2/MYL3/MYL2/TPM1/CACNA1C/GPER1/MYL9/ADRA2A/DSC2/PDE4B/ATP1A2/TNNT1/MYBPH/DSG2/PTAFR/TNNI1/TNNT3/TNNI2/TNNI3K	27
BP	GO:0002720	positive regulation of cytokine production involved in immune response	14/1220	53/18862	4.60993e-06	3.8911e-05	2.17057e-05	IL1B/TLR4/B2M/IL18/NLRP3/IL1R1/NOD2/CLEC7A/F2RL1/IL18R1/CD226/XCL1/NR4A3/CD74	14
BP	GO:0090276	regulation of peptide hormone secretion	32/1220	209/18862	4.72422e-06	3.98143e-05	2.22096e-05	TNF/HFE/CASR/IL1B/KCNJ11/ABCC8/CCL5/RBP4/SLC2A2/ALOX5/BLK/SCT/UCP2/ANO1/CCN3/CNR1/NR0B2/SFRP1/GJA1/CACNA1C/GPER1/TCIRG1/LRP1/CD38/ADRA2A/INHBB/FGB/PIM3/FGG/GHRHR/FFAR4/ACVR1C	32
BP	GO:0034446	substrate adhesion-dependent cell spreading	21/1220	108/18862	4.88915e-06	4.1141e-05	2.29496e-05	FN1/POSTN/PDPN/FLNA/PIK3R1/ANTXR1/MICALL2/ITGB3/LAMB3/FBLN1/AXL/ITGA4/UNC13D/S100A10/FGB/FGG/MELTF/RADIL/CSPG5/FERMT3/TACSTD2	21
BP	GO:0001659	temperature homeostasis	28/1220	171/18862	4.96206e-06	4.16266e-05	2.32206e-05	TNF/LCN2/IL1B/TLR4/IL18/PTGS2/CXCR4/GATM/NOTCH1/ADORA1/UCP2/LEPR/STAT6/CNR1/GJA1/FABP4/SCD/ADAMTS5/IL18R1/LAMA4/TNFRSF11A/TRPM2/PRLR/TRPV2/MFAP2/PLCL2/CMKLR1/FFAR4	28
BP	GO:0015698	inorganic anion transport	28/1220	171/18862	4.96206e-06	4.16266e-05	2.32206e-05	CASR/SLC34A1/SLC12A1/SLC11A1/BSND/SLC26A9/SLC12A3/SLC4A1/SLC22A6/SLC34A3/CLCA1/SLC22A8/ANO1/CLDN4/SLC34A2/SLC26A7/CLCA2/SLC4A5/SFRP4/SLC39A8/PRNP/ROS1/SLC25A10/ANKH/SLC4A10/PTAFR/ADAMTS8/ANO2	28
BP	GO:0045685	regulation of glial cell differentiation	16/1220	68/18862	5.08528e-06	4.2595e-05	2.37608e-05	TGFB1/PPARG/SHH/F2/CXCR4/TLR2/NOTCH1/TNFRSF1B/BMP2/LIF/EGR2/ASPA/SERPINE2/DUSP10/CLCF1/PTPRZ1	16
BP	GO:0051281	positive regulation of release of sequestered calcium ion into cytosol	12/1220	40/18862	5.20624e-06	4.34619e-05	2.42443e-05	F2/CXCL10/CXCL9/JPH2/SNCA/CXCL11/GPER1/F2RL3/CD19/XCL1/CAPN3/P2RY6	12
BP	GO:1902895	positive regulation of pri-miRNA transcription by RNA polymerase II	12/1220	40/18862	5.20624e-06	4.34619e-05	2.42443e-05	TGFB1/TNF/PPARG/PDGFB/TGFB2/ETS1/BMP2/KLF4/SPI1/NGFR/FOSL1/KLF5	12
BP	GO:0002832	negative regulation of response to biotic stimulus	20/1220	100/18862	5.2205e-06	4.34619e-05	2.42443e-05	PPARG/IL2RA/MMP12/ARG2/TNFAIP3/HAVCR2/ARRB2/LGALS9/A2M/NLRC5/ADAR/SAMHD1/HTRA1/IRAK3/FGL2/DUSP10/TRAFD1/KLRD1/TKFC/NMI	20
BP	GO:0010927	cellular component assembly involved in morphogenesis	20/1220	100/18862	5.2205e-06	4.34619e-05	2.42443e-05	EDN1/PDGFRB/TLR2/TNNT2/KRT8/KRT19/LMOD1/ITGB4/MYL2/TPM1/MYPN/IHH/PMP22/CAPN3/TNNT1/OBSCN/CSRP1/NECTIN2/TNNT3/MYLK3	20
BP	GO:0043409	negative regulation of MAPK cascade	29/1220	181/18862	5.26529e-06	4.37682e-05	2.44152e-05	AGT/IL1B/TLR4/APOE/MYC/PTPN22/PTPRC/SH2B3/DACT1/P2RX7/F2RL1/SFRP1/FBLN1/ATF3/KLF4/LIF/UCHL1/LYN/GPER1/SPRY1/EMILIN1/NLRP6/IRAK3/DUSP10/LAX1/LILRB4/SIRPA/DUSP14/CBLC	29
BP	GO:0007492	endoderm development	17/1220	76/18862	5.43184e-06	4.50843e-05	2.51494e-05	FN1/MMP2/NOTCH1/MMP14/COL7A1/LAMB3/COL5A1/COL4A2/ITGA4/ITGB2/GATA6/INHBA/COL12A1/COL5A2/COL8A1/ITGA5/COL6A1	17
BP	GO:0030316	osteoclast differentiation	19/1220	92/18862	5.45253e-06	4.51875e-05	2.52069e-05	TNF/TLR4/FBN1/CCL3/ANXA2/CSF1/PIK3R1/CCR1/SFRP1/TCIRG1/CSF1R/EPHA2/INPP5D/TNFRSF11A/CD109/KLF10/LILRB4/LRRC17/FSTL3	19
BP	GO:0015850	organic hydroxy compound transport	38/1220	271/18862	5.50219e-06	4.52873e-05	2.52626e-05	AGT/SPP1/EGF/AQP2/BMP6/APOE/RBP4/SHH/ABCB11/SLC22A2/ABCG5/POMC/LCAT/ANXA2/STRA6/APOC3/CNR1/ITGB3/CLU/NR0B2/ABCA1/SLC51A/SNCA/SLC6A4/ADORA2A/LRP1/SLC51B/P2RY12/SCARB1/MSR1/ADRA2A/CYP8B1/AQP9/ABCG1/KCNA2/SYT6/SLC10A6/ABCA8	38
BP	GO:0031032	actomyosin structure organization	30/1220	191/18862	5.5042e-06	4.52873e-05	2.52626e-05	CCN2/EDN1/ELN/WNT4/MYH9/PDGFRB/TNNT2/KRT8/TGFB3/LIMK1/KRT19/LMOD1/SERPINF2/PIK3R1/SFRP1/MYL2/TPM1/MYPN/PDLIM1/S100A10/WAS/CAPN3/TNNT1/OBSCN/FHOD1/CNN2/CSRP1/TNNT3/MYLK3/TACSTD2	30
BP	GO:0010575	positive regulation of vascular endothelial growth factor production	10/1220	28/18862	5.53071e-06	4.52873e-05	2.52626e-05	TGFB1/IL1B/C3/PTGS2/CYP1B1/FLT4/C5AR1/HPSE/C3AR1/CXCL17	10
BP	GO:0032607	interferon-alpha production	10/1220	28/18862	5.53071e-06	4.52873e-05	2.52626e-05	TLR4/IRF5/MMP12/HAVCR2/IFIH1/TLR7/TLR8/IRF7/PTPRS/NMI	10
BP	GO:0032647	regulation of interferon-alpha production	10/1220	28/18862	5.53071e-06	4.52873e-05	2.52626e-05	TLR4/IRF5/MMP12/HAVCR2/IFIH1/TLR7/TLR8/IRF7/PTPRS/NMI	10
BP	GO:0032703	negative regulation of interleukin-2 production	10/1220	28/18862	5.53071e-06	4.52873e-05	2.52626e-05	CD34/PTPRC/NOD2/TNFAIP3/HAVCR2/HDAC7/PRNP/TBX21/XCL1/LILRB4	10
BP	GO:0072376	protein activation cascade	10/1220	28/18862	5.53071e-06	4.52873e-05	2.52626e-05	FN1/F2/SERPINC1/FBLN1/APOH/F10/A2M/FGB/KLKB1/FGG	10
BP	GO:0072378	blood coagulation, fibrin clot formation	10/1220	28/18862	5.53071e-06	4.52873e-05	2.52626e-05	FN1/F2/SERPINC1/FBLN1/APOH/F10/A2M/FGB/KLKB1/FGG	10
BP	GO:0030101	natural killer cell activation	18/1220	84/18862	5.53935e-06	4.52904e-05	2.52643e-05	IL18/PTPN22/PTPRC/CASP8/HAVCR2/AXL/PRDM1/PIK3CD/RAB27A/ITGB2/UNC13D/KLRK1/IL18R1/NCR1/IL21R/SLAMF7/CORO1A/FGR	18
BP	GO:0070613	regulation of protein processing	15/1220	61/18862	5.57956e-06	4.54834e-05	2.5372e-05	SERPINE1/MYH9/MMP14/SERPINF2/RUNX1/PRNP/NLRC4/IL1R2/SERPINE2/KLKB1/NOL3/MELTF/CTSZ/ADAM8/CLEC3B	15
BP	GO:0080164	regulation of nitric oxide metabolic process	15/1220	61/18862	5.57956e-06	4.54834e-05	2.5372e-05	TNF/EDN1/IL1B/TLR4/ICAM1/PTGS2/CD34/PTX3/CLEC7A/CLU/CX3CR1/KLF4/ITGB2/RGN/SIRPA	15
BP	GO:0002923	regulation of humoral immune response mediated by circulating immunoglobulin	7/1220	13/18862	5.65326e-06	4.58115e-05	2.5555e-05	TNF/PTPRC/NOD2/FCGR2B/HPX/C4BPA/FCER2	7
BP	GO:0010755	regulation of plasminogen activation	7/1220	13/18862	5.65326e-06	4.58115e-05	2.5555e-05	SERPINE1/SERPINF2/RUNX1/SERPINE2/MELTF/CTSZ/CLEC3B	7
BP	GO:0016264	gap junction assembly	7/1220	13/18862	5.65326e-06	4.58115e-05	2.5555e-05	AGT/IL1B/ACE2/GJB2/GJC1/GJB1/GJA1	7
BP	GO:1903054	negative regulation of extracellular matrix organization	7/1220	13/18862	5.65326e-06	4.58115e-05	2.5555e-05	TGFB1/TNFRSF1A/NOTCH1/TNFRSF1B/ANTXR1/FAP/EMILIN1	7
BP	GO:0048863	stem cell differentiation	36/1220	251/18862	5.75146e-06	4.65384e-05	2.59605e-05	EDNRA/FN1/EDN1/RET/KRT18/SHH/TGFB2/SOX11/PTPRC/NOTCH1/TP63/TBX1/ESR1/PSMB8/SOX18/SFRP1/LIF/EDN3/RUNX1/PSMB9/OSM/GATA6/A2M/ALDH1A2/WNT7A/EIF2AK2/NRP2/FRZB/PRICKLE1/FOXA1/WNT10A/PSMB10/SEMA4C/RADIL/PUS7/TACSTD2	36
BP	GO:0045581	negative regulation of T cell differentiation	13/1220	47/18862	5.77653e-06	4.66723e-05	2.60352e-05	CTLA4/SHH/GLI3/ANXA1/SOCS1/RUNX1/IRF1/IHH/TBX21/RUNX3/FGL2/CD74/LILRB4	13
BP	GO:0070228	regulation of lymphocyte apoptotic process	14/1220	54/18862	5.85577e-06	4.71734e-05	2.63147e-05	CCL5/LGALS3/BLK/ARG2/CD274/IDO1/LYN/CD27/LGALS9/RIPK3/ST3GAL1/BTK/CD74/ADAM8	14
BP	GO:0086002	cardiac muscle cell action potential involved in contraction	14/1220	54/18862	5.85577e-06	4.71734e-05	2.63147e-05	FLNA/SCN5A/GJC1/RYR2/GJA1/CACNA1C/KCNH2/KCNE5/KCNJ8/DSC2/KCNE1/CACNA2D1/DSG2/SCN1A	14
BP	GO:0048568	embryonic organ development	51/1220	412/18862	6.22125e-06	5.00441e-05	2.7916e-05	TGFB1/TNF/EDN1/RBP4/SHH/PDGFB/FBN1/TGFB2/SNAI1/GLI3/SOX11/NOTCH1/KRT8/TGFB3/GLI1/SCT/SH2B3/TBX1/KRT19/CASP8/MMP14/TCF21/SOCS3/LEF1/STRA6/FZD2/SOX18/RYR2/GLI2/FOXF1/DNAAF1/LIF/FOXE1/IHH/RARRES2/MTHFD1/STIL/ALDH1A2/EPHA2/TBX21/ZFPM2/FRZB/MMP16/VASH1/MTHFD1L/MFAP5/MFAP2/CTHRC1/PRRX1/TIFAB/GRHL3	51
BP	GO:0051341	regulation of oxidoreductase activity	21/1220	110/18862	6.61222e-06	5.3111e-05	2.96269e-05	TNF/AGT/EDN1/IL1B/APOE/SLC4A1/NOD2/CNR1/AOC3/EDN3/SNCA/NOD1/RGN/RIPK3/SCARB1/DHFR/CNR2/GCH1/FCER2/CYGB/GZMA	21
BP	GO:0072677	eosinophil migration	9/1220	23/18862	6.86493e-06	5.49735e-05	3.06658e-05	CCL2/CCL5/LGALS3/CCL3/CCL11/CCL4/CCL7/CCL21/ADAM8	9
BP	GO:0022604	regulation of cell morphogenesis	41/1220	305/18862	6.89381e-06	5.49735e-05	3.06658e-05	FN1/CCL2/ICAM1/MYH9/F2/CXCR4/CCL3/CCL11/POSTN/PDPN/FLNA/SPARC/CD44/PLXNC1/ANXA1/CLDN4/FBLN1/CLDN3/TPM1/RAC2/ITGB2/CCL7/CSF1R/UNC13D/DBN1/S100A10/LRP8/RHOB/RHOH/FGB/RELN/ATP10A/RASAL1/HCK/CORO1A/FGR/FGG/MELTF/CSPG5/FBLIM1/TACSTD2	41
BP	GO:0002437	inflammatory response to antigenic stimulus	15/1220	62/18862	6.92406e-06	5.49735e-05	3.06658e-05	TNF/ICAM1/C3/IL1RN/IL2RA/NOTCH1/NOD2/CCR7/FCGR2B/SERPINC1/CNR1/CD68/BTK/NLRP6/PLA2G2D	15
BP	GO:0045453	bone resorption	15/1220	62/18862	6.92406e-06	5.49735e-05	3.06658e-05	SPP1/TNFAIP3/P2RX7/PTH1R/ITGB3/RAC2/IL7/TCIRG1/IHH/CSF1R/CD38/INPP5D/TNFRSF11A/ADAM8/RAB3D	15
BP	GO:0032689	negative regulation of interferon-gamma production	12/1220	41/18862	6.92963e-06	5.49735e-05	3.06658e-05	TLR4/NOD2/CD274/HAVCR2/AXL/IL1RL1/INHBA/LGALS9/PRNP/XCL1/LILRB4/VSIR	12
BP	GO:1904646	cellular response to amyloid-beta	12/1220	41/18862	6.92963e-06	5.49735e-05	3.06658e-05	TLR4/ICAM1/VCAM1/FCGR2B/GJA1/ITGA4/NGFR/BCL2L11/LRP1/PRNP/CACNA2D1/CASP4	12
BP	GO:0045446	endothelial cell differentiation	22/1220	119/18862	6.93334e-06	5.49735e-05	3.06658e-05	TNF/IL1B/ICAM1/GSTM3/BMP6/TNFRSF1A/CXCR4/NOTCH1/PDPN/CLDN1/F2RL1/SOX18/CLDN3/CDH5/WNT7A/PROC/COL15A1/FSTL1/S1PR2/ROBO4/PTPRS/TMEM100	22
BP	GO:0002429	immune response-activating cell surface receptor signaling pathway	57/1220	481/18862	6.9344e-06	5.49735e-05	3.06658e-05	KCNN4/CTLA4/LGALS3/CD4/PTPN22/PTPRC/BLK/LIMK1/CCR7/FCGR2B/PSMB8/PRKCB/PIK3R1/PIK3CD/C5AR1/RUNX1/PSMB9/LYN/FCGR3A/SH2D1A/CD38/PRNP/WAS/CD19/INPP5D/FCGR1A/LAT2/CD247/BTK/C3AR1/CD226/PDE4B/CARD9/MS4A1/PLD2/C5AR2/RELB/HCK/NR4A3/FGR/ARPC1B/LAT/FCER1G/VAV1/MYO1G/CLEC4A/LAX1/LILRB4/KLRD1/PSMB10/KLHL6/NECTIN2/PLCL2/CMKLR1/ITK/SH2B2/VTCN1	57
BP	GO:0002757	immune response-activating signal transduction	57/1220	481/18862	6.9344e-06	5.49735e-05	3.06658e-05	KCNN4/CTLA4/LGALS3/CD4/PTPN22/PTPRC/BLK/LIMK1/CCR7/FCGR2B/PSMB8/PRKCB/PIK3R1/PIK3CD/C5AR1/RUNX1/PSMB9/LYN/FCGR3A/SH2D1A/CD38/PRNP/WAS/CD19/INPP5D/FCGR1A/LAT2/CD247/BTK/C3AR1/CD226/PDE4B/CARD9/MS4A1/PLD2/C5AR2/RELB/HCK/NR4A3/FGR/ARPC1B/LAT/FCER1G/VAV1/MYO1G/CLEC4A/LAX1/LILRB4/KLRD1/PSMB10/KLHL6/NECTIN2/PLCL2/CMKLR1/ITK/SH2B2/VTCN1	57
BP	GO:0043200	response to amino acid	20/1220	102/18862	7.15485e-06	5.65574e-05	3.15494e-05	TNF/CCN2/EDN1/MMP2/ICAM1/CASP3/COL4A1/COL1A1/COL1A2/PCK1/PNPLA3/SOCS1/CYBB/LYN/COL5A2/GSS/NSMF/COL16A1/COL6A1/GCLM	20
BP	GO:0045639	positive regulation of myeloid cell differentiation	20/1220	102/18862	7.15485e-06	5.65574e-05	3.15494e-05	TGFB1/TNF/CD4/ETS1/CASP8/CSF1/LEF1/CCR1/LIF/RUNX1/PF4/INHBA/RAB7B/HSPA1B/INPP5D/ISG15/CD74/KLF10/HCLS1/MTURN	20
BP	GO:0033189	response to vitamin A	8/1220	18/18862	7.29834e-06	5.75256e-05	3.20895e-05	SLC34A1/PPARG/CAT/MAP1B/CYP26A1/DNMT3B/ALDH1A2/LRAT	8
BP	GO:0070269	pyroptosis	8/1220	18/18862	7.29834e-06	5.75256e-05	3.20895e-05	CASP8/GZMB/CASP1/NLRC4/AIM2/CASP4/GSDMD/GZMA	8
BP	GO:0001912	positive regulation of leukocyte mediated cytotoxicity	14/1220	55/18862	7.39141e-06	5.81755e-05	3.2452e-05	B2M/ITGAM/PTPRC/F2RL1/SH2D1A/KLRK1/CD226/XCL1/AZGP1/IL18RAP/VAV1/KLRD1/PVR/NECTIN2	14
BP	GO:0002762	negative regulation of myeloid leukocyte differentiation	13/1220	48/18862	7.45616e-06	5.86009e-05	3.26893e-05	TLR4/MYC/FBN1/CCL3/PIK3R1/SFRP1/C1QC/LYN/INHBA/INPP5D/LILRB4/LRRC17/FSTL3	13
BP	GO:0061097	regulation of protein tyrosine kinase activity	19/1220	94/18862	7.59083e-06	5.95739e-05	3.32321e-05	AGT/EGF/CCL5/PDGFB/PTPRC/ADORA1/BDNF/NCF1/RACK1/CSF1R/GPRC5A/LRP8/PRNP/ADRA2A/FCGR1A/RELN/VPS25/LILRB4/CBLC	19
BP	GO:0007517	muscle organ development	42/1220	317/18862	7.70352e-06	6.03718e-05	3.36771e-05	TGFB1/ELN/LRP2/SHH/CXCL10/TGFB2/SOX11/LOX/NOTCH1/TNNT2/TBX1/DCN/DLL4/TCF21/BMP2/LEF1/STRA6/LAMA2/FZD2/RYR2/MYL3/ATF3/JPH2/LIF/MYL2/TPM1/EGR2/TAGLN/ZFPM2/KLF5/SGCA/HLF/CAPN3/HIVEP3/SELENON/ITGA11/EGR3/SGCG/ASB2/TIFAB/FHL3/HEYL	42
BP	GO:0002755	MyD88-dependent toll-like receptor signaling pathway	11/1220	35/18862	7.79989e-06	6.10397e-05	3.40497e-05	TLR4/TLR2/TLR5/CD14/IRF1/MAP3K1/TLR8/IRF7/BTK/IRAK3/REG3G	11
BP	GO:0050714	positive regulation of protein secretion	23/1220	129/18862	8.11409e-06	6.3408e-05	3.53708e-05	TGFB1/KCNN4/CASR/TLR4/BMP6/RBP4/TLR2/TGFB2/TGFB3/BLK/ANO1/F2RL1/NR0B2/GJA1/ADORA2A/GPER1/LRP1/CD38/CD33/ABCG1/FGB/FGG/ADAM8	23
BP	GO:2001237	negative regulation of extrinsic apoptotic signaling pathway	20/1220	103/18862	8.34643e-06	6.51307e-05	3.63318e-05	TNF/HMOX1/SERPINE1/IL1B/ICAM1/FASLG/FAS/LGALS3/CASP8/TNFSF10/TNFAIP3/IL7/PF4/MAPK7/HSPA1B/EYA2/FGB/GCLM/FGG/NOL3	20
BP	GO:1903317	regulation of protein maturation	15/1220	63/18862	8.54939e-06	6.66196e-05	3.71624e-05	SERPINE1/MYH9/MMP14/SERPINF2/RUNX1/PRNP/NLRC4/IL1R2/SERPINE2/KLKB1/NOL3/MELTF/CTSZ/ADAM8/CLEC3B	15
BP	GO:0031668	cellular response to extracellular stimulus	34/1220	235/18862	8.56193e-06	6.66225e-05	3.7164e-05	HMOX1/HFE/AQP2/CASR/PPARG/ICAM1/WNT4/VCAM1/FAS/COL1A1/PTPRC/CDKN1A/POSTN/PCK1/UCP2/AOC1/CDKN2B/SFRP1/ATF3/TNC/AXL/ITGA4/LYN/CBS/CD68/EIF2AK2/DSC2/INHBB/FOSL1/PIM1/PMAIP1/KLF10/ASGR1/FOLR2	34
BP	GO:0001933	negative regulation of protein phosphorylation	46/1220	362/18862	8.85943e-06	6.88031e-05	3.83804e-05	TGFB1/AGT/IL1B/CASP3/APOE/IGFBP3/PTPN22/PTPRC/CDKN1A/HSPB1/SH2B3/TNFAIP3/SOCS3/CDKN2B/SOCS1/SFRP1/FBLN1/ARRB2/SNCA/ADORA2A/FABP4/UCHL1/LYN/RGN/RACK1/HHEX/GPRC5A/SPRY1/BAK1/PRNP/SFN/ADAR/EMILIN1/TTC36/CD109/IRAK3/DUSP10/VPS25/PRKAR1B/LAX1/LILRB4/SIRPA/MICAL1/SAMSN1/DUSP14/CBLC	46
BP	GO:0030278	regulation of ossification	21/1220	112/18862	8.86728e-06	6.88031e-05	3.83804e-05	TGFB1/WNT4/BMP6/KL/CCL3/TGFB2/SOX11/NOTCH1/ALOX5/TGFB3/MGP/CSF1/BMP2/P2RX7/CCR1/SFRP1/EGR2/ZBTB16/ISG15/ANKH/RFLNA	21
BP	GO:1903900	regulation of viral life cycle	25/1220	148/18862	8.98419e-06	6.96116e-05	3.88314e-05	TNF/CCL5/CD4/SLPI/NOTCH1/PTX3/PC/AXL/MX1/LGALS1/PML/LGALS9/EIF2AK2/CIITA/ISG15/ADAR/TRIM5/PARP10/BST2/CD74/RNASEL/ISG20/NECTIN2/IFITM1/OAS2	25
BP	GO:0007411	axon guidance	38/1220	277/18862	9.22516e-06	7.13777e-05	3.98166e-05	TUBB3/RET/ROBO1/SHH/CXCR4/GLI3/NOTCH1/PLXNC1/BDNF/LAMC2/PIK3R1/NCAM1/LAMA2/GLI2/ROBO3/PIK3CD/NGFR/RAC2/KIF5C/MYPN/MAPK7/CSF1R/LRP1/EGR2/EPHA2/VASP/RHOH/NRP2/RELN/LRTM2/ROBO4/NEXN/SPTBN4/NRCAM/SEMA4C/PDLIM7/EPHB6/GFRA3	38
BP	GO:0030104	water homeostasis	17/1220	79/18862	9.44564e-06	7.28778e-05	4.06534e-05	UMOD/AQP2/SCNN1G/TP63/SCT/CLDN1/AKR1B1/CLDN4/UGCG/ADCY3/SFN/AQP9/FA2H/GRHL1/PRKAR1B/GHRHR/GRHL3	17
BP	GO:0042310	vasoconstriction	17/1220	79/18862	9.44564e-06	7.28778e-05	4.06534e-05	AGT/EDNRA/CASR/EDN1/ICAM1/ACE2/ACTA2/GJA1/EDN3/SLC6A4/CD38/ADRA2A/FGB/ATP1A2/HTR7/FGG/PTAFR	17
BP	GO:0043433	negative regulation of DNA-binding transcription factor activity	28/1220	177/18862	9.74131e-06	7.50533e-05	4.18669e-05	HMOX1/NLRP3/NOD2/FLNA/CAT/ESR1/TNFAIP3/HAVCR2/CYP1B1/NR0B2/KLF4/ARRB2/TMSB4X/SFRP4/NDN/PRNP/AIM2/NLRC5/XCL1/PARP10/PIM1/ADORA3/IRAK3/SP100/CMKLR1/MTURN/TNFRSF4/HEYL	28
BP	GO:0097485	neuron projection guidance	38/1220	278/18862	1.00347e-05	7.72054e-05	4.30674e-05	TUBB3/RET/ROBO1/SHH/CXCR4/GLI3/NOTCH1/PLXNC1/BDNF/LAMC2/PIK3R1/NCAM1/LAMA2/GLI2/ROBO3/PIK3CD/NGFR/RAC2/KIF5C/MYPN/MAPK7/CSF1R/LRP1/EGR2/EPHA2/VASP/RHOH/NRP2/RELN/LRTM2/ROBO4/NEXN/SPTBN4/NRCAM/SEMA4C/PDLIM7/EPHB6/GFRA3	38
BP	GO:0098581	detection of external biotic stimulus	9/1220	24/18862	1.03543e-05	7.95526e-05	4.43768e-05	TLR4/TLR2/NOD2/CLEC7A/C4B/LBP/NOD1/SCARB1/NLRC4	9
BP	GO:0035148	tube formation	24/1220	140/18862	1.04265e-05	7.99947e-05	4.46234e-05	TGFB1/EGF/RET/WNT4/LRP2/CASP3/SHH/TGFB2/SOX11/NOTCH1/TGM2/FZD2/SFRP1/PIK3CD/BCL2L11/MTHFD1/STIL/VASP/PRICKLE1/MTHFD1L/CTHRC1/SEMA4C/EDA/GRHL3	24
BP	GO:0072577	endothelial cell apoptotic process	15/1220	64/18862	1.05052e-05	8.04856e-05	4.48973e-05	TNF/CCL2/SERPINE1/COL4A3/ICAM1/FASLG/CD40/CD40LG/TNFAIP3/ITGA4/GPER1/MAPK7/CDH5/FGB/FGG	15
BP	GO:0002369	T cell cytokine production	11/1220	36/18862	1.05784e-05	8.07081e-05	4.50213e-05	HFE/IL1B/B2M/IL18/NLRP3/IL1R1/TNFRSF1B/IL18R1/TBX21/XCL1/LILRB4	11
BP	GO:0003176	aortic valve development	11/1220	36/18862	1.05784e-05	8.07081e-05	4.50213e-05	TGFB1/ELN/TNFRSF1A/ROBO1/SNAI1/NOTCH1/DLL4/TNFRSF1B/BMP2/EMILIN1/HEYL	11
BP	GO:0045066	regulatory T cell differentiation	11/1220	36/18862	1.05784e-05	8.07081e-05	4.50213e-05	CTLA4/IL2RA/CD46/SOCS1/RUNX1/IRF1/LGALS9/DUSP10/LILRB4/VSIR/PLA2G2D	11
BP	GO:0051917	regulation of fibrinolysis	7/1220	14/18862	1.06736e-05	8.13212e-05	4.53633e-05	SERPINE1/F2/SERPINF2/APOH/FAP/HRG/KLKB1	7
BP	GO:0016054	organic acid catabolic process	36/1220	258/18862	1.07526e-05	8.18097e-05	4.56359e-05	EHHADH/HOGA1/ABCB11/FAH/PCK1/ARG2/ACOX2/PAH/KYNU/CNR1/HNMT/GCDH/IDO1/HGD/DCXR/SLC27A2/ACADM/ACOX1/CYP26A1/OAT/CBS/ASPA/ECI2/PIPOX/FTCD/MAT1A/MCCC1/ADHFE1/AASS/BCKDHB/ACAT1/TDO2/THNSL2/BCAT1/ACAD10/ALDH4A1	36
BP	GO:0050901	leukocyte tethering or rolling	10/1220	30/18862	1.1241e-05	8.54065e-05	4.76423e-05	TNF/VCAM1/SELP/CX3CR1/SELL/ITGA4/ST3GAL4/FUT4/CCL21/PTAFR	10
BP	GO:0051146	striated muscle cell differentiation	37/1220	269/18862	1.13368e-05	8.60153e-05	4.79819e-05	TGFB1/EDN1/CASP3/MYH9/SHH/PDGFRB/CXCL10/LOX/NOTCH1/TNNT2/CXCL9/KRT8/TBX1/KRT19/MMP14/BDNF/LMOD1/BMP2/CCN3/SDC1/FLNC/ARRB2/FHL2/MYL2/TPM1/MYPN/GATA6/ADAM12/KLF5/CAPN3/SELENON/TNNT1/OBSCN/MYOF/CSRP1/TNNT3/MYLK3	37
BP	GO:0006575	cellular modified amino acid metabolic process	30/1220	198/18862	1.14377e-05	8.66611e-05	4.83421e-05	GSTM3/GCLC/GGT1/HOGA1/GATM/PLA2G2A/BHMT/ACADM/FOXE1/GSTA1/CTSK/MTHFD1/SLC7A11/GSS/PIPOX/DHFR/DUOX2/FTCD/GCH1/GCLM/DMGDH/GGCT/MTHFD1L/GNMT/FOLR2/PLA2G2D/PLA1A/SERINC2/DIO1/ALDH4A1	30
BP	GO:0048245	eosinophil chemotaxis	8/1220	19/18862	1.18913e-05	8.99728e-05	5.01895e-05	CCL2/CCL5/LGALS3/CCL3/CCL11/CCL4/CCL7/CCL21	8
BP	GO:0002291	T cell activation via T cell receptor contact with antigen bound to MHC molecule on antigen presenting cell	6/1220	10/18862	1.21176e-05	9.15588e-05	5.10742e-05	ICAM1/LGALS3/HAVCR2/ITGAL/LGALS9/FGL2	6
BP	GO:2000179	positive regulation of neural precursor cell proliferation	13/1220	50/18862	1.21495e-05	9.16733e-05	5.11381e-05	EGF/LRP2/SHH/GLI3/NOTCH1/GLI1/FLNA/DLL4/GLI2/CX3CR1/LYN/DISC1/NAP1L1	13
BP	GO:0007254	JNK cascade	29/1220	189/18862	1.2442e-05	9.37511e-05	5.22971e-05	TNF/CCN2/CASR/IL1B/TLR4/PTPN22/NOD2/CD40LG/CCR7/DACT1/FCGR2B/NCF1/SERPINF2/MAPK10/F2RL1/FLT4/SFRP1/MLKL/NOD1/CD27/WNT7A/CCL21/CARD9/TRAF1/CCL19/GADD45B/DUSP10/SIRPA/MTURN	29
BP	GO:0045824	negative regulation of innate immune response	15/1220	65/18862	1.28481e-05	9.66781e-05	5.39299e-05	PPARG/MMP12/TNFAIP3/HAVCR2/ARRB2/LGALS9/A2M/NLRC5/ADAR/SAMHD1/IRAK3/DUSP10/TRAFD1/KLRD1/NMI	15
BP	GO:0009063	cellular amino acid catabolic process	20/1220	106/18862	1.30703e-05	9.82158e-05	5.47876e-05	HOGA1/FAH/ARG2/PAH/KYNU/HNMT/GCDH/IDO1/HGD/OAT/CBS/ASPA/PIPOX/FTCD/MAT1A/MCCC1/ADHFE1/AASS/TDO2/ALDH4A1	20
BP	GO:0019730	antimicrobial humoral response	24/1220	142/18862	1.33523e-05	0.000100197	5.58929e-05	LCN2/SLC11A1/F2/CXCL10/S100A8/SLPI/S100A9/DEFB1/NOD2/CXCL9/COLEC11/CXCL1/CXCL14/CLU/PLA2G2A/CXCL11/PF4/CXCL13/GATA6/RARRES2/CXCL6/FGB/HRG/REG3G	24
BP	GO:0043434	response to peptide hormone	52/1220	435/18862	1.36307e-05	0.000102147	5.69804e-05	CCN2/EDN1/IL1B/SLC34A1/PPARG/ICAM1/TIMP1/KL/FBN1/COL1A1/TLR2/ATP6V0A4/GJB2/SPARC/CAT/STAT4/PCK1/TNFSF10/UCP2/PNPLA3/GHR/PRKCB/SOCS3/KLF15/PIK3R1/ANXA1/STAT6/SOCS1/GJA1/STAT2/CYBB/MAP1B/ADCY3/LYN/GPER1/TCIRG1/HHEX/KHK/EGR2/RARRES2/INHBB/PRLR/NR4A3/SOCS2/PRKAR1B/ECHDC3/RAB31/GHRHR/REG3G/SH2B2/PFKFB1/ACVR1C	52
BP	GO:0046887	positive regulation of hormone secretion	22/1220	124/18862	1.37438e-05	0.000102853	5.73744e-05	HFE/SPP1/CASR/EDN1/BMP6/RBP4/SOX11/BLK/SCT/ANO1/NR0B2/GJA1/EDN3/GPER1/LRP1/INHBA/CD38/INHBB/FGB/FGG/GHRHR/FFAR4	22
BP	GO:0007188	adenylate cyclase-modulating G protein-coupled receptor signaling pathway	33/1220	230/18862	1.3788e-05	0.000103044	5.74807e-05	EDNRA/CASR/EDN1/CXCL10/CXCL9/FLNA/ADORA1/PTH1R/CNR1/ABCA1/CCR3/ADORA2A/ADCY3/CXCL11/PF4/GPER1/ADGRE5/P2RY12/PTGIR/PTGER2/ADRA2A/AKAP12/ADM2/GPR161/CNR2/GRK5/PDE4B/S1PR2/RAMP1/PSAPL1/GHRHR/ADGRG6/ADCYAP1R1	33
BP	GO:2000351	regulation of endothelial cell apoptotic process	14/1220	58/18862	1.43482e-05	0.000107084	5.97344e-05	TNF/CCL2/SERPINE1/ICAM1/FASLG/CD40/CD40LG/TNFAIP3/ITGA4/GPER1/MAPK7/CDH5/FGB/FGG	14
BP	GO:0062009	secondary palate development	9/1220	25/18862	1.5252e-05	0.000113674	6.34106e-05	TGFB2/SOX11/TGFB3/TBX1/LEF1/FZD2/FOXE1/WNT7A/LRRC32	9
BP	GO:0009743	response to carbohydrate	32/1220	221/18862	1.53357e-05	0.000114079	6.36364e-05	CCN2/CASR/COL4A3/ICAM1/KCNJ11/CASP3/KRT18/SPARC/CAT/PCK1/CLEC7A/UCP2/ANO1/PNPLA3/PRKCB/NR0B2/ITGA2/GJA1/MAP1B/LYN/LGALS1/RACK1/GPER1/KHK/LRP1/COL6A2/ADRA2A/GCLM/PIM3/GHRHR/ACVR1C/SLC2A5	32
BP	GO:1902893	regulation of pri-miRNA transcription by RNA polymerase II	13/1220	51/18862	1.53479e-05	0.000114079	6.36364e-05	TGFB1/TNF/PPARG/PDGFB/TGFB2/ETS1/BMP2/KLF4/SPI1/NGFR/FOSL1/KLF5/LILRB4	13
BP	GO:0010863	positive regulation of phospholipase C activity	12/1220	44/18862	1.54425e-05	0.000114316	6.37688e-05	EDNRA/PDGFRB/ESR1/BDNF/C5AR1/P2RY12/P2RY6/PLCB2/PTAFR/NTF4/RASGRP4/ITK	12
BP	GO:0042269	regulation of natural killer cell mediated cytotoxicity	12/1220	44/18862	1.54425e-05	0.000114316	6.37688e-05	HAVCR2/ARRB2/SH2D1A/LGALS9/KLRK1/NCR1/CD226/IL18RAP/VAV1/KLRD1/PVR/NECTIN2	12
BP	GO:0046427	positive regulation of receptor signaling pathway via JAK-STAT	12/1220	44/18862	1.54425e-05	0.000114316	6.37688e-05	TNF/AGT/CCL5/F2/NOTCH1/GHR/CYP1B1/AKR1B1/SOCS1/IL6R/IL10RA/PRLR	12
BP	GO:0046394	carboxylic acid biosynthetic process	42/1220	327/18862	1.65697e-05	0.000122495	6.83313e-05	EDN1/IL1B/PTGS2/GGT1/HOGA1/ABCB11/GATM/ALOX5/BAAT/PTGS1/ACOX2/CYP2E1/HSD3B7/ANXA1/PAH/APOC3/KYNU/BHMT/IDO1/FOLH1/SLC27A2/RGN/TBXAS1/SCD/OAT/CBS/MTHFD1/ASPA/ALDH1A2/PSAT1/DHFR/CYP8B1/ALDH18A1/FA2H/ALOX15/ALOX5AP/LTC4S/MTHFD1L/CD74/AASS/THNSL2/BCAT1	42
BP	GO:0045927	positive regulation of growth	35/1220	253/18862	1.71051e-05	0.000126283	7.04442e-05	FN1/EDN1/F2/CXCR4/S100A8/TGFB2/S100A9/NOTCH1/GLI1/LIMK1/MMP14/BDNF/CSF1/GHR/SFRP1/NGF/CXCL16/AGRN/MAP1B/IL7/KRT17/GATA6/LRP1/DBN1/CD38/SFN/ZFPM2/DISC1/PIM1/CAPN3/RASAL1/TRPV2/SPTBN4/CRABP2/GHRHR	35
BP	GO:0009308	amine metabolic process	26/1220	163/18862	1.72183e-05	0.000126947	7.08148e-05	VCAM1/ITGAM/TGFB2/PSMB8/AOC1/PAH/AKR1B1/KYNU/HNMT/BHMT/GCDH/IDO1/AOC3/DDC/ODC1/SNCA/PSMB9/ITGB2/SLC7A11/AGMAT/GCH1/DMGDH/TDO2/PSMB10/INMT/AZIN2	26
BP	GO:0042542	response to hydrogen peroxide	23/1220	135/18862	1.75512e-05	0.000129228	7.20872e-05	HMOX1/CASP3/TRPC6/PDGFRB/COL1A1/ETS1/CAT/TNFAIP3/CYP1B1/ANXA1/SDC1/KLF4/AXL/RACK1/MAPK7/RIPK3/BAK1/RHOB/FOSL1/TRPM2/NR4A3/IL18RAP/SIRPA	23
BP	GO:0006469	negative regulation of protein kinase activity	34/1220	243/18862	1.76456e-05	0.000129748	7.23775e-05	AGT/IL1B/CASP3/APOE/PTPN22/PTPRC/CDKN1A/HSPB1/SH2B3/TNFAIP3/SOCS3/CDKN2B/SOCS1/SFRP1/SNCA/ADORA2A/FABP4/UCHL1/LYN/RGN/RACK1/HHEX/GPRC5A/SPRY1/SFN/ADAR/IRAK3/DUSP10/VPS25/PRKAR1B/LAX1/LILRB4/DUSP14/CBLC	34
BP	GO:0090287	regulation of cellular response to growth factor stimulus	39/1220	296/18862	1.82996e-05	0.000134377	7.49594e-05	TGFB1/AGT/IL1B/PPARG/WNT4/LRP2/ROBO1/FBN1/SOX11/LOX/NOTCH1/TGFB3/DCN/PRKCB/CDKN2B/ITGB3/LTBP4/SFRP1/NGFR/HHEX/SFRP4/CXCL13/CDH5/SPRY1/ITGA5/LRG1/TGFB1I1/DKK3/EMILIN1/HTRA1/FSTL1/CD109/HRG/NREP/PCSK6/SMOC2/ADAMTS12/FSTL3/GREM2	39
BP	GO:0050864	regulation of B cell activation	29/1220	193/18862	1.86892e-05	0.00013637	7.60713e-05	TGFB1/TLR4/CTLA4/CASP3/PTPRC/CDKN1A/NOD2/BLK/CD40/FCGR2B/TNFAIP3/MMP14/TNFSF13B/SFRP1/BANK1/LYN/IL7/CD27/INHBA/CD38/CD19/INPP5D/TBX21/BTK/TNFRSF13C/CLCF1/CD74/SAMSN1/TNFRSF4	29
BP	GO:0032495	response to muramyl dipeptide	8/1220	20/18862	1.86956e-05	0.00013637	7.60713e-05	IRF5/VIM/PTPN22/NOTCH1/NOD2/TNFAIP3/NOD1/CARD9	8
BP	GO:0140131	positive regulation of lymphocyte chemotaxis	8/1220	20/18862	1.86956e-05	0.00013637	7.60713e-05	CCL5/CCL3/CCL4/CXCL14/CCL7/CXCL13/CCL21/XCL1	8
BP	GO:0150146	cell junction disassembly	8/1220	20/18862	1.86956e-05	0.00013637	7.60713e-05	C3/ITGAM/TGFB3/PIK3R1/CX3CR1/C1QA/C1QC/C1QB	8
BP	GO:0009595	detection of biotic stimulus	11/1220	38/18862	1.87951e-05	0.00013637	7.60713e-05	TLR4/NLRP3/TLR2/NOD2/CLEC7A/C4B/LBP/FAP/NOD1/SCARB1/NLRC4	11
BP	GO:0010742	macrophage derived foam cell differentiation	11/1220	38/18862	1.87951e-05	0.00013637	7.60713e-05	TGFB1/AGT/PPARG/IL18/CSF1/ITGB3/PLA2G2A/ABCA1/PF4/MSR1/ABCG1	11
BP	GO:0032733	positive regulation of interleukin-10 production	11/1220	38/18862	1.87951e-05	0.00013637	7.60713e-05	TLR4/CD34/CD46/TLR2/NOD2/CD40LG/CLEC7A/CD274/LGALS9/CD83/XCL1	11
BP	GO:0045429	positive regulation of nitric oxide biosynthetic process	11/1220	38/18862	1.87951e-05	0.00013637	7.60713e-05	TNF/EDN1/IL1B/TLR4/ICAM1/PTGS2/PTX3/CLEC7A/CLU/KLF4/ITGB2	11
BP	GO:0090077	foam cell differentiation	11/1220	38/18862	1.87951e-05	0.00013637	7.60713e-05	TGFB1/AGT/PPARG/IL18/CSF1/ITGB3/PLA2G2A/ABCA1/PF4/MSR1/ABCG1	11
BP	GO:0038065	collagen-activated signaling pathway	7/1220	15/18862	1.88938e-05	0.000136606	7.62031e-05	COL4A3/COL4A1/COL1A1/COL4A6/ITGA2/COL4A2/ITGA11	7
BP	GO:0042481	regulation of odontogenesis	7/1220	15/18862	1.88938e-05	0.000136606	7.62031e-05	EDN1/SHH/CD34/CSF1/BMP2/NGFR/WNT10A	7
BP	GO:0008544	epidermis development	54/1220	463/18862	1.89025e-05	0.000136606	7.62031e-05	TNF/CCN2/CASP3/KRT18/SHH/TGFB2/SNAI1/NOTCH1/TP63/KRT8/GLI1/TGM1/KRT19/COL7A1/LAMC2/ANXA1/SOX18/UGCG/LAMB3/GLI2/KLF4/RUNX1/NGFR/HPSE/FOXE1/CTSK/KRT17/SFRP4/GATA6/INHBA/EPHA2/KRT14/WAS/SFN/EMP1/DSC2/FA2H/WNT10A/CD109/KRT5/MYCL/PCSK6/GRHL1/DSG2/NTF4/PPL/EVPL/CRABP2/KRT75/REG3G/KRT15/PKP1/EDA/GRHL3	54
BP	GO:2000514	regulation of CD4-positive, alpha-beta T cell activation	15/1220	67/18862	1.89623e-05	0.000136858	7.63437e-05	IL18/NLRP3/CD80/ARG2/CD274/ANXA1/SOCS1/RUNX1/LGALS9/CD83/TBX21/RUNX3/XCL1/CCL19/VSIR	15
BP	GO:0002262	myeloid cell homeostasis	24/1220	145/18862	1.91473e-05	0.00013765	7.67851e-05	HMOX1/B2M/CASP3/SLC4A1/SH2B3/ETS1/ANXA1/AXL/SPI1/PIK3CD/LYN/IKZF1/BCL2L11/INHBA/SLC7A11/BAK1/HSPA1B/INPP5D/ISG15/ADAR/PDE4B/DNASE2/P4HTM/HCLS1	24
BP	GO:0021915	neural tube development	24/1220	145/18862	1.91473e-05	0.00013765	7.67851e-05	TGFB1/LRP2/CASP3/SHH/TGFB2/GLI3/SOX11/NOTCH1/DACT1/FZD2/GLI2/SFRP1/MTHFD1/STIL/ALDH1A2/EPHA2/VASP/GPR161/PRICKLE1/FOXA1/MTHFD1L/CTHRC1/SEMA4C/GRHL3	24
BP	GO:1903169	regulation of calcium ion transmembrane transport	24/1220	145/18862	1.91473e-05	0.00013765	7.67851e-05	F2/CXCL10/CXCL9/PIK3CG/RYR2/JPH2/SNCA/LYN/CXCL11/CACNA1C/RGN/GPER1/F2RL3/PRNP/ADRA2A/CD19/PDE4B/XCL1/CAPN3/P2RY6/CACNA2D1/SELENON/ATP1A2/CORO1A	24
BP	GO:0002820	negative regulation of adaptive immune response	13/1220	52/18862	1.92622e-05	0.000138059	7.70133e-05	HFE/PTPRC/NOD2/FCGR2B/HAVCR2/IL1RL1/TBX21/XCL1/ALOX15/C4BPA/LILRB4/KLRD1/SAMSN1	13
BP	GO:0061614	pri-miRNA transcription by RNA polymerase II	13/1220	52/18862	1.92622e-05	0.000138059	7.70133e-05	TGFB1/TNF/PPARG/PDGFB/TGFB2/ETS1/BMP2/KLF4/SPI1/NGFR/FOSL1/KLF5/LILRB4	13
BP	GO:0002440	production of molecular mediator of immune response	38/1220	286/18862	1.92798e-05	0.000138059	7.70133e-05	TGFB1/TNF/HMOX1/HFE/IL1B/TLR4/CCR6/B2M/IL18/RBP4/PTPN22/NLRP3/IL1R1/TGFB2/PTPRC/NOD2/TGFB3/CD40/CD40LG/CLEC7A/FCGR2B/TNFRSF1B/F2RL1/HPX/IL18R1/TBX21/BTK/CD226/SAMHD1/XCL1/CGAS/IRAK3/BST2/NR4A3/CLCF1/CD74/LILRB4/TNFRSF4	38
BP	GO:0001974	blood vessel remodeling	12/1220	45/18862	1.98272e-05	0.000141608	7.89931e-05	TGFB1/AGT/FLNA/DLL4/TGM2/FLT4/AXL/LIF/BAK1/BGN/HRG/NOL3	12
BP	GO:0002707	negative regulation of lymphocyte mediated immunity	12/1220	45/18862	1.98272e-05	0.000141608	7.89931e-05	HFE/PTPRC/NOD2/FCGR2B/HAVCR2/ARRB2/LGALS9/TBX21/XCL1/C4BPA/LILRB4/KLRD1	12
BP	GO:0150063	visual system development	45/1220	363/18862	2.07328e-05	0.000147883	8.24935e-05	RET/BMP6/C3/FASLG/RBP4/COL4A1/SHH/VIM/FBN1/PDGFRB/ITGAM/TGFB2/GLI3/SOX11/DLL4/CYP1B1/STRA6/C1QA/COL5A1/KLF4/SLC4A5/CALB1/RCN1/CACNA1C/TCIRG1/IHH/INHBA/SPRY1/P2RY12/ALDH1A2/SLC7A11/WNT7A/BAK1/COL5A2/EPHA2/COL8A1/SDK2/LPCAT1/WNT5B/MFAP5/TGIF2/COL8A2/MFAP2/BFSP2/GRHL3	45
BP	GO:0032956	regulation of actin cytoskeleton organization	44/1220	352/18862	2.07908e-05	0.000148104	8.26168e-05	CCN2/EDN1/ELN/ICAM1/WNT4/PDGFRB/CCL11/TGFB3/FLNA/LIMK1/CCR7/LMOD1/SERPINF2/PIK3R1/F2RL1/SFRP1/TPM1/RAC2/TMSB4X/CSF1R/LRP1/DBN1/S100A10/RHOB/WAS/VASP/RHOH/FSCN1/CCL21/ALOX15/TRPM2/TMSB10/HRG/HCK/BST2/CORO1A/IQGAP3/FHOD1/ARPC1B/SPTBN4/MYLK3/HCLS1/GRHL3/TACSTD2	44
BP	GO:0010743	regulation of macrophage derived foam cell differentiation	10/1220	32/18862	2.143e-05	0.000152459	8.50461e-05	AGT/PPARG/IL18/CSF1/ITGB3/PLA2G2A/ABCA1/PF4/MSR1/ABCG1	10
BP	GO:0034114	regulation of heterotypic cell-cell adhesion	9/1220	26/18862	2.19913e-05	0.000156047	8.70478e-05	TNF/IL1B/IL1RN/CD44/KLF4/MAPK7/FGB/ALOX15/FGG	9
BP	GO:2000108	positive regulation of leukocyte apoptotic process	9/1220	26/18862	2.19913e-05	0.000156047	8.70478e-05	CCL5/BLK/CD274/ANXA1/IDO1/PIK3CD/LYN/LGALS9/ADAM8	9
BP	GO:0098773	skin epidermis development	17/1220	84/18862	2.22145e-05	0.000157427	8.78175e-05	TNF/SHH/TGFB2/SNAI1/NOTCH1/TP63/SOX18/GLI2/NGFR/HPSE/FOXE1/KRT17/GATA6/INHBA/WNT10A/CD109/EDA	17
BP	GO:0046425	regulation of receptor signaling pathway via JAK-STAT	19/1220	101/18862	2.23005e-05	0.000157832	8.80436e-05	TNF/AGT/EGF/RET/CCL5/F2/PTPRC/NOTCH1/SH2B3/GHR/SOCS3/CYP1B1/AKR1B1/SOCS1/LIF/IL6R/IL10RA/PRLR/SOCS2	19
BP	GO:0032368	regulation of lipid transport	25/1220	156/18862	2.28788e-05	0.000161585	9.01371e-05	AGT/SPP1/EGF/EDN1/IL1B/PPARG/BMP6/FASLG/APOE/SHH/ABCG5/POMC/ADORA1/ANXA2/APOC3/ITGB3/PLA2R1/ABCA1/ADORA2A/LRP1/CYP8B1/LRAT/TNFRSF11A/ATP1A2/ABCA8	25
BP	GO:0006026	aminoglycan catabolic process	15/1220	68/18862	2.28898e-05	0.000161585	9.01371e-05	TGFB1/CHI3L1/CD44/DCN/SDC1/AGRN/HPSE/GALNS/VCAN/FMOD/BGN/LYVE1/LUM/PRELP/CSPG5	15
BP	GO:0001960	negative regulation of cytokine-mediated signaling pathway	16/1220	76/18862	2.29616e-05	0.000161884	9.03036e-05	PPARG/IL1RN/CCL5/ROBO1/PTPRC/SH2B3/MMP12/F2RL1/PXDN/NLRC5/ADAR/SAMHD1/IL1R2/IRAK3/NOL3/PADI2	16
BP	GO:0032479	regulation of type I interferon production	22/1220	128/18862	2.30331e-05	0.000162179	9.04682e-05	TLR4/IRF5/PTPN22/TLR2/MMP12/CD14/TNFAIP3/HAVCR2/IFIH1/STAT6/TLR7/IRF1/ISG15/NLRC5/TLR8/IRF7/CGAS/NFKB2/RELB/PTPRS/SIRPA/NMI	22
BP	GO:1904407	positive regulation of nitric oxide metabolic process	11/1220	39/18862	2.46581e-05	0.000173398	9.67264e-05	TNF/EDN1/IL1B/TLR4/ICAM1/PTGS2/PTX3/CLEC7A/CLU/KLF4/ITGB2	11
BP	GO:0098883	synapse pruning	6/1220	11/18862	2.51945e-05	0.000176943	9.8704e-05	C3/ITGAM/CX3CR1/C1QA/C1QC/C1QB	6
BP	GO:1900274	regulation of phospholipase C activity	12/1220	46/18862	2.5258e-05	0.000177161	9.88259e-05	EDNRA/PDGFRB/ESR1/BDNF/C5AR1/P2RY12/P2RY6/PLCB2/PTAFR/NTF4/RASGRP4/ITK	12
BP	GO:0032606	type I interferon production	22/1220	129/18862	2.61005e-05	0.000182837	0.000101992	TLR4/IRF5/PTPN22/TLR2/MMP12/CD14/TNFAIP3/HAVCR2/IFIH1/STAT6/TLR7/IRF1/ISG15/NLRC5/TLR8/IRF7/CGAS/NFKB2/RELB/PTPRS/SIRPA/NMI	22
BP	GO:0033619	membrane protein proteolysis	14/1220	61/18862	2.65397e-05	0.000185439	0.000103443	TGFB1/TNF/IL1B/RET/TIMP1/MYH9/APOE/MMP7/TIMP2/TNFRSF1B/NGFR/ADRA2A/ADAM19/ADAM8	14
BP	GO:1905330	regulation of morphogenesis of an epithelium	14/1220	61/18862	2.65397e-05	0.000185439	0.000103443	TNF/AGT/EGF/WNT4/SHH/CXCL10/ESR1/SFRP1/GJA1/LIF/PIK3CD/WNT5B/ADAMTS12/TACSTD2	14
BP	GO:2000181	negative regulation of blood vessel morphogenesis	24/1220	148/18862	2.71263e-05	0.000189296	0.000105595	TNF/SERPINE1/COL4A3/PPARG/WNT4/FASLG/CXCL10/TGFB2/ALOX5/SPARC/DCN/COL4A2/KLF4/APOH/PF4/HHEX/ADAMTS1/PML/THBS2/CCN6/EPHA2/EMILIN1/VASH1/HRG	24
BP	GO:0014823	response to activity	15/1220	69/18862	2.75184e-05	0.000191545	0.000106849	AGT/EDN1/BMP6/CXCR4/POSTN/ABCG5/CAT/PCK1/RYR2/ITGA2/COL4A2/RARRES2/DNMT3B/GCLM/CAPN3	15
BP	GO:0021675	nerve development	15/1220	69/18862	2.75184e-05	0.000191545	0.000106849	RET/VCAM1/GLI3/TBX1/BDNF/NGF/ITGA4/NGFR/TCIRG1/EGR2/NRP2/SERPINE2/PRKCG/NTF4/TIFAB	15
BP	GO:0007015	actin filament organization	51/1220	435/18862	2.78092e-05	0.000193323	0.000107841	CCN2/ELN/ICAM1/WNT4/CCL11/TGFB3/FLNA/LIMK1/CCR7/LMOD1/SERPINF2/PIK3R1/MICALL2/F2RL1/SFRP1/TPM1/RAC2/TMSB4X/DBN1/ACTN1/PDLIM1/S100A10/RHOB/WAS/VASP/TPM2/AIF1/RHOH/MARCKS/CALD1/FSCN1/CCL21/TPM4/ALOX15/LCP1/TMSB10/POF1B/HCK/MARCKSL1/EFS/CORO1A/FHOD1/ARPC1B/MYO1B/MYO1G/SPTBN4/RFLNA/MICAL1/HCLS1/ESPN/TACSTD2	51
BP	GO:1904035	regulation of epithelial cell apoptotic process	18/1220	94/18862	2.83541e-05	0.000196861	0.000109815	TNF/HMOX1/CCL2/SERPINE1/ICAM1/FASLG/CD40/CD40LG/TNFAIP3/PLA2R1/ARRB2/ITGA4/GPER1/MAPK7/SFRP4/CDH5/FGB/FGG	18
BP	GO:0035455	response to interferon-alpha	8/1220	21/18862	2.84905e-05	0.000197309	0.000110065	AXL/EIF2AK2/ADAR/IFIT2/IFNAR2/MX2/BST2/IFITM1	8
BP	GO:0071636	positive regulation of transforming growth factor beta production	8/1220	21/18862	2.84905e-05	0.000197309	0.000110065	PTGS2/CD34/CD46/SERPINF2/GATA6/LGALS9/XCL1/LUM	8
BP	GO:0061572	actin filament bundle organization	25/1220	158/18862	2.85449e-05	0.000197436	0.000110136	CCN2/ELN/WNT4/TGFB3/FLNA/LIMK1/SERPINF2/PIK3R1/SFRP1/TPM1/ACTN1/PDLIM1/S100A10/WAS/AIF1/MARCKS/CALD1/FSCN1/LCP1/FHOD1/MYO1B/RFLNA/MICAL1/ESPN/TACSTD2	25
BP	GO:0045589	regulation of regulatory T cell differentiation	10/1220	33/18862	2.89738e-05	0.000200149	0.000111649	CTLA4/IL2RA/CD46/SOCS1/RUNX1/IRF1/LGALS9/DUSP10/LILRB4/VSIR	10
BP	GO:0016053	organic acid biosynthetic process	42/1220	335/18862	2.96072e-05	0.000204192	0.000113904	EDN1/IL1B/PTGS2/GGT1/HOGA1/ABCB11/GATM/ALOX5/BAAT/PTGS1/ACOX2/CYP2E1/HSD3B7/ANXA1/PAH/APOC3/KYNU/BHMT/IDO1/FOLH1/SLC27A2/RGN/TBXAS1/SCD/OAT/CBS/MTHFD1/ASPA/ALDH1A2/PSAT1/DHFR/CYP8B1/ALDH18A1/FA2H/ALOX15/ALOX5AP/LTC4S/MTHFD1L/CD74/AASS/THNSL2/BCAT1	42
BP	GO:0071695	anatomical structure maturation	31/1220	218/18862	2.96572e-05	0.000204192	0.000113904	RET/CCR6/MMP2/PPARG/C3/TGFB2/CDKN1A/DEFB1/CLEC7A/BMP2/PTH1R/AKR1B1/SOX18/CX3CR1/C1QA/AXL/AGRN/IHH/CDH5/NPR2/ALDH1A2/BTK/CCL21/FOXA1/CCL19/THBS3/SPTBN4/NRCAM/RFLNA/BFSP2/GHRHR	31
BP	GO:0006576	cellular biogenic amine metabolic process	19/1220	103/18862	2.97081e-05	0.000204192	0.000113904	ITGAM/TGFB2/AOC1/PAH/AKR1B1/KYNU/HNMT/BHMT/GCDH/IDO1/DDC/ODC1/SNCA/ITGB2/AGMAT/GCH1/DMGDH/TDO2/AZIN2	19
BP	GO:0055002	striated muscle cell development	19/1220	103/18862	2.97081e-05	0.000204192	0.000113904	EDN1/PDGFRB/LOX/TNNT2/KRT8/KRT19/LMOD1/SDC1/FLNC/MYL2/TPM1/MYPN/CAPN3/SELENON/TNNT1/OBSCN/CSRP1/TNNT3/MYLK3	19
BP	GO:1901343	negative regulation of vasculature development	24/1220	149/18862	3.03869e-05	0.000208596	0.000116361	TNF/SERPINE1/COL4A3/PPARG/WNT4/FASLG/CXCL10/TGFB2/ALOX5/SPARC/DCN/COL4A2/KLF4/APOH/PF4/HHEX/ADAMTS1/PML/THBS2/CCN6/EPHA2/EMILIN1/VASH1/HRG	24
BP	GO:0034103	regulation of tissue remodeling	17/1220	86/18862	3.06148e-05	0.000209897	0.000117087	TGFB1/SPP1/IL18/TNFAIP3/LEPR/P2RX7/ITGB3/FLT4/SFRP1/RUNX1/CSF1R/CD38/INPP5D/GPNMB/TNFRSF11A/HRG/ADAM8	17
BP	GO:0010758	regulation of macrophage chemotaxis	9/1220	27/18862	3.11001e-05	0.000212427	0.000118498	CCL5/CSF1/MST1/C5AR1/CSF1R/RARRES2/C3AR1/CXCL17/CMKLR1	9
BP	GO:0045671	negative regulation of osteoclast differentiation	9/1220	27/18862	3.11001e-05	0.000212427	0.000118498	TLR4/FBN1/CCL3/PIK3R1/SFRP1/INPP5D/LILRB4/LRRC17/FSTL3	9
BP	GO:0060512	prostate gland morphogenesis	9/1220	27/18862	3.11001e-05	0.000212427	0.000118498	SHH/NOTCH1/TP63/ESR1/GLI2/SFRP1/TNC/FOXA1/SERPINB5	9
BP	GO:0048880	sensory system development	45/1220	369/18862	3.1183e-05	0.000212728	0.000118666	RET/BMP6/C3/FASLG/RBP4/COL4A1/SHH/VIM/FBN1/PDGFRB/ITGAM/TGFB2/GLI3/SOX11/DLL4/CYP1B1/STRA6/C1QA/COL5A1/KLF4/SLC4A5/CALB1/RCN1/CACNA1C/TCIRG1/IHH/INHBA/SPRY1/P2RY12/ALDH1A2/SLC7A11/WNT7A/BAK1/COL5A2/EPHA2/COL8A1/SDK2/LPCAT1/WNT5B/MFAP5/TGIF2/COL8A2/MFAP2/BFSP2/GRHL3	45
BP	GO:0030540	female genitalia development	7/1220	16/18862	3.17123e-05	0.000216069	0.00012053	LRP2/RBP4/TP63/ESR1/STRA6/AXL/BAK1	7
BP	GO:0030225	macrophage differentiation	12/1220	47/18862	3.19373e-05	0.000217063	0.000121084	TGFB1/CD4/TLR2/CASP8/CSF1/SPI1/LIF/C1QC/PF4/CSF1R/INHBA/HCLS1	12
BP	GO:1990573	potassium ion import across plasma membrane	12/1220	47/18862	3.19373e-05	0.000217063	0.000121084	SLC12A1/KCNJ11/KCNJ1/SLC12A3/ATP12A/FXYD2/KCNJ10/KCNJ13/ABCC9/KCNH2/KCNJ8/ATP1A2	12
BP	GO:0030890	positive regulation of B cell proliferation	11/1220	40/18862	3.20364e-05	0.000217197	0.000121159	TLR4/PTPRC/CDKN1A/CD40/TNFSF13B/IL7/CD38/TNFRSF13C/CLCF1/CD74/TNFRSF4	11
BP	GO:0071634	regulation of transforming growth factor beta production	11/1220	40/18862	3.20364e-05	0.000217197	0.000121159	FN1/PTGS2/CD34/CD46/TGFB2/SERPINF2/GATA6/LGALS9/XCL1/LUM/LRRC32	11
BP	GO:0006027	glycosaminoglycan catabolic process	14/1220	62/18862	3.22609e-05	0.000218219	0.000121729	TGFB1/CD44/DCN/SDC1/AGRN/HPSE/GALNS/VCAN/FMOD/BGN/LYVE1/LUM/PRELP/CSPG5	14
BP	GO:0050886	endocrine process	16/1220	78/18862	3.22668e-05	0.000218219	0.000121729	AGT/EDN1/IL1B/BMP6/MME/ACE2/POMC/ENPEP/SERPINF2/F2RL1/GJA1/EDN3/INHBA/TRPV6/INHBB/CTSZ	16
BP	GO:1904427	positive regulation of calcium ion transmembrane transport	15/1220	70/18862	3.29528e-05	0.000222584	0.000124164	F2/CXCL10/CXCL9/RYR2/JPH2/SNCA/CXCL11/RGN/GPER1/F2RL3/CD19/XCL1/CAPN3/P2RY6/CACNA2D1	15
BP	GO:0072073	kidney epithelium development	22/1220	131/18862	3.33589e-05	0.000225049	0.000125539	UMOD/AGT/RET/WNT4/MYC/SHH/CD34/GLI3/NOTCH1/CAT/ARG2/TCF21/BMP2/KLF15/SDC1/SFRP1/LIF/CALB1/SPRY1/CRLF1/HEYL/TACSTD2	22
BP	GO:0070588	calcium ion transmembrane transport	39/1220	304/18862	3.36593e-05	0.000226796	0.000126514	FASLG/TRPC6/F2/CXCL10/CCL3/CCR5/PTPRC/CXCL9/CCR7/ANXA2/P2RX7/PIK3CG/RYR2/JPH2/SNCA/LYN/CXCL11/CACNA1C/RGN/GPER1/TRPV6/P2RY12/F2RL3/PRNP/ADRA2A/CD19/CCL21/PDE4B/XCL1/CCL19/TRPM2/CAPN3/P2RY6/TRPV2/CACNA2D1/SELENON/ATP1A2/CORO1A/NOL3	39
BP	GO:0090092	regulation of transmembrane receptor protein serine/threonine kinase signaling pathway	34/1220	251/18862	3.48581e-05	0.000234586	0.000130859	TGFB1/HFE/PPARG/BMP6/LRP2/SHH/FBN1/TGFB2/SOX11/LOX/NOTCH1/TGFB3/BMP2/CCN3/CDKN2B/LTBP4/SFRP1/SFRP4/INHBA/CDH5/SPRY1/LRG1/TGFB1I1/DKK3/INHBB/EMILIN1/HTRA1/FSTL1/CD109/NREP/PCSK6/FSTL3/GREM2/CILP	34
BP	GO:0035904	aorta development	13/1220	55/18862	3.67161e-05	0.000246786	0.000137665	LRP2/ROBO1/PDGFRB/TGFB2/LOX/NOTCH1/TBX1/DLL4/NGFR/LRP1/PRICKLE1/FKBP10/LOXL1	13
BP	GO:0046942	carboxylic acid transport	37/1220	284/18862	3.79915e-05	0.000254985	0.000142238	UMOD/CASR/EDN1/IL1B/SLC11A1/SLC26A9/LRP2/ABCB11/SLC3A1/SLC22A6/ACE2/SLC25A13/SLC22A2/KCNJ10/ADORA1/ANXA1/STRA6/SLC13A2/NR0B2/PLA2R1/PLA2G2A/SLC26A7/GJA1/SLC51A/ADORA2A/SLC51B/SLC7A11/SLC16A4/SLC7A2/TNFRSF11A/AQP9/SLC7A6/SLC25A10/ATP1A2/FOLR2/PLA2G2D/SLC10A6	37
BP	GO:0002312	B cell activation involved in immune response	16/1220	79/18862	3.80626e-05	0.000254985	0.000142238	TGFB1/TLR4/CCR6/PTPRC/CD40/CD40LG/FCGR2B/LGALS1/LFNG/CDH17/CD19/TBX21/ST3GAL1/CLCF1/PLCL2/MFNG	16
BP	GO:0043648	dicarboxylic acid metabolic process	18/1220	96/18862	3.80756e-05	0.000254985	0.000142238	GCLC/GGT1/HOGA1/PCK1/KYNU/OAT/MTHFD1/ASPA/SLC7A11/DHFR/ALDH18A1/FTCD/GCLM/ADHFE1/MTHFD1L/FOLR2/SDHAF3/ALDH4A1	18
BP	GO:0002691	regulation of cellular extravasation	10/1220	34/18862	3.86799e-05	0.000258086	0.000143968	ICAM1/IL1R1/SELP/ITGA4/ST3GAL4/RIPK3/FUT4/CCL21/PTAFR/ADAM8	10
BP	GO:0046640	regulation of alpha-beta T cell proliferation	10/1220	34/18862	3.86799e-05	0.000258086	0.000143968	IL18/PTPN22/PTPRC/ARG2/CD274/IRF1/LGALS9/XCL1/VSIR/EBI3	10
BP	GO:0070232	regulation of T cell apoptotic process	10/1220	34/18862	3.86799e-05	0.000258086	0.000143968	CCL5/LGALS3/ARG2/CD274/IDO1/CD27/LGALS9/RIPK3/ST3GAL1/ADAM8	10
BP	GO:0045444	fat cell differentiation	31/1220	221/18862	3.87731e-05	0.000258393	0.000144139	TGFB1/TNF/PPARG/PTGS2/ALOX5/PSMB8/PNPLA3/BMP2/SOCS1/SFRP1/KLF4/IL11/FABP4/GPER1/EGR2/RARRES2/ZBTB16/ZFPM2/LRG1/FRZB/TGFB1I1/INHBB/KLF5/PIM1/WNT5B/NR4A3/DUSP10/RNASEL/CMKLR1/FFAR4/VSTM2A	31
BP	GO:0006081	cellular aldehyde metabolic process	14/1220	63/18862	3.90356e-05	0.000259826	0.000144939	WNT4/BMP6/GRHPR/HOGA1/ALDOB/BMP2/CYP1B1/KHK/ALDH1A2/AKR7A2/DKK3/TKFC/AKR7A3/ALDH4A1	14
BP	GO:0042303	molting cycle	19/1220	105/18862	3.9236e-05	0.000260527	0.00014533	TNF/SHH/TGFB2/SNAI1/NOTCH1/TP63/SOX18/GLI2/NGFR/HPSE/FOXE1/KRT17/INHBA/KRT14/FA2H/WNT10A/CD109/EPS8L3/EDA	19
BP	GO:0042633	hair cycle	19/1220	105/18862	3.9236e-05	0.000260527	0.00014533	TNF/SHH/TGFB2/SNAI1/NOTCH1/TP63/SOX18/GLI2/NGFR/HPSE/FOXE1/KRT17/INHBA/KRT14/FA2H/WNT10A/CD109/EPS8L3/EDA	19
BP	GO:0043627	response to estrogen	15/1220	71/18862	3.93103e-05	0.000260704	0.000145429	HMOX1/PPARG/GSTM3/PDGFRB/GLI3/TGFB3/KRT19/ESR1/MMP14/SLC34A2/SFRP1/GATA6/WNT7A/ARPC1B/GHRHR	15
BP	GO:0001913	T cell mediated cytotoxicity	12/1220	48/18862	4.00977e-05	0.000264009	0.000147272	B2M/PTPRC/FCGR2B/PRF1/RAB27A/RIPK3/XCL1/AZGP1/KLRD1/PVR/NECTIN2/GZMM	12
BP	GO:0002715	regulation of natural killer cell mediated immunity	12/1220	48/18862	4.00977e-05	0.000264009	0.000147272	HAVCR2/ARRB2/SH2D1A/LGALS9/KLRK1/NCR1/CD226/IL18RAP/VAV1/KLRD1/PVR/NECTIN2	12
BP	GO:0042398	cellular modified amino acid biosynthetic process	12/1220	48/18862	4.00977e-05	0.000264009	0.000147272	GCLC/GGT1/GATM/ACADM/MTHFD1/SLC7A11/GSS/DHFR/GCH1/GCLM/GGCT/MTHFD1L	12
BP	GO:0045778	positive regulation of ossification	12/1220	48/18862	4.00977e-05	0.000264009	0.000147272	TGFB1/WNT4/BMP6/KL/TGFB2/SOX11/ALOX5/TGFB3/BMP2/P2RX7/ZBTB16/ISG15	12
BP	GO:1904894	positive regulation of receptor signaling pathway via STAT	12/1220	48/18862	4.00977e-05	0.000264009	0.000147272	TNF/AGT/CCL5/F2/NOTCH1/GHR/CYP1B1/AKR1B1/SOCS1/IL6R/IL10RA/PRLR	12
BP	GO:2001238	positive regulation of extrinsic apoptotic signaling pathway	12/1220	48/18862	4.00977e-05	0.000264009	0.000147272	TNF/AGT/RET/PTPRC/TNFSF10/SFRP1/ATF3/GPER1/PML/INHBA/TNFRSF12A/PMAIP1	12
BP	GO:0042692	muscle cell differentiation	44/1220	362/18862	4.11998e-05	0.00027094	0.000151138	TGFB1/EDN1/WNT4/CASP3/MYH9/SHH/PDGFB/PDGFRB/CXCL10/LOX/NOTCH1/TNNT2/CXCL9/KRT8/TBX1/KRT19/MMP14/BDNF/LMOD1/BMP2/CCN3/SDC1/FLNC/FOXF1/ARRB2/FHL2/MYL2/TPM1/MYPN/GPER1/GATA6/ADAM12/DYSF/KLF5/CAPN3/SELENON/WNT5B/TNNT1/OBSCN/MYOF/CSRP1/SEMA4C/TNNT3/MYLK3	44
BP	GO:0002710	negative regulation of T cell mediated immunity	8/1220	22/18862	4.22378e-05	0.000276108	0.000154021	HFE/PTPRC/NOD2/FCGR2B/TBX21/XCL1/LILRB4/KLRD1	8
BP	GO:0035584	calcium-mediated signaling using intracellular calcium source	8/1220	22/18862	4.22378e-05	0.000276108	0.000154021	VCAM1/PTPRC/DEFB1/SELP/RYR2/PRNP/TRPM2/CCL20	8
BP	GO:0045649	regulation of macrophage differentiation	8/1220	22/18862	4.22378e-05	0.000276108	0.000154021	TGFB1/CASP8/CSF1/LIF/C1QC/PF4/INHBA/HCLS1	8
BP	GO:0055093	response to hyperoxia	8/1220	22/18862	4.22378e-05	0.000276108	0.000154021	PPARG/FAS/PDGFRB/COL1A1/CDKN1A/PDPN/CAT/DNMT3B	8
BP	GO:0060343	trabecula formation	8/1220	22/18862	4.22378e-05	0.000276108	0.000154021	MMP2/RBP4/COL1A1/SFRP1/FHL2/ADAMTS1/THBS3/ADGRG6	8
BP	GO:0046395	carboxylic acid catabolic process	33/1220	243/18862	4.29113e-05	0.000280177	0.000156291	EHHADH/HOGA1/ABCB11/FAH/PCK1/ARG2/ACOX2/PAH/KYNU/CNR1/HNMT/GCDH/IDO1/HGD/DCXR/SLC27A2/ACADM/ACOX1/CYP26A1/OAT/CBS/ASPA/ECI2/PIPOX/FTCD/MAT1A/MCCC1/ADHFE1/AASS/ACAT1/TDO2/ACAD10/ALDH4A1	33
BP	GO:0006022	aminoglycan metabolic process	26/1220	172/18862	4.46641e-05	0.000291274	0.000162481	TGFB1/EGF/IL1B/PDGFB/PDGFRB/CHI3L1/CD44/DCN/SDC1/AGRN/CHST14/HPSE/B3GAT1/GALNS/ST3GAL4/VCAN/FMOD/BGN/LYVE1/ST3GAL1/PIM1/B4GALT1/LUM/PRELP/B3GNT9/CSPG5	26
BP	GO:0001942	hair follicle development	16/1220	80/18862	4.47583e-05	0.000291541	0.00016263	TNF/SHH/TGFB2/SNAI1/NOTCH1/TP63/SOX18/GLI2/NGFR/HPSE/FOXE1/KRT17/INHBA/WNT10A/CD109/EDA	16
BP	GO:0060135	maternal process involved in female pregnancy	13/1220	56/18862	4.50128e-05	0.00029285	0.00016336	SPP1/WNT4/MMP7/GJB2/ESR1/HAVCR2/AKR1B1/CNR1/GJA1/LIF/IHH/LGALS9/DSG2	13
BP	GO:0031581	hemidesmosome assembly	6/1220	12/18862	4.7625e-05	0.000309111	0.000172431	PLEC/LAMC2/ITGB4/LAMB3/KRT14/KRT5	6
BP	GO:0032490	detection of molecule of bacterial origin	6/1220	12/18862	4.7625e-05	0.000309111	0.000172431	TLR4/TLR2/NOD2/C4B/LBP/SCARB1	6
BP	GO:0019882	antigen processing and presentation	32/1220	234/18862	4.85692e-05	0.000314866	0.000175642	HFE/SLC11A1/ICAM1/B2M/NOD2/CD8A/CCR7/FCGR2B/PSMB8/NCF1/TAP1/RAB27A/CYBB/TAP2/NOD1/PSMB9/CD68/WAS/CTSS/FCGR1A/NCF4/CCL21/AZGP1/AP1S2/CCL19/RELB/TAPBP/FGL2/CD74/FCER1G/CLEC4A/PSMB10	32
BP	GO:0072132	mesenchyme morphogenesis	12/1220	49/18862	5.00044e-05	0.000323787	0.000180618	ROBO1/MYC/TGFB2/SNAI1/NOTCH1/ACTG2/BMP2/LEF1/ACTA2/FOXF1/TMEM100/HEYL	12
BP	GO:0010715	regulation of extracellular matrix disassembly	7/1220	17/18862	5.09018e-05	0.000328047	0.000182994	TGFB1/PDPN/ETS1/FAP/LRP1/FSCN1/MELTF	7
BP	GO:0030889	negative regulation of B cell proliferation	7/1220	17/18862	5.09018e-05	0.000328047	0.000182994	CTLA4/CASP3/BLK/FCGR2B/LYN/INPP5D/BTK	7
BP	GO:0072567	chemokine (C-X-C motif) ligand 2 production	7/1220	17/18862	5.09018e-05	0.000328047	0.000182994	TNF/TLR4/POSTN/F2RL1/KLF4/LRP1/CD74	7
BP	GO:2000341	regulation of chemokine (C-X-C motif) ligand 2 production	7/1220	17/18862	5.09018e-05	0.000328047	0.000182994	TNF/TLR4/POSTN/F2RL1/KLF4/LRP1/CD74	7
BP	GO:0070670	response to interleukin-4	10/1220	35/18862	5.10319e-05	0.000328499	0.000183247	ADAMTS13/CCL11/LEF1/MRC1/STAT6/PML/IL2RG/XCL1/CORO1A/TCF7	10
BP	GO:0043367	CD4-positive, alpha-beta T cell differentiation	16/1220	81/18862	5.24708e-05	0.000337236	0.00018812	IL18/NLRP3/CD80/LEF1/ANXA1/SOCS1/IL6R/RUNX1/LGALS9/IL18R1/CD83/TBX21/RUNX3/CCL19/RELB/PLA2G2D	16
BP	GO:0051017	actin filament bundle assembly	24/1220	154/18862	5.26091e-05	0.000337236	0.00018812	CCN2/ELN/WNT4/TGFB3/FLNA/LIMK1/SERPINF2/PIK3R1/SFRP1/TPM1/ACTN1/PDLIM1/S100A10/WAS/AIF1/MARCKS/CALD1/FSCN1/LCP1/FHOD1/MYO1B/MICAL1/ESPN/TACSTD2	24
BP	GO:0006509	membrane protein ectodomain proteolysis	11/1220	42/18862	5.26355e-05	0.000337236	0.00018812	TNF/IL1B/TIMP1/MYH9/APOE/MMP7/TIMP2/TNFRSF1B/ADRA2A/ADAM19/ADAM8	11
BP	GO:0071604	transforming growth factor beta production	11/1220	42/18862	5.26355e-05	0.000337236	0.00018812	FN1/PTGS2/CD34/CD46/TGFB2/SERPINF2/GATA6/LGALS9/XCL1/LUM/LRRC32	11
BP	GO:0043524	negative regulation of neuron apoptotic process	22/1220	135/18862	5.35202e-05	0.000342505	0.000191059	HMOX1/CCL2/APOE/TGFB3/BDNF/CX3CR1/NGF/AXL/ARRB2/C5AR1/ADORA2A/LRP1/CRLF1/GCLM/CORO1A/PRKCG/CLCF1/NTF4/ADAM8/PPT1/PTPRZ1/AGAP2	22
BP	GO:0033673	negative regulation of kinase activity	35/1220	267/18862	5.36205e-05	0.000342745	0.000191193	AGT/IL1B/CASP3/APOE/PTPN22/PTPRC/CDKN1A/HSPB1/SH2B3/TNFAIP3/SOCS3/CDKN2B/SOCS1/SFRP1/SNCA/ADORA2A/FABP4/UCHL1/LYN/RGN/RACK1/HHEX/GPRC5A/SPRY1/RHOH/SFN/ADAR/IRAK3/DUSP10/VPS25/PRKAR1B/LAX1/LILRB4/DUSP14/CBLC	35
BP	GO:0060560	developmental growth involved in morphogenesis	31/1220	225/18862	5.48678e-05	0.00035031	0.000195413	FN1/SPP1/APOE/SHH/CXCR4/CCL11/NOTCH1/POSTN/LIMK1/ESR1/BDNF/CSF1/SFRP1/NGF/TNC/ITGA4/MAP1B/LRP1/DBN1/SPRY1/AUTS2/NDN/DCLK1/NRP2/DISC1/RASAL1/TRPV2/PTPRS/NRCAM/CRABP2/SEMA4C	31
BP	GO:0042742	defense response to bacterium	42/1220	344/18862	5.50754e-05	0.000351226	0.000195924	UMOD/TNF/LCN2/SERPINE1/TLR4/SLC11A1/TNFRSF1A/F2/CD4/S100A8/TLR2/SLPI/S100A9/DEFB1/NOD2/TLR5/SELP/ARG2/HAVCR2/F2RL1/LBP/PLA2G2A/IL6R/C5AR1/NOD1/CXCL13/CFP/ADAMTS5/RARRES2/CXCL6/EPHA2/NLRC4/ISG15/ANXA3/CARD9/FGB/CCL20/FGR/FCER1G/GSDMD/REG3G/GBP4	42
BP	GO:0002292	T cell differentiation involved in immune response	15/1220	73/18862	5.53315e-05	0.00035204	0.000196378	IL18/NLRP3/CD46/CD80/PCK1/LEF1/ANXA1/IL6R/LGALS9/IL18R1/TBX21/CCL19/RELB/FGL2/FCER1G	15
BP	GO:0048644	muscle organ morphogenesis	15/1220	73/18862	5.53315e-05	0.00035204	0.000196378	TGFB1/LRP2/TGFB2/NOTCH1/TNNT2/TBX1/DLL4/BMP2/FZD2/RYR2/MYL3/LIF/MYL2/TPM1/ZFPM2	15
BP	GO:2001235	positive regulation of apoptotic signaling pathway	21/1220	126/18862	5.60201e-05	0.000356007	0.000198591	TNF/AGT/RET/FAS/S100A8/PTPRC/S100A9/TP63/TNFSF10/SFRP1/ATF3/NGFR/RACK1/GPER1/BCL2L11/PML/INHBA/RIPK3/TNFRSF12A/INHBB/PMAIP1	21
BP	GO:0003073	regulation of systemic arterial blood pressure	17/1220	90/18862	5.62486e-05	0.000357045	0.00019917	AGT/EDN1/PDGFB/MME/ACE2/POSTN/ADORA1/ENPEP/SERPINF2/F2RL1/GJA1/EDN3/SLC4A5/TPM1/RARRES2/CTSZ/SLC2A5	17
BP	GO:0019233	sensory perception of pain	18/1220	99/18862	5.82185e-05	0.000369121	0.000205907	CCL2/EDN1/CXCR4/MME/CCL3/ADORA1/ANO1/P2RX7/CCN3/CNR1/ITGA2/ARRB2/NDN/CNR2/KCNA2/PTAFR/TMEM100/SCN1A	18
BP	GO:0043534	blood vessel endothelial cell migration	26/1220	175/18862	6.02227e-05	0.000381387	0.000212749	TGFB1/TNF/HMOX1/PPARG/MYH9/APOE/ROBO1/PTGS2/PDGFB/NOTCH1/HSPB1/ETS1/CD40/AKT3/DLL4/ANXA1/SOX18/KLF4/HDAC7/TMSB4X/CDH5/SCARB1/EPHA2/VASH1/HRG/EGR3	26
BP	GO:0002438	acute inflammatory response to antigenic stimulus	8/1220	23/18862	6.11033e-05	0.000385183	0.000214866	ICAM1/C3/CCR7/FCGR2B/SERPINC1/CNR1/BTK/PLA2G2D	8
BP	GO:0051043	regulation of membrane protein ectodomain proteolysis	8/1220	23/18862	6.11033e-05	0.000385183	0.000214866	TNF/IL1B/TIMP1/APOE/TIMP2/TNFRSF1B/ADRA2A/ADAM8	8
BP	GO:0060561	apoptotic process involved in morphogenesis	8/1220	23/18862	6.11033e-05	0.000385183	0.000214866	TNFRSF1A/TGFB2/NOTCH1/TNFRSF1B/LEF1/SPI1/BCL2L11/BAK1	8
BP	GO:1902932	positive regulation of alcohol biosynthetic process	8/1220	23/18862	6.11033e-05	0.000385183	0.000214866	WNT4/BMP6/PTH1R/SNCA/GPER1/ABCG1/P2RY6/PTAFR	8
BP	GO:0001656	metanephros development	16/1220	82/18862	6.13294e-05	0.000385721	0.000215166	UMOD/AQP2/RET/WNT4/MYC/SHH/PDGFB/FBN1/PDGFRB/CD34/GLI3/TCF21/AKR1B1/LIF/CALB1/SPRY1	16
BP	GO:2000177	regulation of neural precursor cell proliferation	16/1220	82/18862	6.13294e-05	0.000385721	0.000215166	EGF/LRP2/SHH/GLI3/NOTCH1/GLI1/FLNA/DLL4/GLI2/CX3CR1/SLC6A4/LYN/DISC1/NAP1L1/SHCBP1/PTPRZ1	16
BP	GO:0003229	ventricular cardiac muscle tissue development	12/1220	50/18862	6.19586e-05	0.000387896	0.00021638	TGFB1/LRP2/TGFB2/NOTCH1/TNNT2/DLL4/RYR2/MYL3/MYL2/TPM1/ZFPM2/DSG2	12
BP	GO:0008347	glial cell migration	12/1220	50/18862	6.19586e-05	0.000387896	0.00021638	CCL2/CCL3/TGFB2/GLI3/MMP14/CSF1/CX3CR1/LRP1/P2RY12/NDN/LRP8/DISC1	12
BP	GO:0032648	regulation of interferon-beta production	12/1220	50/18862	6.19586e-05	0.000387896	0.00021638	TLR4/IRF5/TLR2/IFIH1/TLR7/IRF1/TLR8/IRF7/RELB/PTPRS/SIRPA/NMI	12
BP	GO:0048260	positive regulation of receptor-mediated endocytosis	12/1220	50/18862	6.19586e-05	0.000387896	0.00021638	HFE/EGF/SERPINE1/C3/B2M/ANXA2/CLU/ARRB2/SFRP4/CCL21/CCL19/PPT1	12
BP	GO:0016525	negative regulation of angiogenesis	23/1220	146/18862	6.29848e-05	0.00039387	0.000219712	TNF/SERPINE1/COL4A3/PPARG/FASLG/CXCL10/TGFB2/ALOX5/SPARC/DCN/COL4A2/KLF4/APOH/PF4/HHEX/ADAMTS1/PML/THBS2/CCN6/EPHA2/EMILIN1/VASH1/HRG	23
BP	GO:0015849	organic acid transport	40/1220	324/18862	6.41528e-05	0.000400717	0.000223532	UMOD/EDN1/IL1B/SLC11A1/PPARG/SLC26A9/LRP2/APOE/ABCB11/SLC3A1/SLC22A6/ACE2/SLC25A13/SLC22A2/PDPN/KCNJ10/ADORA1/ANXA1/STRA6/SLC13A2/NR0B2/PLA2R1/PLA2G2A/SLC26A7/GJA1/SLC27A2/SLC51A/ADORA2A/FABP4/SLC51B/SLC7A11/SLC7A2/TNFRSF11A/AQP9/SLC7A6/SLC25A10/ATP1A2/FOLR2/PLA2G2D/SLC10A6	40
BP	GO:0001823	mesonephros development	17/1220	91/18862	6.50623e-05	0.000405474	0.000226185	AGT/RET/WNT4/MYC/SHH/GLI3/CAT/ARG2/TCF21/BMP2/SDC1/SFRP1/CALB1/SPRY1/ZBTB16/CRLF1/TACSTD2	17
BP	GO:0006942	regulation of striated muscle contraction	17/1220	91/18862	6.50623e-05	0.000405474	0.000226185	CCN2/ACE2/ADORA1/SCN5A/PIK3CG/RYR2/MYL3/MYL2/CACNA1C/DSC2/PDE4B/ATP1A2/MYBPH/DSG2/TNNI1/TNNT3/TNNI3K	17
BP	GO:0007422	peripheral nervous system development	15/1220	74/18862	6.53014e-05	0.00040604	0.000226501	GSTM3/CLDN1/BDNF/ITGB4/LAMA2/NGF/RUNX1/EGR2/PMP22/RUNX3/FA2H/NTF4/EGR3/ADGRG6/GFRA3	15
BP	GO:0032418	lysosome localization	15/1220	74/18862	6.53014e-05	0.00040604	0.000226501	HMOX1/MYH9/BLK/PIK3CG/FOXF1/PIK3CD/RAC2/LYN/UNC13D/LGALS9/LAT2/BTK/NR4A3/FGR/LAT	15
BP	GO:0003014	renal system process	20/1220	118/18862	6.54504e-05	0.000406505	0.00022676	UMOD/AGT/AQP2/EDN1/SLC4A1/PDGFB/CD34/SLC22A6/ADORA1/SLC15A2/SERPINF2/AKR1B1/F2RL1/CLDN4/GJA1/SLC4A5/ADORA2A/ADCY3/MCAM/PRKAR1B	20
BP	GO:0043029	T cell homeostasis	10/1220	36/18862	6.6591e-05	0.000410564	0.000229025	CASP3/FAS/IL2RA/TCIRG1/BCL2L11/LGALS9/RIPK3/TNFSF14/PMAIP1/CORO1A	10
BP	GO:0002763	positive regulation of myeloid leukocyte differentiation	13/1220	58/18862	6.66077e-05	0.000410564	0.000229025	TGFB1/TNF/CD4/CASP8/CSF1/LEF1/CCR1/LIF/RUNX1/PF4/CD74/KLF10/HCLS1	13
BP	GO:0009069	serine family amino acid metabolic process	11/1220	43/18862	6.66285e-05	0.000410564	0.000229025	GCLC/GGT1/BAAT/GLYAT/CBS/MTHFD1/SLC7A11/PSAT1/DHFR/GCLM/THNSL2	11
BP	GO:0034142	toll-like receptor 4 signaling pathway	11/1220	43/18862	6.66285e-05	0.000410564	0.000229025	TLR4/PTPN22/ITGAM/CD14/TNFAIP3/F2RL1/LBP/LYN/ITGB2/RAB7B/NMI	11
BP	GO:0035094	response to nicotine	11/1220	43/18862	6.66285e-05	0.000410564	0.000229025	TNF/HMOX1/EDN1/B2M/VCAM1/KCNJ11/CASP3/CNR1/SLC7A11/ATP1A2/CHRNA2	11
BP	GO:0061383	trabecula morphogenesis	11/1220	43/18862	6.66285e-05	0.000410564	0.000229025	MMP2/RBP4/COL1A1/TGFB2/NOTCH1/DLL4/SFRP1/FHL2/ADAMTS1/THBS3/ADGRG6	11
BP	GO:2000404	regulation of T cell migration	11/1220	43/18862	6.66285e-05	0.000410564	0.000229025	CCR6/CCL5/CXCL10/ITGA4/CXCL13/RIPK3/AIF1/CCL21/XCL1/CCL20/ADAM8	11
BP	GO:0007043	cell-cell junction assembly	23/1220	147/18862	7.01816e-05	0.000431972	0.000240967	TNF/AGT/IL1B/ACE2/SNAI1/GJB2/CLDN1/CLDN10/MICALL2/GJC1/CLDN4/CLDN7/GJB1/GJA1/CDH11/CLDN3/RUNX1/CDH5/EPHA2/FSCN1/CTNND2/POF1B/PKP1	23
BP	GO:0043903	regulation of biological process involved in symbiotic interaction	28/1220	197/18862	7.12857e-05	0.000438275	0.000244483	TNF/CCL5/CD4/CXCR4/SLPI/NOTCH1/PTX3/F2RL1/PC/AXL/MX1/LGALS1/PML/LGALS9/EIF2AK2/CIITA/CXCL6/ISG15/ADAR/TRIM5/PARP10/BST2/CD74/RNASEL/ISG20/NECTIN2/IFITM1/OAS2	28
BP	GO:0022404	molting cycle process	16/1220	83/18862	7.14762e-05	0.000438462	0.000244587	TNF/SHH/TGFB2/SNAI1/NOTCH1/TP63/SOX18/GLI2/NGFR/HPSE/FOXE1/KRT17/INHBA/WNT10A/CD109/EDA	16
BP	GO:0022405	hair cycle process	16/1220	83/18862	7.14762e-05	0.000438462	0.000244587	TNF/SHH/TGFB2/SNAI1/NOTCH1/TP63/SOX18/GLI2/NGFR/HPSE/FOXE1/KRT17/INHBA/WNT10A/CD109/EDA	16
BP	GO:0042445	hormone metabolic process	30/1220	218/18862	7.34561e-05	0.000450103	0.000251081	SPP1/WNT4/BMP6/RBP4/SHH/MME/ACE2/ESR1/ENPEP/GHR/BMP2/CYP1B1/PCSK2/AKR1B1/NGF/FOXE1/CTSK/CYP26A1/RDH12/ALDH1A2/SCARB1/DUOX2/LRAT/DKK3/FOXA1/PCSK6/CTSZ/CRABP2/GHRHR/DIO1	30
BP	GO:0051702	biological process involved in interaction with symbiont	17/1220	92/18862	7.50709e-05	0.000458971	0.000256028	FN1/APOE/CCL5/F2/CCL3/CCL4/PTX3/ANXA2/LEF1/F2RL1/PC/PF4/CSF1R/CXCL6/HRG/IFI27/REG3G	17
BP	GO:1901216	positive regulation of neuron death	17/1220	92/18862	7.50709e-05	0.000458971	0.000256028	TNF/TLR4/CASP3/FASLG/ITGAM/CCL3/TGFB2/ADORA1/CASP8/FCGR2B/CLU/C1QA/SNCA/ITGB2/BCL2L11/PRNP/MYBL2	17
BP	GO:0072006	nephron development	22/1220	138/18862	7.51606e-05	0.000459008	0.000256048	UMOD/AGT/COL4A3/RET/WNT4/MYC/SHH/PDGFB/PDGFRB/CD34/GLI3/NOTCH1/ENPEP/TCF21/BMP2/KLF15/ACTA2/LIF/IL6R/CALB1/HEYL/TACSTD2	22
BP	GO:1904892	regulation of receptor signaling pathway via STAT	19/1220	110/18862	7.59126e-05	0.000462718	0.000258118	TNF/AGT/EGF/RET/CCL5/F2/PTPRC/NOTCH1/SH2B3/GHR/SOCS3/CYP1B1/AKR1B1/SOCS1/LIF/IL6R/IL10RA/PRLR/SOCS2	19
BP	GO:0048738	cardiac muscle tissue development	29/1220	208/18862	7.59371e-05	0.000462718	0.000258118	TGFB1/EDN1/LRP2/RBP4/PDGFRB/TGFB2/NOTCH1/TNNT2/GLI1/DLL4/BMP2/GJC1/RYR2/MYL3/GJA1/JPH2/ARRB2/RUNX1/FHL2/MYL2/TPM1/GATA6/ALDH1A2/ZFPM2/PIM1/DSG2/KCNK2/SGCG/MYLK3	29
BP	GO:0035743	CD4-positive, alpha-beta T cell cytokine production	7/1220	18/18862	7.86495e-05	0.000478713	0.00026704	IL1B/IL18/NLRP3/IL1R1/IL18R1/TBX21/XCL1	7
BP	GO:0002828	regulation of type 2 immune response	9/1220	30/18862	7.95799e-05	0.000482767	0.000269302	IL18/NLRP3/NOD2/ARG2/ANXA1/IDO1/TBX21/XCL1/CD74	9
BP	GO:0032743	positive regulation of interleukin-2 production	9/1220	30/18862	7.95799e-05	0.000482767	0.000269302	IL1B/CD4/PTPRC/CD80/CLEC7A/ANXA1/RUNX1/CD83/PDE4B	9
BP	GO:2000406	positive regulation of T cell migration	9/1220	30/18862	7.95799e-05	0.000482767	0.000269302	CCL5/CXCL10/ITGA4/CXCL13/AIF1/CCL21/XCL1/CCL20/ADAM8	9
BP	GO:0030203	glycosaminoglycan metabolic process	24/1220	158/18862	7.98889e-05	0.000484105	0.000270048	TGFB1/EGF/IL1B/PDGFB/PDGFRB/CD44/DCN/SDC1/AGRN/CHST14/HPSE/B3GAT1/GALNS/ST3GAL4/VCAN/FMOD/BGN/LYVE1/ST3GAL1/PIM1/B4GALT1/LUM/PRELP/CSPG5	24
BP	GO:0060415	muscle tissue morphogenesis	14/1220	67/18862	8.01702e-05	0.000485273	0.0002707	TGFB1/LRP2/TGFB2/NOTCH1/TNNT2/TBX1/DLL4/BMP2/FZD2/RYR2/MYL3/MYL2/TPM1/ZFPM2	14
BP	GO:0050796	regulation of insulin secretion	26/1220	178/18862	8.04865e-05	0.00048665	0.000271468	TNF/CASR/IL1B/KCNJ11/ABCC8/CCL5/RBP4/SLC2A2/ALOX5/BLK/UCP2/ANO1/CCN3/CNR1/NR0B2/SFRP1/GJA1/CACNA1C/GPER1/TCIRG1/LRP1/CD38/ADRA2A/INHBB/PIM3/ACVR1C	26
BP	GO:0001771	immunological synapse formation	6/1220	13/18862	8.36007e-05	0.000502694	0.000280417	LGALS3/CCR7/HAVCR2/PRF1/CCL21/CCL19	6
BP	GO:0061043	regulation of vascular wound healing	6/1220	13/18862	8.36007e-05	0.000502694	0.000280417	TNF/SERPINE1/CXCR4/ALOX5/TNFAIP3/SMOC2	6
BP	GO:0070424	regulation of nucleotide-binding oligomerization domain containing signaling pathway	6/1220	13/18862	8.36007e-05	0.000502694	0.000280417	TLR4/PTPN22/TNFAIP3/SLC15A2/BIRC3/HSPA1B	6
BP	GO:0070486	leukocyte aggregation	6/1220	13/18862	8.36007e-05	0.000502694	0.000280417	IL1B/S100A8/S100A9/CD44/RAC2/NR4A3	6
BP	GO:1903236	regulation of leukocyte tethering or rolling	6/1220	13/18862	8.36007e-05	0.000502694	0.000280417	SELP/ITGA4/ST3GAL4/FUT4/CCL21/PTAFR	6
BP	GO:0055010	ventricular cardiac muscle tissue morphogenesis	11/1220	44/18862	8.36906e-05	0.000502694	0.000280417	TGFB1/LRP2/TGFB2/NOTCH1/TNNT2/DLL4/RYR2/MYL3/MYL2/TPM1/ZFPM2	11
BP	GO:0000096	sulfur amino acid metabolic process	10/1220	37/18862	8.6003e-05	0.000514918	0.000287237	GCLC/GGT1/BHMT/MSRA/CBS/MTHFD1/SLC7A11/GCLM/MAT1A/GNMT	10
BP	GO:0046633	alpha-beta T cell proliferation	10/1220	37/18862	8.6003e-05	0.000514918	0.000287237	IL18/PTPN22/PTPRC/ARG2/CD274/IRF1/LGALS9/XCL1/VSIR/EBI3	10
BP	GO:0046660	female sex differentiation	19/1220	111/18862	8.61277e-05	0.000514918	0.000287237	ICAM1/WNT4/LRP2/CASP3/RBP4/TP63/PTX3/ESR1/MMP14/STRA6/SFRP1/AXL/ARRB2/ADAMTS1/INHBA/BAK1/MMP19/ZFPM2/INHBB	19
BP	GO:1905954	positive regulation of lipid localization	19/1220	111/18862	8.61277e-05	0.000514918	0.000287237	SPP1/EDN1/IL1B/BMP6/C3/FASLG/APOE/ANXA2/PLA2R1/ABCA1/ADORA2A/LRP1/SCARB1/MSR1/CYP8B1/LRAT/TNFRSF11A/VSTM2A/ABCA8	19
BP	GO:0048709	oligodendrocyte differentiation	17/1220	93/18862	8.64101e-05	0.000514918	0.000287237	PPARG/SHH/CXCR4/TLR2/GLI3/SOX11/NOTCH1/KCNJ10/TNFRSF1B/CLU/MYRF/LYN/ASPA/FA2H/DUSP10/CNP/PTPRZ1	17
BP	GO:0044321	response to leptin	8/1220	24/18862	8.64777e-05	0.000514918	0.000287237	EDN1/LRP2/LEPR/UGCG/INHBB/FGB/NR4A3/EBI3	8
BP	GO:0045662	negative regulation of myoblast differentiation	8/1220	24/18862	8.64777e-05	0.000514918	0.000287237	TGFB1/TNF/IL18/CXCL10/NOTCH1/CCL17/CXCL14/PRICKLE1	8
BP	GO:0061436	establishment of skin barrier	8/1220	24/18862	8.64777e-05	0.000514918	0.000287237	TP63/CLDN1/CLDN4/UGCG/SFN/FA2H/GRHL1/GRHL3	8
BP	GO:0046683	response to organophosphorus	21/1220	130/18862	8.93467e-05	0.000531423	0.000296444	KCNJ11/COL1A1/SPARC/PCK1/GPD1/P2RY2/P2RX7/SDC1/PIK3CG/CASP1/SLC6A4/ABCC9/P2RY12/MMP19/DUOX2/AQP9/FOSL1/KCNE1/P2RY6/PTAFR/PFKFB1	21
BP	GO:0086001	cardiac muscle cell action potential	15/1220	76/18862	9.00501e-05	0.000535027	0.000298454	FLNA/SCN5A/GJC1/RYR2/GJA1/CACNA1C/KCNH2/KCNE5/KCNJ8/DSC2/KCNE1/CACNA2D1/ATP1A2/DSG2/SCN1A	15
BP	GO:0051348	negative regulation of transferase activity	37/1220	296/18862	9.18041e-05	0.000544857	0.000303937	AGT/IL1B/PPARG/CASP3/APOE/PTPN22/PTPRC/CDKN1A/HSPB1/SH2B3/LIMK1/TNFAIP3/SOCS3/CDKN2B/SOCS1/SFRP1/SNCA/ADORA2A/FABP4/UCHL1/LYN/RGN/RACK1/HHEX/GPRC5A/SPRY1/RHOH/SFN/ADAR/IRAK3/DUSP10/VPS25/PRKAR1B/LAX1/LILRB4/DUSP14/CBLC	37
BP	GO:0032608	interferon-beta production	12/1220	52/18862	9.34118e-05	0.000553798	0.000308925	TLR4/IRF5/TLR2/IFIH1/TLR7/IRF1/TLR8/IRF7/RELB/PTPRS/SIRPA/NMI	12
BP	GO:0016331	morphogenesis of embryonic epithelium	22/1220	140/18862	9.36169e-05	0.000554415	0.000309269	TGFB1/RET/WNT4/LRP2/CASP3/SHH/TGFB2/SOX11/TP63/FZD2/GLI2/SFRP1/MTHFD1/STIL/ALDH1A2/VASP/TGFB1I1/PRICKLE1/MTHFD1L/CTHRC1/SEMA4C/GRHL3	22
BP	GO:0071214	cellular response to abiotic stimulus	40/1220	330/18862	9.61618e-05	0.000568257	0.00031699	AQP2/IL1B/TLR4/MMP2/TIMP1/BMP6/TNFRSF1A/CASP3/MYC/FAS/COL1A1/MME/MMP7/MMP3/CDKN1A/TLR5/CD40/PCK1/CASP8/PIEZO2/PIK3R1/AKR1B1/SFRP1/ITGA2/GJA1/CASP1/TLR7/IRF1/TNFRSF8/BAK1/RHOB/NSMF/MAP3K1/TNFSF14/TLR8/CAPN3/RELB/ATP1A2/PTAFR/CNN2	40
BP	GO:0104004	cellular response to environmental stimulus	40/1220	330/18862	9.61618e-05	0.000568257	0.00031699	AQP2/IL1B/TLR4/MMP2/TIMP1/BMP6/TNFRSF1A/CASP3/MYC/FAS/COL1A1/MME/MMP7/MMP3/CDKN1A/TLR5/CD40/PCK1/CASP8/PIEZO2/PIK3R1/AKR1B1/SFRP1/ITGA2/GJA1/CASP1/TLR7/IRF1/TNFRSF8/BAK1/RHOB/NSMF/MAP3K1/TNFSF14/TLR8/CAPN3/RELB/ATP1A2/PTAFR/CNN2	40
BP	GO:0007588	excretion	13/1220	60/18862	9.66648e-05	0.000569387	0.000317621	UMOD/HMOX1/AGT/EDN1/SCNN1G/KCNJ1/GRHPR/ATP6V0A4/ABCG5/ADORA1/KCNK5/ADORA2A/AQP9	13
BP	GO:0010518	positive regulation of phospholipase activity	13/1220	60/18862	9.66648e-05	0.000569387	0.000317621	EDNRA/CCL5/PDGFRB/ESR1/BDNF/C5AR1/P2RY12/P2RY6/PLCB2/PTAFR/NTF4/RASGRP4/ITK	13
BP	GO:0061098	positive regulation of protein tyrosine kinase activity	13/1220	60/18862	9.66648e-05	0.000569387	0.000317621	AGT/EGF/CCL5/PDGFB/ADORA1/BDNF/NCF1/CSF1R/LRP8/PRNP/ADRA2A/FCGR1A/RELN	13
BP	GO:0048638	regulation of developmental growth	39/1220	319/18862	9.72913e-05	0.000572461	0.000319336	FN1/SPP1/EDN1/APOE/RBP4/CXCR4/CDKN1A/NOTCH1/GLI1/LIMK1/BDNF/CSF1/GHR/NGF/GJA1/AGRN/SLC6A4/RUNX1/MAP1B/IL7/GATA6/BCL2L11/LRP1/DBN1/ZFPM2/DISC1/PIM1/CAPN3/RASAL1/TRPV2/PTPRS/SOCS2/DUSP10/KCNK2/SPTBN4/NRCAM/CRABP2/SEMA4C/GHRHR	39
BP	GO:0048639	positive regulation of developmental growth	25/1220	170/18862	9.7997e-05	0.000575995	0.000321307	FN1/EDN1/CXCR4/NOTCH1/GLI1/LIMK1/BDNF/CSF1/GHR/NGF/AGRN/MAP1B/IL7/GATA6/LRP1/DBN1/ZFPM2/DISC1/PIM1/CAPN3/RASAL1/TRPV2/SPTBN4/CRABP2/GHRHR	25
BP	GO:0015711	organic anion transport	44/1220	376/18862	0.000100776	0.000591692	0.000330063	UMOD/CASR/EDN1/IL1B/SLC11A1/SLC26A9/SLC22A12/LRP2/SLC4A1/ABCB11/SLC3A1/SLC22A6/ACE2/SLC2A2/SLC25A13/SLC22A2/KCNJ10/ADORA1/ANXA1/STRA6/SLC13A2/NR0B2/PLA2R1/PLA2G2A/SLC26A7/GJA1/SLC51A/SLC4A5/ADORA2A/SLC51B/SLC39A8/SLC7A11/SLC16A4/SLC7A2/TNFRSF11A/AQP9/SLC7A6/SLC25A10/ATP1A2/SLC4A10/SLC25A24/FOLR2/PLA2G2D/SLC10A6	44
BP	GO:0034122	negative regulation of toll-like receptor signaling pathway	11/1220	45/18862	0.000104352	0.000611381	0.000341047	TLR4/NOD2/CD14/TNFAIP3/F2RL1/ARRB2/LYN/RAB7B/NLRP6/IRAK3/PTPRS	11
BP	GO:0085029	extracellular matrix assembly	11/1220	45/18862	0.000104352	0.000611381	0.000341047	TGFB1/AGT/LOX/COL1A2/NOTCH1/ANTXR1/PXDN/LAMB3/IHH/EMILIN1/FKBP10	11
BP	GO:0048286	lung alveolus development	10/1220	38/18862	0.000110006	0.000643816	0.00035914	TGFB3/MMP12/TCF21/STRA6/FLT4/FOXF1/LIF/GATA6/SLC7A11/FOXA1	10
BP	GO:0001657	ureteric bud development	16/1220	86/18862	0.000111281	0.000650583	0.000362914	AGT/RET/WNT4/MYC/SHH/GLI3/CAT/ARG2/TCF21/BMP2/SDC1/SFRP1/CALB1/SPRY1/CRLF1/TACSTD2	16
BP	GO:0003208	cardiac ventricle morphogenesis	14/1220	69/18862	0.000112203	0.000654578	0.000365143	TGFB1/LRP2/TGFB2/SOX11/NOTCH1/TNNT2/DLL4/RYR2/MYL3/FOXF1/MYL2/TPM1/ZFPM2/HEYL	14
BP	GO:0071229	cellular response to acid chemical	14/1220	69/18862	0.000112203	0.000654578	0.000365143	TNF/AQP2/MMP2/COL4A1/COL1A1/COL1A2/PNPLA3/SOCS1/CYBB/COL5A2/NSMF/COL16A1/COL6A1/GCLM	14
BP	GO:0003170	heart valve development	13/1220	61/18862	0.000115657	0.000671866	0.000374786	TGFB1/ELN/TNFRSF1A/ROBO1/TGFB2/SNAI1/NOTCH1/DLL4/TNFRSF1B/BMP2/STRA6/EMILIN1/HEYL	13
BP	GO:0019229	regulation of vasoconstriction	13/1220	61/18862	0.000115657	0.000671866	0.000374786	AGT/CASR/EDN1/ICAM1/ACE2/GJA1/EDN3/CD38/ADRA2A/FGB/ATP1A2/FGG/PTAFR	13
BP	GO:0048645	animal organ formation	13/1220	61/18862	0.000115657	0.000671866	0.000374786	LRP2/ROBO1/SHH/GLI3/NOTCH1/TP63/BMP2/GLI2/AXIN2/GATA6/SPRY1/PIM1/NTF4	13
BP	GO:0071230	cellular response to amino acid stimulus	13/1220	61/18862	0.000115657	0.000671866	0.000374786	TNF/MMP2/COL4A1/COL1A1/COL1A2/PNPLA3/SOCS1/CYBB/COL5A2/NSMF/COL16A1/COL6A1/GCLM	13
BP	GO:0046629	gamma-delta T cell activation	7/1220	19/18862	0.000117592	0.00068022	0.000379446	PTPRC/NOD2/LEF1/TCF7/CCR9/EGR3/ITK	7
BP	GO:0086014	atrial cardiac muscle cell action potential	7/1220	19/18862	0.000117592	0.00068022	0.000379446	FLNA/SCN5A/GJC1/RYR2/GJA1/CACNA1C/KCNE5	7
BP	GO:0086026	atrial cardiac muscle cell to AV node cell signaling	7/1220	19/18862	0.000117592	0.00068022	0.000379446	FLNA/SCN5A/GJC1/RYR2/GJA1/CACNA1C/KCNE5	7
BP	GO:0086066	atrial cardiac muscle cell to AV node cell communication	7/1220	19/18862	0.000117592	0.00068022	0.000379446	FLNA/SCN5A/GJC1/RYR2/GJA1/CACNA1C/KCNE5	7
BP	GO:0033622	integrin activation	8/1220	25/18862	0.000119996	0.00069048	0.00038517	FN1/SELP/CXCL13/P2RY12/CDH17/COL16A1/FERMT3/FBLIM1	8
BP	GO:0060330	regulation of response to interferon-gamma	8/1220	25/18862	0.000119996	0.00069048	0.00038517	PPARG/SOCS3/IFNGR1/SOCS1/IFNGR2/HPX/NLRC5/PARP9	8
BP	GO:0060334	regulation of interferon-gamma-mediated signaling pathway	8/1220	25/18862	0.000119996	0.00069048	0.00038517	PPARG/SOCS3/IFNGR1/SOCS1/IFNGR2/HPX/NLRC5/PARP9	8
BP	GO:0060740	prostate gland epithelium morphogenesis	8/1220	25/18862	0.000119996	0.00069048	0.00038517	SHH/NOTCH1/TP63/ESR1/GLI2/SFRP1/TNC/FOXA1	8
BP	GO:1900120	regulation of receptor binding	8/1220	25/18862	0.000119996	0.00069048	0.00038517	HFE/B2M/LOX/ANXA2/BDNF/LEF1/PLCL2/GREM2	8
BP	GO:0071902	positive regulation of protein serine/threonine kinase activity	38/1220	311/18862	0.000120295	0.000691476	0.000385726	TGFB1/TNF/AGT/EGF/EDN1/IL1B/RET/TLR4/ROBO1/PDGFB/PDGFRB/CXCR4/PTPRC/NOD2/TGFB3/CD40/CD40LG/GHR/BMP2/FLT3/MAPK10/PIK3CG/EDN3/MLKL/SNCA/C5AR1/NOD1/CSF1R/ADRA2A/TNFRSF11A/S1PR2/CCL19/GADD45B/IGFBP6/IQGAP3/CD74/CXCL17/ADAM8	38
BP	GO:1902905	positive regulation of supramolecular fiber organization	28/1220	203/18862	0.000120963	0.000693865	0.000387058	CCN2/EDN1/ICAM1/WNT4/APOE/CCL11/TGFB3/FLNA/LIMK1/CCR7/LMOD1/SERPINF2/F2RL1/CLU/SFRP1/MAP1B/TPM1/S100A10/HSPA1B/WAS/VASP/CCL21/ALOX15/HCK/CORO1A/FHOD1/ARPC1B/MYLK3	28
BP	GO:2001234	negative regulation of apoptotic signaling pathway	30/1220	224/18862	0.000120964	0.000693865	0.000387058	TNF/HMOX1/SERPINE1/IL1B/ICAM1/WNT4/FASLG/FAS/LGALS3/SNAI1/HSPB1/CD44/CASP8/TNFSF10/TNFAIP3/BDNF/PLAUR/CLU/CX3CR1/ARRB2/IL7/PF4/MAPK7/HSPA1B/EYA2/FGB/GCLM/FGG/CD74/NOL3	30
BP	GO:0003231	cardiac ventricle development	19/1220	114/18862	0.000124432	0.000712264	0.000397322	TGFB1/LRP2/ROBO1/TGFB2/SOX11/NOTCH1/TNNT2/DLL4/STRA6/SCN5A/FZD2/RYR2/MYL3/FOXF1/MYL2/TPM1/ZFPM2/KCNK2/HEYL	19
BP	GO:0006023	aminoglycan biosynthetic process	19/1220	114/18862	0.000124432	0.000712264	0.000397322	TGFB1/EGF/IL1B/PDGFB/PDGFRB/DCN/SDC1/AGRN/CHST14/ST3GAL4/VCAN/FMOD/BGN/ST3GAL1/B4GALT1/LUM/PRELP/B3GNT9/CSPG5	19
BP	GO:0044272	sulfur compound biosynthetic process	27/1220	193/18862	0.000124905	0.000713481	0.000398001	GSTM3/GCLC/GGT1/DCN/BHMT/GCDH/CHST14/GSTA1/ST3GAL4/SCD/CBS/MTHFD1/SLC7A11/GSS/VCAN/FMOD/BGN/ST3GAL1/GCLM/MAT1A/B4GALT1/LUM/PRELP/GGCT/ACAT1/PPT1/CSPG5	27
BP	GO:0060348	bone development	27/1220	193/18862	0.000124905	0.000713481	0.000398001	BMP6/ALPL/FBN1/COL1A1/SERPINH1/GLI3/PTPRC/LOX/TGFB3/SH2B3/FLI1/MMP14/ANXA2/BMP2/GJA1/AXIN2/MMP13/RGN/SFRP4/IHH/NPR2/BGN/MMP16/THBS3/LRRC17/RFLNA/TIFAB	27
BP	GO:0030900	forebrain development	42/1220	357/18862	0.000127559	0.000727128	0.000405613	WNT4/B2M/LRP2/CASP3/ROBO1/SHH/CXCR4/ITGAM/GLI3/NOTCH1/COL3A1/GLI1/SCT/FLNA/ETS1/SSTR3/BMP2/LEF1/SCN5A/GLI2/AXL/CSF1R/LRP1/INHBA/STIL/P2RY12/ALDH1A2/SLC7A11/WNT7A/LRP8/DNAH5/DCLK1/NRP2/DISC1/ANXA3/RELN/ATP1A2/PTPRS/SLC4A10/CNP/FOXP2/GHRHR	42
BP	GO:0051098	regulation of binding	42/1220	357/18862	0.000127559	0.000727128	0.000405613	TGFB1/HMOX1/HFE/EGF/PPARG/B2M/APOE/PDGFB/SLPI/SOX11/LOX/CDKN1A/DACT1/ANXA2/BDNF/BMP2/LEF1/PLAUR/ITGA2/NGF/KLF4/LIF/ARRB2/ITGA4/TMSB4X/RACK1/LRP1/S100A10/DISC1/TTC36/IFIT2/RAMP1/ZFP90/SP100/LARP6/CTSZ/CTHRC1/PLCL2/PARP9/GZMA/MFNG/GREM2	42
BP	GO:0072163	mesonephric epithelium development	16/1220	87/18862	0.000128293	0.000729794	0.0004071	AGT/RET/WNT4/MYC/SHH/GLI3/CAT/ARG2/TCF21/BMP2/SDC1/SFRP1/CALB1/SPRY1/CRLF1/TACSTD2	16
BP	GO:0072164	mesonephric tubule development	16/1220	87/18862	0.000128293	0.000729794	0.0004071	AGT/RET/WNT4/MYC/SHH/GLI3/CAT/ARG2/TCF21/BMP2/SDC1/SFRP1/CALB1/SPRY1/CRLF1/TACSTD2	16
BP	GO:0007189	adenylate cyclase-activating G protein-coupled receptor signaling pathway	22/1220	143/18862	0.000128872	0.000732323	0.000408511	CXCL10/CXCL9/PTH1R/CNR1/ABCA1/ADORA2A/ADCY3/CXCL11/PF4/GPER1/ADGRE5/PTGIR/PTGER2/ADRA2A/ADM2/GPR161/CNR2/PDE4B/S1PR2/RAMP1/GHRHR/ADGRG6	22
BP	GO:0003044	regulation of systemic arterial blood pressure mediated by a chemical signal	11/1220	46/18862	0.00012921	0.000732728	0.000408737	AGT/EDN1/MME/ACE2/ENPEP/SERPINF2/F2RL1/EDN3/TPM1/CTSZ/SLC2A5	11
BP	GO:0048146	positive regulation of fibroblast proliferation	11/1220	46/18862	0.00012921	0.000732728	0.000408737	AGT/FN1/MYC/PDGFB/PDGFRB/CDKN1A/ESR1/NGFR/PML/CD74/S100A6	11
BP	GO:0008361	regulation of cell size	25/1220	173/18862	0.000130311	0.00073766	0.000411489	FN1/SPP1/KCNN4/EDN1/RET/SLC12A1/SLC12A3/APOE/SCT/LIMK1/AKT3/BDNF/P2RX7/NGF/MAP1B/LRP1/DBN1/DISC1/TRPV2/PTPRS/IQGAP3/VAV1/NRCAM/CRABP2/SEMA4C	25
BP	GO:0021700	developmental maturation	34/1220	268/18862	0.00013035	0.00073766	0.000411489	RET/CCR6/MMP2/PPARG/C3/TGFB2/CDKN1A/DEFB1/CLEC7A/BMP2/PTH1R/AKR1B1/SOX18/CX3CR1/C1QA/AXL/AGRN/MAP1B/IHH/CDH5/NPR2/ALDH1A2/DISC1/BTK/CCL21/FOXA1/RELN/CCL19/THBS3/SPTBN4/NRCAM/RFLNA/BFSP2/GHRHR	34
BP	GO:1990845	adaptive thermogenesis	23/1220	153/18862	0.00013095	0.00074029	0.000412956	LCN2/TLR4/IL18/CXCR4/GATM/NOTCH1/SCT/UCP2/LEPR/STAT6/GJA1/FABP4/SCD/ADAMTS5/IL18R1/LAMA4/PRLR/TRPV2/PM20D1/MFAP2/PLCL2/CMKLR1/FFAR4	23
BP	GO:0045071	negative regulation of viral genome replication	12/1220	54/18862	0.000137702	0.000775469	0.000432579	TNF/CCL5/SLPI/MX1/EIF2AK2/ISG15/PARP10/BST2/RNASEL/ISG20/IFITM1/OAS2	12
BP	GO:0055078	sodium ion homeostasis	12/1220	54/18862	0.000137702	0.000775469	0.000432579	UMOD/AGT/EDN1/SCNN1G/SLC12A1/SLC12A3/UPK3A/ATP12A/ADORA1/ADORA2A/C7/ATP1A2	12
BP	GO:0001780	neutrophil homeostasis	6/1220	14/18862	0.000138296	0.000775469	0.000432579	SH2B3/ANXA1/AXL/PIK3CD/SLC7A11/PDE4B	6
BP	GO:0002467	germinal center formation	6/1220	14/18862	0.000138296	0.000775469	0.000432579	TNFAIP3/TNFSF13B/UNC13D/CXCL13/NFKB2/KLHL6	6
BP	GO:0002864	regulation of acute inflammatory response to antigenic stimulus	6/1220	14/18862	0.000138296	0.000775469	0.000432579	C3/CCR7/FCGR2B/CNR1/BTK/PLA2G2D	6
BP	GO:0010935	regulation of macrophage cytokine production	6/1220	14/18862	0.000138296	0.000775469	0.000432579	TGFB1/TLR4/TGFB2/TGFB3/IRAK3/CD74	6
BP	GO:0045651	positive regulation of macrophage differentiation	6/1220	14/18862	0.000138296	0.000775469	0.000432579	TGFB1/CASP8/CSF1/LIF/PF4/HCLS1	6
BP	GO:0002861	regulation of inflammatory response to antigenic stimulus	9/1220	32/18862	0.000138729	0.000775469	0.000432579	TNF/C3/NOD2/CCR7/FCGR2B/CNR1/BTK/NLRP6/PLA2G2D	9
BP	GO:0007202	activation of phospholipase C activity	9/1220	32/18862	0.000138729	0.000775469	0.000432579	EDNRA/BDNF/C5AR1/P2RY12/P2RY6/PLCB2/NTF4/RASGRP4/ITK	9
BP	GO:0071353	cellular response to interleukin-4	9/1220	32/18862	0.000138729	0.000775469	0.000432579	ADAMTS13/LEF1/MRC1/STAT6/PML/IL2RG/XCL1/CORO1A/TCF7	9
BP	GO:2000515	negative regulation of CD4-positive, alpha-beta T cell activation	9/1220	32/18862	0.000138729	0.000775469	0.000432579	ARG2/CD274/ANXA1/RUNX1/LGALS9/TBX21/RUNX3/XCL1/VSIR	9
BP	GO:1903510	mucopolysaccharide metabolic process	19/1220	115/18862	0.000140177	0.000782764	0.000436649	TGFB1/EGF/IL1B/PDGFB/CD44/DCN/CHST14/GALNS/ST3GAL4/VCAN/FMOD/BGN/LYVE1/ST3GAL1/PIM1/B4GALT1/LUM/PRELP/CSPG5	19
BP	GO:0032535	regulation of cellular component size	43/1220	370/18862	0.000140456	0.000783519	0.00043707	FN1/SPP1/KCNN4/EDN1/RET/SLC12A1/ELN/ICAM1/SLC12A3/APOE/CCL11/SCT/LIMK1/CCR7/AKT3/BDNF/LMOD1/P2RX7/F2RL1/NGF/MAP1B/TMSB4X/LRP1/DBN1/WNT7A/WAS/VASP/DISC1/CCL21/ALOX15/TMSB10/TRPV2/HCK/CORO1A/PTPRS/IQGAP3/ARPC1B/VAV1/SPTBN4/NRCAM/CRABP2/SEMA4C/HCLS1	43
BP	GO:0050804	modulation of chemical synaptic transmission	46/1220	405/18862	0.000143549	0.00079996	0.000446241	TNF/CCL2/EDN1/IL1B/APOE/MME/SCT/KCNJ10/ADORA1/BDNF/PRKCB/CNR1/LAMA2/CX3CR1/NGF/CDH11/ARRB2/SLC6A4/MAP1B/CALB1/ADORA2A/GPER1/DBN1/EGR2/CD38/SLC7A11/WNT7A/LRP8/NSMF/ADRA2A/AKAP12/CNR2/DISC1/RELN/S1PR2/SERPINE2/SORCS2/ATP1A2/PTPRS/PRKCG/SLC4A10/PRKAR1B/NTF4/PLCL2/NPTXR/CSPG5	46
BP	GO:0000187	activation of MAPK activity	23/1220	154/18862	0.000144704	0.00080476	0.000448919	TNF/AGT/EGF/IL1B/RET/TLR4/CXCR4/PTPRC/NOD2/TGFB3/CD40LG/GHR/BMP2/MAPK10/MLKL/C5AR1/NOD1/S1PR2/CCL19/IGFBP6/IQGAP3/CD74/CXCL17	23
BP	GO:0030509	BMP signaling pathway	23/1220	154/18862	0.000144704	0.00080476	0.000448919	TGFB1/HFE/PPARG/BMP6/LRP2/FBN1/TGFB2/SOX11/NOTCH1/TGFB3/RUNX2/BMP2/LEF1/SFRP1/SFRP4/CDH5/HTRA1/FSTL1/PCSK6/RGMA/TMEM100/FSTL3/GREM2	23
BP	GO:0150115	cell-substrate junction organization	18/1220	106/18862	0.000145478	0.000808245	0.000450863	FN1/WNT4/MMP14/PLEC/LAMC2/PIK3R1/ITGB4/LAMB3/SFRP1/ITGA2/LRP1/ACTN1/S100A10/KRT14/ITGA5/COL16A1/KRT5/HRG	18
BP	GO:0099177	regulation of trans-synaptic signaling	46/1220	406/18862	0.00015202	0.000843735	0.00047066	TNF/CCL2/EDN1/IL1B/APOE/MME/SCT/KCNJ10/ADORA1/BDNF/PRKCB/CNR1/LAMA2/CX3CR1/NGF/CDH11/ARRB2/SLC6A4/MAP1B/CALB1/ADORA2A/GPER1/DBN1/EGR2/CD38/SLC7A11/WNT7A/LRP8/NSMF/ADRA2A/AKAP12/CNR2/DISC1/RELN/S1PR2/SERPINE2/SORCS2/ATP1A2/PTPRS/PRKCG/SLC4A10/PRKAR1B/NTF4/PLCL2/NPTXR/CSPG5	46
BP	GO:0071901	negative regulation of protein serine/threonine kinase activity	22/1220	145/18862	0.000158477	0.000878681	0.000490154	AGT/IL1B/CASP3/APOE/PTPN22/CDKN1A/HSPB1/SH2B3/TNFAIP3/CDKN2B/SFRP1/UCHL1/LYN/HHEX/SPRY1/SFN/IRAK3/DUSP10/PRKAR1B/LAX1/DUSP14/CBLC	22
BP	GO:0002823	negative regulation of adaptive immune response based on somatic recombination of immune receptors built from immunoglobulin superfamily domains	11/1220	47/18862	0.000158933	0.000880317	0.000491067	HFE/PTPRC/NOD2/FCGR2B/HAVCR2/IL1RL1/TBX21/XCL1/C4BPA/LILRB4/KLRD1	11
BP	GO:1903792	negative regulation of anion transport	29/1220	217/18862	0.000161787	0.000895219	0.00049938	TNF/EGF/IL1B/KCNJ11/APOE/SHH/ABCG5/ADORA1/UCP2/PRKCB/ANXA1/CCN3/APOC3/CNR1/ITGB3/PLA2R1/SFRP1/SNCA/SFRP4/P2RY12/ADRA2A/INHBB/KCNE1/PIM3/CD74/SP100/FFAR4/RHBDF2/ACVR1C	29
BP	GO:0034284	response to monosaccharide	27/1220	196/18862	0.000162081	0.000895941	0.000499782	CCN2/CASR/COL4A3/ICAM1/KCNJ11/CASP3/KRT18/SPARC/CAT/PCK1/UCP2/ANO1/NR0B2/ITGA2/GJA1/LGALS1/RACK1/GPER1/KHK/LRP1/COL6A2/ADRA2A/GCLM/PIM3/GHRHR/ACVR1C/SLC2A5	27
BP	GO:0045670	regulation of osteoclast differentiation	13/1220	63/18862	0.000163457	0.000898641	0.000501288	TNF/TLR4/FBN1/CCL3/CSF1/PIK3R1/CCR1/SFRP1/INPP5D/KLF10/LILRB4/LRRC17/FSTL3	13
BP	GO:0006817	phosphate ion transport	8/1220	26/18862	0.000163553	0.000898641	0.000501288	SLC34A1/SLC34A3/SLC34A2/SFRP4/ROS1/SLC25A10/ANKH/ADAMTS8	8
BP	GO:0033561	regulation of water loss via skin	8/1220	26/18862	0.000163553	0.000898641	0.000501288	TP63/CLDN1/CLDN4/UGCG/SFN/FA2H/GRHL1/GRHL3	8
BP	GO:0045954	positive regulation of natural killer cell mediated cytotoxicity	8/1220	26/18862	0.000163553	0.000898641	0.000501288	SH2D1A/KLRK1/CD226/IL18RAP/VAV1/KLRD1/PVR/NECTIN2	8
BP	GO:0046639	negative regulation of alpha-beta T cell differentiation	8/1220	26/18862	0.000163553	0.000898641	0.000501288	SHH/GLI3/ANXA1/SOCS1/RUNX1/IHH/TBX21/RUNX3	8
BP	GO:0061082	myeloid leukocyte cytokine production	8/1220	26/18862	0.000163553	0.000898641	0.000501288	TGFB1/HMOX1/TLR4/TGFB2/TGFB3/IRAK3/NR4A3/CD74	8
BP	GO:0006024	glycosaminoglycan biosynthetic process	18/1220	107/18862	0.000164507	0.000902974	0.000503705	TGFB1/EGF/IL1B/PDGFB/PDGFRB/DCN/SDC1/AGRN/CHST14/ST3GAL4/VCAN/FMOD/BGN/ST3GAL1/B4GALT1/LUM/PRELP/CSPG5	18
BP	GO:1903428	positive regulation of reactive oxygen species biosynthetic process	12/1220	55/18862	0.000165884	0.000909622	0.000507414	TNF/EDN1/IL1B/TLR4/ICAM1/PTGS2/PTX3/CLEC7A/CLU/KLF4/RAB27A/ITGB2	12
BP	GO:0044282	small molecule catabolic process	48/1220	431/18862	0.000166501	0.000912093	0.000508793	UMOD/APOE/EHHADH/HOGA1/ABCB11/FAH/ALDOB/PCK1/ARG2/ACOX2/PAH/ENTPD1/KYNU/CNR1/HNMT/GCDH/MIOX/IDO1/HGD/DCXR/SLC27A2/ACADM/ACOX1/GK/KHK/CYP26A1/OAT/CBS/ASPA/ECI2/PIPOX/SCARB1/FUT4/FTCD/HK2/MAT1A/MCCC1/ADHFE1/ALDH1B1/AASS/BCKDHB/ACAT1/TDO2/TKFC/THNSL2/BCAT1/ACAD10/ALDH4A1	48
BP	GO:0007219	Notch signaling pathway	26/1220	186/18862	0.000167458	0.000915506	0.000510696	EGF/ROBO1/MYC/IL2RA/CD46/TGFB2/SNAI1/NOTCH1/NOD2/TP63/POSTN/KRT19/DLL4/MMP14/BMP2/CCN3/NR0B2/LFNG/GALNT11/CFD/FOXA1/ELF3/FCER2/TMEM100/MFNG/HEYL	26
BP	GO:0050792	regulation of viral process	26/1220	186/18862	0.000167458	0.000915506	0.000510696	TNF/CCL5/CD4/CXCR4/SLPI/NOTCH1/PTX3/PC/AXL/MX1/LGALS1/PML/LGALS9/EIF2AK2/CIITA/ISG15/ADAR/TRIM5/PARP10/BST2/CD74/RNASEL/ISG20/NECTIN2/IFITM1/OAS2	26
BP	GO:0048525	negative regulation of viral process	16/1220	89/18862	0.000169236	0.000924305	0.000515604	TNF/CCL5/SLPI/PTX3/MX1/PML/EIF2AK2/CIITA/ISG15/TRIM5/PARP10/BST2/RNASEL/ISG20/IFITM1/OAS2	16
BP	GO:0030073	insulin secretion	28/1220	207/18862	0.000169421	0.000924391	0.000515653	TNF/CASR/IL1B/IL1RN/KCNJ11/ABCC8/CCL5/RBP4/SLC2A2/ALOX5/BLK/UCP2/ANO1/ANXA1/CCN3/CNR1/NR0B2/SFRP1/GJA1/CACNA1C/GPER1/TCIRG1/LRP1/CD38/ADRA2A/INHBB/PIM3/ACVR1C	28
BP	GO:0002726	positive regulation of T cell cytokine production	7/1220	20/18862	0.000170844	0.000927533	0.000517405	IL1B/B2M/IL18/NLRP3/IL1R1/IL18R1/XCL1	7
BP	GO:0043691	reverse cholesterol transport	7/1220	20/18862	0.000170844	0.000927533	0.000517405	APOE/LCAT/APOC3/CLU/ABCA1/SCARB1/ABCG1	7
BP	GO:0051767	nitric-oxide synthase biosynthetic process	7/1220	20/18862	0.000170844	0.000927533	0.000517405	CCL2/EDN1/TLR4/TLR2/NOD2/AKAP12/FCER2	7
BP	GO:0051769	regulation of nitric-oxide synthase biosynthetic process	7/1220	20/18862	0.000170844	0.000927533	0.000517405	CCL2/EDN1/TLR4/TLR2/NOD2/AKAP12/FCER2	7
BP	GO:0090280	positive regulation of calcium ion import	7/1220	20/18862	0.000170844	0.000927533	0.000517405	CCL2/CASR/LGALS3/PDGFB/PDGFRB/CCL3/TRPV2	7
BP	GO:2000027	regulation of animal organ morphogenesis	25/1220	176/18862	0.000171789	0.000931745	0.000519755	TNF/AGT/EDN1/WNT4/ROBO1/SHH/CD34/TBX1/DACT1/PSMB8/CSF1/BMP2/FZD2/SFRP1/ARRB2/NGFR/PSMB9/SPRY1/WNT7A/PRICKLE1/WNT10A/CTHRC1/PSMB10/GRHL3/TACSTD2	25
BP	GO:0060443	mammary gland morphogenesis	10/1220	40/18862	0.000175236	0.00094856	0.000529135	WNT4/GLI3/CCL11/ESR1/CSF1/GLI2/CSF1R/PML/EPHA2/ELF3	10
BP	GO:1903524	positive regulation of blood circulation	10/1220	40/18862	0.000175236	0.00094856	0.000529135	CCN2/EDN1/ACE2/TGFB2/RYR2/EDN3/TPM1/PTGER2/GCH1/ATP1A2	10
BP	GO:0006536	glutamate metabolic process	9/1220	33/18862	0.000179888	0.000971819	0.000542109	GCLC/GGT1/OAT/SLC7A11/ALDH18A1/FTCD/GCLM/ADHFE1/ALDH4A1	9
BP	GO:0055094	response to lipoprotein particle	9/1220	33/18862	0.000179888	0.000971819	0.000542109	CASR/TLR4/PPARG/APOE/ABCA1/ITGB2/CDH13/CD68/FCER1G	9
BP	GO:0043154	negative regulation of cysteine-type endopeptidase activity involved in apoptotic process	14/1220	72/18862	0.00018087	0.000975201	0.000543996	TNF/CD44/PLAUR/NGF/KLF4/ARRB2/SNCA/NGFR/ADORA2A/CD27/TNFSF14/SFN/NOL3/MICAL1	14
BP	GO:0050891	multicellular organismal water homeostasis	14/1220	72/18862	0.00018087	0.000975201	0.000543996	UMOD/AQP2/SCNN1G/TP63/CLDN1/AKR1B1/CLDN4/UGCG/ADCY3/SFN/FA2H/GRHL1/PRKAR1B/GRHL3	14
BP	GO:0001523	retinoid metabolic process	18/1220	108/18862	0.00018568	0.00100015	0.000557913	LRP2/APOE/RBP4/CYP1B1/STRA6/AKR1B1/APOC3/SDC1/AGRN/CYP26A1/LRP1/RARRES2/ABCA4/RDH12/ALDH1A2/LRP8/LRAT/CRABP2	18
BP	GO:0038084	vascular endothelial growth factor signaling pathway	11/1220	48/18862	0.000194262	0.00104535	0.000583128	ROBO1/PDGFRB/HSPB1/DCN/FLT3/FLT4/PGF/PIK3CD/NRP2/HRG/SMOC2	11
BP	GO:0044273	sulfur compound catabolic process	12/1220	56/18862	0.000198849	0.00106898	0.00059631	GGT1/DCN/GALNS/CBS/VCAN/FMOD/BGN/MAT1A/LUM/PRELP/ACAT1/CSPG5	12
BP	GO:0016051	carbohydrate biosynthetic process	28/1220	209/18862	0.000199606	0.001072	0.000597995	TGFB1/EGF/RBP4/PDGFB/SLC25A13/ALDOB/PCK1/GPD1/LEPR/MST1/PTH1R/AKR1B1/PC/ATF3/FBP1/SNCA/CHST14/RGN/GPER1/ST3GAL4/SLC25A10/B4GALT1/P2RY6/PTAFR/GNMT/B3GNT9/PFKFB1/SDHAF3	28
BP	GO:0006956	complement activation	25/1220	178/18862	0.000205585	0.00110303	0.000615302	CFH/IL1B/CFI/C3/F2/CD46/C4A/CFB/COLEC11/C4B/CLU/C1QA/C5AR1/C1S/C1QC/C1QB/CFP/A2M/CD19/C3AR1/CFD/CD5L/C4BPA/C5AR2/C7	25
BP	GO:0045667	regulation of osteoblast differentiation	20/1220	128/18862	0.00020714	0.00111029	0.00061935	TNF/PPARG/WNT4/BMP6/GLI3/SOX11/NOTCH1/TP63/GLI1/RUNX2/BMP2/SFRP1/IL6R/AXIN2/HDAC7/TCIRG1/CTHRC1/PDLIM7/IFITM1/FFAR4	20
BP	GO:0033077	T cell differentiation in thymus	14/1220	73/18862	0.000210658	0.00112694	0.000628641	IL1B/CCR6/WNT4/B2M/SHH/GLI3/PTPRC/CCR7/GLI2/IHH/RIPK3/CD74/ADAM8/EGR3	14
BP	GO:0060193	positive regulation of lipase activity	14/1220	73/18862	0.000210658	0.00112694	0.000628641	EDNRA/CCL5/PDGFRB/ESR1/BDNF/APOH/C5AR1/P2RY12/P2RY6/PLCB2/PTAFR/NTF4/RASGRP4/ITK	14
BP	GO:0001889	liver development	21/1220	138/18862	0.000212239	0.00113429	0.000632739	HMOX1/HFE/WNT4/KRT18/GLI3/NOTCH1/GLI1/CLDN1/PCK1/BAAT/TNFAIP3/UCP2/ANXA1/ITGA2/DNAAF1/RGN/IHH/GATA6/ALDH1A2/FRZB/AK4	21
BP	GO:0044106	cellular amine metabolic process	23/1220	158/18862	0.000213397	0.00113805	0.000634837	ITGAM/TGFB2/PSMB8/AOC1/PAH/AKR1B1/KYNU/HNMT/BHMT/GCDH/IDO1/DDC/ODC1/SNCA/PSMB9/ITGB2/SLC7A11/AGMAT/GCH1/DMGDH/TDO2/PSMB10/AZIN2	23
BP	GO:0001660	fever generation	5/1220	10/18862	0.00021502	0.00113805	0.000634837	TNF/IL1B/PTGS2/CNR1/TNFRSF11A	5
BP	GO:0031652	positive regulation of heat generation	5/1220	10/18862	0.00021502	0.00113805	0.000634837	TNF/IL1B/PTGS2/CNR1/TNFRSF11A	5
BP	GO:0051712	positive regulation of killing of cells of other organism	5/1220	10/18862	0.00021502	0.00113805	0.000634837	CLEC7A/F2RL1/PRF1/BCL2L11/FCER2	5
BP	GO:0051918	negative regulation of fibrinolysis	5/1220	10/18862	0.00021502	0.00113805	0.000634837	SERPINE1/F2/SERPINF2/APOH/HRG	5
BP	GO:0060068	vagina development	5/1220	10/18862	0.00021502	0.00113805	0.000634837	LRP2/RBP4/ESR1/AXL/BAK1	5
BP	GO:0060525	prostate glandular acinus development	5/1220	10/18862	0.00021502	0.00113805	0.000634837	NOTCH1/TP63/ESR1/SFRP1/FOXA1	5
BP	GO:0070099	regulation of chemokine-mediated signaling pathway	5/1220	10/18862	0.00021502	0.00113805	0.000634837	EDN1/CCL5/ROBO1/SH2B3/PADI2	5
BP	GO:0070942	neutrophil mediated cytotoxicity	5/1220	10/18862	0.00021502	0.00113805	0.000634837	F2/DNASE1/F2RL1/DNASE1L3/CXCL6	5
BP	GO:2000343	positive regulation of chemokine (C-X-C motif) ligand 2 production	5/1220	10/18862	0.00021502	0.00113805	0.000634837	TNF/TLR4/POSTN/LRP1/CD74	5
BP	GO:0007044	cell-substrate junction assembly	17/1220	100/18862	0.000217182	0.00114006	0.000635959	FN1/WNT4/MMP14/PLEC/LAMC2/ITGB4/LAMB3/SFRP1/ITGA2/LRP1/ACTN1/S100A10/KRT14/ITGA5/COL16A1/KRT5/HRG	17
BP	GO:0008630	intrinsic apoptotic signaling pathway in response to DNA damage	17/1220	100/18862	0.000217182	0.00114006	0.000635959	TNF/HMOX1/TNFRSF1A/SNAI1/CDKN1A/TP63/CD44/TNFRSF1B/PIK3R1/CLU/BCL2L11/PML/BAK1/EPHA2/SFN/CD74/PHLDA3	17
BP	GO:0010717	regulation of epithelial to mesenchymal transition	17/1220	100/18862	0.000217182	0.00114006	0.000635959	TGFB1/IL1B/COL1A1/TGFB2/SNAI1/NOTCH1/TGFB3/PDPN/LOXL2/BMP2/LEF1/SFRP1/AXIN2/SPRY1/TGFB1I1/FOXA1/GLIPR2	17
BP	GO:0071248	cellular response to metal ion	26/1220	189/18862	0.000217243	0.00114006	0.000635959	HMOX1/HFE/AQP2/EDN1/SLC34A1/BMP6/B2M/SHH/CLDN1/NCF1/AOC1/SCN5A/FBP1/SNCA/CYBB/FABP4/PRNP/ALOX15/ALOX5AP/TRPM2/CAPN3/RASAL1/SLC25A24/SYT6/FSTL3/CHP2	26
BP	GO:0002827	positive regulation of T-helper 1 type immune response	6/1220	15/18862	0.000217898	0.00114006	0.000635959	IL1B/SLC11A1/IL18/IL1R1/IL18R1/XCL1	6
BP	GO:0006000	fructose metabolic process	6/1220	15/18862	0.000217898	0.00114006	0.000635959	ALDOB/AKR1B1/FBP1/KHK/TKFC/PFKFB1	6
BP	GO:0010934	macrophage cytokine production	6/1220	15/18862	0.000217898	0.00114006	0.000635959	TGFB1/TLR4/TGFB2/TGFB3/IRAK3/CD74	6
BP	GO:0042976	activation of Janus kinase activity	6/1220	15/18862	0.000217898	0.00114006	0.000635959	AGT/CCL5/GHR/SOCS1/IL6R/PRLR	6
BP	GO:0046007	negative regulation of activated T cell proliferation	6/1220	15/18862	0.000217898	0.00114006	0.000635959	CASP3/CD274/LGALS9/PRNP/LILRB4/LRRC32	6
BP	GO:0051044	positive regulation of membrane protein ectodomain proteolysis	6/1220	15/18862	0.000217898	0.00114006	0.000635959	TNF/IL1B/APOE/TNFRSF1B/ADRA2A/ADAM8	6
BP	GO:0051770	positive regulation of nitric-oxide synthase biosynthetic process	6/1220	15/18862	0.000217898	0.00114006	0.000635959	CCL2/TLR4/TLR2/NOD2/AKAP12/FCER2	6
BP	GO:0060099	regulation of phagocytosis, engulfment	6/1220	15/18862	0.000217898	0.00114006	0.000635959	PPARG/C3/F2RL1/ITGA2/ALOX15/RAB31	6
BP	GO:1902042	negative regulation of extrinsic apoptotic signaling pathway via death domain receptors	10/1220	41/18862	0.00021846	0.00114191	0.000636992	HMOX1/SERPINE1/ICAM1/FASLG/FAS/CASP8/TNFSF10/TNFAIP3/FGB/FGG	10
BP	GO:0034110	regulation of homotypic cell-cell adhesion	8/1220	27/18862	0.000219323	0.00114424	0.00063829	CCL5/PDPN/BLK/SH2B3/PLAUR/LYN/LGALS1/SERPINE2	8
BP	GO:0090025	regulation of monocyte chemotaxis	8/1220	27/18862	0.000219323	0.00114424	0.00063829	SERPINE1/CCL5/CXCL10/CCR1/CCN3/LYN/AIF1/CXCL17	8
BP	GO:0006790	sulfur compound metabolic process	43/1220	378/18862	0.000225425	0.00117495	0.000655424	GSTM3/GCLC/GGT1/DCN/BAAT/GHR/KYNU/PC/BHMT/GCDH/MSRA/CHST14/GSTA1/GALNS/GLYAT/ST3GAL4/SCD/CBS/MTHFD1/SLC7A11/GSS/PIPOX/VCAN/FMOD/BGN/ST3GAL1/SLC25A10/GCLM/MAT1A/B4GALT1/LUM/MCCC1/PRELP/GGCT/AASS/GNMT/TPST1/ACAT1/TDO2/PPT1/MICAL1/CSPG5/GAL3ST4	43
BP	GO:0006813	potassium ion transport	30/1220	232/18862	0.0002265	0.00117943	0.000657923	SLC9A3/KCNN4/SLC12A1/KCNJ11/KCNJ1/ABCC8/SLC12A3/ATP12A/FXYD2/KCNJ10/FLNA/ADORA1/KCNAB2/KCNJ13/KCNK5/EDN3/ABCC9/KCNH2/P2RY12/KCNE5/ADRA2A/KCNMB1/KCNJ8/KCNE1/ATP1A2/KCNA2/KCNK2/KCND1/NETO2/KCNT1	30
BP	GO:0050890	cognition	34/1220	276/18862	0.000229546	0.00119416	0.000666139	TNF/B2M/CASP3/APOE/GATM/MME/TLR2/CCL11/ADORA1/BDNF/STRA6/CNR1/CX3CR1/NGF/SLC6A4/C5AR1/CALB1/ADCY3/ST3GAL4/EGR2/S100B/SLC7A11/PRNP/ITGA5/TPBG/TTC36/FOSL1/ATP1A2/PRKCG/KCNK2/PRKAR1B/NTF4/PTPRZ1/TIFAB	34
BP	GO:0031334	positive regulation of protein-containing complex assembly	32/1220	254/18862	0.000230518	0.00119687	0.000667651	TGFB1/TNF/TLR4/ICAM1/LGALS3/MMP3/CCL11/CCR7/ESR1/CLEC7A/LMOD1/CLU/ABCA1/SNCA/MAP1B/RACK1/CXCL13/BCL2L11/CDH5/P2RY12/BAK1/HSPA1B/CDH17/WAS/VASP/FSCN1/CCL21/ALOX15/LCP1/HCK/CORO1A/ARPC1B	32
BP	GO:0055081	anion homeostasis	9/1220	34/18862	0.000230722	0.00119687	0.000667651	UMOD/SLC34A1/SLC12A1/SLC12A3/FASLG/SLC34A3/SLC34A2/SFRP4/SLC7A11	9
BP	GO:0071402	cellular response to lipoprotein particle stimulus	9/1220	34/18862	0.000230722	0.00119687	0.000667651	CASR/TLR4/PPARG/APOE/ABCA1/ITGB2/CDH13/CD68/FCER1G	9
BP	GO:0090288	negative regulation of cellular response to growth factor stimulus	18/1220	110/18862	0.000235275	0.00121933	0.00068018	AGT/PPARG/WNT4/LRP2/FBN1/NOTCH1/DCN/SFRP1/NGFR/HHEX/CXCL13/SPRY1/EMILIN1/HTRA1/HRG/ADAMTS12/FSTL3/GREM2	18
BP	GO:0045661	regulation of myoblast differentiation	11/1220	49/18862	0.000236021	0.00122196	0.000681644	TGFB1/TNF/IL18/IGFBP3/CXCL10/NOTCH1/CXCL9/CCL17/CXCL14/PRICKLE1/CAPN3	11
BP	GO:0061337	cardiac conduction	22/1220	149/18862	0.000236227	0.00122196	0.000681644	AGT/KCNJ11/ACE2/FXYD2/FLNA/SCN5A/GJC1/RYR2/GJA1/ABCC9/CACNA1C/KCNH2/NPR2/KCNE5/DSC2/KCNE1/CACNA2D1/ATP1A2/DSG2/SPTBN4/KCND1/TNNI3K	22
BP	GO:0055008	cardiac muscle tissue morphogenesis	12/1220	57/18862	0.000237237	0.00122487	0.000683266	TGFB1/LRP2/TGFB2/NOTCH1/TNNT2/DLL4/BMP2/RYR2/MYL3/MYL2/TPM1/ZFPM2	12
BP	GO:0086065	cell communication involved in cardiac conduction	12/1220	57/18862	0.000237237	0.00122487	0.000683266	FLNA/SCN5A/GJC1/RYR2/GJA1/CACNA1C/KCNE5/DSC2/CACNA2D1/ATP1A2/DSG2/TNNI3K	12
BP	GO:0003177	pulmonary valve development	7/1220	21/18862	0.00024202	0.00124721	0.000695732	TNFRSF1A/ROBO1/TGFB2/NOTCH1/TNFRSF1B/STRA6/HEYL	7
BP	GO:0033630	positive regulation of cell adhesion mediated by integrin	7/1220	21/18862	0.00024202	0.00124721	0.000695732	RET/CCL5/TGFB2/LIF/CXCL13/P2RY12/CCL21	7
BP	GO:0048562	embryonic organ morphogenesis	34/1220	277/18862	0.000245807	0.00126553	0.000705952	EDN1/RBP4/SHH/FBN1/GLI3/SOX11/NOTCH1/TGFB3/GLI1/TBX1/MMP14/TCF21/STRA6/FZD2/SOX18/RYR2/GLI2/FOXF1/DNAAF1/FOXE1/IHH/MTHFD1/STIL/EPHA2/TBX21/FRZB/MMP16/MTHFD1L/MFAP5/MFAP2/CTHRC1/PRRX1/TIFAB/GRHL3	34
BP	GO:0032088	negative regulation of NF-kappaB transcription factor activity	16/1220	92/18862	0.000251845	0.00129541	0.000722616	NLRP3/NOD2/CAT/TNFAIP3/HAVCR2/CYP1B1/KLF4/ARRB2/TMSB4X/AIM2/NLRC5/PARP10/ADORA3/IRAK3/CMKLR1/MTURN	16
BP	GO:0071805	potassium ion transmembrane transport	28/1220	212/18862	0.000253877	0.00130463	0.000727763	SLC9A3/KCNN4/SLC12A1/KCNJ11/KCNJ1/ABCC8/SLC12A3/ATP12A/FXYD2/KCNJ10/FLNA/KCNAB2/KCNJ13/KCNK5/EDN3/ABCC9/KCNH2/P2RY12/KCNE5/KCNMB1/KCNJ8/KCNE1/ATP1A2/KCNA2/KCNK2/KCND1/NETO2/KCNT1	28
BP	GO:0050680	negative regulation of epithelial cell proliferation	23/1220	160/18862	0.000257489	0.00132195	0.000737424	TGFB1/TNF/CCL2/COL4A3/PPARG/B2M/APOE/ROBO1/TGFB2/ALOX5/SPARC/DLL4/CDKN2B/SFRP1/GJA1/APOH/NGFR/RGN/SFN/RUNX3/CD109/VASH1/DUSP10	23
BP	GO:0061008	hepaticobiliary system development	21/1220	140/18862	0.000260035	0.00133377	0.000744018	HMOX1/HFE/WNT4/KRT18/GLI3/NOTCH1/GLI1/CLDN1/PCK1/BAAT/TNFAIP3/UCP2/ANXA1/ITGA2/DNAAF1/RGN/IHH/GATA6/ALDH1A2/FRZB/AK4	21
BP	GO:0050851	antigen receptor-mediated signaling pathway	38/1220	323/18862	0.000261799	0.00134157	0.000748366	KCNN4/CTLA4/LGALS3/CD4/PTPN22/PTPRC/BLK/CCR7/FCGR2B/PSMB8/PRKCB/PIK3R1/PIK3CD/RUNX1/PSMB9/LYN/SH2D1A/CD38/PRNP/WAS/CD19/INPP5D/LAT2/CD247/BTK/CD226/PDE4B/MS4A1/LAT/LAX1/LILRB4/PSMB10/KLHL6/NECTIN2/PLCL2/ITK/SH2B2/VTCN1	38
BP	GO:1903959	regulation of anion transmembrane transport	18/1220	111/18862	0.000264142	0.00135231	0.000754357	TNF/EDNRA/EDN1/IL1B/SLC34A1/C3/ACE2/PRKCB/KLF15/PIK3R1/PRNP/HK2/ATP1A2/NR4A3/PTAFR/RNASEL/FFAR4/AZIN2	18
BP	GO:0061035	regulation of cartilage development	13/1220	66/18862	0.000266548	0.00136335	0.000760518	CCN2/BMP6/GLI3/BMP1/LOXL2/BMP2/GLI2/AXIN2/ZBTB16/FRZB/ADAMTS12/ADAMTS7/RFLNA	13
BP	GO:0014002	astrocyte development	10/1220	42/18862	0.00027028	0.00137858	0.000769012	TNF/TLR4/VIM/S100A8/S100A9/IFNGR1/C1QA/C5AR1/ADORA2A/LRP1	10
BP	GO:0031670	cellular response to nutrient	10/1220	42/18862	0.00027028	0.00137858	0.000769012	HMOX1/CASR/PPARG/COL1A1/POSTN/CDKN2B/SFRP1/TNC/PIM1/FOLR2	10
BP	GO:0048806	genitalia development	10/1220	42/18862	0.00027028	0.00137858	0.000769012	BMP6/LRP2/RBP4/SHH/TP63/ESR1/STRA6/AXL/BAK1/TIFAB	10
BP	GO:0035306	positive regulation of dephosphorylation	12/1220	58/18862	0.000281749	0.00143574	0.000800897	TGFB1/PDGFRB/PTPRC/ADORA1/BMP2/ITGA2/RGN/CDH5/RIPK3/NSMF/CD33/CHP2	12
BP	GO:0030307	positive regulation of cell growth	23/1220	161/18862	0.000282403	0.0014364	0.000801265	FN1/EDN1/F2/CXCR4/S100A8/TGFB2/S100A9/LIMK1/MMP14/BDNF/SFRP1/NGF/CXCL16/MAP1B/KRT17/LRP1/DBN1/CD38/SFN/DISC1/RASAL1/TRPV2/CRABP2	23
BP	GO:0055067	monovalent inorganic cation homeostasis	23/1220	161/18862	0.000282403	0.0014364	0.000801265	UMOD/AGT/SLC9A3/EDN1/SCNN1G/SLC12A1/SLC11A1/SLC12A3/FASLG/SLC4A1/UPK3A/ATP6V0A4/ATP12A/KCNJ10/ADORA1/SLC4A5/ADORA2A/TCIRG1/KCNH2/C7/ATP1A2/SLC4A10/PPT1	23
BP	GO:0007611	learning or memory	30/1220	235/18862	0.000283557	0.00144093	0.000803794	B2M/CASP3/APOE/GATM/MME/TLR2/CCL11/BDNF/STRA6/CNR1/CX3CR1/NGF/SLC6A4/CALB1/ADCY3/EGR2/S100B/SLC7A11/PRNP/ITGA5/TPBG/TTC36/FOSL1/ATP1A2/PRKCG/KCNK2/PRKAR1B/NTF4/PTPRZ1/TIFAB	30
BP	GO:0002931	response to ischemia	11/1220	50/18862	0.000285116	0.00144617	0.000806716	CASR/KCNJ11/GJB2/CSF1/P2RX7/CX3CR1/GJA1/EIF4EBP1/CSF1R/HK2/NOL3	11
BP	GO:0045104	intermediate filament cytoskeleton organization	11/1220	50/18862	0.000285116	0.00144617	0.000806716	KRT18/SHH/VIM/DES/PLEC/KRT17/KRT14/PPL/EVPL/BFSP2/PKP1	11
BP	GO:0008360	regulation of cell shape	22/1220	151/18862	0.000286424	0.00145146	0.000809668	FN1/CCL2/ICAM1/MYH9/F2/CCL3/CCL11/PDPN/PLXNC1/ANXA1/TPM1/RAC2/ITGB2/CCL7/CSF1R/RHOB/RHOH/ATP10A/HCK/CORO1A/FGR/FBLIM1	22
BP	GO:0062013	positive regulation of small molecule metabolic process	21/1220	141/18862	0.000287293	0.00145358	0.000810852	TNF/IL1B/PPARG/WNT4/BMP6/PTGS2/GPD1/P2RX7/PTH1R/ANXA1/SNCA/TMSB4X/RGN/GPER1/ABCG1/P2RY6/PMAIP1/NR4A3/CD74/PTAFR/PFKFB1	21
BP	GO:0001654	eye development	41/1220	359/18862	0.000287373	0.00145358	0.000810852	RET/BMP6/FASLG/RBP4/COL4A1/SHH/VIM/FBN1/PDGFRB/TGFB2/GLI3/SOX11/DLL4/CYP1B1/STRA6/COL5A1/KLF4/SLC4A5/CALB1/RCN1/CACNA1C/TCIRG1/IHH/INHBA/SPRY1/ALDH1A2/SLC7A11/WNT7A/BAK1/COL5A2/EPHA2/COL8A1/SDK2/LPCAT1/WNT5B/MFAP5/TGIF2/COL8A2/MFAP2/BFSP2/GRHL3	41
BP	GO:0050855	regulation of B cell receptor signaling pathway	8/1220	28/18862	0.000289767	0.00146299	0.0008161	PTPN22/BLK/FCGR2B/PRKCB/RUNX1/LYN/CD19/PLCL2	8
BP	GO:0060603	mammary gland duct morphogenesis	8/1220	28/18862	0.000289767	0.00146299	0.0008161	WNT4/CCL11/ESR1/CSF1/GLI2/CSF1R/PML/EPHA2	8
BP	GO:0042554	superoxide anion generation	9/1220	35/18862	0.000292923	0.0014762	0.000823469	TGFB1/EDN1/ITGAM/CLEC7A/NCF1/F2RL1/CYBB/ITGB2/DUOX2	9
BP	GO:0086005	ventricular cardiac muscle cell action potential	9/1220	35/18862	0.000292923	0.0014762	0.000823469	SCN5A/RYR2/CACNA1C/KCNH2/KCNE5/KCNJ8/DSC2/KCNE1/DSG2	9
BP	GO:0002637	regulation of immunoglobulin production	13/1220	67/18862	0.000311417	0.00156365	0.00087225	TGFB1/TNF/RBP4/PTPRC/CD40/CD40LG/FCGR2B/HPX/TBX21/XCL1/CGAS/CLCF1/TNFRSF4	13
BP	GO:0010812	negative regulation of cell-substrate adhesion	13/1220	67/18862	0.000311417	0.00156365	0.00087225	SERPINE1/COL1A1/NOTCH1/POSTN/MMP12/MMP14/PIK3R1/FBLN1/LGALS1/LRP1/MELTF/SPOCK1/TACSTD2	13
BP	GO:0038034	signal transduction in absence of ligand	13/1220	67/18862	0.000311417	0.00156365	0.00087225	TNF/IL1B/RET/CASP3/FAS/IL7/PF4/MAPK7/BCL2L11/INHBA/BAK1/HSPA1B/EYA2	13
BP	GO:0097192	extrinsic apoptotic signaling pathway in absence of ligand	13/1220	67/18862	0.000311417	0.00156365	0.00087225	TNF/IL1B/RET/CASP3/FAS/IL7/PF4/MAPK7/BCL2L11/INHBA/BAK1/HSPA1B/EYA2	13
BP	GO:0070167	regulation of biomineral tissue development	16/1220	94/18862	0.000324579	0.00162825	0.000908283	TGFB1/WNT4/BMP6/KL/CCL3/NOTCH1/ALOX5/TGFB3/MGP/BMP2/P2RX7/CCR1/ISG15/MMP20/ANKH/RFLNA	16
BP	GO:0002792	negative regulation of peptide secretion	14/1220	76/18862	0.000326666	0.00163572	0.000912452	IL1B/KCNJ11/APOE/UCP2/ANXA1/CCN3/SFRP1/ADRA2A/INHBB/PIM3/CD74/FFAR4/RHBDF2/ACVR1C	14
BP	GO:0030500	regulation of bone mineralization	14/1220	76/18862	0.000326666	0.00163572	0.000912452	TGFB1/WNT4/BMP6/KL/CCL3/ALOX5/TGFB3/MGP/BMP2/P2RX7/CCR1/ISG15/ANKH/RFLNA	14
BP	GO:0002830	positive regulation of type 2 immune response	6/1220	16/18862	0.000329609	0.00163996	0.000914818	IL18/NLRP3/NOD2/IDO1/XCL1/CD74	6
BP	GO:0034116	positive regulation of heterotypic cell-cell adhesion	6/1220	16/18862	0.000329609	0.00163996	0.000914818	TNF/IL1B/CD44/FGB/ALOX15/FGG	6
BP	GO:0045591	positive regulation of regulatory T cell differentiation	6/1220	16/18862	0.000329609	0.00163996	0.000914818	CD46/SOCS1/LGALS9/DUSP10/LILRB4/VSIR	6
BP	GO:0048557	embryonic digestive tract morphogenesis	6/1220	16/18862	0.000329609	0.00163996	0.000914818	SHH/GLI3/SOX11/TCF21/FOXF1/IHH	6
BP	GO:0072044	collecting duct development	6/1220	16/18862	0.000329609	0.00163996	0.000914818	UMOD/AQP2/SHH/NOTCH1/AKR1B1/CALB1	6
BP	GO:0072109	glomerular mesangium development	6/1220	16/18862	0.000329609	0.00163996	0.000914818	PDGFB/PDGFRB/CD34/NOTCH1/ACTA2/IL6R	6
BP	GO:1905153	regulation of membrane invagination	6/1220	16/18862	0.000329609	0.00163996	0.000914818	PPARG/C3/F2RL1/ITGA2/ALOX15/RAB31	6
BP	GO:0032370	positive regulation of lipid transport	15/1220	85/18862	0.000330131	0.00164107	0.000915436	SPP1/EDN1/IL1B/BMP6/FASLG/APOE/ANXA2/PLA2R1/ABCA1/ADORA2A/LRP1/CYP8B1/LRAT/TNFRSF11A/ABCA8	15
BP	GO:0046006	regulation of activated T cell proliferation	10/1220	43/18862	0.000331992	0.00164883	0.000919763	IL18/CASP3/IL2RA/CD274/LGALS9/RIPK3/PRNP/LILRB4/TNFSF9/LRRC32	10
BP	GO:0003081	regulation of systemic arterial blood pressure by renin-angiotensin	7/1220	22/18862	0.000335252	0.001659	0.000925437	AGT/MME/ACE2/ENPEP/SERPINF2/F2RL1/CTSZ	7
BP	GO:0032727	positive regulation of interferon-alpha production	7/1220	22/18862	0.000335252	0.001659	0.000925437	TLR4/IRF5/MMP12/IFIH1/TLR7/TLR8/IRF7	7
BP	GO:0048714	positive regulation of oligodendrocyte differentiation	7/1220	22/18862	0.000335252	0.001659	0.000925437	PPARG/SHH/CXCR4/TLR2/TNFRSF1B/ASPA/PTPRZ1	7
BP	GO:0090103	cochlea morphogenesis	7/1220	22/18862	0.000335252	0.001659	0.000925437	TBX1/FZD2/GLI2/FRZB/CTHRC1/TIFAB/GRHL3	7
BP	GO:0043370	regulation of CD4-positive, alpha-beta T cell differentiation	11/1220	51/18862	0.00034254	0.00169048	0.000942999	IL18/NLRP3/CD80/ANXA1/SOCS1/RUNX1/LGALS9/CD83/TBX21/RUNX3/CCL19	11
BP	GO:0045103	intermediate filament-based process	11/1220	51/18862	0.00034254	0.00169048	0.000942999	KRT18/SHH/VIM/DES/PLEC/KRT17/KRT14/PPL/EVPL/BFSP2/PKP1	11
BP	GO:0046850	regulation of bone remodeling	11/1220	51/18862	0.00034254	0.00169048	0.000942999	SPP1/TNFAIP3/LEPR/P2RX7/ITGB3/SFRP1/CSF1R/CD38/INPP5D/TNFRSF11A/ADAM8	11
BP	GO:0007498	mesoderm development	19/1220	123/18862	0.00034306	0.00169152	0.000943581	SHH/SNAI1/TP63/TBX1/LEF1/ITGB4/ITGB3/ITGA2/GJA1/FOXF1/KLF4/IKZF1/INHBA/EPHA2/EYA2/ZFPM2/BTK/HCK/PUS7	19
BP	GO:0001837	epithelial to mesenchymal transition	22/1220	153/18862	0.00034575	0.00170326	0.000950126	TGFB1/IL1B/WNT4/COL1A1/TGFB2/SNAI1/NOTCH1/TGFB3/PDPN/FLNA/S100A4/LOXL2/BMP2/LEF1/SFRP1/AXIN2/SPRY1/TGFB1I1/FOXA1/GLIPR2/TMEM100/HEYL	22
BP	GO:1901888	regulation of cell junction assembly	26/1220	195/18862	0.000357612	0.00176011	0.000981839	TNF/AGT/IL1B/WNT4/TLR2/ACE2/SNAI1/CLDN1/MMP14/BDNF/SFRP1/GJA1/CLDN3/AGRN/SNCA/RUNX1/LRP1/WNT7A/S100A10/EPHA2/COL16A1/TPBG/LRTM2/HRG/PTPRS/AMIGO2	26
BP	GO:0048511	rhythmic process	35/1220	294/18862	0.00036016	0.00177105	0.000987946	SERPINE1/PPARG/CASP3/MMP7/TGFB2/PTX3/TGFB3/ETS1/ADORA1/ESR1/MAPK10/CLDN4/NR0B2/AXL/DDC/ARRB2/SLC6A4/NGFR/ADORA2A/RACK1/ADAMTS1/PML/INHBA/EGR2/MMP19/TNFRSF11A/HLF/NFKB2/RELB/PRKCG/HTR7/DTL/KLF10/EGR3/GHRHR	35
BP	GO:0030100	regulation of endocytosis	27/1220	206/18862	0.000367154	0.00180332	0.00100594	HFE/EGF/SERPINE1/PPARG/C3/B2M/APOE/LGALS3/CD14/ANXA2/APOC3/F2RL1/ITGB3/CLU/ITGA2/AXL/ARRB2/SNCA/CDH13/SFRP4/LRP1/CCL21/ALOX15/CCL19/RSPO1/RAB31/PPT1	27
BP	GO:0043254	regulation of protein-containing complex assembly	48/1220	446/18862	0.000368077	0.00180332	0.00100594	TGFB1/TNF/TLR4/ELN/ICAM1/APOE/LGALS3/MMP3/CCL11/CCR7/LCAT/ESR1/SELP/DACT1/CLEC7A/LMOD1/CLU/CLDN7/ABCA1/EIF4EBP1/SNCA/MAP1B/TUBB4A/TMSB4X/RACK1/CXCL13/BCL2L11/DBN1/CDH5/P2RY12/EIF2AK2/BAK1/HSPA1B/CDH17/WAS/VASP/FSCN1/CCL21/ALOX15/LCP1/TMSB10/HRG/HCK/CORO1A/ARPC1B/SPTBN4/HCLS1/FBLIM1	48
BP	GO:0001990	regulation of systemic arterial blood pressure by hormone	9/1220	36/18862	0.000368367	0.00180332	0.00100594	AGT/EDN1/MME/ACE2/ENPEP/SERPINF2/F2RL1/EDN3/CTSZ	9
BP	GO:0030224	monocyte differentiation	9/1220	36/18862	0.000368367	0.00180332	0.00100594	PPARG/MYH9/MYC/CD4/CSF1/CSF1R/INPP5D/IRF7/CD74	9
BP	GO:0042092	type 2 immune response	9/1220	36/18862	0.000368367	0.00180332	0.00100594	IL18/NLRP3/NOD2/ARG2/ANXA1/IDO1/TBX21/XCL1/CD74	9
BP	GO:0016101	diterpenoid metabolic process	18/1220	114/18862	0.000370023	0.00180981	0.00100956	LRP2/APOE/RBP4/CYP1B1/STRA6/AKR1B1/APOC3/SDC1/AGRN/CYP26A1/LRP1/RARRES2/ABCA4/RDH12/ALDH1A2/LRP8/LRAT/CRABP2	18
BP	GO:0021936	regulation of cerebellar granule cell precursor proliferation	5/1220	11/18862	0.000373208	0.00181566	0.00101283	EGF/SHH/GLI1/GLI2/SLC6A4	5
BP	GO:0043589	skin morphogenesis	5/1220	11/18862	0.000373208	0.00181566	0.00101283	COL1A1/COL1A2/TP63/ITGB4/ITGA2	5
BP	GO:0045060	negative thymic T cell selection	5/1220	11/18862	0.000373208	0.00181566	0.00101283	SHH/GLI3/PTPRC/CCR7/CD74	5
BP	GO:0046643	regulation of gamma-delta T cell activation	5/1220	11/18862	0.000373208	0.00181566	0.00101283	PTPRC/NOD2/LEF1/TCF7/EGR3	5
BP	GO:0061314	Notch signaling involved in heart development	5/1220	11/18862	0.000373208	0.00181566	0.00101283	SNAI1/NOTCH1/DLL4/GALNT11/HEYL	5
BP	GO:1902563	regulation of neutrophil activation	5/1220	11/18862	0.000373208	0.00181566	0.00101283	ITGAM/FCGR2B/PLA2G2A/ITGB2/PTAFR	5
BP	GO:0032481	positive regulation of type I interferon production	14/1220	77/18862	0.000375872	0.00181971	0.00101509	TLR4/IRF5/PTPN22/TLR2/MMP12/CD14/IFIH1/STAT6/TLR7/IRF1/TLR8/IRF7/CGAS/NFKB2	14
BP	GO:0043407	negative regulation of MAP kinase activity	14/1220	77/18862	0.000375872	0.00181971	0.00101509	AGT/IL1B/APOE/PTPN22/SH2B3/SFRP1/UCHL1/LYN/SPRY1/IRAK3/DUSP10/LAX1/DUSP14/CBLC	14
BP	GO:0048678	response to axon injury	14/1220	77/18862	0.000375872	0.00181971	0.00101509	SPP1/FLNA/TNC/KLF4/MAP1B/LYN/LGALS1/LRP1/P2RY12/DHFR/NREP/PTPRS/RGMA/KCNK2	14
BP	GO:0051057	positive regulation of small GTPase mediated signal transduction	14/1220	77/18862	0.000375872	0.00181971	0.00101509	ROBO1/PDGFRB/NOTCH1/COL3A1/CSF1/F2RL1/PIK3CG/NGF/LYN/AUTS2/F2RL3/RELN/VAV1/RASGRP4	14
BP	GO:0007589	body fluid secretion	15/1220	86/18862	0.000376367	0.00181971	0.00101509	KCNN4/EDN1/SLC22A2/SCT/ADORA1/P2RY2/SERPINC1/SLC4A5/HK2/NLRP6/PRLR/SOCS2/GHRHR/OAS2/TIFAB	15
BP	GO:0055072	iron ion homeostasis	15/1220	86/18862	0.000376367	0.00181971	0.00101509	HMOX1/HFE/LCN2/CP/SLC11A1/BMP6/B2M/MYC/HPX/SLC39A8/CYBRD1/SCARA5/HEPH/MELTF/STEAP1	15
BP	GO:0060021	roof of mouth development	15/1220	86/18862	0.000376367	0.00181971	0.00101509	SHH/TGFB2/SNAI1/GLI3/SOX11/TGFB3/TBX1/TCF21/LEF1/FZD2/FOXE1/INHBA/WNT7A/LRRC32/PRRX1	15
BP	GO:0036296	response to increased oxygen levels	8/1220	29/18862	0.000377649	0.0018227	0.00101675	PPARG/FAS/PDGFRB/COL1A1/CDKN1A/PDPN/CAT/DNMT3B	8
BP	GO:0043304	regulation of mast cell degranulation	8/1220	29/18862	0.000377649	0.0018227	0.00101675	HMOX1/BLK/FOXF1/RAC2/LYN/UNC13D/LGALS9/FGR	8
BP	GO:0006721	terpenoid metabolic process	19/1220	124/18862	0.000381053	0.00183751	0.00102502	LRP2/APOE/RBP4/CYP2E1/CYP1B1/STRA6/AKR1B1/APOC3/SDC1/AGRN/CYP26A1/LRP1/RARRES2/ABCA4/RDH12/ALDH1A2/LRP8/LRAT/CRABP2	19
BP	GO:0106106	cold-induced thermogenesis	21/1220	144/18862	0.000384649	0.00185159	0.00103287	LCN2/TLR4/IL18/CXCR4/GATM/NOTCH1/UCP2/LEPR/STAT6/GJA1/FABP4/SCD/ADAMTS5/IL18R1/LAMA4/PRLR/TRPV2/MFAP2/PLCL2/CMKLR1/FFAR4	21
BP	GO:0120161	regulation of cold-induced thermogenesis	21/1220	144/18862	0.000384649	0.00185159	0.00103287	LCN2/TLR4/IL18/CXCR4/GATM/NOTCH1/UCP2/LEPR/STAT6/GJA1/FABP4/SCD/ADAMTS5/IL18R1/LAMA4/PRLR/TRPV2/MFAP2/PLCL2/CMKLR1/FFAR4	21
BP	GO:0140115	export across plasma membrane	12/1220	60/18862	0.000392271	0.00188662	0.00105241	ATP12A/FXYD2/PDZK1/SLC22A2/SLC15A2/KCNK5/ABCA1/GJA1/KCNH2/KCNE5/KCNE1/ATP1A2	12
BP	GO:0007548	sex differentiation	32/1220	262/18862	0.000402802	0.00193557	0.00107972	ICAM1/WNT4/BMP6/LRP2/CASP3/RBP4/SHH/PDGFRB/TGFB2/TP63/PTX3/FLNA/ESR1/TNFSF10/MMP14/TCF21/STRA6/SDC1/SFRP1/AXL/ARRB2/ADAMTS1/GATA6/BCL2L11/INHBA/WNT7A/BAK1/MMP19/ZFPM2/INHBB/FSTL3/TIFAB	32
BP	GO:0002711	positive regulation of T cell mediated immunity	11/1220	52/18862	0.000409379	0.00196373	0.00109543	IL1B/B2M/IL18/NLRP3/IL1R1/PTPRC/IL18R1/XCL1/AZGP1/PVR/NECTIN2	11
BP	GO:0050999	regulation of nitric-oxide synthase activity	11/1220	52/18862	0.000409379	0.00196373	0.00109543	TNF/IL1B/APOE/CNR1/NOD1/SCARB1/DHFR/CNR2/GCH1/FCER2/CYGB	11
BP	GO:0048010	vascular endothelial growth factor receptor signaling pathway	16/1220	96/18862	0.000414759	0.00198432	0.00110691	IL1B/HSPB1/NCF1/PRKCB/PIK3R1/ITGB3/FLT4/PGF/AXL/CYBB/HHEX/ITGA5/NRP2/NCF4/EMILIN1/VAV1	16
BP	GO:0110149	regulation of biomineralization	16/1220	96/18862	0.000414759	0.00198432	0.00110691	TGFB1/WNT4/BMP6/KL/CCL3/NOTCH1/ALOX5/TGFB3/MGP/BMP2/P2RX7/CCR1/ISG15/MMP20/ANKH/RFLNA	16
BP	GO:1901890	positive regulation of cell junction assembly	16/1220	96/18862	0.000414759	0.00198432	0.00110691	AGT/WNT4/ACE2/CLDN1/BDNF/SFRP1/CLDN3/AGRN/WNT7A/S100A10/EPHA2/COL16A1/TPBG/LRTM2/HRG/AMIGO2	16
BP	GO:0072175	epithelial tube formation	19/1220	125/18862	0.00042265	0.00202031	0.00112699	TGFB1/EGF/RET/WNT4/LRP2/CASP3/TGFB2/SOX11/FZD2/SFRP1/PIK3CD/MTHFD1/STIL/VASP/PRICKLE1/MTHFD1L/CTHRC1/SEMA4C/GRHL3	19
BP	GO:0001508	action potential	20/1220	135/18862	0.000425682	0.00203303	0.00113408	FLNA/KCNAB2/CNR1/SCN5A/GJC1/RYR2/GJA1/CACNA1C/GPER1/KCNH2/KCNE5/CNR2/KCNJ8/DSC2/KCNE1/CACNA2D1/ATP1A2/KCNA2/DSG2/SCN1A	20
BP	GO:0062012	regulation of small molecule metabolic process	47/1220	437/18862	0.000427947	0.00204207	0.00113913	TNF/IL1B/PPARG/WNT4/BMP6/APOE/PTGS2/SLC4A1/IGFBP3/ABCB11/SNAI1/POMC/PDZD3/GPD1/LEPR/PSMB8/BMP2/P2RX7/MST1/PTH1R/ANXA1/APOC3/CNR1/BHMT/ODC1/FBP1/SNCA/PSMB9/TMSB4X/RGN/GPER1/KHK/SCD/SLC7A11/DKK3/AK4/ABCG1/P2RY6/PMAIP1/NR4A3/CD74/PTAFR/GNMT/PSMB10/RUBCNL/PFKFB1/SDHAF3	47
BP	GO:0061844	antimicrobial humoral immune response mediated by antimicrobial peptide	14/1220	78/18862	0.000431272	0.00205614	0.00114698	F2/CXCL10/S100A9/DEFB1/NOD2/CXCL9/CXCL1/CXCL14/CXCL11/PF4/CXCL13/CXCL6/HRG/REG3G	14
BP	GO:0048469	cell maturation	23/1220	166/18862	0.000441491	0.00210303	0.00117313	RET/CCR6/PPARG/C3/CDKN1A/DEFB1/CLEC7A/PTH1R/AKR1B1/SOX18/C1QA/AXL/AGRN/IHH/NPR2/BTK/CCL21/FOXA1/CCL19/SPTBN4/NRCAM/BFSP2/GHRHR	23
BP	GO:0030856	regulation of epithelial cell differentiation	22/1220	156/18862	0.000454887	0.00216078	0.00120535	TNF/SERPINE1/IL1B/BMP6/TNFRSF1A/NOTCH1/TP63/LIF/RUNX1/CTSK/SFRP4/CDH5/SPRY1/PROC/SFN/FRZB/CD109/S1PR2/MYCL/GRHL1/TMEM100/REG3G	22
BP	GO:0030194	positive regulation of blood coagulation	7/1220	23/18862	0.000455192	0.00216078	0.00120535	SERPINE1/F2/SERPINF2/APOH/HPSE/ST3GAL4/HRG	7
BP	GO:1900048	positive regulation of hemostasis	7/1220	23/18862	0.000455192	0.00216078	0.00120535	SERPINE1/F2/SERPINF2/APOH/HPSE/ST3GAL4/HRG	7
BP	GO:1903055	positive regulation of extracellular matrix organization	7/1220	23/18862	0.000455192	0.00216078	0.00120535	TGFB1/PDPN/BMP2/RUNX1/FSCN1/EMILIN1/MELTF	7
BP	GO:0048713	regulation of oligodendrocyte differentiation	9/1220	37/18862	0.000459127	0.00217569	0.00121366	PPARG/SHH/CXCR4/TLR2/NOTCH1/TNFRSF1B/ASPA/DUSP10/PTPRZ1	9
BP	GO:1903115	regulation of actin filament-based movement	9/1220	37/18862	0.000459127	0.00217569	0.00121366	PDPN/ADORA1/SCN5A/RYR2/CACNA1C/DSC2/PDE4B/ATP1A2/DSG2	9
BP	GO:0046364	monosaccharide biosynthetic process	16/1220	97/18862	0.000467408	0.00221218	0.00123402	RBP4/SLC25A13/ALDOB/PCK1/GPD1/LEPR/MST1/AKR1B1/PC/ATF3/FBP1/RGN/SLC25A10/GNMT/PFKFB1/SDHAF3	16
BP	GO:0051495	positive regulation of cytoskeleton organization	28/1220	220/18862	0.000467634	0.00221218	0.00123402	CCN2/EDN1/ICAM1/WNT4/CCL11/TGFB3/FLNA/LIMK1/CCR7/LMOD1/SERPINF2/P2RX7/F2RL1/SFRP1/MAP1B/TPM1/S100A10/HSPA1B/WAS/VASP/CCL21/ALOX15/HCK/CORO1A/FHOD1/ARPC1B/MYLK3/HCLS1	28
BP	GO:0002888	positive regulation of myeloid leukocyte mediated immunity	6/1220	17/18862	0.000481631	0.0022647	0.00126332	C3/ITGAM/F2RL1/ITGB2/BTK/PTAFR	6
BP	GO:0006750	glutathione biosynthetic process	6/1220	17/18862	0.000481631	0.0022647	0.00126332	GCLC/GGT1/SLC7A11/GSS/GCLM/GGCT	6
BP	GO:0019885	antigen processing and presentation of endogenous peptide antigen via MHC class I	6/1220	17/18862	0.000481631	0.0022647	0.00126332	HFE/B2M/TAP1/TAP2/AZGP1/TAPBP	6
BP	GO:0021534	cell proliferation in hindbrain	6/1220	17/18862	0.000481631	0.0022647	0.00126332	EGF/SHH/GLI1/GLI2/SLC6A4/C5AR1	6
BP	GO:0048670	regulation of collateral sprouting	6/1220	17/18862	0.000481631	0.0022647	0.00126332	SPP1/BDNF/NGF/LRP1/PTPRS/CRABP2	6
BP	GO:1901550	regulation of endothelial cell development	6/1220	17/18862	0.000481631	0.0022647	0.00126332	TNF/IL1B/TNFRSF1A/CDH5/PROC/S1PR2	6
BP	GO:1903140	regulation of establishment of endothelial barrier	6/1220	17/18862	0.000481631	0.0022647	0.00126332	TNF/IL1B/TNFRSF1A/CDH5/PROC/S1PR2	6
BP	GO:0014909	smooth muscle cell migration	15/1220	88/18862	0.000485689	0.00227346	0.0012682	SERPINE1/CCL5/PDGFB/PDGFRB/IGFBP3/POSTN/CCN3/ITGB3/ITGA2/TPM1/ADAMTS1/LRP1/AIF1/NR4A3/S100A11	15
BP	GO:0033006	regulation of mast cell activation involved in immune response	8/1220	30/18862	0.000486038	0.00227346	0.0012682	HMOX1/BLK/FOXF1/RAC2/LYN/UNC13D/LGALS9/FGR	8
BP	GO:0034694	response to prostaglandin	8/1220	30/18862	0.000486038	0.00227346	0.0012682	EDN1/PPARG/CCR7/SFRP1/TNC/PTGER2/CCL21/CCL19	8
BP	GO:0071295	cellular response to vitamin	8/1220	30/18862	0.000486038	0.00227346	0.0012682	CASR/PPARG/COL1A1/POSTN/SFRP1/TNC/PIM1/FOLR2	8
BP	GO:0110110	positive regulation of animal organ morphogenesis	8/1220	30/18862	0.000486038	0.00227346	0.0012682	EDN1/WNT4/ROBO1/CD34/CSF1/BMP2/NGFR/SPRY1	8
BP	GO:0006801	superoxide metabolic process	13/1220	70/18862	0.000486522	0.00227346	0.0012682	TGFB1/EDN1/ITGAM/CLEC7A/NCF1/F2RL1/CYBB/ITGB2/DHFR/DUOX2/NCF4/GCH1/NOXO1	13
BP	GO:0048844	artery morphogenesis	13/1220	70/18862	0.000486522	0.00227346	0.0012682	LRP2/APOE/PDGFRB/TGFB2/NOTCH1/TBX1/AKT3/DLL4/STRA6/FOXF1/LRP1/FKBP10/PRRX1	13
BP	GO:0003179	heart valve morphogenesis	11/1220	53/18862	0.000486813	0.00227346	0.0012682	TGFB1/ELN/ROBO1/TGFB2/SNAI1/NOTCH1/DLL4/BMP2/STRA6/EMILIN1/HEYL	11
BP	GO:0014911	positive regulation of smooth muscle cell migration	10/1220	45/18862	0.000490928	0.00229072	0.00127783	CCL5/PDGFB/PDGFRB/POSTN/ITGA2/ADAMTS1/LRP1/AIF1/NR4A3/S100A11	10
BP	GO:0048145	regulation of fibroblast proliferation	14/1220	79/18862	0.000493483	0.00230068	0.00128339	AGT/FN1/PPARG/MYC/PDGFB/PDGFRB/CDKN1A/ESR1/SFRP1/NGFR/PML/PARP10/CD74/S100A6	14
BP	GO:0055001	muscle cell development	23/1220	168/18862	0.000524344	0.00244248	0.00136249	EDN1/PDGFRB/LOX/NOTCH1/TNNT2/KRT8/KRT19/LMOD1/SDC1/FLNC/FHL2/MYL2/TPM1/MYPN/DYSF/CAPN3/SELENON/TNNT1/OBSCN/MYOF/CSRP1/TNNT3/MYLK3	23
BP	GO:0050830	defense response to Gram-positive bacterium	16/1220	98/18862	0.000525691	0.00244667	0.00136483	TNF/TLR2/DEFB1/NOD2/HAVCR2/LBP/PLA2G2A/C5AR1/NOD1/RARRES2/EPHA2/CARD9/FGR/GSDMD/REG3G/GBP4	16
BP	GO:1902903	regulation of supramolecular fiber organization	41/1220	370/18862	0.000534698	0.00248648	0.00138703	CCN2/EDN1/ELN/ICAM1/WNT4/APOE/CCL11/TGFB3/FLNA/LIMK1/CCR7/LMOD1/SERPINF2/PIK3R1/F2RL1/CLU/SFRP1/SNCA/MAP1B/TPM1/TUBB4A/TMSB4X/DBN1/CDH5/S100A10/HSPA1B/WAS/VASP/CCL21/EMILIN1/ALOX15/AEBP1/TMSB10/HCK/CORO1A/FHOD1/ARPC1B/SPTBN4/MYLK3/HCLS1/TACSTD2	41
BP	GO:0010573	vascular endothelial growth factor production	12/1220	62/18862	0.000537348	0.00249246	0.00139037	TGFB1/TNF/IL1B/C3/PTGS2/CYP1B1/FLT4/IL6R/C5AR1/HPSE/C3AR1/CXCL17	12
BP	GO:0032835	glomerulus development	12/1220	62/18862	0.000537348	0.00249246	0.00139037	COL4A3/RET/PDGFB/PDGFRB/CD34/NOTCH1/ENPEP/TCF21/KLF15/ACTA2/IL6R/HEYL	12
BP	GO:0042698	ovulation cycle	12/1220	62/18862	0.000537348	0.00249246	0.00139037	CASP3/MMP7/TGFB2/PTX3/TGFB3/ETS1/ESR1/AXL/ARRB2/ADAMTS1/INHBA/MMP19	12
BP	GO:0001938	positive regulation of endothelial cell proliferation	17/1220	108/18862	0.000552306	0.00255967	0.00142786	HMOX1/EGF/BMP6/PDGFB/CCL11/AKT3/BMP2/ITGB3/FLT4/PGF/PIK3CD/ITGA4/CCR3/CDH13/NRP2/LRG1/EGR3	17
BP	GO:0046579	positive regulation of Ras protein signal transduction	13/1220	71/18862	0.000560876	0.00259719	0.00144879	ROBO1/PDGFRB/NOTCH1/COL3A1/CSF1/F2RL1/PIK3CG/NGF/LYN/AUTS2/F2RL3/VAV1/RASGRP4	13
BP	GO:0045664	regulation of neuron differentiation	25/1220	190/18862	0.000561493	0.00259785	0.00144916	RET/BMP6/B2M/TRPC6/SHH/GLI3/SOX11/NOTCH1/TIMP2/BDNF/BMP2/GLI2/SFRP1/NGF/SLC6A4/MAP1B/DNMT3B/FOXA1/NREP/MYCL/SOCS2/TGIF2/NTF4/NRCAM/HEYL	25
BP	GO:0045445	myoblast differentiation	14/1220	80/18862	0.000563168	0.00259902	0.00144981	TGFB1/TNF/IL18/SHH/IGFBP3/CXCL10/NOTCH1/CXCL9/CCL17/CXCL14/SDC1/LGALS1/PRICKLE1/CAPN3	14
BP	GO:0048144	fibroblast proliferation	14/1220	80/18862	0.000563168	0.00259902	0.00144981	AGT/FN1/PPARG/MYC/PDGFB/PDGFRB/CDKN1A/ESR1/SFRP1/NGFR/PML/PARP10/CD74/S100A6	14
BP	GO:2000117	negative regulation of cysteine-type endopeptidase activity	14/1220	80/18862	0.000563168	0.00259902	0.00144981	TNF/CD44/PLAUR/NGF/KLF4/ARRB2/SNCA/NGFR/ADORA2A/CD27/TNFSF14/SFN/NOL3/MICAL1	14
BP	GO:0008637	apoptotic mitochondrial changes	18/1220	118/18862	0.000567126	0.0026101	0.00145599	TP63/CASP8/TNFSF10/GZMB/PLAUR/CLU/ARRB2/GPER1/BCL2L11/BAK1/EYA2/SFN/HK2/GCLM/IFIT2/PMAIP1/GGCT/NOL3	18
BP	GO:0001914	regulation of T cell mediated cytotoxicity	9/1220	38/18862	0.000567475	0.0026101	0.00145599	B2M/PTPRC/FCGR2B/RIPK3/XCL1/AZGP1/KLRD1/PVR/NECTIN2	9
BP	GO:0038179	neurotrophin signaling pathway	9/1220	38/18862	0.000567475	0.0026101	0.00145599	AGT/CASP3/BDNF/NGF/NGFR/SPRY1/NDN/CORO1A/NTF4	9
BP	GO:0045823	positive regulation of heart contraction	9/1220	38/18862	0.000567475	0.0026101	0.00145599	CCN2/EDN1/ACE2/TGFB2/RYR2/EDN3/TPM1/GCH1/ATP1A2	9
BP	GO:0061351	neural precursor cell proliferation	20/1220	138/18862	0.000568512	0.00261049	0.00145621	EGF/LRP2/SHH/GLI3/NOTCH1/GLI1/FLNA/DLL4/LEF1/GLI2/CX3CR1/SLC6A4/C5AR1/LYN/DBN1/WNT7A/DISC1/NAP1L1/SHCBP1/PTPRZ1	20
BP	GO:0098754	detoxification	20/1220	138/18862	0.000568512	0.00261049	0.00145621	GSTM3/APOE/PTGS2/S100A9/PDZK1/CAT/PTGS1/SLC15A2/PXDN/GSTA1/RDH12/DHFR/DUOX2/GCH1/ALOX5AP/PIM1/LTC4S/CYGB/GPX8/AKR7A3	20
BP	GO:0042391	regulation of membrane potential	46/1220	431/18862	0.000578652	0.00265482	0.00148094	KCNN4/EDN1/SLC34A1/KCNJ11/KCNJ10/FLNA/DCN/ADORA1/UCP2/PIEZO2/P2RX7/KCNAB2/CNR1/SCN5A/GJC1/RYR2/KCNK5/GJA1/ARRB2/CASP1/ADORA2A/CACNA1C/RACK1/GPER1/KCNH2/SLC39A8/WNT7A/KCNE5/BAK1/CCN6/CNR2/KCNJ8/DSC2/GCLM/RELN/GLRX/S1PR2/KCNE1/CACNA2D1/PMAIP1/ATP1A2/KCNA2/DSG2/KCNK2/CHRNA2/SCN1A	46
BP	GO:0022600	digestive system process	16/1220	99/18862	0.000590091	0.00270427	0.00150852	KCNN4/TLR4/RBP4/SLC2A2/NOD2/ABCG5/SCT/UGCG/SLC26A7/SCARB1/ADRA2A/TFF3/CYP8B1/GCNT3/TIFAB/SLC2A5	16
BP	GO:0008038	neuron recognition	10/1220	46/18862	0.000591405	0.00270427	0.00150852	CASP3/ROBO1/CXCR4/CNR1/ROBO3/MYPN/NDN/ROBO4/NEXN/NRCAM	10
BP	GO:0048483	autonomic nervous system development	10/1220	46/18862	0.000591405	0.00270427	0.00150852	EDNRA/FN1/RET/VCAM1/SOX11/TP63/TBX1/EGR2/NRP2/GFRA3	10
BP	GO:0050798	activated T cell proliferation	10/1220	46/18862	0.000591405	0.00270427	0.00150852	IL18/CASP3/IL2RA/CD274/LGALS9/RIPK3/PRNP/LILRB4/TNFSF9/LRRC32	10
BP	GO:0034614	cellular response to reactive oxygen species	22/1220	159/18862	0.000592942	0.00270678	0.00150992	MMP2/TRPC6/MMP3/ETS1/TNFAIP3/NCF1/CYP1B1/ANXA1/KLF4/AXL/TPM1/RACK1/MAPK7/RIPK3/RHOB/DHFR/BTK/GCH1/TRPM2/NR4A3/IL18RAP/SIRPA	22
BP	GO:2000241	regulation of reproductive process	22/1220	159/18862	0.000592942	0.00270678	0.00150992	CCR6/WNT4/TIMP1/SHH/SNAI1/NOTCH1/DEFB1/ESR1/CNR1/SFRP1/GJA1/LIF/RGN/INHBA/NPR2/ZFPM2/INHBB/B4GALT1/PTAFR/SYDE1/SPATA22/ACVR1C	22
BP	GO:0002863	positive regulation of inflammatory response to antigenic stimulus	5/1220	12/18862	0.000605767	0.00271891	0.00151669	TNF/C3/CCR7/CNR1/BTK	5
BP	GO:0006534	cysteine metabolic process	5/1220	12/18862	0.000605767	0.00271891	0.00151669	GCLC/GGT1/CBS/SLC7A11/GCLM	5
BP	GO:0030208	dermatan sulfate biosynthetic process	5/1220	12/18862	0.000605767	0.00271891	0.00151669	DCN/CHST14/VCAN/BGN/CSPG5	5
BP	GO:0032494	response to peptidoglycan	5/1220	12/18862	0.000605767	0.00271891	0.00151669	IRF5/NOD2/C5AR1/CARD9/IRAK3	5
BP	GO:0033004	negative regulation of mast cell activation	5/1220	12/18862	0.000605767	0.00271891	0.00151669	HMOX1/CNR1/FOXF1/LGALS9/CNR2	5
BP	GO:0035672	oligopeptide transmembrane transport	5/1220	12/18862	0.000605767	0.00271891	0.00151669	SLC15A2/GJA1/SLC15A1/SLC7A11/CDH17	5
BP	GO:0035739	CD4-positive, alpha-beta T cell proliferation	5/1220	12/18862	0.000605767	0.00271891	0.00151669	ARG2/CD274/LGALS9/XCL1/VSIR	5
BP	GO:0038063	collagen-activated tyrosine kinase receptor signaling pathway	5/1220	12/18862	0.000605767	0.00271891	0.00151669	COL4A3/COL4A1/COL1A1/COL4A6/COL4A2	5
BP	GO:0042492	gamma-delta T cell differentiation	5/1220	12/18862	0.000605767	0.00271891	0.00151669	PTPRC/LEF1/TCF7/CCR9/EGR3	5
BP	GO:0043383	negative T cell selection	5/1220	12/18862	0.000605767	0.00271891	0.00151669	SHH/GLI3/PTPRC/CCR7/CD74	5
BP	GO:0046642	negative regulation of alpha-beta T cell proliferation	5/1220	12/18862	0.000605767	0.00271891	0.00151669	ARG2/CD274/LGALS9/XCL1/VSIR	5
BP	GO:0048711	positive regulation of astrocyte differentiation	5/1220	12/18862	0.000605767	0.00271891	0.00151669	NOTCH1/BMP2/LIF/SERPINE2/CLCF1	5
BP	GO:0070278	extracellular matrix constituent secretion	5/1220	12/18862	0.000605767	0.00271891	0.00151669	CCN2/TNFRSF1A/NOTCH1/TNFRSF1B/BMP2	5
BP	GO:2000561	regulation of CD4-positive, alpha-beta T cell proliferation	5/1220	12/18862	0.000605767	0.00271891	0.00151669	ARG2/CD274/LGALS9/XCL1/VSIR	5
BP	GO:0002418	immune response to tumor cell	7/1220	24/18862	0.000607015	0.00271891	0.00151669	CD274/HAVCR2/PRF1/CD226/HRG/PVR/NECTIN2	7
BP	GO:0003094	glomerular filtration	7/1220	24/18862	0.000607015	0.00271891	0.00151669	UMOD/PDGFB/CD34/ADORA1/F2RL1/GJA1/MCAM	7
BP	GO:0003272	endocardial cushion formation	7/1220	24/18862	0.000607015	0.00271891	0.00151669	ROBO1/TGFB2/SNAI1/NOTCH1/BMP2/TMEM100/HEYL	7
BP	GO:0006929	substrate-dependent cell migration	7/1220	24/18862	0.000607015	0.00271891	0.00151669	FN1/ROBO1/PTPRC/ITGA2/P2RY12/ITGA11/ADAM8	7
BP	GO:0010954	positive regulation of protein processing	7/1220	24/18862	0.000607015	0.00271891	0.00151669	MYH9/MMP14/NLRC4/KLKB1/MELTF/ADAM8/CLEC3B	7
BP	GO:0034698	response to gonadotropin	7/1220	24/18862	0.000607015	0.00271891	0.00151669	ICAM1/NOTCH1/GJB2/GATA6/INHBA/NSMF/GCLM	7
BP	GO:0045109	intermediate filament organization	7/1220	24/18862	0.000607015	0.00271891	0.00151669	SHH/VIM/DES/KRT17/KRT14/BFSP2/PKP1	7
BP	GO:0050820	positive regulation of coagulation	7/1220	24/18862	0.000607015	0.00271891	0.00151669	SERPINE1/F2/SERPINF2/APOH/HPSE/ST3GAL4/HRG	7
BP	GO:0051000	positive regulation of nitric-oxide synthase activity	7/1220	24/18862	0.000607015	0.00271891	0.00151669	TNF/APOE/NOD1/SCARB1/DHFR/GCH1/FCER2	7
BP	GO:0002335	mature B cell differentiation	8/1220	31/18862	0.000618316	0.00275601	0.00153738	FCGR2B/LGALS1/LFNG/CDH17/CD19/ST3GAL1/PLCL2/MFNG	8
BP	GO:0002347	response to tumor cell	8/1220	31/18862	0.000618316	0.00275601	0.00153738	CD274/HAVCR2/HNMT/PRF1/CD226/HRG/PVR/NECTIN2	8
BP	GO:0002717	positive regulation of natural killer cell mediated immunity	8/1220	31/18862	0.000618316	0.00275601	0.00153738	SH2D1A/KLRK1/CD226/IL18RAP/VAV1/KLRD1/PVR/NECTIN2	8
BP	GO:0003180	aortic valve morphogenesis	8/1220	31/18862	0.000618316	0.00275601	0.00153738	TGFB1/ELN/ROBO1/SNAI1/NOTCH1/DLL4/EMILIN1/HEYL	8
BP	GO:0045920	negative regulation of exocytosis	8/1220	31/18862	0.000618316	0.00275601	0.00153738	HMOX1/NOTCH1/FCGR2B/ANXA1/FOXF1/SNCA/LGALS9/ADRA2A	8
BP	GO:0097421	liver regeneration	8/1220	31/18862	0.000618316	0.00275601	0.00153738	HMOX1/HFE/GLI3/GLI1/CLDN1/UCP2/RGN/IHH	8
BP	GO:0014033	neural crest cell differentiation	15/1220	90/18862	0.000621069	0.00276378	0.00154172	EDNRA/FN1/EDN1/RET/SHH/SOX11/TBX1/SFRP1/EDN3/ALDH1A2/NRP2/FRZB/WNT10A/SEMA4C/RADIL	15
BP	GO:0070301	cellular response to hydrogen peroxide	15/1220	90/18862	0.000621069	0.00276378	0.00154172	TRPC6/ETS1/TNFAIP3/CYP1B1/ANXA1/KLF4/AXL/RACK1/MAPK7/RIPK3/RHOB/TRPM2/NR4A3/IL18RAP/SIRPA	15
BP	GO:0048705	skeletal system morphogenesis	27/1220	213/18862	0.000623231	0.00277115	0.00154583	CCN2/MMP2/BMP6/ALPL/COL1A1/SERPINH1/GLI3/SOX11/TGFB3/MGP/TBX1/BMP1/MMP14/SFRP1/AXIN2/MMP13/SFRP4/IHH/MTHFD1/WNT7A/MMP16/FGR/MTHFD1L/THBS3/RFLNA/PRRX1/TIFAB	27
BP	GO:0010803	regulation of tumor necrosis factor-mediated signaling pathway	12/1220	63/18862	0.000625322	0.00277594	0.0015485	TNF/TNFRSF1A/CASP8/TNFAIP3/F2RL1/CASP1/RACK1/BIRC3/HSPA1B/TRAF1/CASP4/NOL3	12
BP	GO:0061180	mammary gland epithelium development	12/1220	63/18862	0.000625322	0.00277594	0.0015485	WNT4/ROBO1/CCL11/ESR1/CSF1/MST1/GLI2/FOXF1/CSF1R/PML/EPHA2/IQGAP3	12
BP	GO:0002753	cytoplasmic pattern recognition receptor signaling pathway	13/1220	72/18862	0.000644607	0.00285923	0.00159497	TLR4/PTPN22/NOD2/CASP8/TNFAIP3/SLC15A2/IFIH1/NOD1/BIRC3/HSPA1B/IRF7/TKFC/TIFA	13
BP	GO:0035637	multicellular organismal signaling	26/1220	203/18862	0.000665787	0.00295079	0.00164604	AGT/KCNJ11/ACE2/FXYD2/FLNA/SCN5A/GJC1/RYR2/ITGA2/GJA1/ABCC9/CACNA1C/GPER1/KCNH2/NPR2/KCNE5/DSC2/KCNE1/CACNA2D1/ATP1A2/KCNA2/DSG2/SPTBN4/KCND1/SCN1A/TNNI3K	26
BP	GO:0001836	release of cytochrome c from mitochondria	11/1220	55/18862	0.00067868	0.0030055	0.00167656	TNFSF10/PLAUR/CLU/ARRB2/GPER1/BCL2L11/BAK1/SFN/PMAIP1/GGCT/NOL3	11
BP	GO:0002643	regulation of tolerance induction	6/1220	18/18862	0.000683121	0.00301057	0.00167938	IL2RA/CD274/HAVCR2/IDO1/IRAK3/LILRB4	6
BP	GO:0002834	regulation of response to tumor cell	6/1220	18/18862	0.000683121	0.00301057	0.00167938	CD274/HAVCR2/CD226/HRG/PVR/NECTIN2	6
BP	GO:0002837	regulation of immune response to tumor cell	6/1220	18/18862	0.000683121	0.00301057	0.00167938	CD274/HAVCR2/CD226/HRG/PVR/NECTIN2	6
BP	GO:0006957	complement activation, alternative pathway	6/1220	18/18862	0.000683121	0.00301057	0.00167938	CFH/C3/CFB/CFP/CFD/C7	6
BP	GO:0032695	negative regulation of interleukin-12 production	6/1220	18/18862	0.000683121	0.00301057	0.00167938	NOD2/CCR7/ARRB2/TLR8/IRAK3/CMKLR1	6
BP	GO:0045063	T-helper 1 cell differentiation	6/1220	18/18862	0.000683121	0.00301057	0.00167938	CD80/LEF1/ANXA1/IL18R1/CCL19/RELB	6
BP	GO:0098661	inorganic anion transmembrane transport	18/1220	120/18862	0.000695768	0.00305944	0.00170665	CASR/SLC34A1/SLC12A1/BSND/SLC26A9/SLC12A3/SLC4A1/CLCA1/ANO1/CLDN4/SLC26A7/CLCA2/PRNP/SLC25A10/ANKH/PTAFR/ADAMTS8/ANO2	18
BP	GO:0030501	positive regulation of bone mineralization	9/1220	39/18862	0.000695887	0.00305944	0.00170665	TGFB1/WNT4/BMP6/KL/ALOX5/TGFB3/BMP2/P2RX7/ISG15	9
BP	GO:2000516	positive regulation of CD4-positive, alpha-beta T cell activation	9/1220	39/18862	0.000695887	0.00305944	0.00170665	IL18/NLRP3/CD80/ANXA1/SOCS1/LGALS9/CD83/XCL1/CCL19	9
BP	GO:0019319	hexose biosynthetic process	15/1220	91/18862	0.000700009	0.0030751	0.00171538	RBP4/SLC25A13/ALDOB/PCK1/GPD1/LEPR/MST1/AKR1B1/PC/ATF3/FBP1/SLC25A10/GNMT/PFKFB1/SDHAF3	15
BP	GO:0071300	cellular response to retinoic acid	12/1220	64/18862	0.000725058	0.00318259	0.00177534	RET/PPARG/COL1A1/TBX1/PCK1/TNC/KLF4/SLC6A4/LYN/ALDH1A2/WNT5B/GJB3	12
BP	GO:0001843	neural tube closure	14/1220	82/18862	0.000727823	0.00319216	0.00178068	TGFB1/LRP2/CASP3/TGFB2/FZD2/SFRP1/MTHFD1/STIL/VASP/PRICKLE1/MTHFD1L/CTHRC1/SEMA4C/GRHL3	14
BP	GO:0003151	outflow tract morphogenesis	13/1220	73/18862	0.000738629	0.00323697	0.00180567	ELN/LRP2/ROBO1/TGFB2/SOX11/NOTCH1/TBX1/FZD2/SOX18/GATA6/NRP2/ZFPM2/HEYL	13
BP	GO:0014812	muscle cell migration	16/1220	101/18862	0.000739324	0.00323742	0.00180593	SERPINE1/CCL5/PDGFB/PDGFRB/IGFBP3/POSTN/ANXA1/CCN3/ITGB3/ITGA2/TPM1/ADAMTS1/LRP1/AIF1/NR4A3/S100A11	16
BP	GO:0034101	erythrocyte homeostasis	18/1220	121/18862	0.000768979	0.00336459	0.00187687	HMOX1/B2M/CASP3/SLC4A1/SH2B3/ETS1/AXL/SPI1/LYN/IKZF1/INHBA/HSPA1B/INPP5D/ISG15/ADAR/DNASE2/P4HTM/HCLS1	18
BP	GO:0071241	cellular response to inorganic substance	27/1220	216/18862	0.000773971	0.00338373	0.00188754	HMOX1/HFE/AQP2/EDN1/SLC34A1/BMP6/B2M/SHH/MMP3/CLDN1/NCF1/AOC1/SCN5A/FBP1/SNCA/CYBB/FABP4/PRNP/ALOX15/ALOX5AP/TRPM2/CAPN3/RASAL1/SLC25A24/SYT6/FSTL3/CHP2	27
BP	GO:0009072	aromatic amino acid family metabolic process	8/1220	32/18862	0.000778178	0.00338591	0.00188876	FAH/PAH/KYNU/GCDH/IDO1/HGD/TTC36/TDO2	8
BP	GO:0035590	purinergic nucleotide receptor signaling pathway	8/1220	32/18862	0.000778178	0.00338591	0.00188876	ADORA1/P2RY2/P2RX7/ADORA2A/P2RY12/ADORA3/P2RY6/PTAFR	8
BP	GO:0035767	endothelial cell chemotaxis	8/1220	32/18862	0.000778178	0.00338591	0.00188876	NOTCH1/HSPB1/CCN3/TMSB4X/CXCL13/HRG/SMOC2/EGR3	8
BP	GO:0043372	positive regulation of CD4-positive, alpha-beta T cell differentiation	8/1220	32/18862	0.000778178	0.00338591	0.00188876	IL18/NLRP3/CD80/ANXA1/SOCS1/LGALS9/CD83/CCL19	8
BP	GO:0048011	neurotrophin TRK receptor signaling pathway	8/1220	32/18862	0.000778178	0.00338591	0.00188876	AGT/CASP3/BDNF/NGF/NGFR/SPRY1/NDN/NTF4	8
BP	GO:0048333	mesodermal cell differentiation	8/1220	32/18862	0.000778178	0.00338591	0.00188876	ITGB4/ITGB3/ITGA2/GJA1/FOXF1/KLF4/INHBA/EYA2	8
BP	GO:0045638	negative regulation of myeloid cell differentiation	15/1220	92/18862	0.000787314	0.00342294	0.00190942	TLR4/MYC/FBN1/CCL3/PIK3R1/SFRP1/C1QC/LYN/PF4/INHBA/ZBTB16/INPP5D/LILRB4/LRRC17/FSTL3	15
BP	GO:0046456	icosanoid biosynthetic process	11/1220	56/18862	0.000795972	0.00344337	0.00192081	EDN1/IL1B/PTGS2/GGT1/ALOX5/PTGS1/ANXA1/TBXAS1/ALOX5AP/LTC4S/CD74	11
BP	GO:0003148	outflow tract septum morphogenesis	7/1220	25/18862	0.000796412	0.00344337	0.00192081	LRP2/ROBO1/TGFB2/TBX1/GATA6/NRP2/ZFPM2	7
BP	GO:0032682	negative regulation of chemokine production	7/1220	25/18862	0.000796412	0.00344337	0.00192081	ARG2/F2RL1/KLF4/LGALS9/EPHA2/LILRB4/SIRPA	7
BP	GO:0050927	positive regulation of positive chemotaxis	7/1220	25/18862	0.000796412	0.00344337	0.00192081	CASR/CCR4/F2RL1/ITGA2/PGF/CDH13/IL16	7
BP	GO:0050995	negative regulation of lipid catabolic process	7/1220	25/18862	0.000796412	0.00344337	0.00192081	TNF/IL1B/ADORA1/APOC3/CNR1/PIK3CG/ADRA2A	7
BP	GO:0072012	glomerulus vasculature development	7/1220	25/18862	0.000796412	0.00344337	0.00192081	PDGFB/PDGFRB/CD34/NOTCH1/TCF21/ACTA2/IL6R	7
BP	GO:0097205	renal filtration	7/1220	25/18862	0.000796412	0.00344337	0.00192081	UMOD/PDGFB/CD34/ADORA1/F2RL1/GJA1/MCAM	7
BP	GO:0045069	regulation of viral genome replication	14/1220	83/18862	0.000824343	0.00354733	0.00197881	TNF/CCL5/SLPI/NOTCH1/MX1/EIF2AK2/ISG15/ADAR/PARP10/BST2/RNASEL/ISG20/IFITM1/OAS2	14
BP	GO:0048864	stem cell development	14/1220	83/18862	0.000824343	0.00354733	0.00197881	EDNRA/FN1/EDN1/RET/SHH/SOX11/PTPRC/TBX1/EDN3/ALDH1A2/WNT7A/NRP2/SEMA4C/RADIL	14
BP	GO:0060606	tube closure	14/1220	83/18862	0.000824343	0.00354733	0.00197881	TGFB1/LRP2/CASP3/TGFB2/FZD2/SFRP1/MTHFD1/STIL/VASP/PRICKLE1/MTHFD1L/CTHRC1/SEMA4C/GRHL3	14
BP	GO:0070509	calcium ion import	14/1220	83/18862	0.000824343	0.00354733	0.00197881	EGF/CCL2/CASR/LGALS3/PDGFB/PDGFRB/CCL3/CACNA1C/TRPV6/PRNP/MS4A1/TRPM2/TRPV2/CACNA2D1	14
BP	GO:1904705	regulation of vascular associated smooth muscle cell proliferation	14/1220	83/18862	0.000824343	0.00354733	0.00197881	TNF/HMOX1/EDN1/MMP2/PPARG/PDGFB/CDKN1A/TGFB3/GJA1/TPM1/GPER1/ADAMTS1/P2RY6/NR4A3	14
BP	GO:1990874	vascular associated smooth muscle cell proliferation	14/1220	83/18862	0.000824343	0.00354733	0.00197881	TNF/HMOX1/EDN1/MMP2/PPARG/PDGFB/CDKN1A/TGFB3/GJA1/TPM1/GPER1/ADAMTS1/P2RY6/NR4A3	14
BP	GO:0032768	regulation of monooxygenase activity	12/1220	65/18862	0.000837754	0.00359938	0.00200784	TNF/IL1B/APOE/CNR1/SNCA/NOD1/SCARB1/DHFR/CNR2/GCH1/FCER2/CYGB	12
BP	GO:1904888	cranial skeletal system development	12/1220	65/18862	0.000837754	0.00359938	0.00200784	TGFB2/GLI3/TP63/TGFB3/TBX1/MMP14/FOXE1/MTHFD1/MMP16/MTHFD1L/PRRX1/TIFAB	12
BP	GO:0006692	prostanoid metabolic process	10/1220	48/18862	0.00084356	0.00361866	0.00201859	EDN1/IL1B/TNFRSF1A/PTGS2/PTGS1/ANXA1/ACOX1/GSTA1/TBXAS1/CD74	10
BP	GO:0006693	prostaglandin metabolic process	10/1220	48/18862	0.00084356	0.00361866	0.00201859	EDN1/IL1B/TNFRSF1A/PTGS2/PTGS1/ANXA1/ACOX1/GSTA1/TBXAS1/CD74	10
BP	GO:0050856	regulation of T cell receptor signaling pathway	9/1220	40/18862	0.000847043	0.00362508	0.00202218	KCNN4/LGALS3/PTPN22/CCR7/SH2D1A/PRNP/CD226/LILRB4/NECTIN2	9
BP	GO:0070423	nucleotide-binding oligomerization domain containing signaling pathway	9/1220	40/18862	0.000847043	0.00362508	0.00202218	TLR4/PTPN22/NOD2/CASP8/TNFAIP3/SLC15A2/NOD1/BIRC3/HSPA1B	9
BP	GO:1904037	positive regulation of epithelial cell apoptotic process	9/1220	40/18862	0.000847043	0.00362508	0.00202218	CCL2/FASLG/CD40/CD40LG/PLA2R1/ARRB2/ITGA4/GPER1/SFRP4	9
BP	GO:0035270	endocrine system development	18/1220	122/18862	0.000848693	0.00362931	0.00202453	WNT4/BMP6/SHH/GLI1/ETS1/TBX1/BMP2/ANXA1/STRA6/GLI2/IL6R/FOXE1/GATA6/ALDH1A2/BAK1/DKK3/FSTL3/GHRHR	18
BP	GO:1901617	organic hydroxy compound biosynthetic process	30/1220	251/18862	0.000859408	0.00367226	0.0020485	TNF/WNT4/BMP6/APOE/ABCB11/TGFB2/SNAI1/PCK1/BAAT/ACOX2/BMP2/PTH1R/HSD3B7/PAH/AKR1B1/DDC/SLC27A2/SNCA/GPER1/SCD/SLC7A11/PSAT1/DHFR/CYP8B1/DKK3/ABCG1/GCH1/ALOX15/P2RY6/PTAFR	30
BP	GO:0030522	intracellular receptor signaling pathway	32/1220	274/18862	0.000874566	0.00373412	0.002083	TLR4/PPARG/PTPN22/NOD2/TP63/TBX1/ESR1/CASP8/TNFAIP3/SLC15A2/TCF21/IFIH1/SFRP1/RUNX1/NOD1/GPER1/CYP26A1/PML/BIRC3/ALDH1A2/HSPA1B/AHRR/IRF7/FOXA1/ALOX15/PIM1/NR4A3/PADI2/TKFC/GHRHR/TIFA/HEYL	32
BP	GO:0051259	protein complex oligomerization	28/1220	229/18862	0.000884727	0.00377456	0.00210556	AQP2/B2M/COL1A2/TP63/CLDN1/PRF1/MLKL/SNCA/ALDH1A2/PRNP/VASP/NLRC4/SAMHD1/MS4A1/ALOX5AP/MAT1A/TRPM2/SCARA5/KCNA2/CD74/NOL3/CRYZ/GSDMD/KCND1/GNMT/TDO2/RNF213/TIFA	28
BP	GO:0043393	regulation of protein binding	25/1220	196/18862	0.000888675	0.00378845	0.00211331	HFE/B2M/APOE/PDGFB/SLPI/LOX/CDKN1A/DACT1/ANXA2/BDNF/BMP2/LEF1/ARRB2/ITGA4/RACK1/LRP1/DISC1/TTC36/IFIT2/RAMP1/CTSZ/CTHRC1/PLCL2/MFNG/GREM2	25
BP	GO:0060070	canonical Wnt signaling pathway	37/1220	333/18862	0.00092754	0.00392178	0.00218769	TGFB1/EGF/WNT4/APOE/SHH/COL1A1/GLI3/NOTCH1/GLI1/DACT1/PSMB8/BMP2/LEF1/PORCN/FZD2/SDC1/SFRP1/KLF4/AXIN2/PSMB9/HHEX/SFRP4/WNT7A/CTNND2/FRZB/DISC1/PRICKLE1/DKK3/WNT10A/DKK2/IGFBP6/WNT5B/RSPO1/TCF7/CTHRC1/PSMB10/EDA	37
BP	GO:1900024	regulation of substrate adhesion-dependent cell spreading	11/1220	57/18862	0.000929583	0.00392178	0.00218769	POSTN/PDPN/FLNA/FBLN1/UNC13D/S100A10/FGB/FGG/MELTF/CSPG5/TACSTD2	11
BP	GO:0014031	mesenchymal cell development	14/1220	84/18862	0.00093144	0.00392178	0.00218769	EDNRA/FN1/EDN1/RET/SHH/SOX11/NOTCH1/TBX1/EDN3/ALDH1A2/NRP2/SEMA4C/RADIL/HEYL	14
BP	GO:0120193	tight junction organization	14/1220	84/18862	0.00093144	0.00392178	0.00218769	TNF/SNAI1/TGFB3/CLDN1/CLDN10/MICALL2/CLDN4/CLDN7/GJA1/CLDN3/RUNX1/CDH5/EPHA2/POF1B	14
BP	GO:0002679	respiratory burst involved in defense response	5/1220	13/18862	0.000932121	0.00392178	0.00218769	LBP/PIK3CG/PIK3CD/HCK/DUSP10	5
BP	GO:0006857	oligopeptide transport	5/1220	13/18862	0.000932121	0.00392178	0.00218769	SLC15A2/GJA1/SLC15A1/SLC7A11/CDH17	5
BP	GO:0030205	dermatan sulfate metabolic process	5/1220	13/18862	0.000932121	0.00392178	0.00218769	DCN/CHST14/VCAN/BGN/CSPG5	5
BP	GO:0031650	regulation of heat generation	5/1220	13/18862	0.000932121	0.00392178	0.00218769	TNF/IL1B/PTGS2/CNR1/TNFRSF11A	5
BP	GO:0034616	response to laminar fluid shear stress	5/1220	13/18862	0.000932121	0.00392178	0.00218769	TGFB3/ETS1/ABCA1/KLF4/MAPK7	5
BP	GO:0055062	phosphate ion homeostasis	5/1220	13/18862	0.000932121	0.00392178	0.00218769	UMOD/SLC34A1/SLC34A3/SLC34A2/SFRP4	5
BP	GO:0060100	positive regulation of phagocytosis, engulfment	5/1220	13/18862	0.000932121	0.00392178	0.00218769	PPARG/C3/F2RL1/ITGA2/RAB31	5
BP	GO:0060732	positive regulation of inositol phosphate biosynthetic process	5/1220	13/18862	0.000932121	0.00392178	0.00218769	PTH1R/SNCA/GPER1/P2RY6/PTAFR	5
BP	GO:0070234	positive regulation of T cell apoptotic process	5/1220	13/18862	0.000932121	0.00392178	0.00218769	CCL5/CD274/IDO1/LGALS9/ADAM8	5
BP	GO:0070307	lens fiber cell development	5/1220	13/18862	0.000932121	0.00392178	0.00218769	VIM/WNT7A/EPHA2/WNT5B/BFSP2	5
BP	GO:0072506	trivalent inorganic anion homeostasis	5/1220	13/18862	0.000932121	0.00392178	0.00218769	UMOD/SLC34A1/SLC34A3/SLC34A2/SFRP4	5
BP	GO:1903977	positive regulation of glial cell migration	5/1220	13/18862	0.000932121	0.00392178	0.00218769	CCL3/CSF1/CX3CR1/LRP1/P2RY12	5
BP	GO:1905155	positive regulation of membrane invagination	5/1220	13/18862	0.000932121	0.00392178	0.00218769	PPARG/C3/F2RL1/ITGA2/RAB31	5
BP	GO:0006690	icosanoid metabolic process	18/1220	123/18862	0.000935373	0.00393244	0.00219363	EDN1/IL1B/TNFRSF1A/PTGS2/GGT1/TLR2/ALOX5/PTGS1/CYP2E1/CYP1B1/ANXA1/ACOX1/GSTA1/TBXAS1/ALOX15/ALOX5AP/LTC4S/CD74	18
BP	GO:0002483	antigen processing and presentation of endogenous peptide antigen	6/1220	19/18862	0.000944135	0.00394807	0.00220235	HFE/B2M/TAP1/TAP2/AZGP1/TAPBP	6
BP	GO:0010744	positive regulation of macrophage derived foam cell differentiation	6/1220	19/18862	0.000944135	0.00394807	0.00220235	AGT/IL18/CSF1/PLA2G2A/PF4/MSR1	6
BP	GO:0019184	nonribosomal peptide biosynthetic process	6/1220	19/18862	0.000944135	0.00394807	0.00220235	GCLC/GGT1/SLC7A11/GSS/GCLM/GGCT	6
BP	GO:0034138	toll-like receptor 3 signaling pathway	6/1220	19/18862	0.000944135	0.00394807	0.00220235	PTPN22/CASP8/TNFAIP3/HAVCR2/F2RL1/UNC93B1	6
BP	GO:0044320	cellular response to leptin stimulus	6/1220	19/18862	0.000944135	0.00394807	0.00220235	LEPR/UGCG/INHBB/FGB/NR4A3/EBI3	6
BP	GO:0046653	tetrahydrofolate metabolic process	6/1220	19/18862	0.000944135	0.00394807	0.00220235	MTHFD1/PIPOX/DHFR/FTCD/GCH1/MTHFD1L	6
BP	GO:0098543	detection of other organism	6/1220	19/18862	0.000944135	0.00394807	0.00220235	TLR4/TLR2/NOD2/CLEC7A/NOD1/NLRC4	6
BP	GO:0043010	camera-type eye development	35/1220	310/18862	0.000948675	0.00396403	0.00221125	RET/RBP4/COL4A1/SHH/VIM/FBN1/PDGFRB/TGFB2/GLI3/SOX11/DLL4/CYP1B1/STRA6/KLF4/SLC4A5/CALB1/RCN1/CACNA1C/TCIRG1/IHH/INHBA/SPRY1/ALDH1A2/SLC7A11/WNT7A/BAK1/EPHA2/COL8A1/SDK2/LPCAT1/WNT5B/TGIF2/COL8A2/BFSP2/GRHL3	35
BP	GO:0009064	glutamine family amino acid metabolic process	13/1220	75/18862	0.000961514	0.00401461	0.00223947	GCLC/GGT1/FAH/ARG2/OAT/SLC39A8/SLC7A11/AGMAT/ALDH18A1/FTCD/GCLM/ADHFE1/ALDH4A1	13
BP	GO:0032715	negative regulation of interleukin-6 production	12/1220	66/18862	0.000964688	0.00402092	0.00224299	TNF/TLR4/PTPN22/TNFAIP3/HAVCR2/BANK1/ARRB2/INPP5D/C5AR2/IRAK3/LILRB4/SIRPA	12
BP	GO:0045600	positive regulation of fat cell differentiation	12/1220	66/18862	0.000964688	0.00402092	0.00224299	PPARG/PTGS2/BMP2/SFRP1/RARRES2/ZBTB16/FRZB/KLF5/PIM1/CMKLR1/FFAR4/VSTM2A	12
BP	GO:0060249	anatomical structure homeostasis	48/1220	466/18862	0.000966348	0.00402092	0.00224299	CCN2/SPP1/TLR4/B2M/MYC/RBP4/CD34/LOX/NOTCH1/HSPB1/NOD2/CLDN1/AKT3/ADORA1/TNFAIP3/CSF1/P2RX7/PTH1R/AKR1B1/CNR1/LAMA2/ITGB3/GJA1/CLDN3/CALB1/RAC2/IL7/TCIRG1/IHH/CSF1R/PML/CDH5/ABCA4/CD38/RDH12/SLC39A8/INPP5D/TFF3/LPCAT1/TNFRSF11A/AZGP1/CAPN3/CORO1A/SP100/ADAM8/RCN3/POLE2/RAB3D	48
BP	GO:0010922	positive regulation of phosphatase activity	8/1220	33/18862	0.000969631	0.00402092	0.00224299	PDGFRB/PTPRC/BMP2/ITGA2/RGN/RIPK3/CD33/CHP2	8
BP	GO:0032728	positive regulation of interferon-beta production	8/1220	33/18862	0.000969631	0.00402092	0.00224299	TLR4/IRF5/TLR2/IFIH1/TLR7/IRF1/TLR8/IRF7	8
BP	GO:0032770	positive regulation of monooxygenase activity	8/1220	33/18862	0.000969631	0.00402092	0.00224299	TNF/IL1B/APOE/NOD1/SCARB1/DHFR/GCH1/FCER2	8
BP	GO:0086004	regulation of cardiac muscle cell contraction	8/1220	33/18862	0.000969631	0.00402092	0.00224299	ADORA1/SCN5A/RYR2/CACNA1C/DSC2/PDE4B/ATP1A2/DSG2	8
BP	GO:0086019	cell-cell signaling involved in cardiac conduction	8/1220	33/18862	0.000969631	0.00402092	0.00224299	FLNA/SCN5A/GJC1/RYR2/GJA1/CACNA1C/KCNE5/CACNA2D1	8
BP	GO:0140448	signaling receptor ligand precursor processing	8/1220	33/18862	0.000969631	0.00402092	0.00224299	MME/ACE2/ENPEP/PCSK2/NGF/CASP1/PCSK6/CTSZ	8
BP	GO:0032330	regulation of chondrocyte differentiation	10/1220	49/18862	0.000999339	0.00414098	0.00230996	CCN2/BMP6/GLI3/LOXL2/GLI2/AXIN2/ZBTB16/ADAMTS12/ADAMTS7/RFLNA	10
BP	GO:0071453	cellular response to oxygen levels	28/1220	231/18862	0.00101259	0.00419273	0.00233883	HMOX1/CASR/EDN1/PPARG/ICAM1/TRPC6/PTGS2/MYC/FAS/CD34/NOTCH1/CLCA1/PCK1/PSMB8/SFRP1/EIF4EBP1/CYBB/PSMB9/B3GAT1/GATA6/DNMT3B/KCNMB1/AK4/PMAIP1/KCNK2/NOL3/ADAM8/PSMB10	28
BP	GO:0035872	nucleotide-binding domain, leucine rich repeat containing receptor signaling pathway	9/1220	41/18862	0.00102383	0.00422471	0.00235667	TLR4/PTPN22/NOD2/CASP8/TNFAIP3/SLC15A2/NOD1/BIRC3/HSPA1B	9
BP	GO:0046596	regulation of viral entry into host cell	9/1220	41/18862	0.00102383	0.00422471	0.00235667	CD4/PTX3/LGALS1/LGALS9/CIITA/TRIM5/CD74/NECTIN2/IFITM1	9
BP	GO:0090278	negative regulation of peptide hormone secretion	9/1220	41/18862	0.00102383	0.00422471	0.00235667	KCNJ11/UCP2/CCN3/SFRP1/ADRA2A/INHBB/PIM3/FFAR4/ACVR1C	9
BP	GO:0090279	regulation of calcium ion import	9/1220	41/18862	0.00102383	0.00422471	0.00235667	EGF/CCL2/CASR/LGALS3/PDGFB/PDGFRB/CCL3/PRNP/TRPV2	9
BP	GO:0019883	antigen processing and presentation of endogenous antigen	7/1220	26/18862	0.00102957	0.00422471	0.00235667	HFE/B2M/TAP1/TAP2/AZGP1/TAPBP/CD74	7
BP	GO:0034162	toll-like receptor 9 signaling pathway	7/1220	26/18862	0.00102957	0.00422471	0.00235667	PTPN22/HAVCR2/TLR7/RAB7B/TLR8/PTPRS/UNC93B1	7
BP	GO:0042634	regulation of hair cycle	7/1220	26/18862	0.00102957	0.00422471	0.00235667	TNF/TGFB2/NGFR/HPSE/KRT17/FA2H/EPS8L3	7
BP	GO:0050926	regulation of positive chemotaxis	7/1220	26/18862	0.00102957	0.00422471	0.00235667	CASR/CCR4/F2RL1/ITGA2/PGF/CDH13/IL16	7
BP	GO:0061437	renal system vasculature development	7/1220	26/18862	0.00102957	0.00422471	0.00235667	PDGFB/PDGFRB/CD34/NOTCH1/TCF21/ACTA2/IL6R	7
BP	GO:0061440	kidney vasculature development	7/1220	26/18862	0.00102957	0.00422471	0.00235667	PDGFB/PDGFRB/CD34/NOTCH1/TCF21/ACTA2/IL6R	7
BP	GO:1903319	positive regulation of protein maturation	7/1220	26/18862	0.00102957	0.00422471	0.00235667	MYH9/MMP14/NLRC4/KLKB1/MELTF/ADAM8/CLEC3B	7
BP	GO:2000810	regulation of bicellular tight junction assembly	7/1220	26/18862	0.00102957	0.00422471	0.00235667	TNF/SNAI1/CLDN1/GJA1/CLDN3/RUNX1/EPHA2	7
BP	GO:0001838	embryonic epithelial tube formation	17/1220	114/18862	0.00103472	0.00424267	0.00236669	TGFB1/RET/WNT4/LRP2/CASP3/TGFB2/SOX11/FZD2/SFRP1/MTHFD1/STIL/VASP/PRICKLE1/MTHFD1L/CTHRC1/SEMA4C/GRHL3	17
BP	GO:0050829	defense response to Gram-negative bacterium	14/1220	85/18862	0.00105001	0.00430213	0.00239985	UMOD/SERPINE1/TLR4/SLC11A1/F2/CD4/DEFB1/SELP/F2RL1/LBP/IL6R/RARRES2/CXCL6/GSDMD	14
BP	GO:0009895	negative regulation of catabolic process	35/1220	312/18862	0.00106279	0.00435123	0.00242724	TNF/HMOX1/HFE/IL1B/SLC11A1/TIMP1/SHH/SLC4A1/PTPN22/FLNA/TIMP2/ADORA1/ANXA2/LEPR/APOC3/CNR1/PIK3CG/FBP1/SNCA/AXIN2/RGN/PML/IL10RA/ADRA2A/TENT5A/TTC36/SERPINE2/IRAK3/PRKCG/SERPINB12/AGAP2/PKP1/PFKFB1/AZIN2/F13B	35
BP	GO:0051592	response to calcium ion	20/1220	145/18862	0.00107158	0.00438397	0.00244551	CASR/EDN1/TNNT2/SLC25A13/SPARC/SCN5A/SDC1/RYR2/TRPV6/KCNMB1/FGB/ALOX15/ALOX5AP/TRPM2/CAPN3/RASAL1/SLC25A24/FGG/SYT6/CHP2	20
BP	GO:0031102	neuron projection regeneration	11/1220	58/18862	0.0010812	0.00441673	0.00246378	SPP1/FLNA/TNC/KLF4/MAP1B/LRP1/DHFR/NREP/PTPRS/RGMA/PRRX1	11
BP	GO:0050732	negative regulation of peptidyl-tyrosine phosphorylation	11/1220	58/18862	0.0010812	0.00441673	0.00246378	PTPRC/SH2B3/SOCS3/SOCS1/SFRP1/RACK1/GPRC5A/VPS25/LILRB4/SAMSN1/CBLC	11
BP	GO:0008037	cell recognition	28/1220	232/18862	0.00108235	0.0044181	0.00246455	CASP3/ROBO1/LGALS3/CXCR4/PTX3/CCR7/CLEC7A/C4B/HAVCR2/LBP/CNR1/PRF1/ROBO3/MYPN/MFGE8/NDN/SCARB1/VCAN/CD5/CCL21/CD226/CCL19/C4BPA/B4GALT1/ROBO4/NEXN/NRCAM/FOLR2	28
BP	GO:0090277	positive regulation of peptide hormone secretion	15/1220	95/18862	0.00110656	0.00450286	0.00251183	HFE/CASR/RBP4/BLK/SCT/ANO1/NR0B2/GJA1/GPER1/LRP1/CD38/FGB/FGG/GHRHR/FFAR4	15
BP	GO:0001890	placenta development	19/1220	135/18862	0.00110675	0.00450286	0.00251183	SPP1/PPARG/PDGFB/MME/SNAI1/KRT8/GJB2/KRT19/DCN/CASP8/SOCS3/LEF1/GJA1/LIF/FOSL1/HTRA1/VASH1/ADAM19/GJB3	19
BP	GO:0031640	killing of cells of other organism	12/1220	67/18862	0.00110722	0.00450286	0.00251183	F2/CLEC7A/CASP8/P2RX7/F2RL1/PRF1/PF4/BCL2L11/CXCL6/HRG/FCER2/REG3G	12
BP	GO:0045669	positive regulation of osteoblast differentiation	12/1220	67/18862	0.00110722	0.00450286	0.00251183	WNT4/BMP6/GLI3/SOX11/TP63/RUNX2/BMP2/IL6R/CTHRC1/PDLIM7/IFITM1/FFAR4	12
BP	GO:0050848	regulation of calcium-mediated signaling	12/1220	67/18862	0.00110722	0.00450286	0.00251183	TNF/CD4/CCL3/CCL4/FHL2/RGN/CDH13/MAPK7/PRNP/TMEM100/CMKLR1/CHP2	12
BP	GO:0007009	plasma membrane organization	17/1220	115/18862	0.00114263	0.00463997	0.00258831	MYH9/FASLG/SLC4A1/CXCR4/TGFB2/PTPRC/S100A9/P2RX7/CLU/UGCG/MYRF/COL5A1/FA2H/DYSF/ATP10A/MYOF/FER1L4	17
BP	GO:1990748	cellular detoxification	17/1220	115/18862	0.00114263	0.00463997	0.00258831	GSTM3/APOE/PTGS2/S100A9/CAT/PTGS1/PXDN/GSTA1/RDH12/DHFR/DUOX2/GCH1/ALOX5AP/PIM1/LTC4S/CYGB/GPX8	17
BP	GO:0015718	monocarboxylic acid transport	23/1220	178/18862	0.00117433	0.00476518	0.00265816	CASR/EDN1/IL1B/ABCB11/SLC25A13/KCNJ10/ADORA1/ANXA1/STRA6/NR0B2/PLA2R1/PLA2G2A/GJA1/SLC51A/ADORA2A/SLC51B/SLC7A11/SLC16A4/TNFRSF11A/AQP9/ATP1A2/PLA2G2D/SLC10A6	23
BP	GO:0007566	embryo implantation	10/1220	50/18862	0.0011779	0.0047761	0.00266425	SPP1/IL1B/MMP2/TIMP1/ITGB4/GJA1/LIF/PRLR/SYDE1/ACVR1C	10
BP	GO:0033280	response to vitamin D	8/1220	34/18862	0.00119699	0.00484634	0.00270343	SPP1/CASR/ALPL/CD4/CXCL10/SFRP1/TNC/PIM1	8
BP	GO:0045880	positive regulation of smoothened signaling pathway	8/1220	34/18862	0.00119699	0.00484634	0.00270343	DCDC2/SHH/KIF7/GLI1/SFRP1/IHH/FOXA1/PRRX1	8
BP	GO:0045598	regulation of fat cell differentiation	19/1220	136/18862	0.00121026	0.00489647	0.00273139	TGFB1/TNF/PPARG/PTGS2/ALOX5/BMP2/SFRP1/GPER1/RARRES2/ZBTB16/ZFPM2/FRZB/TGFB1I1/KLF5/PIM1/DUSP10/CMKLR1/FFAR4/VSTM2A	19
BP	GO:2001239	regulation of extrinsic apoptotic signaling pathway in absence of ligand	9/1220	42/18862	0.00122935	0.00497001	0.00277242	TNF/IL1B/RET/IL7/PF4/MAPK7/INHBA/HSPA1B/EYA2	9
BP	GO:0001841	neural tube formation	15/1220	96/18862	0.00123467	0.00498787	0.00278238	TGFB1/LRP2/CASP3/TGFB2/SOX11/FZD2/SFRP1/MTHFD1/STIL/VASP/PRICKLE1/MTHFD1L/CTHRC1/SEMA4C/GRHL3	15
BP	GO:0008589	regulation of smoothened signaling pathway	13/1220	77/18862	0.00123808	0.00499427	0.00278595	DCDC2/SHH/KIF7/GLI3/GLI1/GLI2/SFRP1/RACK1/IHH/GPR161/FOXA1/SERPINE2/PRRX1	13
BP	GO:0008652	cellular amino acid biosynthetic process	13/1220	77/18862	0.00123808	0.00499427	0.00278595	GGT1/PAH/BHMT/FOLH1/OAT/CBS/MTHFD1/ASPA/PSAT1/DHFR/ALDH18A1/AASS/BCAT1	13
BP	GO:0006925	inflammatory cell apoptotic process	6/1220	20/18862	0.00127555	0.00512651	0.00285972	FASLG/NOD2/ANXA1/PIK3CD/SLC7A11/IRF7	6
BP	GO:0007252	I-kappaB phosphorylation	6/1220	20/18862	0.00127555	0.00512651	0.00285972	TNF/TLR4/TLR2/CX3CR1/TLR7/SIRPA	6
BP	GO:0009074	aromatic amino acid family catabolic process	6/1220	20/18862	0.00127555	0.00512651	0.00285972	FAH/PAH/KYNU/IDO1/HGD/TDO2	6
BP	GO:0060444	branching involved in mammary gland duct morphogenesis	6/1220	20/18862	0.00127555	0.00512651	0.00285972	WNT4/CCL11/ESR1/CSF1/PML/EPHA2	6
BP	GO:0090026	positive regulation of monocyte chemotaxis	6/1220	20/18862	0.00127555	0.00512651	0.00285972	SERPINE1/CCL5/CXCL10/CCR1/AIF1/CXCL17	6
BP	GO:0009746	response to hexose	24/1220	190/18862	0.00127663	0.00512713	0.00286006	CCN2/CASR/COL4A3/ICAM1/KCNJ11/CASP3/KRT18/PCK1/UCP2/ANO1/NR0B2/GJA1/LGALS1/RACK1/GPER1/KHK/LRP1/COL6A2/ADRA2A/GCLM/PIM3/GHRHR/ACVR1C/SLC2A5	24
BP	GO:0006760	folic acid-containing compound metabolic process	7/1220	27/18862	0.00131316	0.00525839	0.00293328	MTHFD1/PIPOX/DHFR/FTCD/GCH1/MTHFD1L/FOLR2	7
BP	GO:0010955	negative regulation of protein processing	7/1220	27/18862	0.00131316	0.00525839	0.00293328	SERPINE1/SERPINF2/PRNP/IL1R2/SERPINE2/NOL3/CTSZ	7
BP	GO:0051883	killing of cells in other organism involved in symbiotic interaction	7/1220	27/18862	0.00131316	0.00525839	0.00293328	F2/F2RL1/PF4/BCL2L11/CXCL6/HRG/REG3G	7
BP	GO:1903318	negative regulation of protein maturation	7/1220	27/18862	0.00131316	0.00525839	0.00293328	SERPINE1/SERPINF2/PRNP/IL1R2/SERPINE2/NOL3/CTSZ	7
BP	GO:1905477	positive regulation of protein localization to membrane	18/1220	127/18862	0.00136179	0.00544915	0.0030397	TNF/KCNJ11/LGALS3/ITGAM/PDZK1/TP63/CASP8/PIK3R1/GZMB/ITGB2/RACK1/GPER1/LRP1/SLC51B/PRNP/EPHA2/SFN/PMAIP1	18
BP	GO:0030002	cellular anion homeostasis	5/1220	14/18862	0.00137314	0.00547413	0.00305363	UMOD/SLC34A1/FASLG/SLC34A3/SLC34A2	5
BP	GO:0035791	platelet-derived growth factor receptor-beta signaling pathway	5/1220	14/18862	0.00137314	0.00547413	0.00305363	PDGFB/PDGFRB/LOX/LRP1/PDGFRL	5
BP	GO:0043374	CD8-positive, alpha-beta T cell differentiation	5/1220	14/18862	0.00137314	0.00547413	0.00305363	SOCS1/RUNX1/IRF1/RUNX3/LILRB4	5
BP	GO:0048569	post-embryonic animal organ development	5/1220	14/18862	0.00137314	0.00547413	0.00305363	FBN1/KLF4/BCL2L11/BAK1/MFAP2	5
BP	GO:0086069	bundle of His cell to Purkinje myocyte communication	5/1220	14/18862	0.00137314	0.00547413	0.00305363	SCN5A/DSC2/CACNA2D1/DSG2/TNNI3K	5
BP	GO:0002027	regulation of heart rate	15/1220	97/18862	0.00137503	0.00547413	0.00305363	EDN1/SCN5A/RYR2/EDN3/TPM1/CACNA1C/KCNH2/KCNE5/DSC2/GCH1/KCNE1/CACNA2D1/DSG2/SPTBN4/TNNI3K	15
BP	GO:0120162	positive regulation of cold-induced thermogenesis	15/1220	97/18862	0.00137503	0.00547413	0.00305363	LCN2/IL18/CXCR4/GATM/UCP2/LEPR/STAT6/GJA1/FABP4/SCD/PRLR/TRPV2/MFAP2/CMKLR1/FFAR4	15
BP	GO:0030258	lipid modification	31/1220	270/18862	0.00137697	0.00547787	0.00305572	AGT/PPARG/APOE/EHHADH/ABCB11/ALOX5/LCAT/ACOX2/CYP2E1/SOCS3/PIK3R1/PORCN/CNR1/PIK3CG/SOCS1/GCDH/PIK3CD/SLC27A2/ACADM/ACOX1/ST3GAL4/ECI2/INPP5D/CERKL/ABCG1/FA2H/ALOX15/NR4A3/SOCS2/ACAT1/ACAD10	31
BP	GO:0097300	programmed necrotic cell death	10/1220	51/18862	0.00138164	0.00549247	0.00306386	TNF/TLR4/FASLG/FAS/CASP8/CD14/MLKL/CASP1/BIRC3/RIPK3	10
BP	GO:0071774	response to fibroblast growth factor	20/1220	148/18862	0.00138304	0.00549403	0.00306473	CCN2/CCL2/CASR/WNT4/CCL5/KL/COL1A1/POSTN/TBX1/CD44/DLL4/SFRP1/TNC/NGFR/CXCL13/SPRY1/GCLM/SMOC2/EGR3/SHCBP1	20
BP	GO:0050772	positive regulation of axonogenesis	13/1220	78/18862	0.00139944	0.00555116	0.0030966	FN1/ROBO1/LIMK1/PLXNC1/BDNF/NGF/NGFR/MAP1B/LRP1/DBN1/DISC1/TRPV2/CRABP2	13
BP	GO:0070373	negative regulation of ERK1 and ERK2 cascade	13/1220	78/18862	0.00139944	0.00555116	0.0030966	TLR4/PTPRC/FBLN1/ATF3/KLF4/LIF/LYN/GPER1/SPRY1/EMILIN1/NLRP6/DUSP10/SIRPA	13
BP	GO:0050709	negative regulation of protein secretion	12/1220	69/18862	0.00144492	0.00572251	0.00319219	IL1B/KCNJ11/APOE/UCP2/ANXA1/CCN3/SFRP1/ADRA2A/INHBB/PIM3/RHBDF2/ACVR1C	12
BP	GO:0050994	regulation of lipid catabolic process	11/1220	60/18862	0.00144578	0.00572251	0.00319219	TNF/IL1B/ABCB11/SCT/ADORA1/APOC3/CNR1/PIK3CG/RARRES2/SCARB1/ADRA2A	11
BP	GO:0071384	cellular response to corticosteroid stimulus	11/1220	60/18862	0.00144578	0.00572251	0.00319219	EDN1/SCNN1G/ICAM1/GJB2/PCK1/SSTR3/ANXA1/FLT3/GPER1/BCL2L11/DNMT3B	11
BP	GO:0051099	positive regulation of binding	22/1220	170/18862	0.00145599	0.0057588	0.00321243	TGFB1/HFE/EGF/PPARG/B2M/APOE/DACT1/ANXA2/BDNF/BMP2/PLAUR/ITGA2/NGF/KLF4/LRP1/S100A10/RAMP1/LARP6/CTHRC1/PLCL2/PARP9/MFNG	22
BP	GO:0007389	pattern specification process	44/1220	426/18862	0.00145902	0.0057666	0.00321678	EDN1/C3/LRP2/ROBO1/SHH/ITGAM/SNAI1/GLI3/NOTCH1/TP63/GLI1/TBX1/DLL4/BMP2/LEF1/SOX18/GLI2/SFRP1/FOXF1/C1QA/DNAAF1/AXIN2/DNAH11/HHEX/IHH/EGR2/LFNG/SPRY1/STIL/ALDH1A2/WNT7A/DNAH5/ZBTB16/GPR161/NRP2/TBX21/GALNT11/FOXA1/RELN/NTF4/MFNG/TIFAB/GRHL3/HEYL	44
BP	GO:0018149	peptide cross-linking	8/1220	35/18862	0.00146486	0.00577269	0.00322017	FN1/COL3A1/TGM1/DCN/TGM2/ANXA1/BGN/EVPL	8
BP	GO:0046676	negative regulation of insulin secretion	8/1220	35/18862	0.00146486	0.00577269	0.00322017	KCNJ11/UCP2/CCN3/SFRP1/ADRA2A/INHBB/PIM3/ACVR1C	8
BP	GO:0060338	regulation of type I interferon-mediated signaling pathway	8/1220	35/18862	0.00146486	0.00577269	0.00322017	MMP12/NLRC5/ADAR/IRF7/SAMHD1/IFNAR2/RNASEL/USP18	8
BP	GO:0014003	oligodendrocyte development	9/1220	43/18862	0.00146688	0.00577269	0.00322017	SHH/TLR2/SOX11/KCNJ10/CLU/MYRF/LYN/ASPA/FA2H	9
BP	GO:0022602	ovulation cycle process	9/1220	43/18862	0.00146688	0.00577269	0.00322017	CASP3/TGFB2/PTX3/TGFB3/ESR1/ARRB2/ADAMTS1/INHBA/MMP19	9
BP	GO:0070266	necroptotic process	9/1220	43/18862	0.00146688	0.00577269	0.00322017	TNF/TLR4/FASLG/FAS/CASP8/CD14/MLKL/BIRC3/RIPK3	9
BP	GO:0002532	production of molecular mediator involved in inflammatory response	14/1220	88/18862	0.00148426	0.0058285	0.00325131	TNF/SERPINE1/TLR4/F2/ALOX5/NOD2/CLEC7A/LBP/LYN/BTK/IL1R2/DUSP10/LILRB4/SIRPA	14
BP	GO:0006094	gluconeogenesis	14/1220	88/18862	0.00148426	0.0058285	0.00325131	RBP4/SLC25A13/ALDOB/PCK1/GPD1/LEPR/MST1/PC/ATF3/FBP1/SLC25A10/GNMT/PFKFB1/SDHAF3	14
BP	GO:0014020	primary neural tube formation	14/1220	88/18862	0.00148426	0.0058285	0.00325131	TGFB1/LRP2/CASP3/TGFB2/FZD2/SFRP1/MTHFD1/STIL/VASP/PRICKLE1/MTHFD1L/CTHRC1/SEMA4C/GRHL3	14
BP	GO:0043500	muscle adaptation	17/1220	118/18862	0.00152531	0.00598544	0.00333885	HMOX1/AGT/EDN1/IL1B/TNFRSF1A/GATM/NOTCH1/TNFRSF1B/KLF15/SCN5A/KLF4/GATA6/TRIM63/SGCA/TNNT1/NR4A3/NOL3	17
BP	GO:0043271	negative regulation of ion transport	35/1220	319/18862	0.00156221	0.00612585	0.00341718	TNF/EGF/IL1B/ICAM1/KCNJ11/APOE/SHH/ABCG5/ADORA1/UCP2/PRKCB/ANXA1/CCN3/APOC3/CNR1/ITGB3/PLA2R1/SFRP1/SNCA/SFRP4/KCNH2/P2RY12/KCNE5/ADRA2A/CD33/INHBB/KCNE1/SERPINE2/PIM3/ATP1A2/CD74/SP100/FFAR4/RHBDF2/ACVR1C	35
BP	GO:0055076	transition metal ion homeostasis	19/1220	139/18862	0.00157166	0.00615848	0.00343538	HMOX1/HFE/LCN2/CP/SLC11A1/BMP6/B2M/MYC/S100A8/S100A9/HPX/SLC39A8/PRNP/CYBRD1/SCARA5/HEPH/MELTF/STEAP1/SLC30A2	19
BP	GO:0006826	iron ion transport	13/1220	79/18862	0.00157789	0.00617407	0.00344408	HFE/LCN2/CP/SLC11A1/B2M/ATP6V0A4/TCIRG1/HPX/SLC39A8/HRG/SCARA5/HEPH/MELTF	13
BP	GO:0070830	bicellular tight junction assembly	13/1220	79/18862	0.00157789	0.00617407	0.00344408	TNF/SNAI1/CLDN1/CLDN10/MICALL2/CLDN4/CLDN7/GJA1/CLDN3/RUNX1/CDH5/EPHA2/POF1B	13
BP	GO:0031103	axon regeneration	10/1220	52/18862	0.00161313	0.00630745	0.00351848	SPP1/FLNA/TNC/KLF4/MAP1B/LRP1/DHFR/NREP/PTPRS/RGMA	10
BP	GO:0019079	viral genome replication	18/1220	129/18862	0.00163052	0.00636824	0.00355239	TNF/CCL2/CCL5/SLPI/NOTCH1/MX1/EIF2AK2/ISG15/ADAR/PARP10/BST2/IFI27/CXCR6/RNASEL/ISG20/IFITM1/OAS2/ATG16L2	18
BP	GO:0043535	regulation of blood vessel endothelial cell migration	20/1220	150/18862	0.001631	0.00636824	0.00355239	TGFB1/TNF/HMOX1/PPARG/APOE/PTGS2/PDGFB/NOTCH1/HSPB1/ETS1/CD40/AKT3/DLL4/ANXA1/KLF4/HDAC7/TMSB4X/EPHA2/VASH1/HRG	20
BP	GO:0006879	cellular iron ion homeostasis	12/1220	70/18862	0.0016432	0.00641131	0.00357642	HMOX1/HFE/LCN2/CP/SLC11A1/BMP6/MYC/HPX/SLC39A8/CYBRD1/SCARA5/HEPH	12
BP	GO:0001782	B cell homeostasis	7/1220	28/18862	0.00165429	0.00644537	0.00359541	CASP3/TNFAIP3/TNFSF13B/LYN/BCL2L11/BAK1/CD74	7
BP	GO:0010039	response to iron ion	7/1220	28/18862	0.00165429	0.00644537	0.00359541	HMOX1/HFE/BMP6/B2M/C1QA/SNCA/CYBRD1	7
BP	GO:0042058	regulation of epidermal growth factor receptor signaling pathway	14/1220	89/18862	0.00165868	0.00645331	0.00359985	AGT/EGF/FASLG/ADORA1/NCF1/PLAUR/CDH13/GPER1/GPRC5A/SPRY1/ADRA2A/VPS25/RHBDF2/CBLC	14
BP	GO:0097306	cellular response to alcohol	14/1220	89/18862	0.00165868	0.00645331	0.00359985	SCNN1G/PPARG/SFRP1/TNC/KLF4/SPI1/CYBB/ADCY3/CCL7/INHBA/LRP8/PTGER2/KCNMB1/MLC1	14
BP	GO:0002244	hematopoietic progenitor cell differentiation	21/1220	161/18862	0.00167125	0.00649758	0.00362454	TGFB1/SHH/PTPRC/NOTCH1/PSMB8/FLT3/FLT4/SFRP1/SPI1/RUNX1/PSMB9/OSM/CSF1R/INHBA/EIF2AK2/ADAR/SERPINB12/FSTL3/PSMB10/KRT75/PUS7	21
BP	GO:0002053	positive regulation of mesenchymal cell proliferation	6/1220	21/18862	0.00168896	0.00653397	0.00364484	MYC/SHH/TBX1/FOXF1/IHH/PRRX1	6
BP	GO:0022010	central nervous system myelination	6/1220	21/18862	0.00168896	0.00653397	0.00364484	TLR2/KCNJ10/CLU/MYRF/ASPA/FA2H	6
BP	GO:0032291	axon ensheathment in central nervous system	6/1220	21/18862	0.00168896	0.00653397	0.00364484	TLR2/KCNJ10/CLU/MYRF/ASPA/FA2H	6
BP	GO:0045655	regulation of monocyte differentiation	6/1220	21/18862	0.00168896	0.00653397	0.00364484	MYC/CD4/CSF1/INPP5D/IRF7/CD74	6
BP	GO:0046641	positive regulation of alpha-beta T cell proliferation	6/1220	21/18862	0.00168896	0.00653397	0.00364484	IL18/PTPN22/PTPRC/LGALS9/XCL1/EBI3	6
BP	GO:0072111	cell proliferation involved in kidney development	6/1220	21/18862	0.00168896	0.00653397	0.00364484	MYC/SHH/PDGFB/PDGFRB/BMP2/IL6R	6
BP	GO:1902656	calcium ion import into cytosol	6/1220	21/18862	0.00168896	0.00653397	0.00364484	TRPV6/PRNP/MS4A1/TRPM2/TRPV2/CACNA2D1	6
BP	GO:0002474	antigen processing and presentation of peptide antigen via MHC class I	15/1220	99/18862	0.0016961	0.00655698	0.00365768	HFE/B2M/PSMB8/NCF1/TAP1/CYBB/TAP2/PSMB9/FCGR1A/NCF4/AZGP1/TAPBP/FCER1G/CLEC4A/PSMB10	15
BP	GO:0002639	positive regulation of immunoglobulin production	9/1220	44/18862	0.00173993	0.00671221	0.00374427	TGFB1/RBP4/PTPRC/CD40/HPX/TBX21/XCL1/CLCF1/TNFRSF4	9
BP	GO:0045124	regulation of bone resorption	9/1220	44/18862	0.00173993	0.00671221	0.00374427	SPP1/TNFAIP3/P2RX7/ITGB3/CSF1R/CD38/INPP5D/TNFRSF11A/ADAM8	9
BP	GO:0090199	regulation of release of cytochrome c from mitochondria	9/1220	44/18862	0.00173993	0.00671221	0.00374427	TNFSF10/PLAUR/CLU/ARRB2/GPER1/BCL2L11/BAK1/PMAIP1/NOL3	9
BP	GO:0045165	cell fate commitment	29/1220	251/18862	0.00175553	0.00676762	0.00377518	PPARG/WNT4/CASP3/SHH/GLI3/NOTCH1/PDPN/TBX1/DLL4/BMP2/SOX18/GLI2/SFRP1/KLF4/PRDM1/IL6R/IL7/IHH/GATA6/PML/WNT7A/EYA2/TBX21/TGFB1I1/FOXA1/WNT10A/WNT5B/NTF4/PRRX1	29
BP	GO:0042590	antigen processing and presentation of exogenous peptide antigen via MHC class I	13/1220	80/18862	0.00177478	0.00683702	0.00381389	B2M/PSMB8/NCF1/TAP1/CYBB/TAP2/PSMB9/FCGR1A/NCF4/TAPBP/FCER1G/CLEC4A/PSMB10	13
BP	GO:1902742	apoptotic process involved in development	8/1220	36/18862	0.00177814	0.00684516	0.00381843	TNFRSF1A/TGFB2/NOTCH1/TNFRSF1B/LEF1/SPI1/BCL2L11/BAK1	8
BP	GO:0071456	cellular response to hypoxia	25/1220	206/18862	0.00180335	0.00693731	0.00386983	HMOX1/CASR/EDN1/ICAM1/TRPC6/PTGS2/MYC/CD34/NOTCH1/CLCA1/PCK1/PSMB8/SFRP1/EIF4EBP1/CYBB/PSMB9/B3GAT1/GATA6/KCNMB1/AK4/PMAIP1/KCNK2/NOL3/ADAM8/PSMB10	25
BP	GO:0060349	bone morphogenesis	14/1220	90/18862	0.00184982	0.00710612	0.003964	BMP6/ALPL/COL1A1/SERPINH1/GLI3/TGFB3/MMP14/AXIN2/MMP13/SFRP4/IHH/MMP16/THBS3/TIFAB	14
BP	GO:0061326	renal tubule development	14/1220	90/18862	0.00184982	0.00710612	0.003964	UMOD/AGT/WNT4/MYC/COL4A1/SHH/GLI3/NOTCH1/TCF21/BMP2/LIF/CALB1/HEYL/TACSTD2	14
BP	GO:0009620	response to fungus	10/1220	53/18862	0.00187507	0.00719805	0.00401528	TLR4/S100A8/S100A9/PTX3/CLEC7A/RARRES2/BAK1/BTK/CARD9/HRG	10
BP	GO:0045833	negative regulation of lipid metabolic process	15/1220	100/18862	0.00187874	0.00720711	0.00402034	TNF/IL1B/WNT4/APOE/PDGFB/SNAI1/ADORA1/BMP2/APOC3/CNR1/PIK3CG/GPER1/ADRA2A/LPCAT1/DKK3	15
BP	GO:0042176	regulation of protein catabolic process	40/1220	383/18862	0.00191261	0.00733189	0.00408994	TNF/HFE/EGF/IL1B/TIMP1/LRP2/APOE/SHH/FLNA/TIMP2/DACT1/TNFAIP3/TNFRSF1B/ANXA2/CLU/GJA1/ODC1/SNCA/RGN/RACK1/LRP1/PML/HSPA1B/ADRA2A/LPCAT1/DISC1/PRICKLE1/TTC36/C4BPA/SERPINE2/IRAK3/PRKCG/DTL/SERPINB12/USP13/ADAM8/AGAP2/RNF19B/AZIN2/F13B	40
BP	GO:0001701	in utero embryonic development	36/1220	335/18862	0.00193663	0.00741878	0.00413842	EDNRA/EDN1/MYH9/PDGFB/SNAI1/GLI3/NOTCH1/KRT8/TGFB3/KRT19/CASP8/BMP2/SOCS3/PTH1R/LEF1/SOX18/SLC34A2/GLI2/FOXF1/KLF4/LIF/RCN1/IHH/GATA6/BCL2L11/DBN1/STIL/ZFPM2/FOSL1/FKBP10/ELF3/VASH1/TMEM100/GJB3/MFNG/ACVR1C	36
BP	GO:0002836	positive regulation of response to tumor cell	5/1220	15/18862	0.00195075	0.00742099	0.00413965	CD274/CD226/HRG/PVR/NECTIN2	5
BP	GO:0002839	positive regulation of immune response to tumor cell	5/1220	15/18862	0.00195075	0.00742099	0.00413965	CD274/CD226/HRG/PVR/NECTIN2	5
BP	GO:0010919	regulation of inositol phosphate biosynthetic process	5/1220	15/18862	0.00195075	0.00742099	0.00413965	PTH1R/SNCA/GPER1/P2RY6/PTAFR	5
BP	GO:0030852	regulation of granulocyte differentiation	5/1220	15/18862	0.00195075	0.00742099	0.00413965	LEF1/RUNX1/C1QC/INPP5D/HCLS1	5
BP	GO:0044406	adhesion of symbiont to host	5/1220	15/18862	0.00195075	0.00742099	0.00413965	ICAM1/ACE2/SCARB1/INHBB/NECTIN2	5
BP	GO:0045579	positive regulation of B cell differentiation	5/1220	15/18862	0.00195075	0.00742099	0.00413965	MMP14/IL7/CD27/INPP5D/BTK	5
BP	GO:0050651	dermatan sulfate proteoglycan biosynthetic process	5/1220	15/18862	0.00195075	0.00742099	0.00413965	DCN/CHST14/VCAN/BGN/CSPG5	5
BP	GO:0071371	cellular response to gonadotropin stimulus	5/1220	15/18862	0.00195075	0.00742099	0.00413965	NOTCH1/GATA6/INHBA/NSMF/GCLM	5
BP	GO:0072075	metanephric mesenchyme development	5/1220	15/18862	0.00195075	0.00742099	0.00413965	WNT4/MYC/SHH/PDGFRB/TCF21	5
BP	GO:0072224	metanephric glomerulus development	5/1220	15/18862	0.00195075	0.00742099	0.00413965	RET/PDGFB/PDGFRB/CD34/TCF21	5
BP	GO:0010721	negative regulation of cell development	22/1220	174/18862	0.00196587	0.0074733	0.00416883	TNF/SPP1/IL1B/B2M/TRPC6/F2/FBN1/SOX11/CCL11/NOTCH1/POSTN/FBLN1/NGFR/NPR2/WNT7A/FRZB/PTPRS/DUSP10/MELTF/RFLNA/SEMA4C/TACSTD2	22
BP	GO:0014910	regulation of smooth muscle cell migration	13/1220	81/18862	0.00199152	0.00756034	0.00421738	SERPINE1/CCL5/PDGFB/PDGFRB/IGFBP3/POSTN/ITGA2/TPM1/ADAMTS1/LRP1/AIF1/NR4A3/S100A11	13
BP	GO:0120192	tight junction assembly	13/1220	81/18862	0.00199152	0.00756034	0.00421738	TNF/SNAI1/CLDN1/CLDN10/MICALL2/CLDN4/CLDN7/GJA1/CLDN3/RUNX1/CDH5/EPHA2/POF1B	13
BP	GO:0032570	response to progesterone	9/1220	45/18862	0.00205218	0.00777445	0.00433682	TGFB1/TLR2/TGFB2/TGFB3/GJB2/CLDN4/CD38/FOSL1/DSG2	9
BP	GO:0045601	regulation of endothelial cell differentiation	9/1220	45/18862	0.00205218	0.00777445	0.00433682	TNF/IL1B/BMP6/TNFRSF1A/NOTCH1/CDH5/PROC/S1PR2/TMEM100	9
BP	GO:0090102	cochlea development	9/1220	45/18862	0.00205218	0.00777445	0.00433682	TBX1/FZD2/GLI2/CALB1/FRZB/KCNK2/CTHRC1/TIFAB/GRHL3	9
BP	GO:0007435	salivary gland morphogenesis	7/1220	29/18862	0.00206049	0.00778439	0.00434236	TGFB1/TNF/SHH/TGFB2/TGFB3/TGM2/EDA	7
BP	GO:0055075	potassium ion homeostasis	7/1220	29/18862	0.00206049	0.00778439	0.00434236	SLC12A1/SLC12A3/UPK3A/ATP12A/KCNJ10/KCNH2/ATP1A2	7
BP	GO:0061311	cell surface receptor signaling pathway involved in heart development	7/1220	29/18862	0.00206049	0.00778439	0.00434236	TGFB1/SNAI1/NOTCH1/DLL4/BMP2/GALNT11/HEYL	7
BP	GO:0070723	response to cholesterol	7/1220	29/18862	0.00206049	0.00778439	0.00434236	TGFB1/CCL3/CCR5/INHBA/LRP8/MLC1/CYP8B1	7
BP	GO:0001954	positive regulation of cell-matrix adhesion	10/1220	54/18862	0.00217028	0.00819352	0.00457059	WNT4/CCR7/CSF1/SFRP1/CDH13/S100A10/COL16A1/DISC1/CCL21/HRG	10
BP	GO:0048662	negative regulation of smooth muscle cell proliferation	11/1220	63/18862	0.00217613	0.00820994	0.00457975	HMOX1/PPARG/IGFBP3/CDKN1A/TGFB3/TNFAIP3/KLF4/TPM1/GPER1/PTGIR/AIF1	11
BP	GO:0006720	isoprenoid metabolic process	19/1220	143/18862	0.00219251	0.00825871	0.00460695	LRP2/APOE/RBP4/CYP2E1/CYP1B1/STRA6/AKR1B1/APOC3/SDC1/AGRN/CYP26A1/LRP1/RARRES2/ABCA4/RDH12/ALDH1A2/LRP8/LRAT/CRABP2	19
BP	GO:0001911	negative regulation of leukocyte mediated cytotoxicity	6/1220	22/18862	0.00219659	0.00825871	0.00460695	PTPRC/FCGR2B/HAVCR2/ARRB2/LGALS9/KLRD1	6
BP	GO:0044346	fibroblast apoptotic process	6/1220	22/18862	0.00219659	0.00825871	0.00460695	MYC/TP63/PIK3CG/SFRP1/BCL2L11/BAK1	6
BP	GO:0071404	cellular response to low-density lipoprotein particle stimulus	6/1220	22/18862	0.00219659	0.00825871	0.00460695	CASR/PPARG/ABCA1/ITGB2/CDH13/FCER1G	6
BP	GO:1903306	negative regulation of regulated secretory pathway	6/1220	22/18862	0.00219659	0.00825871	0.00460695	HMOX1/NOTCH1/FCGR2B/FOXF1/LGALS9/ADRA2A	6
BP	GO:0097237	cellular response to toxic substance	17/1220	122/18862	0.00219897	0.00826198	0.00460877	GSTM3/APOE/PTGS2/S100A9/CAT/PTGS1/PXDN/GSTA1/RDH12/DHFR/DUOX2/GCH1/ALOX5AP/PIM1/LTC4S/CYGB/GPX8	17
BP	GO:0003002	regionalization	35/1220	326/18862	0.00225428	0.00845843	0.00471836	EDN1/C3/LRP2/ROBO1/SHH/ITGAM/SNAI1/GLI3/NOTCH1/TP63/GLI1/TBX1/DLL4/BMP2/LEF1/GLI2/SFRP1/FOXF1/C1QA/DNAAF1/AXIN2/HHEX/EGR2/LFNG/SPRY1/ALDH1A2/WNT7A/ZBTB16/GPR161/NRP2/FOXA1/RELN/NTF4/TIFAB/HEYL	35
BP	GO:0007265	Ras protein signal transduction	36/1220	338/18862	0.00225435	0.00845843	0.00471836	APOE/ROBO1/PDGFRB/TGFB2/COL1A2/CDKN1A/NOTCH1/COL3A1/PDPN/LIMK1/TIMP2/CSF1/APOC3/F2RL1/PIK3CG/ABCA1/NGF/FBP1/NGFR/RAC2/LYN/CDH13/SPRY1/AUTS2/F2RL3/RHOB/ADRA2A/WAS/AIF1/RHOH/EPS8L3/RASAL1/IQGAP3/LAT/VAV1/RASGRP4	36
BP	GO:0031669	cellular response to nutrient levels	25/1220	210/18862	0.00234901	0.00880758	0.00491313	HMOX1/HFE/CASR/PPARG/ICAM1/WNT4/FAS/COL1A1/CDKN1A/POSTN/PCK1/UCP2/AOC1/CDKN2B/SFRP1/ATF3/TNC/CD68/EIF2AK2/DSC2/INHBB/PIM1/PMAIP1/KLF10/FOLR2	25
BP	GO:0002686	negative regulation of leukocyte migration	9/1220	46/18862	0.00240751	0.00901457	0.00502859	HMOX1/CCL2/ADORA1/CCN3/KLRK1/CCL21/EMILIN1/C5AR2/PADI2	9
BP	GO:0043268	positive regulation of potassium ion transport	9/1220	46/18862	0.00240751	0.00901457	0.00502859	FXYD2/FLNA/ADORA1/EDN3/KCNH2/KCNE5/ADRA2A/KCNMB1/KCNE1	9
BP	GO:0010469	regulation of signaling receptor activity	23/1220	188/18862	0.002424	0.00907013	0.00505959	TNF/HFE/EGF/CCL2/SERPINE1/EDN1/PPARG/ACE2/ADORA1/FCGR2B/NCF1/GPRC5A/ADRA2A/DKK3/RELN/IL18BP/DKK2/VPS25/LILRB4/NETO2/GREM2/NPTXR/CBLC	23
BP	GO:0050922	negative regulation of chemotaxis	11/1220	64/18862	0.0024773	0.00925691	0.00516377	CCL2/ROBO1/NOTCH1/CCN3/CXCL13/KLRK1/AIF1/C5AR2/HRG/PADI2/SEMA4C	11
BP	GO:0060411	cardiac septum morphogenesis	11/1220	64/18862	0.0024773	0.00925691	0.00516377	LRP2/ROBO1/TGFB2/SOX11/NOTCH1/TBX1/FZD2/GATA6/NRP2/ZFPM2/HEYL	11
BP	GO:0016042	lipid catabolic process	36/1220	340/18862	0.00249032	0.00929391	0.00518442	TNF/SPP1/IL1B/APOE/EHHADH/ABCB11/SCT/ADORA1/PCK1/ACOX2/PNPLA3/CYP1B1/APOC3/CNR1/PLCH2/PIK3CG/PLA2G2A/GCDH/SLC27A2/ACADM/PLCD1/ACOX1/FABP4/CYP26A1/LRP1/RARRES2/ECI2/SCARB1/ADRA2A/PLD2/PLCB2/ACAT1/PPT1/PLA2G2D/ACAD10/PLA1A	36
BP	GO:0051262	protein tetramerization	13/1220	83/18862	0.00249059	0.00929391	0.00518442	AQP2/B2M/TP63/SNCA/ALDH1A2/VASP/SAMHD1/MS4A1/MAT1A/TRPM2/CRYZ/GNMT/TDO2	13
BP	GO:0031529	ruffle organization	10/1220	55/18862	0.00250175	0.00932284	0.00520055	ICAM1/CCR7/TPM1/TCIRG1/CSF1R/P2RY12/AIF1/CCL21/EPS8L3/TACSTD2	10
BP	GO:0098900	regulation of action potential	10/1220	55/18862	0.00250175	0.00932284	0.00520055	FLNA/KCNAB2/CNR1/SCN5A/RYR2/CACNA1C/CNR2/DSC2/CACNA2D1/DSG2	10
BP	GO:0050853	B cell receptor signaling pathway	18/1220	134/18862	0.00250438	0.00932631	0.00520249	CTLA4/PTPN22/PTPRC/BLK/FCGR2B/PRKCB/PIK3CD/RUNX1/LYN/CD38/CD19/LAT2/BTK/MS4A1/KLHL6/PLCL2/ITK/SH2B2	18
BP	GO:0032414	positive regulation of ion transmembrane transporter activity	15/1220	103/18862	0.00252755	0.00940619	0.00524705	CCL2/KCNJ11/TRPC6/FXYD2/PDZK1/RYR2/JPH2/TMSB4X/RGN/CTSS/RELN/GLRX/P2RY6/CACNA2D1/PTAFR	15
BP	GO:0006835	dicarboxylic acid transport	14/1220	93/18862	0.00253582	0.00941931	0.00525437	SLC26A9/LRP2/SLC22A6/SLC25A13/KCNJ10/ADORA1/SLC13A2/SLC26A7/GJA1/ADORA2A/SLC7A11/SLC25A10/ATP1A2/FOLR2	14
BP	GO:0007176	regulation of epidermal growth factor-activated receptor activity	7/1220	30/18862	0.00253967	0.00941931	0.00525437	EGF/ADORA1/NCF1/GPRC5A/ADRA2A/VPS25/CBLC	7
BP	GO:0045577	regulation of B cell differentiation	7/1220	30/18862	0.00253967	0.00941931	0.00525437	MMP14/SFRP1/IL7/CD27/INHBA/INPP5D/BTK	7
BP	GO:0050858	negative regulation of antigen receptor-mediated signaling pathway	7/1220	30/18862	0.00253967	0.00941931	0.00525437	LGALS3/PTPN22/FCGR2B/SH2D1A/PRNP/LILRB4/PLCL2	7
BP	GO:0061384	heart trabecula morphogenesis	7/1220	30/18862	0.00253967	0.00941931	0.00525437	RBP4/TGFB2/NOTCH1/DLL4/FHL2/ADAMTS1/ADGRG6	7
BP	GO:0042401	cellular biogenic amine biosynthetic process	8/1220	38/18862	0.00256188	0.00949526	0.00529673	TGFB2/PAH/DDC/ODC1/SNCA/AGMAT/GCH1/AZIN2	8
BP	GO:0002431	Fc receptor mediated stimulatory signaling pathway	19/1220	145/18862	0.00257326	0.00953096	0.00531665	PTPRC/BLK/LIMK1/FCGR2B/PIK3R1/LYN/FCGR3A/WAS/FCGR1A/CD247/CD226/PLD2/HCK/NR4A3/FGR/ARPC1B/FCER1G/VAV1/MYO1G	19
BP	GO:0030111	regulation of Wnt signaling pathway	38/1220	365/18862	0.00258364	0.00956295	0.00533449	TGFB1/EGF/DCDC2/APOE/SHH/COL1A1/TLR2/GLI3/NOTCH1/GLI1/ESR1/DACT1/TNFAIP3/PSMB8/BMP2/KLF15/LEF1/SFRP1/RUNX1/AXIN2/PSMB9/RACK1/HHEX/SFRP4/LRP1/CTNND2/FRZB/DISC1/PRICKLE1/DKK3/DKK2/IGFBP6/WNT5B/RSPO1/CTHRC1/PSMB10/RNF213/EDA	38
BP	GO:0002524	hypersensitivity	4/1220	10/18862	0.00266745	0.00973736	0.00543178	C3/CCR7/FCGR2B/BTK	4
BP	GO:0002725	negative regulation of T cell cytokine production	4/1220	10/18862	0.00266745	0.00973736	0.00543178	HFE/TBX21/XCL1/LILRB4	4
BP	GO:0003093	regulation of glomerular filtration	4/1220	10/18862	0.00266745	0.00973736	0.00543178	PDGFB/ADORA1/F2RL1/GJA1	4
BP	GO:0009396	folic acid-containing compound biosynthetic process	4/1220	10/18862	0.00266745	0.00973736	0.00543178	MTHFD1/DHFR/GCH1/MTHFD1L	4
BP	GO:0032341	aldosterone metabolic process	4/1220	10/18862	0.00266745	0.00973736	0.00543178	WNT4/BMP6/BMP2/DKK3	4
BP	GO:0032342	aldosterone biosynthetic process	4/1220	10/18862	0.00266745	0.00973736	0.00543178	WNT4/BMP6/BMP2/DKK3	4
BP	GO:0043301	negative regulation of leukocyte degranulation	4/1220	10/18862	0.00266745	0.00973736	0.00543178	HMOX1/FCGR2B/FOXF1/LGALS9	4
BP	GO:0044803	multi-organism membrane organization	4/1220	10/18862	0.00266745	0.00973736	0.00543178	CD4/CXCR4/CCR5/NECTIN2	4
BP	GO:0048672	positive regulation of collateral sprouting	4/1220	10/18862	0.00266745	0.00973736	0.00543178	BDNF/NGF/LRP1/CRABP2	4
BP	GO:0060742	epithelial cell differentiation involved in prostate gland development	4/1220	10/18862	0.00266745	0.00973736	0.00543178	NOTCH1/TP63/FOXA1/PSAPL1	4
BP	GO:0070391	response to lipoteichoic acid	4/1220	10/18862	0.00266745	0.00973736	0.00543178	TLR4/TLR2/CD14/LBP	4
BP	GO:0071223	cellular response to lipoteichoic acid	4/1220	10/18862	0.00266745	0.00973736	0.00543178	TLR4/TLR2/CD14/LBP	4
BP	GO:0090030	regulation of steroid hormone biosynthetic process	4/1220	10/18862	0.00266745	0.00973736	0.00543178	WNT4/BMP6/BMP2/DKK3	4
BP	GO:0097278	complement-dependent cytotoxicity	4/1220	10/18862	0.00266745	0.00973736	0.00543178	CFH/C3/RAB27A/CD5L	4
BP	GO:1902337	regulation of apoptotic process involved in morphogenesis	4/1220	10/18862	0.00266745	0.00973736	0.00543178	TNFRSF1A/TGFB2/NOTCH1/TNFRSF1B	4
BP	GO:2000508	regulation of dendritic cell chemotaxis	4/1220	10/18862	0.00266745	0.00973736	0.00543178	CCR6/CCR7/LGALS9/CCL21	4
BP	GO:0003198	epithelial to mesenchymal transition involved in endocardial cushion formation	5/1220	16/18862	0.00268764	0.00973736	0.00543178	TGFB2/SNAI1/NOTCH1/TMEM100/HEYL	5
BP	GO:0006555	methionine metabolic process	5/1220	16/18862	0.00268764	0.00973736	0.00543178	BHMT/MSRA/MTHFD1/MAT1A/GNMT	5
BP	GO:0010819	regulation of T cell chemotaxis	5/1220	16/18862	0.00268764	0.00973736	0.00543178	CCL5/CXCL10/CXCL13/CCL21/XCL1	5
BP	GO:0014874	response to stimulus involved in regulation of muscle adaptation	5/1220	16/18862	0.00268764	0.00973736	0.00543178	AGT/SCN5A/TRIM63/SGCA/NOL3	5
BP	GO:0019372	lipoxygenase pathway	5/1220	16/18862	0.00268764	0.00973736	0.00543178	PTGS2/ALOX5/ALOX15/ALOX5AP/LTC4S	5
BP	GO:0021924	cell proliferation in external granule layer	5/1220	16/18862	0.00268764	0.00973736	0.00543178	EGF/SHH/GLI1/GLI2/SLC6A4	5
BP	GO:0021930	cerebellar granule cell precursor proliferation	5/1220	16/18862	0.00268764	0.00973736	0.00543178	EGF/SHH/GLI1/GLI2/SLC6A4	5
BP	GO:0030728	ovulation	5/1220	16/18862	0.00268764	0.00973736	0.00543178	ADAMTS1/INHBA/MMP19/INHBB/TNFAIP6	5
BP	GO:0031649	heat generation	5/1220	16/18862	0.00268764	0.00973736	0.00543178	TNF/IL1B/PTGS2/CNR1/TNFRSF11A	5
BP	GO:0050655	dermatan sulfate proteoglycan metabolic process	5/1220	16/18862	0.00268764	0.00973736	0.00543178	DCN/CHST14/VCAN/BGN/CSPG5	5
BP	GO:0060263	regulation of respiratory burst	5/1220	16/18862	0.00268764	0.00973736	0.00543178	CLEC7A/LBP/RAC2/DUSP10/NOXO1	5
BP	GO:0061450	trophoblast cell migration	5/1220	16/18862	0.00268764	0.00973736	0.00543178	TIMP1/ITGB4/GJA1/SYDE1/ACVR1C	5
BP	GO:0070230	positive regulation of lymphocyte apoptotic process	5/1220	16/18862	0.00268764	0.00973736	0.00543178	CCL5/CD274/IDO1/LGALS9/ADAM8	5
BP	GO:0070365	hepatocyte differentiation	5/1220	16/18862	0.00268764	0.00973736	0.00543178	KRT18/PCK1/ANXA1/ITGA2/FRZB	5
BP	GO:0070431	nucleotide-binding oligomerization domain containing 2 signaling pathway	5/1220	16/18862	0.00268764	0.00973736	0.00543178	TLR4/PTPN22/NOD2/TNFAIP3/HSPA1B	5
BP	GO:1901201	regulation of extracellular matrix assembly	5/1220	16/18862	0.00268764	0.00973736	0.00543178	TGFB1/AGT/NOTCH1/ANTXR1/EMILIN1	5
BP	GO:0072330	monocarboxylic acid biosynthetic process	26/1220	224/18862	0.00276808	0.0100222	0.00559066	EDN1/IL1B/PTGS2/HOGA1/ABCB11/GATM/ALOX5/BAAT/PTGS1/ACOX2/CYP2E1/HSD3B7/ANXA1/APOC3/IDO1/SLC27A2/RGN/TBXAS1/SCD/ALDH1A2/CYP8B1/FA2H/ALOX15/LTC4S/CD74/THNSL2	26
BP	GO:0061053	somite development	13/1220	84/18862	0.00277607	0.0100445	0.0056031	WNT4/SHH/SOX11/NOTCH1/LEF1/SFRP1/FOXF1/AXIN2/IHH/LFNG/MTHFD1/ALDH1A2/FRZB	13
BP	GO:0061387	regulation of extent of cell growth	15/1220	104/18862	0.00278115	0.0100523	0.00560749	FN1/SPP1/APOE/LIMK1/BDNF/NGF/MAP1B/LRP1/DBN1/DISC1/TRPV2/PTPRS/NRCAM/CRABP2/SEMA4C	15
BP	GO:0010769	regulation of cell morphogenesis involved in differentiation	14/1220	94/18862	0.00280636	0.0100523	0.00560749	POSTN/PDPN/FLNA/FBLN1/UNC13D/DBN1/S100A10/LRP8/FGB/RELN/FGG/MELTF/CSPG5/TACSTD2	14
BP	GO:0045666	positive regulation of neuron differentiation	14/1220	94/18862	0.00280636	0.0100523	0.00560749	BMP6/TRPC6/SOX11/TIMP2/BMP2/GLI2/NGF/MAP1B/DNMT3B/FOXA1/SOCS2/TGIF2/NRCAM/HEYL	14
BP	GO:0007157	heterophilic cell-cell adhesion via plasma membrane cell adhesion molecules	9/1220	47/18862	0.00280995	0.0100523	0.00560749	UMOD/ICAM1/VCAM1/SELP/ITGAL/ITGA5/HMCN1/PVR/AMIGO2	9
BP	GO:0032480	negative regulation of type I interferon production	9/1220	47/18862	0.00280995	0.0100523	0.00560749	TNFAIP3/HAVCR2/IFIH1/ISG15/NLRC5/RELB/PTPRS/SIRPA/NMI	9
BP	GO:0045646	regulation of erythrocyte differentiation	9/1220	47/18862	0.00280995	0.0100523	0.00560749	B2M/ETS1/SPI1/LYN/INHBA/HSPA1B/INPP5D/ISG15/P4HTM	9
BP	GO:0070169	positive regulation of biomineral tissue development	9/1220	47/18862	0.00280995	0.0100523	0.00560749	TGFB1/WNT4/BMP6/KL/ALOX5/TGFB3/BMP2/P2RX7/ISG15	9
BP	GO:0003071	renal system process involved in regulation of systemic arterial blood pressure	6/1220	23/18862	0.00281121	0.0100523	0.00560749	AGT/PDGFB/ADORA1/SERPINF2/F2RL1/GJA1	6
BP	GO:0016338	calcium-independent cell-cell adhesion via plasma membrane cell-adhesion molecules	6/1220	23/18862	0.00281121	0.0100523	0.00560749	CLDN1/CLDN10/BMP2/CLDN4/CLDN7/CLDN3	6
BP	GO:0033032	regulation of myeloid cell apoptotic process	6/1220	23/18862	0.00281121	0.0100523	0.00560749	NOD2/ANXA1/APOH/PIK3CD/SLC7A11/IRF7	6
BP	GO:0034695	response to prostaglandin E	6/1220	23/18862	0.00281121	0.0100523	0.00560749	PPARG/CCR7/SFRP1/PTGER2/CCL21/CCL19	6
BP	GO:0048668	collateral sprouting	6/1220	23/18862	0.00281121	0.0100523	0.00560749	SPP1/BDNF/NGF/LRP1/PTPRS/CRABP2	6
BP	GO:0050857	positive regulation of antigen receptor-mediated signaling pathway	6/1220	23/18862	0.00281121	0.0100523	0.00560749	KCNN4/PTPRC/CCR7/PRKCB/CD226/NECTIN2	6
BP	GO:0060384	innervation	6/1220	23/18862	0.00281121	0.0100523	0.00560749	RET/VCAM1/ITGA4/SERPINE2/PRKCG/NTF4	6
BP	GO:0060706	cell differentiation involved in embryonic placenta development	6/1220	23/18862	0.00281121	0.0100523	0.00560749	SNAI1/KRT8/KRT19/CASP8/SOCS3/LIF	6
BP	GO:2000353	positive regulation of endothelial cell apoptotic process	6/1220	23/18862	0.00281121	0.0100523	0.00560749	CCL2/FASLG/CD40/CD40LG/ITGA4/GPER1	6
BP	GO:0050795	regulation of behavior	11/1220	65/18862	0.00281128	0.0100523	0.00560749	APOE/CCL3/ADORA1/LEPR/STRA6/CNR1/GJA1/ADORA2A/RELN/NR4A3/GHRHR	11
BP	GO:0070265	necrotic cell death	11/1220	65/18862	0.00281128	0.0100523	0.00560749	TNF/TLR4/FASLG/FAS/CASP8/CD14/MLKL/CASP1/BIRC3/RIPK3/NOL3	11
BP	GO:0051289	protein homotetramerization	10/1220	56/18862	0.00287257	0.0102648	0.005726	AQP2/B2M/ALDH1A2/VASP/SAMHD1/MAT1A/TRPM2/CRYZ/GNMT/TDO2	10
BP	GO:1903829	positive regulation of cellular protein localization	32/1220	295/18862	0.00289399	0.0103346	0.00576494	TGFB1/TNF/EGF/KCNJ11/SHH/LGALS3/F2/ITGAM/GLI3/PDZK1/TP63/FLNA/CASP8/PIK3R1/GZMB/MICALL2/LIF/NGFR/RAC2/ITGB2/RACK1/GPER1/LRP1/SLC51B/PRNP/EPHA2/SFN/CD247/PMAIP1/PARP9/CHP2/HCLS1	32
BP	GO:0006631	fatty acid metabolic process	40/1220	392/18862	0.00290209	0.0103568	0.00577731	EDN1/IL1B/PPARG/C3/TNFRSF1A/PTGS2/GGT1/EHHADH/ABCB11/ALOX5/PCK1/BAAT/PTGS1/ACOX2/PNPLA3/CYP2E1/CYP1B1/ANXA1/APOC3/CNR1/GCDH/SLC27A2/ACADM/ACOX1/GSTA1/RGN/TBXAS1/SCD/ECI2/FA2H/ALOX15/ALOX5AP/LTC4S/NR4A3/CD74/PM20D1/ECHDC3/ACAT1/THNSL2/ACAD10	40
BP	GO:0007179	transforming growth factor beta receptor signaling pathway	24/1220	202/18862	0.00291323	0.010383	0.00579194	TGFB1/FBN1/TGFB2/SOX11/LOX/COL1A2/COL3A1/TGFB3/CDKN2B/LTBP4/ARRB2/PML/CDH5/SPRY1/FMOD/LRG1/TGFB1I1/DKK3/EMILIN1/HTRA1/CD109/LTBP2/NREP/LRRC32	24
BP	GO:0043583	ear development	24/1220	202/18862	0.00291323	0.010383	0.00579194	EDN1/SHH/PDGFRB/TGFB2/GLI3/NOTCH1/TGFB3/GJB2/SPARC/TBX1/BMP2/STRA6/CXCL14/FZD2/GLI2/CALB1/BCL2L11/FRZB/MYCL/KCNK2/CTHRC1/PRRX1/TIFAB/GRHL3	24
BP	GO:0030218	erythrocyte differentiation	16/1220	115/18862	0.0029691	0.0105752	0.00589918	B2M/CASP3/SLC4A1/SH2B3/ETS1/SPI1/LYN/IKZF1/INHBA/HSPA1B/INPP5D/ISG15/ADAR/DNASE2/P4HTM/HCLS1	16
BP	GO:0001937	negative regulation of endothelial cell proliferation	12/1220	75/18862	0.00299885	0.0106604	0.0059467	TNF/CCL2/COL4A3/PPARG/APOE/ALOX5/SPARC/DLL4/GJA1/APOH/NGFR/VASH1	12
BP	GO:0055117	regulation of cardiac muscle contraction	12/1220	75/18862	0.00299885	0.0106604	0.0059467	CCN2/ACE2/ADORA1/SCN5A/PIK3CG/RYR2/CACNA1C/DSC2/PDE4B/ATP1A2/DSG2/TNNI3K	12
BP	GO:1902930	regulation of alcohol biosynthetic process	12/1220	75/18862	0.00299885	0.0106604	0.0059467	WNT4/BMP6/APOE/BMP2/PTH1R/SNCA/GPER1/SCD/DKK3/ABCG1/P2RY6/PTAFR	12
BP	GO:0036294	cellular response to decreased oxygen levels	25/1220	214/18862	0.00302926	0.0107615	0.0060031	HMOX1/CASR/EDN1/ICAM1/TRPC6/PTGS2/MYC/CD34/NOTCH1/CLCA1/PCK1/PSMB8/SFRP1/EIF4EBP1/CYBB/PSMB9/B3GAT1/GATA6/KCNMB1/AK4/PMAIP1/KCNK2/NOL3/ADAM8/PSMB10	25
BP	GO:0009309	amine biosynthetic process	8/1220	39/18862	0.00304343	0.0107769	0.00601169	TGFB2/PAH/DDC/ODC1/SNCA/AGMAT/GCH1/AZIN2	8
BP	GO:0032660	regulation of interleukin-17 production	8/1220	39/18862	0.00304343	0.0107769	0.00601169	TGFB1/TLR4/IL18/NOD2/ARG2/OSM/PRNP/VSIR	8
BP	GO:0045742	positive regulation of epidermal growth factor receptor signaling pathway	8/1220	39/18862	0.00304343	0.0107769	0.00601169	AGT/EGF/FASLG/ADORA1/NCF1/PLAUR/GPER1/ADRA2A	8
BP	GO:0050892	intestinal absorption	8/1220	39/18862	0.00304343	0.0107769	0.00601169	SLC2A2/ABCG5/UGCG/SCARB1/ADRA2A/CYP8B1/GCNT3/SLC2A5	8
BP	GO:0086091	regulation of heart rate by cardiac conduction	8/1220	39/18862	0.00304343	0.0107769	0.00601169	SCN5A/CACNA1C/KCNH2/KCNE5/DSC2/KCNE1/CACNA2D1/DSG2	8
BP	GO:0045921	positive regulation of exocytosis	13/1220	85/18862	0.00308772	0.010907	0.00608423	ITGAM/F2RL1/CNR1/SDC1/SNCA/RAB27A/ITGB2/UNC13D/FGB/FGR/FGG/PTAFR/RAB3D	13
BP	GO:0046889	positive regulation of lipid biosynthetic process	13/1220	85/18862	0.00308772	0.010907	0.00608423	TNF/IL1B/WNT4/BMP6/TNFRSF1A/APOE/PTGS2/ANXA1/RGN/RACK1/SCARB1/ABCG1/CD74	13
BP	GO:0001516	prostaglandin biosynthetic process	7/1220	31/18862	0.00310007	0.010907	0.00608423	EDN1/IL1B/PTGS2/PTGS1/ANXA1/TBXAS1/CD74	7
BP	GO:0007431	salivary gland development	7/1220	31/18862	0.00310007	0.010907	0.00608423	TGFB1/TNF/SHH/TGFB2/TGFB3/TGM2/EDA	7
BP	GO:0010644	cell communication by electrical coupling	7/1220	31/18862	0.00310007	0.010907	0.00608423	GJB2/GJC1/RYR2/GJA1/CACNA1C/DBN1/ATP1A2	7
BP	GO:0034405	response to fluid shear stress	7/1220	31/18862	0.00310007	0.010907	0.00608423	PDGFRB/TGFB3/ETS1/ABCA1/GJA1/KLF4/MAPK7	7
BP	GO:0045907	positive regulation of vasoconstriction	7/1220	31/18862	0.00310007	0.010907	0.00608423	CASR/ICAM1/GJA1/CD38/FGB/FGG/PTAFR	7
BP	GO:0046457	prostanoid biosynthetic process	7/1220	31/18862	0.00310007	0.010907	0.00608423	EDN1/IL1B/PTGS2/PTGS1/ANXA1/TBXAS1/CD74	7
BP	GO:0060317	cardiac epithelial to mesenchymal transition	7/1220	31/18862	0.00310007	0.010907	0.00608423	TGFB2/SNAI1/NOTCH1/BMP2/SPRY1/TMEM100/HEYL	7
BP	GO:0070306	lens fiber cell differentiation	7/1220	31/18862	0.00310007	0.010907	0.00608423	VIM/SPRY1/SLC7A11/WNT7A/EPHA2/WNT5B/BFSP2	7
BP	GO:0006911	phagocytosis, engulfment	17/1220	126/18862	0.00310522	0.0109181	0.00609043	PPARG/C3/HAVCR1/MYH9/ITGAM/FCGR2B/F2RL1/ITGA2/RAC2/ITGB2/MFGE8/MSR1/AIF1/FCGR1A/RHOH/ALOX15/RAB31	17
BP	GO:0110053	regulation of actin filament organization	30/1220	273/18862	0.00317423	0.0111536	0.00622179	CCN2/ELN/ICAM1/WNT4/CCL11/TGFB3/FLNA/LIMK1/CCR7/LMOD1/SERPINF2/PIK3R1/F2RL1/SFRP1/TPM1/TMSB4X/DBN1/S100A10/WAS/VASP/CCL21/ALOX15/TMSB10/HCK/CORO1A/FHOD1/ARPC1B/SPTBN4/HCLS1/TACSTD2	30
BP	GO:0002294	CD4-positive, alpha-beta T cell differentiation involved in immune response	11/1220	66/18862	0.00318059	0.0111616	0.00622628	IL18/NLRP3/CD80/LEF1/ANXA1/IL6R/LGALS9/IL18R1/TBX21/CCL19/RELB	11
BP	GO:2000272	negative regulation of signaling receptor activity	11/1220	66/18862	0.00318059	0.0111616	0.00622628	TNF/HFE/PPARG/ACE2/GPRC5A/DKK3/IL18BP/DKK2/VPS25/LILRB4/CBLC	11
BP	GO:0014009	glial cell proliferation	9/1220	48/18862	0.00326373	0.011423	0.00637206	TNF/IL1B/SOX11/NOTCH1/LEPR/CSF1/CLU/LYN/CSF1R	9
BP	GO:0052372	modulation by symbiont of entry into host	9/1220	48/18862	0.00326373	0.011423	0.00637206	CD4/PTX3/LGALS1/LGALS9/CIITA/TRIM5/CD74/NECTIN2/IFITM1	9
BP	GO:0060425	lung morphogenesis	9/1220	48/18862	0.00326373	0.011423	0.00637206	TNF/SHH/SOX11/TCF21/FOXF1/TNC/LIF/SPRY1/FOXA1	9
BP	GO:0110151	positive regulation of biomineralization	9/1220	48/18862	0.00326373	0.011423	0.00637206	TGFB1/WNT4/BMP6/KL/ALOX5/TGFB3/BMP2/P2RX7/ISG15	9
BP	GO:0051100	negative regulation of binding	20/1220	159/18862	0.00326549	0.011423	0.00637206	HMOX1/HFE/B2M/PDGFB/SLPI/SOX11/CDKN1A/DACT1/LEF1/ARRB2/ITGA4/TMSB4X/RACK1/DISC1/TTC36/IFIT2/ZFP90/SP100/CTSZ/GZMA	20
BP	GO:0019318	hexose metabolic process	28/1220	250/18862	0.00326861	0.0114266	0.00637409	TNF/KCNJ11/RBP4/IGFBP3/SLC25A13/ALDOB/POMC/PCK1/GPD1/LEPR/MST1/AKR1B1/PC/ATF3/DCXR/FBP1/RGN/KHK/FUT4/HK2/SLC25A10/B4GALT1/PMAIP1/GNMT/TKFC/RUBCNL/PFKFB1/SDHAF3	28
BP	GO:0050852	T cell receptor signaling pathway	24/1220	204/18862	0.00331127	0.0115683	0.00645315	KCNN4/CTLA4/LGALS3/CD4/PTPN22/PTPRC/CCR7/PSMB8/PIK3R1/PIK3CD/PSMB9/SH2D1A/PRNP/WAS/INPP5D/CD247/CD226/PDE4B/LAT/LILRB4/PSMB10/NECTIN2/ITK/VTCN1	24
BP	GO:0018958	phenol-containing compound metabolic process	15/1220	106/18862	0.00335145	0.0116864	0.00651899	ITGAM/TGFB2/FAH/CYP2E1/PAH/AKR1B1/DDC/SNCA/FOXE1/CTSK/ITGB2/SLC7A11/DUOX2/GCH1/DIO1	15
BP	GO:0048259	regulation of receptor-mediated endocytosis	15/1220	106/18862	0.00335145	0.0116864	0.00651899	HFE/EGF/SERPINE1/C3/B2M/ANXA2/APOC3/ITGB3/CLU/ARRB2/SFRP4/CCL21/CCL19/RSPO1/PPT1	15
BP	GO:0072009	nephron epithelium development	15/1220	106/18862	0.00335145	0.0116864	0.00651899	UMOD/AGT/WNT4/MYC/SHH/CD34/GLI3/NOTCH1/TCF21/BMP2/KLF15/LIF/CALB1/HEYL/TACSTD2	15
BP	GO:0032091	negative regulation of protein binding	14/1220	96/18862	0.00341865	0.0119055	0.00664125	HFE/B2M/PDGFB/SLPI/CDKN1A/DACT1/LEF1/ARRB2/ITGA4/RACK1/DISC1/TTC36/IFIT2/CTSZ	14
BP	GO:1901184	regulation of ERBB signaling pathway	14/1220	96/18862	0.00341865	0.0119055	0.00664125	AGT/EGF/FASLG/ADORA1/NCF1/PLAUR/CDH13/GPER1/GPRC5A/SPRY1/ADRA2A/VPS25/RHBDF2/CBLC	14
BP	GO:0007586	digestion	18/1220	138/18862	0.00345886	0.0120379	0.00671509	KCNN4/TLR4/RBP4/SLC2A2/NOD2/ABCG5/SCT/UGCG/SLC26A7/MGAM/SCARB1/ADRA2A/TFF3/ADM2/CYP8B1/GCNT3/TIFAB/SLC2A5	18
BP	GO:0014850	response to muscle activity	6/1220	24/18862	0.00354594	0.0122863	0.00685366	AGT/POSTN/ABCG5/RYR2/ITGA2/CAPN3	6
BP	GO:0016540	protein autoprocessing	6/1220	24/18862	0.00354594	0.0122863	0.00685366	SHH/PCSK2/MYRF/CASP1/IHH/CASP4	6
BP	GO:0042430	indole-containing compound metabolic process	6/1220	24/18862	0.00354594	0.0122863	0.00685366	SLC34A1/KYNU/GCDH/IDO1/DDC/TDO2	6
BP	GO:0048710	regulation of astrocyte differentiation	6/1220	24/18862	0.00354594	0.0122863	0.00685366	F2/NOTCH1/BMP2/LIF/SERPINE2/CLCF1	6
BP	GO:0060396	growth hormone receptor signaling pathway	6/1220	24/18862	0.00354594	0.0122863	0.00685366	GHR/PIK3R1/STAT6/LYN/PRLR/SOCS2	6
BP	GO:0062149	detection of stimulus involved in sensory perception of pain	6/1220	24/18862	0.00354594	0.0122863	0.00685366	CXCR4/ADORA1/ANO1/ITGA2/ARRB2/SCN1A	6
BP	GO:2001026	regulation of endothelial cell chemotaxis	6/1220	24/18862	0.00354594	0.0122863	0.00685366	NOTCH1/HSPB1/TMSB4X/CXCL13/HRG/SMOC2	6
BP	GO:0002287	alpha-beta T cell activation involved in immune response	11/1220	67/18862	0.00358786	0.0123488	0.00688853	IL18/NLRP3/CD80/LEF1/ANXA1/IL6R/LGALS9/IL18R1/TBX21/CCL19/RELB	11
BP	GO:0002293	alpha-beta T cell differentiation involved in immune response	11/1220	67/18862	0.00358786	0.0123488	0.00688853	IL18/NLRP3/CD80/LEF1/ANXA1/IL6R/LGALS9/IL18R1/TBX21/CCL19/RELB	11
BP	GO:1905953	negative regulation of lipid localization	11/1220	67/18862	0.00358786	0.0123488	0.00688853	TNF/EGF/PPARG/SHH/ABCG5/ADORA1/APOC3/ITGB3/PLA2R1/ABCA1/ABCG1	11
BP	GO:0150077	regulation of neuroinflammatory response	8/1220	40/18862	0.00359253	0.0123488	0.00688853	TNF/IL1B/IL18/PTGS2/CCL3/MMP3/PTPRC/TNFRSF1B	8
BP	GO:0001946	lymphangiogenesis	5/1220	17/18862	0.00360681	0.0123488	0.00688853	PDPN/SOX18/FLT4/EPHA2/VASH1	5
BP	GO:0003184	pulmonary valve morphogenesis	5/1220	17/18862	0.00360681	0.0123488	0.00688853	ROBO1/TGFB2/NOTCH1/STRA6/HEYL	5
BP	GO:0006586	indolalkylamine metabolic process	5/1220	17/18862	0.00360681	0.0123488	0.00688853	KYNU/GCDH/IDO1/DDC/TDO2	5
BP	GO:0010544	negative regulation of platelet activation	5/1220	17/18862	0.00360681	0.0123488	0.00688853	APOE/F2/PDGFB/SH2B3/SERPINE2	5
BP	GO:0033623	regulation of integrin activation	5/1220	17/18862	0.00360681	0.0123488	0.00688853	SELP/CXCL13/P2RY12/CDH17/FBLIM1	5
BP	GO:0033631	cell-cell adhesion mediated by integrin	5/1220	17/18862	0.00360681	0.0123488	0.00688853	CCL5/ITGA4/CXCL13/ITGA5/FERMT3	5
BP	GO:0034134	toll-like receptor 2 signaling pathway	5/1220	17/18862	0.00360681	0.0123488	0.00688853	TLR2/NOD2/TNFAIP3/F2RL1/LYN	5
BP	GO:0035461	vitamin transmembrane transport	5/1220	17/18862	0.00360681	0.0123488	0.00688853	LRP2/GC/STRA6/SCARB1/FOLR2	5
BP	GO:0045342	MHC class II biosynthetic process	5/1220	17/18862	0.00360681	0.0123488	0.00688853	TLR4/SLC11A1/SPI1/PF4/CIITA	5
BP	GO:0048535	lymph node development	5/1220	17/18862	0.00360681	0.0123488	0.00688853	TGFB1/PDPN/RIPK3/TNFRSF11A/LTB	5
BP	GO:0051797	regulation of hair follicle development	5/1220	17/18862	0.00360681	0.0123488	0.00688853	TNF/TGFB2/NGFR/HPSE/KRT17	5
BP	GO:0060749	mammary gland alveolus development	5/1220	17/18862	0.00360681	0.0123488	0.00688853	EGF/ESR1/FOXF1/TNFRSF11A/SOCS2	5
BP	GO:0061377	mammary gland lobule development	5/1220	17/18862	0.00360681	0.0123488	0.00688853	EGF/ESR1/FOXF1/TNFRSF11A/SOCS2	5
BP	GO:0070206	protein trimerization	5/1220	17/18862	0.00360681	0.0123488	0.00688853	COL1A2/MLKL/ALOX5AP/SCARA5/CD74	5
BP	GO:0097094	craniofacial suture morphogenesis	5/1220	17/18862	0.00360681	0.0123488	0.00688853	GLI3/TGFB3/MMP14/MMP16/TIFAB	5
BP	GO:0006066	alcohol metabolic process	38/1220	373/18862	0.00373802	0.0127284	0.00710025	SLC34A1/WNT4/BMP6/APOE/RBP4/CAT/LCAT/PCK1/GPD1/LEPR/BMP2/PTH1R/CYP1B1/AKR1B1/PLCH2/NR0B2/ABCA1/MIOX/SNCA/PLCD1/GK/GPER1/SCD/RDH12/ALDH1A2/AKR7A2/SCARB1/INPP5D/DHFR/LRAT/DKK3/ABCG1/GCH1/P2RY6/PLCB2/ALDH1B1/PTAFR/TKFC	38
BP	GO:0002011	morphogenesis of an epithelial sheet	10/1220	58/18862	0.0037453	0.0127284	0.00710025	SOX11/NOTCH1/PDPN/FLNA/CD44/MMP12/DLL4/COL5A1/WNT7A/ITGA5	10
BP	GO:0010574	regulation of vascular endothelial growth factor production	10/1220	58/18862	0.0037453	0.0127284	0.00710025	TGFB1/IL1B/C3/PTGS2/CYP1B1/FLT4/C5AR1/HPSE/C3AR1/CXCL17	10
BP	GO:0060038	cardiac muscle cell proliferation	10/1220	58/18862	0.0037453	0.0127284	0.00710025	RBP4/TGFB2/NOTCH1/GLI1/GJA1/RUNX1/GATA6/ZFPM2/PIM1/KCNK2	10
BP	GO:0061005	cell differentiation involved in kidney development	10/1220	58/18862	0.0037453	0.0127284	0.00710025	WNT4/SHH/PDGFB/CD34/GLI3/NOTCH1/TCF21/KLF15/ACTA2/LIF	10
BP	GO:0010827	regulation of glucose transmembrane transport	12/1220	77/18862	0.00374734	0.0127284	0.00710025	TNF/EDNRA/EDN1/IL1B/C3/PRKCB/KLF15/PIK3R1/HK2/NR4A3/RNASEL/FFAR4	12
BP	GO:0016486	peptide hormone processing	7/1220	32/18862	0.0037502	0.0127284	0.00710025	MME/ACE2/ENPEP/PCSK2/NGF/PCSK6/CTSZ	7
BP	GO:0032673	regulation of interleukin-4 production	7/1220	32/18862	0.0037502	0.0127284	0.00710025	NLRP3/CD40LG/HAVCR2/LEF1/LGALS9/CD83/FCER1G	7
BP	GO:0051385	response to mineralocorticoid	7/1220	32/18862	0.0037502	0.0127284	0.00710025	CCN2/EDN1/SCNN1G/CDKN1A/CYBB/GPER1/FOSL1	7
BP	GO:0070570	regulation of neuron projection regeneration	7/1220	32/18862	0.0037502	0.0127284	0.00710025	SPP1/FLNA/KLF4/LRP1/PTPRS/RGMA/PRRX1	7
BP	GO:0090322	regulation of superoxide metabolic process	7/1220	32/18862	0.0037502	0.0127284	0.00710025	TGFB1/ITGAM/CLEC7A/F2RL1/ITGB2/DHFR/GCH1	7
BP	GO:0098801	regulation of renal system process	7/1220	32/18862	0.0037502	0.0127284	0.00710025	AGT/EDN1/PDGFB/ADORA1/F2RL1/GJA1/ADORA2A	7
BP	GO:1901099	negative regulation of signal transduction in absence of ligand	7/1220	32/18862	0.0037502	0.0127284	0.00710025	TNF/IL1B/IL7/PF4/MAPK7/HSPA1B/EYA2	7
BP	GO:2001240	negative regulation of extrinsic apoptotic signaling pathway in absence of ligand	7/1220	32/18862	0.0037502	0.0127284	0.00710025	TNF/IL1B/IL7/PF4/MAPK7/HSPA1B/EYA2	7
BP	GO:0032692	negative regulation of interleukin-1 production	9/1220	49/18862	0.00377322	0.0127907	0.00713501	NLRP3/TNFAIP3/CX3CR1/ARRB2/PML/CD33/IL1R2/LILRB4/FFAR4	9
BP	GO:0060043	regulation of cardiac muscle cell proliferation	9/1220	49/18862	0.00377322	0.0127907	0.00713501	RBP4/NOTCH1/GLI1/GJA1/RUNX1/GATA6/ZFPM2/PIM1/KCNK2	9
BP	GO:0043687	post-translational protein modification	37/1220	361/18862	0.00378878	0.0128355	0.00716	FN1/SPP1/CP/TIMP1/C3/APOE/FBN1/IGFBP3/C4A/UBD/PSMB8/CSF1/SOCS3/SERPINC1/FOLH1/TNC/RCN1/PSMB9/LGALS1/MSLN/MFGE8/PROC/ZBTB16/VCAN/FSTL1/VWA1/SPP2/SOCS2/DTL/FGG/MELTF/FSTL3/PSMB10/CKAP4/ASB2/ASB15/SPSB1	37
BP	GO:0043297	apical junction assembly	13/1220	87/18862	0.00379652	0.0128458	0.00716577	TNF/SNAI1/CLDN1/CLDN10/MICALL2/CLDN4/CLDN7/GJA1/CLDN3/RUNX1/CDH5/EPHA2/POF1B	13
BP	GO:0051899	membrane depolarization	13/1220	87/18862	0.00379652	0.0128458	0.00716577	EDN1/DCN/P2RX7/SCN5A/CASP1/ADORA2A/CACNA1C/RACK1/KCNH2/GCLM/CACNA2D1/ATP1A2/SCN1A	13
BP	GO:0046916	cellular transition metal ion homeostasis	16/1220	118/18862	0.00385195	0.0130253	0.00726589	HMOX1/HFE/LCN2/CP/SLC11A1/BMP6/MYC/S100A8/S100A9/HPX/SLC39A8/PRNP/CYBRD1/SCARA5/HEPH/SLC30A2	16
BP	GO:0002645	positive regulation of tolerance induction	4/1220	11/18862	0.00397845	0.0133541	0.00744933	CD274/IDO1/IRAK3/LILRB4	4
BP	GO:0008228	opsonization	4/1220	11/18862	0.00397845	0.0133541	0.00744933	PTX3/C4B/LBP/C4BPA	4
BP	GO:0033079	immature T cell proliferation	4/1220	11/18862	0.00397845	0.0133541	0.00744933	IL1B/WNT4/SHH/IHH	4
BP	GO:0042416	dopamine biosynthetic process	4/1220	11/18862	0.00397845	0.0133541	0.00744933	TGFB2/DDC/SNCA/GCH1	4
BP	GO:0046598	positive regulation of viral entry into host cell	4/1220	11/18862	0.00397845	0.0133541	0.00744933	CD4/LGALS1/LGALS9/CD74	4
BP	GO:0051610	serotonin uptake	4/1220	11/18862	0.00397845	0.0133541	0.00744933	SLC22A2/ITGB3/SNCA/SLC6A4	4
BP	GO:0051798	positive regulation of hair follicle development	4/1220	11/18862	0.00397845	0.0133541	0.00744933	TNF/TGFB2/HPSE/KRT17	4
BP	GO:0061029	eyelid development in camera-type eye	4/1220	11/18862	0.00397845	0.0133541	0.00744933	SOX11/STRA6/INHBA/GRHL3	4
BP	GO:0071492	cellular response to UV-A	4/1220	11/18862	0.00397845	0.0133541	0.00744933	MMP2/TIMP1/MME/MMP3	4
BP	GO:0072205	metanephric collecting duct development	4/1220	11/18862	0.00397845	0.0133541	0.00744933	AQP2/SHH/AKR1B1/CALB1	4
BP	GO:0075294	positive regulation by symbiont of entry into host	4/1220	11/18862	0.00397845	0.0133541	0.00744933	CD4/LGALS1/LGALS9/CD74	4
BP	GO:1904748	regulation of apoptotic process involved in development	4/1220	11/18862	0.00397845	0.0133541	0.00744933	TNFRSF1A/TGFB2/NOTCH1/TNFRSF1B	4
BP	GO:0008593	regulation of Notch signaling pathway	15/1220	108/18862	0.00401436	0.0134664	0.00751196	EGF/ROBO1/CD46/TGFB2/NOTCH1/NOD2/TP63/POSTN/DLL4/MMP14/CCN3/LFNG/GALNT11/ELF3/MFNG	15
BP	GO:0001707	mesoderm formation	11/1220	68/18862	0.00403579	0.01353	0.00754744	SNAI1/LEF1/ITGB4/ITGB3/ITGA2/GJA1/FOXF1/KLF4/INHBA/EPHA2/EYA2	11
BP	GO:0051817	modulation of process of other organism involved in symbiotic interaction	14/1220	98/18862	0.00413583	0.0138485	0.00772509	APOE/CCL5/CD4/CCL3/CCL4/PTX3/CASP8/ANXA2/LEF1/PC/CSF1R/BCL2L11/EIF2AK2/IFI27	14
BP	GO:0110020	regulation of actomyosin structure organization	14/1220	98/18862	0.00413583	0.0138485	0.00772509	CCN2/EDN1/WNT4/TGFB3/LIMK1/SERPINF2/PIK3R1/SFRP1/TPM1/S100A10/WAS/FHOD1/MYLK3/TACSTD2	14
BP	GO:0001570	vasculogenesis	12/1220	78/18862	0.00417424	0.01396	0.00778729	TGFB1/SHH/PDGFRB/CD34/NOTCH1/GJC1/SOX18/FOXF1/WNT7A/EPHA2/ZFPM2/TMEM100	12
BP	GO:0045913	positive regulation of carbohydrate metabolic process	12/1220	78/18862	0.00417424	0.01396	0.00778729	EGF/PDGFB/GPD1/P2RX7/PTH1R/SNCA/RGN/GPER1/P2RY6/PMAIP1/PTAFR/PFKFB1	12
BP	GO:0010232	vascular transport	13/1220	88/18862	0.00419732	0.0140201	0.0078208	LRP2/APOE/SLC22A2/SLC22A8/LEPR/SLC15A2/GJA1/ABCC9/LRP1/KCNJ8/SLC7A2/SLC2A3/ATP1A2	13
BP	GO:0072080	nephron tubule development	13/1220	88/18862	0.00419732	0.0140201	0.0078208	UMOD/AGT/WNT4/MYC/SHH/GLI3/NOTCH1/TCF21/BMP2/LIF/CALB1/HEYL/TACSTD2	13
BP	GO:0009749	response to glucose	22/1220	185/18862	0.00420632	0.0140416	0.0078328	CCN2/CASR/COL4A3/ICAM1/KCNJ11/CASP3/PCK1/UCP2/ANO1/NR0B2/GJA1/LGALS1/RACK1/GPER1/KHK/LRP1/COL6A2/ADRA2A/GCLM/PIM3/GHRHR/ACVR1C	22
BP	GO:0032691	negative regulation of interleukin-1 beta production	8/1220	41/18862	0.00421524	0.0140542	0.00783986	NLRP3/TNFAIP3/CX3CR1/ARRB2/PML/CD33/LILRB4/FFAR4	8
BP	GO:1901186	positive regulation of ERBB signaling pathway	8/1220	41/18862	0.00421524	0.0140542	0.00783986	AGT/EGF/FASLG/ADORA1/NCF1/PLAUR/GPER1/ADRA2A	8
BP	GO:0019751	polyol metabolic process	17/1220	130/18862	0.00430125	0.0143323	0.00799495	SLC34A1/PCK1/PTH1R/AKR1B1/PLCH2/MIOX/SNCA/PLCD1/GK/GPER1/INPP5D/DHFR/GCH1/P2RY6/PLCB2/PTAFR/TKFC	17
BP	GO:0009066	aspartate family amino acid metabolic process	9/1220	50/18862	0.00434293	0.0144536	0.00806262	BHMT/GCDH/MSRA/MTHFD1/ASPA/PIPOX/MAT1A/AASS/GNMT	9
BP	GO:0034204	lipid translocation	9/1220	50/18862	0.00434293	0.0144536	0.00806262	KCNN4/FASLG/SLC4A1/P2RX7/ABCA1/ABCA4/ABCG1/ATP8B2/ATP10A	9
BP	GO:0006821	chloride transport	15/1220	109/18862	0.00438385	0.0145632	0.00812379	CASR/SLC12A1/BSND/SLC26A9/SLC12A3/SLC4A1/CLCA1/ANO1/CLDN4/SLC26A7/CLCA2/PRNP/SLC4A10/PTAFR/ANO2	15
BP	GO:0030301	cholesterol transport	15/1220	109/18862	0.00438385	0.0145632	0.00812379	EGF/APOE/SHH/ABCG5/LCAT/ANXA2/APOC3/CLU/ABCA1/LRP1/SCARB1/MSR1/CYP8B1/ABCG1/ABCA8	15
BP	GO:1904659	glucose transmembrane transport	15/1220	109/18862	0.00438385	0.0145632	0.00812379	TNF/EDNRA/EDN1/IL1B/C3/SLC2A2/PRKCB/KLF15/PIK3R1/HK2/SLC2A3/NR4A3/RNASEL/FFAR4/SLC2A5	15
BP	GO:0001562	response to protozoan	6/1220	25/18862	0.00441421	0.0145845	0.00813564	SLC11A1/CD40/CLEC7A/PF4/BATF2/GBP4	6
BP	GO:0001783	B cell apoptotic process	6/1220	25/18862	0.00441421	0.0145845	0.00813564	BLK/LYN/BCL2L11/BAK1/BTK/CD74	6
BP	GO:0042537	benzene-containing compound metabolic process	6/1220	25/18862	0.00441421	0.0145845	0.00813564	GSTM3/FAH/CYP2E1/KYNU/IDO1/TDO2	6
BP	GO:0042832	defense response to protozoan	6/1220	25/18862	0.00441421	0.0145845	0.00813564	SLC11A1/CD40/CLEC7A/PF4/BATF2/GBP4	6
BP	GO:0048143	astrocyte activation	6/1220	25/18862	0.00441421	0.0145845	0.00813564	TNF/IFNGR1/C1QA/C5AR1/ADORA2A/LRP1	6
BP	GO:0051873	killing by host of symbiont cells	6/1220	25/18862	0.00441421	0.0145845	0.00813564	F2/F2RL1/PF4/CXCL6/HRG/REG3G	6
BP	GO:0071378	cellular response to growth hormone stimulus	6/1220	25/18862	0.00441421	0.0145845	0.00813564	GHR/PIK3R1/STAT6/LYN/PRLR/SOCS2	6
BP	GO:1902993	positive regulation of amyloid precursor protein catabolic process	6/1220	25/18862	0.00441421	0.0145845	0.00813564	TNF/CASP3/IFNGR1/CLU/LYN/ABCG1	6
BP	GO:1905048	regulation of metallopeptidase activity	6/1220	25/18862	0.00441421	0.0145845	0.00813564	TIMP1/TIMP2/ANTXR1/CLDN4/CLDN3/LRP1	6
BP	GO:0003203	endocardial cushion morphogenesis	7/1220	33/18862	0.00449881	0.0147749	0.00824185	ROBO1/TGFB2/SNAI1/NOTCH1/BMP2/TMEM100/HEYL	7
BP	GO:0032633	interleukin-4 production	7/1220	33/18862	0.00449881	0.0147749	0.00824185	NLRP3/CD40LG/HAVCR2/LEF1/LGALS9/CD83/FCER1G	7
BP	GO:0032941	secretion by tissue	7/1220	33/18862	0.00449881	0.0147749	0.00824185	KCNN4/SCT/ADORA1/P2RY2/SLC4A5/NLRP6/TIFAB	7
BP	GO:0034368	protein-lipid complex remodeling	7/1220	33/18862	0.00449881	0.0147749	0.00824185	AGT/APOE/LCAT/APOC3/PLA2G2A/SCARB1/ABCG1	7
BP	GO:0034369	plasma lipoprotein particle remodeling	7/1220	33/18862	0.00449881	0.0147749	0.00824185	AGT/APOE/LCAT/APOC3/PLA2G2A/SCARB1/ABCG1	7
BP	GO:0035909	aorta morphogenesis	7/1220	33/18862	0.00449881	0.0147749	0.00824185	PDGFRB/TGFB2/NOTCH1/TBX1/DLL4/LRP1/FKBP10	7
BP	GO:0042339	keratan sulfate metabolic process	7/1220	33/18862	0.00449881	0.0147749	0.00824185	GALNS/ST3GAL4/FMOD/ST3GAL1/B4GALT1/LUM/PRELP	7
BP	GO:0042558	pteridine-containing compound metabolic process	7/1220	33/18862	0.00449881	0.0147749	0.00824185	MTHFD1/PIPOX/DHFR/FTCD/GCH1/MTHFD1L/FOLR2	7
BP	GO:0060323	head morphogenesis	7/1220	33/18862	0.00449881	0.0147749	0.00824185	MMP2/COL1A1/TGFB3/TBX1/LEF1/STRA6/IHH	7
BP	GO:1905332	positive regulation of morphogenesis of an epithelium	7/1220	33/18862	0.00449881	0.0147749	0.00824185	AGT/EGF/WNT4/GJA1/LIF/PIK3CD/WNT5B	7
BP	GO:0050688	regulation of defense response to virus	11/1220	69/18862	0.00452716	0.0148591	0.00828883	PTPN22/IL2RA/MMP12/TNFAIP3/AIM2/HTRA1/CGAS/FGL2/TKFC/PARP9/IFNLR1	11
BP	GO:0006805	xenobiotic metabolic process	16/1220	120/18862	0.00455227	0.0149325	0.00832981	GSTM3/GGT1/PTGS1/CYP2E1/AOC1/CYP1B1/AOC3/BPHL/GSTA1/GLYAT/CYP26A1/AKR7A2/AHRR/CMBL/CRYZ/AKR7A3	16
BP	GO:0022898	regulation of transmembrane transporter activity	29/1220	268/18862	0.00458128	0.0150187	0.00837788	CCL2/KCNJ11/TRPC6/ACE2/FXYD2/PDZK1/RYR2/GJA1/JPH2/SNCA/TMSB4X/RGN/KCNE5/PRNP/ADRA2A/CTSS/FXYD5/PDE4B/RELN/GLRX/PIM1/KCNE1/P2RY6/CACNA2D1/SELENON/ATP1A2/PTAFR/PM20D1/NETO2	29
BP	GO:1990830	cellular response to leukemia inhibitory factor	12/1220	79/18862	0.00463925	0.0151997	0.00847882	ICAM1/SOCS3/KLF4/PML/NRP2/LRAT/HK2/GCLM/KLF5/PADI2/ADAM23/MYBL2	12
BP	GO:0009410	response to xenobiotic stimulus	17/1220	131/18862	0.00465296	0.0152354	0.00849878	GSTM3/GGT1/PTGS1/CYP2E1/AOC1/CYP1B1/AOC3/BPHL/GSTA1/GLYAT/CYP26A1/AKR7A2/GSS/AHRR/CMBL/CRYZ/AKR7A3	17
BP	GO:0046661	male sex differentiation	19/1220	153/18862	0.00469437	0.0153543	0.00856509	ICAM1/WNT4/BMP6/LRP2/SHH/PDGFRB/TGFB2/FLNA/ESR1/TNFSF10/MMP14/TCF21/SDC1/SFRP1/GATA6/BCL2L11/INHBA/ZFPM2/FSTL3	19
BP	GO:0044344	cellular response to fibroblast growth factor stimulus	18/1220	142/18862	0.004697	0.0153543	0.00856509	CCN2/CCL2/WNT4/CCL5/KL/COL1A1/POSTN/TBX1/CD44/DLL4/SFRP1/NGFR/CXCL13/SPRY1/GCLM/SMOC2/EGR3/SHCBP1	18
BP	GO:0008202	steroid metabolic process	34/1220	329/18862	0.00471998	0.0153543	0.00856509	TNF/AGT/SPP1/WNT4/BMP6/LRP2/APOE/SHH/ABCB11/SNAI1/GC/CAT/LCAT/ESR1/BAAT/LEPR/ACOX2/CYP2E1/BMP2/CYP1B1/HSD3B7/AKR1B1/NR0B2/ABCA1/SLC27A2/CYP26A1/SCD/SCARB1/SERPINA6/CYP8B1/DKK3/ABCG1/PRLR/ACAT1	34
[truncated: 1,121 more rows]

## Sheet: KEGG analyses
ID	Term	Count	Ratio	pvalue	FDR
[truncated: 30 more rows]
