# Supplementary material for: Identification of six hub genes and two key pathways in two rat renal fibrosis models based on bioinformatics and RNA-seq transcriptome analyses
Source: Front Mol Biosci. 2022 Nov 9;9:1035772. doi: 10.3389/fmolb.2022.1035772 (PMC9682235; doi:10.3389/fmolb.2022.1035772)
Supplement: Supplementary file 5 [file Table1.XLSX]

## Sheet: Sheet1
Primer name	Primer sequences (5'to3')
rat AgtF	AACCTTTGAGCCTGTGCCCATTC
rat AgtR	CTGCCGATCCTCAGCCTCTAGC
rat Col1a1 F	TGTGCGATGGCGTGCTATGC
rat Col1a1 R	TGCGTCTGGTGATACATATTCTTCTGG
rat Col4a3F	TCCAGGCTTCCAGGGTTTACCAG
rat Col4a3R	CCTTCTTGTCCTATCGTGCTATCGC
rat Tgfb1F	CATTGCTGTCCCGTGCAGA
rat Tgfb1R	AGGTAACGCCAGGAATTGTTGCTA
rat Mapk10F	ACGCCAACTTGTGTCAGGTGATTC
rat Mapk10R	CAGCGGAGTGGAGGTGTTTGATG
rat Casp4F	TTGGGCTATGATGTGGTGGTGAAAG
rat Casp4R	TGCTGTCTGATGTTTGGTGCTCTG
rat Casp12F	TCCGAGTCTGAGAAACAAACCCAAG
rat Casp12R	TGGCTCAACACACATTCCTCATCTG
rat CasrF	TTGGAATCGCTCTCACTCTCTTTGC
rat CasrR	AGGAGGTAGGACAGTTCTCGGTTG
rat Nlrc4F	GGGCTCTGCTGCTGAAGTTACAC
rat Nlrc4R	CCGTGGTGGTGGTGACAATGAC
rat Nlrp3F	GAGCTGGACCTCAGTGACAATGC
rat Nlrp3R	AGAACCAATGCGAGATCCTGACAAC
rat Il18F	CGACCGAACAGCCAACGAATCC
rat Il18R	GTCACAGCCAGTCCTCTTACTTCAC
rat Trpm2F	TGCCCGTCTCTGAGATCACCATC
rat Trpm2R	GCTGCCGCCTCCTGACAATATC
rat Trpv2F	CTGAAACTAGCCGCCAAGGAAGG
rat Trpv2R	GCACAGGACCGTAACACCACTC
rat AcadmF	AGAGGCTACAAGGTCCTGAGAAGTG
rat AcadmR	AACTCTTTCTGCTGCTCCGTCAAC
rat Me1F	GTGTTCCCTGGAGTTGCTCTTGG
rat Me1R	CTGACACTTGCTGGGATATGACCTC
rat LplF	TTCCAAGGAGGCATTTGAGAAAGGG
rat LplR	TGTAGGGCATCTGAGAGCGAGTC
rat Olr1F	AGATAGACACCCTCACCTGGAAGC
rat Olr1R	CACTTGGACTCCTCTGAAGCGTTC
rat Cyp8b1F	GTCAGGCAAGAAGATCCACCACTAC
rat Cyp8b1R	GTCAGGGTCCACCAGTTCAAAGTC
rat EgfF	TGACTATGACGGTGGCTCCATCC
rat EgfR	CCCAGTGTGTTTGTCGGCTATCC
rat FasF	CACGAACGCTCCTCTTCAACTCC
rat FasR	GTCCTGCCTCTGGTGCTTGC
rat actinF	GGAGATTACTGCCCTGGCTCCTA
rat actinR	GACTCATCGTACTCCTGCTTGCTG
