# Supplementary material for: Identification of six hub genes and two key pathways in two rat renal fibrosis models based on bioinformatics and RNA-seq transcriptome analyses
Source: Front Mol Biosci. 2022 Nov 9;9:1035772. doi: 10.3389/fmolb.2022.1035772 (PMC9682235; doi:10.3389/fmolb.2022.1035772)
Supplement: Supplementary file 6 [file Table5.XLSX]

## Sheet: PPI network of adenine model
AGE-RAGE signaling pathway
Degree.layout	Name
19	Tnf
19	Il6
19	Fn1
18	Serpine1
18	Mmp2
17	Tgfb1
16	Col3a1
16	Col1a1
16	Edn1
14	Agt
14	Ccl2
12	Cybb
11	Tgfbr1
11	Icam1
10	Tgfbr2
10	Il1a
10	Tgfb2
8	Col4a1
7	Col4a2
7	Mapk8
6	Col4a3
6	Nfatc1
5	Col4a6
5	Prkcd
4	Agtr1b
4	Pik3cd
4	Akt3
4	Ccl12
3	Prkcb
2	Plcd1
1	Pim1
NOD-like receptor signaling pathway
Degree.layout	Name
19	Il6
18	Casp1
17	Tnf
16	Tlr4
15	Nlrp3
11	Ccl2
11	Ripk3
11	Nlrc4
9	Card9
8	P2rx7
8	Cxcl2
8	Cybb
7	Casp4
6	Ifnar1
6	Casp12
6	Ccl12
6	Tnfaip3
5	Mapk8
4	Prkcd
4	Gbp2
4	Nlrp6
2	Pstpip1
2	Il18bp
2	Oas2
2	Antxr2
1	Oas1a
1	Trpm2
1	Trpv2
1	Antxr1
1	Cxcl16

## Sheet: PPI network of UUO model
AGE-RAGE signaling pathway
Degree.layout	Name
19	Fn1
18	Il1b
17	Mmp2
17	Tgfb1
16	Serpine1
16	Col1a1
15	Agt
15	Ccl2
15	Casp3
14	Col3a1
13	Edn1
13	Col1a2
12	Vcam1
12	Icam1
11	Cybb
9	Tgfb2
9	Tgfb3
9	Col4a1
8	Col4a2
7	Col4a3
7	Pik3r1
6	Col4a6
6	Akt3
5	Mapk8
5	Pik3cd
3	Prkcb
3	Ccl12
3	Plcd1
3	Tnfrsf1b
NOD-like receptor signaling pathway
Degree.layout	Name
25	Tlr4
24	Il1b
22	Casp1
21	Il18
19	Casp8
17	Tnfrsf1a
17	Nlrp3
14	Casp4
14	Nlrc4
13	Ccl2
12	Aim2
12	Fas
12	Mlkl
12	Birc3
12	Stat2
11	Gsdmd
11	Nod1
9	P2rx7
9	Tnfaip3
9	Card9
9	Ccl5
8	Nlrp6
8	Cybb
8	Rnasel
7	Faslg
6	Irf9
6	Eif2ak2
5	Ccl12
5	Oas2
3	Mapk8
2	Gbp4
2	Antxr2
2	Ifngr2
1	Antxr1
1	Alox15
1	Trpv2
1	Trpm2
